# Supplementary material for: Ballistic diffusion fronts in biomolecular condensates
Source: Nat Nanotechnol. 2025 Jun 6;20(8):1062–70. doi: 10.1038/s41565-025-01941-0 (PMC12373509; doi:10.1038/s41565-025-01941-0)
Supplement: Supplementary file 7 — Statistical source data. [file 41565_2025_1941_MOESM7_ESM.xlsx]

## Sheet: Supplementary Figure 1a
	before invasion
	Compression			Retraction				Compression			Retraction				Compression			Retraction				Compression			Retraction				Compression			Retraction
	indenetation (um)	Force (nN)	STD	indenetation (um)	Force (nN)	STD		indenetation (um)	Force (nN)	STD	indenetation (um)	Force (nN)	STD		indenetation (um)	Force (nN)	STD	indenetation (um)	Force (nN)	STD		indenetation (um)	Force (nN)	STD	indenetation (um)	Force (nN)	STD		indenetation (um)	Force (nN)	STD	indenetation (um)	Force (nN)	STD
	-5.38481e-06	-0.01786	0.00726	4.61378e-06	65.0316	0.42944		-7.56037e-06	0.04212	0.02609	2.43428e-06	64.9983	0.22372		-7.47301e-06	0.02086	0.03487	2.5241e-06	64.7312	0.26146		-4.67969e-06	0.04061	0.03005	3.13579e-06	65.3426	0.16856		-1.88486e-06	-0.07002	0.05133	3.4054e-06	65.5678	0.6802
	-5.38381e-06	-0.02582	0.01704	4.61278e-06	64.9757	0.4191		-7.55937e-06	0.03198	0.02284	2.43328e-06	64.9714	0.23713		-7.47201e-06	0.02393	0.04081	2.5231e-06	64.7261	0.2724		-4.67868e-06	0.05225	0.02337	3.13479e-06	65.3061	0.24799		-1.88386e-06	-0.05693	0.04593	3.4044e-06	65.4896	0.67323
	-5.38281e-06	-0.01257	0.02183	4.61178e-06	64.8561	0.42116		-7.55837e-06	0.04371	0.02385	2.43228e-06	64.8453	0.25373		-7.47101e-06	0.03553	0.03501	2.5221e-06	64.5979	0.28992		-4.67768e-06	0.04906	0.01523	3.13379e-06	65.1237	0.21429		-1.88286e-06	-0.07174	0.04752	3.4034e-06	65.3978	0.66299
	-5.38181e-06	-0.02366	0.00636	4.61078e-06	64.7135	0.44288		-7.55737e-06	0.04839	0.01129	2.43128e-06	64.6391	0.24475		-7.47001e-06	0.03121	0.03958	2.5211e-06	64.4117	0.29831		-4.67668e-06	0.05367	0.00947	3.13279e-06	65.0262	0.13124		-1.88186e-06	-0.06145	0.04715	3.4024e-06	65.2429	0.66676
	-5.38081e-06	-0.01188	0.00856	4.60978e-06	64.5244	0.40808		-7.55637e-06	0.04279	0.02208	2.43028e-06	64.365	0.24841		-7.46901e-06	0.02272	0.04585	2.5201e-06	64.1753	0.30635		-4.67568e-06	0.04948	0.02117	3.13179e-06	64.8904	0.09536		-1.88086e-06	-0.05835	0.04346	3.4014e-06	65.0692	0.68469
	-5.37981e-06	-0.00394	0.01229	4.60878e-06	64.3308	0.43313		-7.55537e-06	0.05049	0.02312	2.42928e-06	64.0971	0.23959		-7.46801e-06	0.02903	0.04092	2.5191e-06	63.9561	0.27246		-4.67468e-06	0.05156	0.00768	3.13079e-06	64.6904	0.09449		-1.87986e-06	-0.05943	0.04303	3.4004e-06	64.8304	0.69622
	-5.37881e-06	-0.01842	0.0107	4.60778e-06	64.1397	0.45917		-7.55437e-06	0.04877	0.02009	2.42828e-06	63.8032	0.25173		-7.46701e-06	0.02831	0.03846	2.5181e-06	63.6975	0.28942		-4.67368e-06	0.06597	0.02753	3.12979e-06	64.4275	0.13333		-1.87886e-06	-0.06134	0.05072	3.39939e-06	64.5352	0.68094
	-5.37781e-06	-0.00564	0.02318	4.60677e-06	63.9194	0.43012		-7.55337e-06	0.04619	0.02506	2.42728e-06	63.5537	0.25049		-7.46601e-06	0.03266	0.04431	2.51709e-06	63.448	0.27789		-4.67268e-06	0.06192	0.02195	3.12878e-06	64.1174	0.23083		-1.87786e-06	-0.05865	0.04781	3.39839e-06	64.2139	0.68737
	-5.37681e-06	-0.00783	0.0113	4.60577e-06	63.7273	0.41051		-7.55237e-06	0.04953	0.01601	2.42627e-06	63.228	0.25774		-7.46501e-06	0.03512	0.04488	2.51609e-06	63.1975	0.27505		-4.67168e-06	0.05334	0.01943	3.12778e-06	63.8664	0.23622		-1.87686e-06	-0.06282	0.04631	3.39739e-06	63.9023	0.68424
	-5.37581e-06	-0.01041	0.01304	4.60477e-06	63.5408	0.39997		-7.55137e-06	0.03813	0.00911	2.42527e-06	62.9871	0.257		-7.46401e-06	0.03395	0.05889	2.51509e-06	62.9096	0.29417		-4.67068e-06	0.05386	0.01574	3.12678e-06	63.6604	0.14029		-1.87585e-06	-0.04798	0.02966	3.39639e-06	63.6808	0.65403
	-5.37481e-06	-0.01639	0.02106	4.60377e-06	63.3644	0.39135		-7.55037e-06	0.04545	0.01919	2.42427e-06	62.6633	0.21853		-7.46301e-06	0.02502	0.03922	2.51409e-06	62.6402	0.32689		-4.66968e-06	0.05163	0.01562	3.12578e-06	63.485	0.08552		-1.87485e-06	-0.05031	0.03606	3.39539e-06	63.4559	0.67012
	-5.37381e-06	-0.01145	0.00747	4.60277e-06	63.1619	0.37888		-7.54937e-06	0.0479	0.01879	2.42327e-06	62.3669	0.20271		-7.46201e-06	0.03072	0.04575	2.51309e-06	62.4084	0.30419		-4.66868e-06	0.05185	0.01477	3.12478e-06	63.2499	0.09558		-1.87385e-06	-0.05085	0.03619	3.39439e-06	63.2309	0.70332
	-5.3728e-06	-0.00887	0.01416	4.60177e-06	62.9719	0.4006		-7.54837e-06	0.05001	0.01694	2.42227e-06	62.0848	0.2042		-7.46101e-06	0.03283	0.0496	2.51209e-06	62.1902	0.31272		-4.66768e-06	0.05991	0.0245	3.12378e-06	63.0459	0.13713		-1.87285e-06	-0.05629	0.03055	3.39339e-06	62.9292	0.69183
	-5.3718e-06	-0.00721	0.01653	4.60077e-06	62.7845	0.37919		-7.54736e-06	0.03563	0.02165	2.42127e-06	61.8424	0.21453		-7.46001e-06	0.04073	0.03752	2.51109e-06	61.9683	0.28744		-4.66667e-06	0.05117	0.02129	3.12278e-06	62.8055	0.24074		-1.87185e-06	-0.05762	0.04988	3.39239e-06	62.6937	0.68008
	-5.3708e-06	-0.01959	0.00648	4.59977e-06	62.6371	0.38149		-7.54636e-06	0.04096	0.02829	2.42027e-06	61.6374	0.21287		-7.45901e-06	0.03748	0.0369	2.51009e-06	61.7574	0.31504		-4.66567e-06	0.05857	0.02802	3.12178e-06	62.575	0.22394		-1.87085e-06	-0.05363	0.03887	3.39139e-06	62.4736	0.69883
	-5.3698e-06	-0.02253	0.00801	4.59877e-06	62.4976	0.38887		-7.54536e-06	0.03678	0.01672	2.41927e-06	61.4215	0.23837		-7.45801e-06	0.03654	0.04304	2.50909e-06	61.5346	0.33274		-4.66467e-06	0.044	0.01644	3.12078e-06	62.3687	0.12199		-1.86985e-06	-0.05111	0.03193	3.39038e-06	62.2906	0.68245
	-5.3688e-06	-0.00698	0.00733	4.59777e-06	62.3529	0.39435		-7.54436e-06	0.04223	0.02464	2.41827e-06	61.1684	0.24282		-7.45701e-06	0.02845	0.03575	2.50809e-06	61.3123	0.36354		-4.66367e-06	0.03524	0.01102	3.11978e-06	62.2152	0.04588		-1.86885e-06	-0.05178	0.03334	3.38938e-06	62.1159	0.67509
	-5.3678e-06	-0.01004	0.0097	4.59677e-06	62.2478	0.40884		-7.54336e-06	0.04861	0.02038	2.41727e-06	60.9463	0.20389		-7.456e-06	0.03316	0.04052	2.50709e-06	61.0842	0.3458		-4.66267e-06	0.05215	0.01485	3.11877e-06	62.0917	0.04497		-1.86785e-06	-0.05628	0.03867	3.38838e-06	61.9237	0.72111
	-5.3668e-06	-0.01366	0.01752	4.59576e-06	62.1013	0.42979		-7.54236e-06	0.04696	0.01928	2.41627e-06	60.7274	0.21641		-7.455e-06	0.03112	0.04106	2.50608e-06	60.8946	0.28789		-4.66167e-06	0.05751	0.02441	3.11777e-06	61.9141	0.11432		-1.86685e-06	-0.05523	0.04554	3.38738e-06	61.7418	0.74092
	-5.3658e-06	-0.01304	0.0104	4.59476e-06	61.9847	0.37288		-7.54136e-06	0.04692	0.01452	2.41526e-06	60.48	0.25022		-7.454e-06	0.04314	0.04635	2.50508e-06	60.7374	0.25621		-4.66067e-06	0.04996	0.02169	3.11677e-06	61.7304	0.17355		-1.86585e-06	-0.05172	0.03553	3.38638e-06	61.5198	0.75311
	-5.3648e-06	-0.01069	0.01581	4.59376e-06	61.8701	0.36046		-7.54036e-06	0.04962	0.02939	2.41426e-06	60.2855	0.26178		-7.453e-06	0.0359	0.03257	2.50408e-06	60.5875	0.25003		-4.65967e-06	0.05005	0.01841	3.11577e-06	61.456	0.19416		-1.86484e-06	-0.05291	0.0395	3.38538e-06	61.2814	0.70942
	-5.3638e-06	-0.006	0.00692	4.59276e-06	61.6998	0.39905		-7.53936e-06	0.04294	0.01626	2.41326e-06	60.1054	0.22447		-7.452e-06	0.02874	0.02726	2.50308e-06	60.3578	0.28276		-4.65867e-06	0.06113	0.01523	3.11477e-06	61.3135	0.1318		-1.86384e-06	-0.0543	0.04595	3.38438e-06	61.0891	0.66924
	-5.3628e-06	-0.01925	0.0107	4.59176e-06	61.5654	0.39127		-7.53836e-06	0.04048	0.01468	2.41226e-06	59.8652	0.2394		-7.451e-06	0.03579	0.0365	2.50208e-06	60.136	0.33412		-4.65767e-06	0.04033	0.02141	3.11377e-06	61.2107	0.06031		-1.86284e-06	-0.04439	0.02874	3.38338e-06	60.9482	0.70021
	-5.3618e-06	-0.02095	0.02034	4.59076e-06	61.4409	0.38354		-7.53736e-06	0.0387	0.02268	2.41126e-06	59.6551	0.26941		-7.45e-06	0.03646	0.04931	2.50108e-06	59.9442	0.32455		-4.65667e-06	0.04371	0.00558	3.11277e-06	61.0434	0.05066		-1.86184e-06	-0.04958	0.03812	3.38238e-06	60.8134	0.74777
	-5.3608e-06	-0.00741	0.01106	4.58976e-06	61.3274	0.34071		-7.53636e-06	0.03527	0.01246	2.41026e-06	59.4466	0.21694		-7.449e-06	0.03306	0.03203	2.50008e-06	59.785	0.30648		-4.65567e-06	0.04647	0.01029	3.11177e-06	60.9015	0.08726		-1.86084e-06	-0.04992	0.03212	3.38137e-06	60.6423	0.76378
	-5.3598e-06	-0.01017	0.01546	4.58876e-06	61.2213	0.3602		-7.53536e-06	0.03606	0.02617	2.40926e-06	59.2603	0.22663		-7.448e-06	0.04952	0.03076	2.49908e-06	59.6751	0.24563		-4.65467e-06	0.04204	0.00666	3.11077e-06	60.7212	0.18179		-1.85984e-06	-0.05538	0.04661	3.38037e-06	60.4001	0.76748
	-5.3588e-06	-0.00494	0.0125	4.58776e-06	61.0842	0.36861		-7.53436e-06	0.0475	0.02544	2.40826e-06	59.0764	0.20636		-7.447e-06	0.03732	0.03599	2.49808e-06	59.4898	0.27893		-4.65366e-06	0.04825	0.02019	3.10977e-06	60.4945	0.22221		-1.85884e-06	-0.05174	0.03268	3.37937e-06	60.1928	0.70683
	-5.3578e-06	-0.00614	0.01818	4.58676e-06	60.9303	0.4071		-7.53336e-06	0.04638	0.00832	2.40726e-06	58.8727	0.23466		-7.446e-06	0.03144	0.03981	2.49708e-06	59.3313	0.32655		-4.65266e-06	0.03311	0.03008	3.10876e-06	60.3239	0.21316		-1.85784e-06	-0.05179	0.02776	3.37837e-06	60.0481	0.7077
	-5.35679e-06	-0.00483	0.00814	4.58576e-06	60.7949	0.3989		-7.53236e-06	0.03934	0.02228	2.40626e-06	58.7383	0.2411		-7.445e-06	0.03242	0.03491	2.49608e-06	59.145	0.35381		-4.65166e-06	0.05126	0.02048	3.10776e-06	60.214	0.11065		-1.85684e-06	-0.04284	0.03929	3.37737e-06	59.9434	0.74391
	-5.35579e-06	-0.00899	0.01178	4.58475e-06	60.6959	0.37138		-7.53135e-06	0.03713	0.02395	2.40526e-06	58.5891	0.24934		-7.444e-06	0.03213	0.0286	2.49507e-06	58.9627	0.37145		-4.65066e-06	0.04096	0.00824	3.10676e-06	60.1563	0.08161		-1.85584e-06	-0.05424	0.04671	3.37637e-06	59.8248	0.72773
	-5.35479e-06	-0.00912	0.01578	4.58375e-06	60.6328	0.38125		-7.53035e-06	0.04604	0.0294	2.40425e-06	58.3883	0.19925		-7.443e-06	0.04078	0.04136	2.49407e-06	58.8205	0.36831		-4.64966e-06	0.0503	0.00789	3.10576e-06	59.987	0.07981		-1.85484e-06	-0.0507	0.04588	3.37537e-06	59.6715	0.75559
	-5.35379e-06	-0.0057	0.01839	4.58275e-06	60.5291	0.36139		-7.52935e-06	0.04836	0.02049	2.40325e-06	58.231	0.22534		-7.442e-06	0.03245	0.03733	2.49307e-06	58.7215	0.32207		-4.64866e-06	0.04094	0.02088	3.10476e-06	59.7971	0.21164		-1.85384e-06	-0.052	0.04525	3.37437e-06	59.4738	0.76669
	-5.35279e-06	-0.01408	0.00711	4.58175e-06	60.3667	0.36295		-7.52835e-06	0.05708	0.0096	2.40225e-06	58.0562	0.2261		-7.441e-06	0.03623	0.02611	2.49207e-06	58.5871	0.34846		-4.64766e-06	0.04888	0.01517	3.10376e-06	59.6082	0.2361		-1.85283e-06	-0.03966	0.04414	3.37336e-06	59.2801	0.71893
	-5.35179e-06	-0.01185	0.01406	4.58075e-06	60.2895	0.3603		-7.52735e-06	0.04469	0.01372	2.40125e-06	57.8811	0.21529		-7.43999e-06	0.03285	0.02232	2.49107e-06	58.4212	0.34305		-4.64666e-06	0.04159	0.01469	3.10276e-06	59.4778	0.19739		-1.85183e-06	-0.05027	0.05404	3.37236e-06	59.1252	0.67312
	-5.35079e-06	-1.60702e-05	0.00591	4.57975e-06	60.1857	0.34938		-7.52635e-06	0.05191	0.01603	2.40025e-06	57.7473	0.2343		-7.43899e-06	0.03019	0.03822	2.49007e-06	58.2167	0.36935		-4.64566e-06	0.042	0.02364	3.10176e-06	59.3521	0.09183		-1.85083e-06	-0.04923	0.03895	3.37136e-06	58.9881	0.70397
	-5.34979e-06	-0.00397	0.01247	4.57875e-06	60.0612	0.3357		-7.52535e-06	0.04179	0.02446	2.39925e-06	57.5625	0.24034		-7.43799e-06	0.0279	0.03174	2.48907e-06	58.0651	0.42192		-4.64466e-06	0.04477	0.01	3.10076e-06	59.2725	0.04589		-1.84983e-06	-0.04783	0.04042	3.37036e-06	58.8713	0.74534
	-5.34879e-06	-0.01215	0.00757	4.57775e-06	59.9328	0.33444		-7.52435e-06	0.04271	0.01482	2.39825e-06	57.3979	0.23721		-7.43699e-06	0.02585	0.03812	2.48807e-06	57.9057	0.41357		-4.64366e-06	0.05839	0.01607	3.09976e-06	59.1641	0.0945		-1.84883e-06	-0.05024	0.03263	3.36936e-06	58.7403	0.75586
	-5.34779e-06	-0.01229	0.00601	4.57675e-06	59.8438	0.35079		-7.52335e-06	0.04303	0.0163	2.39725e-06	57.2494	0.28101		-7.43599e-06	0.03725	0.04515	2.48707e-06	57.7918	0.37782		-4.64266e-06	0.05517	0.02032	3.09876e-06	59.0011	0.24414		-1.84783e-06	-0.04607	0.04008	3.36836e-06	58.5934	0.71295
	-5.34679e-06	0.00775	0.01179	4.57575e-06	59.7759	0.3566		-7.52235e-06	0.05322	0.02454	2.39625e-06	57.1015	0.26444		-7.43499e-06	0.03858	0.03934	2.48607e-06	57.6181	0.38276		-4.64166e-06	0.04347	0.01365	3.09775e-06	58.8141	0.2812		-1.84683e-06	-0.04107	0.04308	3.36736e-06	58.38	0.69659
	-5.34579e-06	-0.001	0.00889	4.57475e-06	59.6594	0.33813		-7.52135e-06	0.0429	0.01394	2.39525e-06	56.9439	0.23253		-7.43399e-06	0.0329	0.03388	2.48507e-06	57.4522	0.37572		-4.64065e-06	0.05109	0.01094	3.09675e-06	58.661	0.2524		-1.84583e-06	-0.04397	0.04408	3.36636e-06	58.1984	0.65255
	-5.34479e-06	-0.00341	0.0152	4.57374e-06	59.5488	0.32251		-7.52035e-06	0.04149	0.01442	2.39425e-06	56.778	0.21463		-7.43299e-06	0.0299	0.03774	2.48407e-06	57.3177	0.36601		-4.63965e-06	0.0531	0.02484	3.09575e-06	58.5517	0.12029		-1.84483e-06	-0.0469	0.03142	3.36536e-06	58.0803	0.66406
	-5.34379e-06	-0.01436	0.017	4.57274e-06	59.4606	0.30462		-7.51935e-06	0.03519	0.02067	2.39325e-06	56.6457	0.21147		-7.43199e-06	0.02649	0.03765	2.48306e-06	57.157	0.36459		-4.63865e-06	0.0348	0.01623	3.09475e-06	58.4702	0.13661		-1.84383e-06	-0.04747	0.03443	3.36435e-06	57.9648	0.71314
	-5.34279e-06	-0.01553	0.01213	4.57174e-06	59.3699	0.31157		-7.51835e-06	0.04131	0.01357	2.39224e-06	56.5099	0.22154		-7.43099e-06	0.03458	0.0429	2.48206e-06	57.0056	0.36469		-4.63765e-06	0.05159	0.01893	3.09375e-06	58.3591	0.16169		-1.84283e-06	-0.04598	0.03518	3.36335e-06	57.8486	0.74068
	-5.34179e-06	-0.00534	0.01307	4.57074e-06	59.2533	0.30282		-7.51735e-06	0.05015	0.01652	2.39124e-06	56.3525	0.24239		-7.42999e-06	0.03956	0.04503	2.48106e-06	56.8525	0.33998		-4.63665e-06	0.05099	0.00702	3.09275e-06	58.2167	0.1822		-1.84182e-06	-0.0421	0.04297	3.36235e-06	57.707	0.71261
	-5.34079e-06	-0.00431	0.0112	4.56974e-06	59.1563	0.30064		-7.51635e-06	0.0444	0.01334	2.39024e-06	56.1826	0.22161		-7.42899e-06	0.04284	0.0389	2.48006e-06	56.7491	0.35258		-4.63565e-06	0.04276	0.0174	3.09175e-06	58.0854	0.31199		-1.84082e-06	-0.04896	0.0437	3.36135e-06	57.5343	0.68343
	-5.33978e-06	-0.00564	0.01492	4.56874e-06	59.0389	0.28294		-7.51535e-06	0.04909	0.01338	2.38924e-06	56.0604	0.24757		-7.42799e-06	0.02878	0.02431	2.47906e-06	56.6303	0.31942		-4.63465e-06	0.03416	0.0221	3.09075e-06	57.9135	0.26443		-1.83982e-06	-0.03761	0.03619	3.36035e-06	57.3421	0.65541
	-5.33878e-06	-0.01665	0.01002	4.56774e-06	58.9526	0.31221		-7.51435e-06	0.04706	0.0221	2.38824e-06	55.9196	0.26813		-7.42699e-06	0.03536	0.03558	2.47806e-06	56.4439	0.38514		-4.63365e-06	0.03529	0.0335	3.08975e-06	57.8263	0.16503		-1.83882e-06	-0.04202	0.03852	3.35935e-06	57.2571	0.65881
	-5.33778e-06	-0.00292	0.00834	4.56674e-06	58.8395	0.33642		-7.51334e-06	0.04309	0.0204	2.38724e-06	55.7574	0.23242		-7.42599e-06	0.03365	0.0313	2.47706e-06	56.2759	0.40764		-4.63265e-06	0.04574	0.02029	3.08875e-06	57.7231	0.10799		-1.83782e-06	-0.05652	0.04246	3.35835e-06	57.1512	0.64032
	-5.33678e-06	-0.01134	0.01832	4.56574e-06	58.7678	0.32045		-7.51234e-06	0.03939	0.01275	2.38624e-06	55.6153	0.25421		-7.42499e-06	0.02923	0.04012	2.47606e-06	56.1073	0.38822		-4.63165e-06	0.04983	0.0045	3.08774e-06	57.6554	0.08137		-1.83682e-06	-0.03986	0.02682	3.35735e-06	57.0477	0.69469
	-5.33578e-06	-0.01178	0.01097	4.56474e-06	58.6762	0.29937		-7.51134e-06	0.04239	0.01222	2.38524e-06	55.4667	0.26502		-7.42399e-06	0.02663	0.03381	2.47506e-06	56.0222	0.36868		-4.63065e-06	0.05171	0.01138	3.08674e-06	57.5358	0.17166		-1.83582e-06	-0.04584	0.03869	3.35635e-06	56.8865	0.68266
	-5.33478e-06	-0.01311	0.01466	4.56374e-06	58.5658	0.29462		-7.51034e-06	0.04149	0.0113	2.38424e-06	55.3046	0.23439		-7.42298e-06	0.03337	0.03973	2.47406e-06	55.8866	0.37247		-4.62965e-06	0.03937	0.01619	3.08574e-06	57.3301	0.23803		-1.83482e-06	-0.0479	0.04811	3.35534e-06	56.7099	0.6918
	-5.33378e-06	-0.00841	0.01324	4.56273e-06	58.4962	0.31333		-7.50934e-06	0.03511	0.01331	2.38324e-06	55.1675	0.23018		-7.42198e-06	0.03426	0.02742	2.47306e-06	55.7631	0.34408		-4.62865e-06	0.04533	0.01421	3.08474e-06	57.1723	0.26502		-1.83382e-06	-0.03773	0.02993	3.35434e-06	56.5335	0.68349
	-5.33278e-06	-0.02177	0.01822	4.56173e-06	58.4199	0.33286		-7.50834e-06	0.04512	0.02013	2.38224e-06	55.0136	0.23805		-7.42098e-06	0.03582	0.03642	2.47205e-06	55.611	0.37819		-4.62764e-06	0.06759	0.0139	3.08374e-06	57.0983	0.2006		-1.83282e-06	-0.04202	0.03019	3.35334e-06	56.3864	0.69289
	-5.33178e-06	-0.00371	0.00964	4.56073e-06	58.3202	0.31778		-7.50734e-06	0.04791	0.01322	2.38124e-06	54.8661	0.22938		-7.41998e-06	0.03274	0.03676	2.47105e-06	55.4236	0.38473		-4.62664e-06	0.04991	0.0179	3.08274e-06	56.9494	0.10691		-1.83182e-06	-0.0359	0.03545	3.35234e-06	56.3199	0.68936
	-5.33078e-06	-0.00891	0.01323	4.55973e-06	58.2675	0.32259		-7.50634e-06	0.04144	0.01485	2.38023e-06	54.7628	0.20679		-7.41898e-06	0.03714	0.03501	2.47005e-06	55.2903	0.39801		-4.62564e-06	0.0412	0.01771	3.08174e-06	56.8802	0.09021		-1.83082e-06	-0.04801	0.03234	3.35134e-06	56.2183	0.67787
	-5.32978e-06	-0.00891	0.00968	4.55873e-06	58.1705	0.32437		-7.50534e-06	0.04009	0.02101	2.37923e-06	54.6141	0.24241		-7.41798e-06	0.0339	0.02972	2.46905e-06	55.1786	0.4008		-4.62464e-06	0.04724	0.02313	3.08074e-06	56.7696	0.13395		-1.82981e-06	-0.04365	0.03576	3.35034e-06	56.1095	0.67775
	-5.32878e-06	-0.00758	0.00767	4.55773e-06	58.0378	0.34278		-7.50434e-06	0.04621	0.01475	2.37823e-06	54.4971	0.28252		-7.41698e-06	0.03826	0.04055	2.46805e-06	55.0693	0.38536		-4.62364e-06	0.03779	0.02365	3.07974e-06	56.5313	0.22384		-1.82881e-06	-0.04601	0.02332	3.34934e-06	55.9689	0.68368
	-5.32778e-06	-0.00434	0.0127	4.55673e-06	57.9175	0.3435		-7.50334e-06	0.03373	0.0169	2.37723e-06	54.3628	0.28332		-7.41598e-06	0.03398	0.03603	2.46705e-06	54.9779	0.38655		-4.62264e-06	0.04319	0.01956	3.07874e-06	56.4382	0.28653		-1.82781e-06	-0.03751	0.03597	3.34834e-06	55.7835	0.65969
	-5.32678e-06	-0.01022	0.01849	4.55573e-06	57.826	0.34628		-7.50234e-06	0.04344	0.01925	2.37623e-06	54.2161	0.26892		-7.41498e-06	0.0312	0.04538	2.46605e-06	54.7953	0.39626		-4.62164e-06	0.04351	0.01852	3.07773e-06	56.3365	0.21583		-1.82681e-06	-0.03082	0.02755	3.34734e-06	55.6037	0.6618
	-5.32578e-06	-0.01268	0.01159	4.55473e-06	57.7542	0.33614		-7.50134e-06	0.04875	0.01483	2.37523e-06	54.0769	0.24258		-7.41398e-06	0.02997	0.03464	2.46505e-06	54.6406	0.40204		-4.62064e-06	0.04141	0.01979	3.07673e-06	56.2437	0.13879		-1.82581e-06	-0.04416	0.03359	3.34633e-06	55.5136	0.63588
	-5.32478e-06	0.000937604	0.01467	4.55373e-06	57.6572	0.3241		-7.50034e-06	0.03916	0.0158	2.37423e-06	53.9494	0.25378		-7.41298e-06	0.0374	0.04093	2.46405e-06	54.4984	0.42343		-4.61964e-06	0.05852	0.01513	3.07573e-06	56.1817	0.03745		-1.82481e-06	-0.03705	0.03693	3.34533e-06	55.4358	0.655
	-5.32378e-06	-0.00207	0.01572	4.55273e-06	57.5636	0.33588		-7.49934e-06	0.04858	0.00899	2.37323e-06	53.8202	0.2548		-7.41198e-06	0.03147	0.03618	2.46305e-06	54.3829	0.42113		-4.61864e-06	0.04796	0.0195	3.07473e-06	56.0743	0.09896		-1.82381e-06	-0.0391	0.03897	3.34433e-06	55.31	0.70958
	-5.32278e-06	-0.00517	0.00449	4.55173e-06	57.4854	0.29377		-7.49834e-06	0.04004	0.02589	2.37223e-06	53.6856	0.25961		-7.41098e-06	0.0438	0.03785	2.46205e-06	54.2542	0.39063		-4.61764e-06	0.04496	0.01512	3.07373e-06	55.9062	0.16363		-1.82281e-06	-0.0491	0.02672	3.34333e-06	55.1641	0.68155
	-5.32177e-06	-0.00614	0.01224	4.55072e-06	57.4031	0.31334		-7.49734e-06	0.04302	0.00681	2.37123e-06	53.6039	0.25226		-7.40998e-06	0.03479	0.02396	2.46105e-06	54.1385	0.35956		-4.61664e-06	0.04198	0.01577	3.07273e-06	55.7276	0.22905		-1.82181e-06	-0.02647	0.04916	3.34233e-06	54.9929	0.69141
	-5.32077e-06	-0.01634	0.01288	4.54972e-06	57.2797	0.3111		-7.49633e-06	0.05082	0.00964	2.37023e-06	53.4476	0.26097		-7.40898e-06	0.03728	0.03252	2.46004e-06	54.0106	0.36754		-4.61564e-06	0.04962	0.03218	3.07173e-06	55.608	0.17791		-1.82081e-06	-0.02705	0.03555	3.34133e-06	54.8277	0.65642
	-5.31977e-06	-0.00892	0.0157	4.54872e-06	57.2036	0.32529		-7.49533e-06	0.04289	0.01384	2.36922e-06	53.3307	0.25262		-7.40798e-06	0.02931	0.03678	2.45904e-06	53.8588	0.38741		-4.61463e-06	0.04204	0.00897	3.07073e-06	55.509	0.14641		-1.81981e-06	-0.03644	0.03799	3.34033e-06	54.7358	0.66522
	-5.31877e-06	-0.00757	0.01365	4.54772e-06	57.1202	0.32195		-7.49433e-06	0.05196	0.01192	2.36822e-06	53.1588	0.24048		-7.40698e-06	0.02064	0.03831	2.45804e-06	53.7353	0.42565		-4.61363e-06	0.03891	0.00962	3.06973e-06	55.4382	0.07109		-1.81881e-06	-0.04279	0.02456	3.33933e-06	54.6335	0.70336
	-5.31777e-06	-0.0066	0.01119	4.54672e-06	57.009	0.35793		-7.49333e-06	0.03757	0.01323	2.36722e-06	53.0618	0.25457		-7.40597e-06	0.03064	0.04383	2.45704e-06	53.5813	0.42289		-4.61263e-06	0.0528	0.02387	3.06873e-06	55.3636	0.05479		-1.8178e-06	-0.0364	0.04033	3.33833e-06	54.5094	0.70734
	-5.31677e-06	-0.00797	0.01466	4.54572e-06	56.9331	0.31754		-7.49233e-06	0.04507	0.01896	2.36622e-06	52.9312	0.26054		-7.40497e-06	0.03597	0.04178	2.45604e-06	53.4674	0.38061		-4.61163e-06	0.04186	0.02105	3.06773e-06	55.2088	0.2211		-1.8168e-06	-0.04461	0.0305	3.33732e-06	54.37	0.72142
	-5.31577e-06	-0.00568	0.00735	4.54472e-06	56.8608	0.32561		-7.49133e-06	0.0416	0.01244	2.36522e-06	52.8089	0.21336		-7.40397e-06	0.04591	0.0322	2.45504e-06	53.3495	0.37454		-4.61063e-06	0.04283	0.03465	3.06672e-06	55.0648	0.24852		-1.8158e-06	-0.03562	0.03717	3.33632e-06	54.2013	0.6828
	-5.31477e-06	-0.00243	0.01033	4.54372e-06	56.7605	0.34369		-7.49033e-06	0.06311	0.01981	2.36422e-06	52.6442	0.18023		-7.40297e-06	0.04326	0.03476	2.45404e-06	53.2082	0.36871		-4.60963e-06	0.04223	0.02684	3.06572e-06	54.9422	0.24031		-1.8148e-06	-0.04263	0.03831	3.33532e-06	54.0634	0.66965
	-5.31377e-06	0.000510913	0.01263	4.54272e-06	56.6326	0.34608		-7.48933e-06	0.04418	0.00557	2.36322e-06	52.5124	0.22635		-7.40197e-06	0.03472	0.03736	2.45304e-06	53.0732	0.38459		-4.60863e-06	0.05083	0.022	3.06472e-06	54.845	0.14658		-1.8138e-06	-0.03999	0.02883	3.33432e-06	53.9719	0.69615
	-5.31277e-06	-0.0049	0.00917	4.54172e-06	56.5689	0.35257		-7.48833e-06	0.04157	0.01218	2.36222e-06	52.4326	0.26321		-7.40097e-06	0.0361	0.03766	2.45204e-06	52.941	0.38025		-4.60763e-06	0.04265	0.01156	3.06372e-06	54.7837	0.08975		-1.8128e-06	-0.03264	0.03056	3.33332e-06	53.8927	0.69446
	-5.31177e-06	5.73146e-05	0.00708	4.54072e-06	56.4678	0.30403		-7.48733e-06	0.0431	0.01842	2.36122e-06	52.2714	0.29093		-7.39997e-06	0.02708	0.03309	2.45104e-06	52.8191	0.35882		-4.60663e-06	0.04404	0.01151	3.06272e-06	54.6755	0.10697		-1.8118e-06	-0.03425	0.03923	3.33232e-06	53.8085	0.68283
	-5.31077e-06	-0.00209	0.0077	4.53971e-06	56.3574	0.32035		-7.48633e-06	0.04596	0.01182	2.36022e-06	52.1576	0.28888		-7.39897e-06	0.02908	0.03576	2.45004e-06	52.7236	0.36004		-4.60563e-06	0.04559	0.01856	3.06172e-06	54.5436	0.17551		-1.8108e-06	-0.03126	0.02441	3.33132e-06	53.6694	0.68768
	-5.30977e-06	-0.00667	0.00344	4.53871e-06	56.2746	0.30249		-7.48533e-06	0.03568	0.0135	2.35922e-06	52.0527	0.26255		-7.39797e-06	0.03305	0.02971	2.44903e-06	52.5986	0.36138		-4.60463e-06	0.03582	0.02368	3.06072e-06	54.3753	0.27256		-1.8098e-06	-0.03254	0.04257	3.33032e-06	53.4938	0.7043
	-5.30877e-06	-0.00268	0.01666	4.53771e-06	56.22	0.29386		-7.48433e-06	0.05331	0.01679	2.35822e-06	51.9205	0.25963		-7.39697e-06	0.03203	0.01564	2.44803e-06	52.5152	0.33497		-4.60363e-06	0.05154	0.01149	3.05972e-06	54.244	0.27399		-1.8088e-06	-0.03446	0.03418	3.32932e-06	53.3508	0.67561
	-5.30777e-06	-0.00887	0.01387	4.53671e-06	56.1357	0.29926		-7.48333e-06	0.03423	0.0108	2.35721e-06	51.7771	0.24811		-7.39597e-06	0.03289	0.02698	2.44703e-06	52.357	0.35241		-4.60263e-06	0.05612	0.01531	3.05872e-06	54.1769	0.18583		-1.8078e-06	-0.02381	0.03502	3.32831e-06	53.2608	0.6803
	-5.30677e-06	-0.01308	0.0122	4.53571e-06	56.0543	0.33078		-7.48233e-06	0.04452	0.01158	2.35621e-06	51.6389	0.26804		-7.39497e-06	0.03185	0.02612	2.44603e-06	52.2027	0.36122		-4.60162e-06	0.04473	0.01443	3.05772e-06	54.112	0.08442		-1.8068e-06	-0.02711	0.04338	3.32731e-06	53.1857	0.68261
	-5.30576e-06	-0.01272	0.00856	4.53471e-06	55.9404	0.34702		-7.48133e-06	0.05348	0.01494	2.35521e-06	51.5468	0.27961		-7.39397e-06	0.02392	0.02459	2.44503e-06	52.0812	0.35375		-4.60062e-06	0.05796	0.0144	3.05672e-06	54.0189	0.07954		-1.80579e-06	-0.03002	0.03437	3.32631e-06	53.0954	0.68293
	-5.30476e-06	-0.01466	0.00456	4.53371e-06	55.8978	0.35892		-7.48033e-06	0.04704	0.01556	2.35421e-06	51.408	0.23315		-7.39297e-06	0.02767	0.03395	2.44403e-06	51.9457	0.33167		-4.59962e-06	0.05079	0.01081	3.05571e-06	53.8721	0.13943		-1.80479e-06	-0.04105	0.03679	3.32531e-06	52.9511	0.71276
	-5.30376e-06	-0.000943451	0.01309	4.53271e-06	55.7994	0.30511		-7.47932e-06	0.0506	0.01147	2.35321e-06	51.2652	0.25372		-7.39197e-06	0.03349	0.02572	2.44303e-06	51.8643	0.30605		-4.59862e-06	0.05355	0.02805	3.05471e-06	53.718	0.25136		-1.80379e-06	-0.02965	0.03576	3.32431e-06	52.745	0.72098
	-5.30276e-06	-0.00984	0.01204	4.53171e-06	55.6825	0.3101		-7.47832e-06	0.04524	0.01024	2.35221e-06	51.1326	0.19754		-7.39097e-06	0.037	0.02603	2.44203e-06	51.7696	0.32869		-4.59762e-06	0.05085	0.02856	3.05371e-06	53.6039	0.28523		-1.80279e-06	-0.0334	0.02906	3.32331e-06	52.6035	0.64721
	-5.30176e-06	-0.00329	0.01061	4.53071e-06	55.6186	0.30181		-7.47732e-06	0.04792	0.0176	2.35121e-06	51.0061	0.26152		-7.38997e-06	0.02872	0.02021	2.44103e-06	51.6055	0.36645		-4.59662e-06	0.05417	0.02276	3.05271e-06	53.5323	0.13841		-1.80179e-06	-0.03708	0.03613	3.32231e-06	52.4926	0.65834
	-5.30076e-06	-0.00938	0.01729	4.52971e-06	55.5219	0.29431		-7.47632e-06	0.05457	0.01638	2.35021e-06	50.8926	0.28597		-7.38896e-06	0.02437	0.03834	2.44003e-06	51.4375	0.3543		-4.59562e-06	0.03852	0.01772	3.05171e-06	53.4648	0.09368		-1.80079e-06	-0.0323	0.01133	3.32131e-06	52.4241	0.67099
	-5.29976e-06	0.01212	0.00898	4.5287e-06	55.4431	0.30266		-7.47532e-06	0.04151	0.01083	2.34921e-06	50.7926	0.25015		-7.38796e-06	0.0261	0.03128	2.43903e-06	51.3632	0.36959		-4.59462e-06	0.0566	0.02316	3.05071e-06	53.3712	0.0481		-1.79979e-06	-0.03554	0.03207	3.32031e-06	52.3085	0.66051
	-5.29876e-06	-0.00693	0.01974	4.5277e-06	55.3407	0.3146		-7.47432e-06	0.05979	0.01538	2.34821e-06	50.6461	0.23358		-7.38696e-06	0.03293	0.03456	2.43803e-06	51.2456	0.42125		-4.59362e-06	0.04181	0.02385	3.04971e-06	53.2768	0.12663		-1.79879e-06	-0.02807	0.03012	3.31931e-06	52.1919	0.59795
	-5.29776e-06	0.00234	0.00567	4.5267e-06	55.2728	0.2834		-7.47332e-06	0.04249	0.0202	2.34721e-06	50.5531	0.28468		-7.38596e-06	0.04114	0.02752	2.43702e-06	51.1079	0.36917		-4.59262e-06	0.0435	0.03282	3.04871e-06	53.0983	0.14747		-1.79779e-06	-0.03581	0.02391	3.3183e-06	52.0615	0.68235
	-5.29676e-06	-0.00572	0.00904	4.5257e-06	55.1885	0.27519		-7.47232e-06	0.04467	0.00935	2.3462e-06	50.4746	0.31217		-7.38496e-06	0.03467	0.0309	2.43602e-06	50.994	0.37877		-4.59162e-06	0.05114	0.01676	3.04771e-06	52.94	0.23787		-1.79679e-06	-0.03038	0.03794	3.3173e-06	51.8838	0.64627
	-5.29576e-06	-0.0055	0.01533	4.5247e-06	55.1023	0.23389		-7.47132e-06	0.03912	0.01956	2.3452e-06	50.3103	0.29921		-7.38396e-06	0.03477	0.03262	2.43502e-06	50.8558	0.366		-4.59062e-06	0.0483	0.01609	3.04671e-06	52.889	0.15276		-1.79579e-06	-0.03093	0.01659	3.3163e-06	51.7724	0.6229
	-5.29476e-06	0.00741	0.01782	4.5237e-06	55.03	0.23188		-7.47032e-06	0.04138	0.01793	2.3442e-06	50.2128	0.26034		-7.38296e-06	0.03207	0.03456	2.43402e-06	50.7508	0.39665		-4.58962e-06	0.04448	0.00955	3.04571e-06	52.8835	0.04477		-1.79479e-06	-0.0194	0.03366	3.3153e-06	51.6853	0.69397
	-5.29376e-06	0.000991533	0.01492	4.5227e-06	54.9296	0.2434		-7.46932e-06	0.04742	0.01212	2.3432e-06	50.1348	0.24071		-7.38196e-06	0.03079	0.03929	2.43302e-06	50.6037	0.42814		-4.58862e-06	0.04918	0.01431	3.0447e-06	52.7865	0.07726		-1.79379e-06	-0.03856	0.02051	3.3143e-06	51.6338	0.71705
	-5.29276e-06	0.000118515	0.00956	4.5217e-06	54.8626	0.28345		-7.46832e-06	0.04374	0.00865	2.3422e-06	49.9925	0.25662		-7.38096e-06	0.02951	0.02651	2.43202e-06	50.5186	0.40716		-4.58761e-06	0.05089	0.03407	3.0437e-06	52.672	0.11384		-1.79278e-06	-0.02542	0.03175	3.3133e-06	51.5225	0.70443
	-5.29176e-06	-0.00356	0.01117	4.5207e-06	54.7555	0.27732		-7.46732e-06	0.0614	0.00425	2.3412e-06	49.8657	0.24096		-7.37996e-06	0.03384	0.0219	2.43102e-06	50.3754	0.35111		-4.58661e-06	0.04405	0.019	3.0427e-06	52.4696	0.20604		-1.79178e-06	-0.02588	0.03094	3.3123e-06	51.3428	0.66685
	-5.29076e-06	-0.00142	0.01547	4.5197e-06	54.6897	0.26139		-7.46632e-06	0.04213	0.02235	2.3402e-06	49.7519	0.2447		-7.37896e-06	0.04001	0.02426	2.43002e-06	50.2603	0.34215		-4.58561e-06	0.04083	0.0235	3.0417e-06	52.2889	0.23671		-1.79078e-06	-0.03517	0.03125	3.3113e-06	51.1632	0.67374
	-5.28976e-06	-0.01586	0.00467	4.5187e-06	54.5964	0.25377		-7.46532e-06	0.05271	0.00994	2.3392e-06	49.6201	0.28038		-7.37796e-06	0.03015	0.02563	2.42902e-06	50.1655	0.38175		-4.58461e-06	0.05365	0.02669	3.0407e-06	52.2005	0.19358		-1.78978e-06	-0.02276	0.03077	3.3103e-06	51.0555	0.65544
	-5.28876e-06	-0.00612	0.01445	4.5177e-06	54.5387	0.27992		-7.46432e-06	0.04835	0.00991	2.3382e-06	49.5061	0.29593		-7.37696e-06	0.03414	0.02718	2.42802e-06	50.0264	0.37173		-4.58361e-06	0.0578	0.01952	3.0397e-06	52.1377	0.10686		-1.78878e-06	-0.03399	0.03296	3.30929e-06	50.9498	0.68221
	-5.28775e-06	-0.00329	0.01482	4.51669e-06	54.4777	0.25055		-7.46332e-06	0.04903	0.0212	2.3372e-06	49.3936	0.28361		-7.37596e-06	0.02813	0.0259	2.42702e-06	49.8882	0.41981		-4.58261e-06	0.04361	0.01648	3.0387e-06	52.0658	0.06447		-1.78778e-06	-0.02905	0.03027	3.30829e-06	50.8888	0.68876
	-5.28675e-06	-0.01032	0.01311	4.51569e-06	54.4002	0.27037		-7.46231e-06	0.03983	0.01159	2.3362e-06	49.2511	0.29759		-7.37496e-06	0.03734	0.02209	2.42602e-06	49.7826	0.42402		-4.58161e-06	0.04386	0.02422	3.0377e-06	51.9561	0.04435		-1.78678e-06	-0.03193	0.02039	3.30729e-06	50.7914	0.71849
	-5.28575e-06	-0.00341	0.00917	4.51469e-06	54.3493	0.22614		-7.46131e-06	0.04465	0.02784	2.3352e-06	49.1509	0.26708		-7.37396e-06	0.04225	0.034	2.42501e-06	49.6986	0.41988		-4.58061e-06	0.04694	0.02898	3.0367e-06	51.8076	0.1707		-1.78578e-06	-0.03686	0.036	3.30629e-06	50.6221	0.71568
	-5.28475e-06	-0.00609	0.01835	4.51369e-06	54.2561	0.27524		-7.46031e-06	0.04888	0.01091	2.33419e-06	49.0233	0.2462		-7.37296e-06	0.02483	0.02487	2.42401e-06	49.5833	0.36274		-4.57961e-06	0.05582	0.02053	3.0357e-06	51.6464	0.22452		-1.78478e-06	-0.02652	0.03295	3.30529e-06	50.4898	0.70639
	-5.28375e-06	0.00209	0.01585	4.51269e-06	54.1905	0.27576		-7.45931e-06	0.04203	0.01654	2.33319e-06	48.9449	0.25927		-7.37196e-06	0.03631	0.0271	2.42301e-06	49.4681	0.40139		-4.57861e-06	0.04325	0.02438	3.0347e-06	51.5654	0.19589		-1.78378e-06	-0.03524	0.02084	3.30429e-06	50.3497	0.67708
	-5.28275e-06	-0.00293	0.01457	4.51169e-06	54.0955	0.23242		-7.45831e-06	0.0393	0.01733	2.33219e-06	48.8152	0.28431		-7.37095e-06	0.03298	0.0252	2.42201e-06	49.3188	0.42128		-4.57761e-06	0.04151	0.00572	3.03369e-06	51.5008	0.09422		-1.78278e-06	-0.01856	0.03235	3.30329e-06	50.2499	0.66764
	-5.28175e-06	-0.0012	0.00684	4.51069e-06	54.0172	0.27375		-7.45731e-06	0.04876	0.02006	2.33119e-06	48.7216	0.29173		-7.36995e-06	0.02821	0.03326	2.42101e-06	49.1837	0.44556		-4.57661e-06	0.04099	0.01788	3.03269e-06	51.4446	0.07395		-1.78178e-06	-0.03465	0.01398	3.30229e-06	50.1806	0.68392
	-5.28075e-06	-0.01162	0.01394	4.50969e-06	53.9422	0.27871		-7.45631e-06	0.04324	0.02482	2.33019e-06	48.5993	0.32296		-7.36895e-06	0.04615	0.03671	2.42001e-06	49.0786	0.4336		-4.57561e-06	0.04068	0.0185	3.03169e-06	51.386	0.07856		-1.78077e-06	-0.03461	0.02793	3.30129e-06	50.0796	0.72284
	-5.27975e-06	-0.00425	0.01727	4.50869e-06	53.8783	0.27489		-7.45531e-06	0.04886	0.01024	2.32919e-06	48.4604	0.28986		-7.36795e-06	0.03623	0.03108	2.41901e-06	48.9761	0.43751		-4.5746e-06	0.03956	0.014	3.03069e-06	51.2596	0.16383		-1.77977e-06	-0.03157	0.03814	3.30028e-06	49.9218	0.70963
	-5.27875e-06	-0.01532	0.01518	4.50769e-06	53.7886	0.2641		-7.45431e-06	0.04823	0.02155	2.32819e-06	48.3345	0.27645		-7.36695e-06	0.04744	0.02089	2.41801e-06	48.9006	0.42349		-4.5736e-06	0.04711	0.01352	3.02969e-06	51.138	0.21406		-1.77877e-06	-0.02647	0.04641	3.29928e-06	49.7709	0.7011
	-5.27775e-06	-0.00634	0.01517	4.50669e-06	53.6767	0.27986		-7.45331e-06	0.02968	0.013	2.32719e-06	48.2202	0.27606		-7.36595e-06	0.04282	0.02993	2.41701e-06	48.7771	0.38491		-4.5726e-06	0.0465	0.02818	3.02869e-06	50.9786	0.21537		-1.77777e-06	-0.01649	0.03608	3.29828e-06	49.6469	0.69299
	-5.27675e-06	-0.00841	0.01486	4.50568e-06	53.603	0.25975		-7.45231e-06	0.04864	0.027	2.32619e-06	48.0903	0.27371		-7.36495e-06	0.03768	0.02587	2.41601e-06	48.6428	0.38892		-4.5716e-06	0.04482	0.01323	3.02769e-06	50.8799	0.12301		-1.77677e-06	-0.02419	0.02489	3.29728e-06	49.57	0.66587
	-5.27575e-06	-0.01226	0.01396	4.50468e-06	53.5005	0.23937		-7.45131e-06	0.04764	0.00437	2.32519e-06	47.9877	0.28901		-7.36395e-06	0.03632	0.03981	2.41501e-06	48.5083	0.4028		-4.5706e-06	0.04949	0.0196	3.02669e-06	50.8391	0.08175		-1.77577e-06	-0.02747	0.02469	3.29628e-06	49.4727	0.69998
	-5.27475e-06	-0.00317	0.01526	4.50368e-06	53.4287	0.27713		-7.45031e-06	0.04013	0.01874	2.32419e-06	47.8989	0.26385		-7.36295e-06	0.02997	0.0312	2.41401e-06	48.4012	0.40542		-4.5696e-06	0.04942	0.01817	3.02569e-06	50.7965	0.04233		-1.77477e-06	-0.02836	0.02314	3.29528e-06	49.4114	0.72067
	-5.27375e-06	6.72239e-05	0.02861	4.50268e-06	53.3439	0.29712		-7.44931e-06	0.04411	0.01183	2.32319e-06	47.7788	0.24703		-7.36195e-06	0.04414	0.03171	2.413e-06	48.2674	0.43476		-4.5686e-06	0.04192	0.02822	3.02469e-06	50.6969	0.11421		-1.77377e-06	-0.02443	0.02278	3.29428e-06	49.2859	0.71833
	-5.27275e-06	-0.00263	0.01324	4.50168e-06	53.2089	0.2707		-7.44831e-06	0.04806	0.01294	2.32219e-06	47.6855	0.27229		-7.36095e-06	0.0347	0.034	2.412e-06	48.1565	0.39299		-4.5676e-06	0.05224	0.02483	3.02369e-06	50.5115	0.18054		-1.77277e-06	-0.02884	0.03704	3.29328e-06	49.1212	0.69766
	-5.27175e-06	-0.00421	0.01671	4.50068e-06	53.141	0.26307		-7.44731e-06	0.05454	0.01529	2.32118e-06	47.5749	0.26828		-7.35995e-06	0.03426	0.03821	2.411e-06	48.0799	0.41065		-4.5666e-06	0.04102	0.0218	3.02268e-06	50.3787	0.20459		-1.77177e-06	-0.03195	0.02776	3.29228e-06	49.0018	0.71998
	-5.27074e-06	-0.00698	0.02191	4.49968e-06	53.0926	0.26871		-7.44631e-06	0.04342	0.01317	2.32018e-06	47.4397	0.25262		-7.35895e-06	0.02562	0.02873	2.41e-06	47.9577	0.4072		-4.5656e-06	0.04389	0.02034	3.02168e-06	50.2625	0.1729		-1.77077e-06	-0.02744	0.02382	3.29128e-06	48.8819	0.6981
	-5.26974e-06	-0.00461	0.00936	4.49868e-06	53.0039	0.22528		-7.44531e-06	0.05539	0.01391	2.31918e-06	47.3267	0.22268		-7.35795e-06	0.02704	0.03275	2.409e-06	47.7896	0.44657		-4.5646e-06	0.02956	0.01485	3.02068e-06	50.1985	0.03814		-1.76977e-06	-0.03203	0.01872	3.29027e-06	48.804	0.71041
	-5.26874e-06	-0.0037	0.01547	4.49768e-06	52.9292	0.22832		-7.4443e-06	0.03102	0.01363	2.31818e-06	47.2326	0.21781		-7.35695e-06	0.02419	0.03253	2.408e-06	47.6781	0.43694		-4.5636e-06	0.03667	0.02012	3.01968e-06	50.1454	0.02821		-1.76876e-06	-0.01814	0.02059	3.28927e-06	48.7171	0.77009
	-5.26774e-06	-0.00482	0.01441	4.49668e-06	52.8581	0.24828		-7.4433e-06	0.04196	0.01832	2.31718e-06	47.1166	0.22615		-7.35595e-06	0.03637	0.03352	2.407e-06	47.5742	0.40298		-4.5626e-06	0.04984	0.02477	3.01868e-06	50.0473	0.10161		-1.76776e-06	-0.02065	0.02981	3.28827e-06	48.5984	0.7101
	-5.26674e-06	-0.01037	0.02591	4.49568e-06	52.7425	0.26285		-7.4423e-06	0.03254	0.02293	2.31618e-06	46.9682	0.2585		-7.35495e-06	0.02831	0.02828	2.406e-06	47.5199	0.40985		-4.56159e-06	0.04556	0.01941	3.01768e-06	49.8963	0.21185		-1.76676e-06	-0.02985	0.03482	3.28727e-06	48.4852	0.70394
	-5.26574e-06	0.00257	0.01035	4.49468e-06	52.6879	0.25738		-7.4413e-06	0.03533	0.01072	2.31518e-06	46.8881	0.24187		-7.35395e-06	0.02902	0.02448	2.405e-06	47.4194	0.3727		-4.56059e-06	0.04922	0.02007	3.01668e-06	49.7392	0.21231		-1.76576e-06	-0.01765	0.0379	3.28627e-06	48.3037	0.68684
	-5.26474e-06	-0.00667	0.01403	4.49367e-06	52.6241	0.26799		-7.4403e-06	0.03821	0.0127	2.31418e-06	46.7661	0.25679		-7.35294e-06	0.02799	0.02486	2.404e-06	47.3021	0.37743		-4.55959e-06	0.04756	0.00758	3.01568e-06	49.6276	0.11303		-1.76476e-06	-0.02405	0.02852	3.28527e-06	48.1846	0.69799
	-5.26374e-06	-0.00643	0.00842	4.49267e-06	52.5408	0.22525		-7.4393e-06	0.03358	0.01795	2.31318e-06	46.6695	0.24628		-7.35194e-06	0.03408	0.02719	2.403e-06	47.1833	0.41348		-4.55859e-06	0.04704	0.02037	3.01468e-06	49.583	0.0483		-1.76376e-06	-0.0221	0.0413	3.28427e-06	48.1028	0.70119
	-5.26274e-06	-0.00447	0.01338	4.49167e-06	52.4453	0.21951		-7.4383e-06	0.03569	0.01499	2.31218e-06	46.5346	0.27582		-7.35094e-06	0.02233	0.03075	2.402e-06	47.0585	0.3994		-4.55759e-06	0.04215	0.02426	3.01368e-06	49.5218	0.01637		-1.76276e-06	-0.01349	0.02468	3.28327e-06	48.0656	0.70371
	-5.26174e-06	0.00748	0.00752	4.49067e-06	52.4039	0.21391		-7.4373e-06	0.03963	0.02391	2.31118e-06	46.4259	0.27988		-7.34994e-06	0.02634	0.02644	2.40099e-06	46.9268	0.40663		-4.55659e-06	0.03483	0.01606	3.01268e-06	49.4439	0.05692		-1.76176e-06	-0.02208	0.03184	3.28227e-06	47.9532	0.72591
	-5.26074e-06	-0.0109	0.01214	4.48967e-06	52.3427	0.2428		-7.4363e-06	0.04072	0.00934	2.31018e-06	46.3082	0.28445		-7.34894e-06	0.0294	0.02095	2.39999e-06	46.877	0.34028		-4.55559e-06	0.03867	0.02396	3.01168e-06	49.3137	0.20058		-1.76076e-06	-0.02384	0.04058	3.28127e-06	47.8142	0.72933
	-5.25974e-06	-0.00765	0.01589	4.48867e-06	52.2578	0.25491		-7.4353e-06	0.03556	0.01993	2.30917e-06	46.2265	0.28848		-7.34794e-06	0.04063	0.02541	2.39899e-06	46.7787	0.32382		-4.55459e-06	0.04972	0.02936	3.01067e-06	49.1405	0.21201		-1.75976e-06	-0.01898	0.02622	3.28026e-06	47.6631	0.70186
	-5.25874e-06	-0.00584	0.01724	4.48767e-06	52.1592	0.25853		-7.4343e-06	0.03957	0.01468	2.30817e-06	46.0836	0.26588		-7.34694e-06	0.02611	0.02457	2.39799e-06	46.6386	0.36234		-4.55359e-06	0.05688	0.02024	3.00967e-06	49.0498	0.1055		-1.75876e-06	-0.01987	0.0333	3.27926e-06	47.5543	0.71885
	-5.25774e-06	-0.00446	0.0076	4.48667e-06	52.0973	0.28959		-7.4333e-06	0.04188	0.02083	2.30717e-06	45.9717	0.2611		-7.34594e-06	0.02252	0.03588	2.39699e-06	46.5003	0.34414		-4.55259e-06	0.0476	0.01963	3.00867e-06	48.9948	0.05568		-1.75776e-06	-0.02911	0.02153	3.27826e-06	47.4718	0.73813
	-5.25674e-06	-0.00472	0.00583	4.48567e-06	52.0136	0.29707		-7.4323e-06	0.04745	0.01511	2.30617e-06	45.8665	0.27093		-7.34494e-06	0.03471	0.03555	2.39599e-06	46.3535	0.37058		-4.55159e-06	0.04499	0.01589	3.00767e-06	48.9489	0.05187		-1.75676e-06	-0.01969	0.03109	3.27726e-06	47.419	0.74163
	-5.25574e-06	-0.01001	0.01417	4.48467e-06	51.9456	0.2708		-7.4313e-06	0.03611	0.01634	2.30517e-06	45.734	0.27324		-7.34394e-06	0.0265	0.03158	2.39499e-06	46.241	0.38261		-4.55059e-06	0.04776	0.02361	3.00667e-06	48.9119	0.08041		-1.75575e-06	-0.0318	0.03318	3.27626e-06	47.2908	0.76922
	-5.25474e-06	-0.00615	0.01595	4.48367e-06	51.8883	0.25186		-7.4303e-06	0.04185	0.02149	2.30417e-06	45.6195	0.25624		-7.34294e-06	0.03115	0.03	2.39399e-06	46.1763	0.37249		-4.54959e-06	0.05611	0.02004	3.00567e-06	48.7541	0.15445		-1.75475e-06	-0.02032	0.02267	3.27526e-06	47.1812	0.75131
	-5.25374e-06	0.00457	0.01112	4.48267e-06	51.7992	0.25403		-7.4293e-06	0.03477	0.02194	2.30317e-06	45.5305	0.27875		-7.34194e-06	0.0357	0.02514	2.39299e-06	46.0943	0.35085		-4.54859e-06	0.04866	0.01736	3.00467e-06	48.564	0.23544		-1.75375e-06	-0.01642	0.0409	3.27426e-06	47.0087	0.72692
	-5.25273e-06	-0.01322	0.01576	4.48166e-06	51.7604	0.25199		-7.4283e-06	0.03922	0.01147	2.30217e-06	45.4373	0.29448		-7.34094e-06	0.03495	0.0345	2.39199e-06	45.9701	0.37308		-4.54759e-06	0.05531	0.01754	3.00367e-06	48.4514	0.13549		-1.75275e-06	-0.01503	0.01857	3.27326e-06	46.8638	0.7316
	-5.25173e-06	-0.00861	0.01316	4.48066e-06	51.6686	0.23805		-7.4273e-06	0.03712	0.01761	2.30117e-06	45.3017	0.3015		-7.33994e-06	0.03255	0.02532	2.39099e-06	45.847	0.40647		-4.54658e-06	0.04393	0.02004	3.00267e-06	48.4196	0.09038		-1.75175e-06	-0.02552	0.02517	3.27226e-06	46.7828	0.71514
	-5.25073e-06	0.000384556	0.01155	4.47966e-06	51.6204	0.20914		-7.42629e-06	0.04656	0.02125	2.30017e-06	45.209	0.26574		-7.33894e-06	0.03087	0.02955	2.38999e-06	45.6985	0.45193		-4.54558e-06	0.05215	0.02194	3.00167e-06	48.3469	0.02421		-1.75075e-06	-0.02611	0.01896	3.27126e-06	46.7279	0.7198
	-5.24973e-06	-0.01243	0.0196	4.47866e-06	51.5278	0.24191		-7.42529e-06	0.03527	0.01062	2.29917e-06	45.1377	0.27391		-7.33794e-06	0.02549	0.03619	2.38898e-06	45.5532	0.43897		-4.54458e-06	0.04602	0.0061	3.00066e-06	48.2502	0.08915		-1.74975e-06	-0.0229	0.03114	3.27025e-06	46.6734	0.7191
	-5.24873e-06	-0.00958	0.01594	4.47766e-06	51.4556	0.25938		-7.42429e-06	0.0361	0.0177	2.29817e-06	45.0135	0.29773		-7.33694e-06	0.03569	0.02975	2.38798e-06	45.466	0.41411		-4.54358e-06	0.05175	0.013	2.99966e-06	48.1736	0.13913		-1.74875e-06	-0.01687	0.02907	3.26925e-06	46.5206	0.71294
	-5.24773e-06	-0.01191	0.01529	4.47666e-06	51.3631	0.25678		-7.42329e-06	0.04292	0.01584	2.29716e-06	44.9001	0.25075		-7.33593e-06	0.03576	0.01511	2.38698e-06	45.4034	0.41267		-4.54258e-06	0.04181	0.0194	2.99866e-06	48.0244	0.16194		-1.74775e-06	-0.02083	0.02532	3.26825e-06	46.3646	0.67285
	-5.24673e-06	-0.01299	0.0071	4.47566e-06	51.2732	0.2138		-7.42229e-06	0.03957	0.01704	2.29616e-06	44.77	0.25417		-7.33493e-06	0.04087	0.03168	2.38598e-06	45.2554	0.38493		-4.54158e-06	0.05104	0.02327	2.99766e-06	47.8809	0.15141		-1.74675e-06	-0.01482	0.027	3.26725e-06	46.2001	0.68687
	-5.24573e-06	-0.01323	0.01769	4.47466e-06	51.2302	0.24556		-7.42129e-06	0.03387	0.01821	2.29516e-06	44.6596	0.24691		-7.33393e-06	0.04564	0.02433	2.38498e-06	45.1669	0.46		-4.54058e-06	0.05483	0.02646	2.99666e-06	47.8219	0.10384		-1.74575e-06	-0.01786	0.02528	3.26625e-06	46.1348	0.70086
	-5.24473e-06	-0.01413	0.01186	4.47366e-06	51.1117	0.25428		-7.42029e-06	0.03792	0.0195	2.29416e-06	44.5791	0.24152		-7.33293e-06	0.03384	0.03012	2.38398e-06	45.0498	0.45694		-4.53958e-06	0.03591	0.02329	2.99566e-06	47.758	0.06904		-1.74475e-06	-0.02121	0.01692	3.26525e-06	46.0744	0.74293
	-5.24373e-06	-0.00792	0.02082	4.47266e-06	51.0448	0.23575		-7.41929e-06	0.03696	0.0142	2.29316e-06	44.464	0.2119		-7.33193e-06	0.03317	0.02461	2.38298e-06	44.9069	0.47466		-4.53858e-06	0.04282	0.01335	2.99466e-06	47.6818	0.01761		-1.74375e-06	-0.01719	0.01995	3.26425e-06	45.9839	0.70353
	-5.24273e-06	-0.01524	0.00998	4.47166e-06	50.9909	0.21873		-7.41829e-06	0.03989	0.02248	2.29216e-06	44.3701	0.22843		-7.33093e-06	0.037	0.02732	2.38198e-06	44.812	0.43238		-4.53758e-06	0.03375	0.00632	2.99366e-06	47.5469	0.07927		-1.74274e-06	-0.01938	0.03317	3.26325e-06	45.8977	0.72763
	-5.24173e-06	-0.01157	0.00359	4.47066e-06	50.8879	0.20099		-7.41729e-06	0.04587	0.00809	2.29116e-06	44.2655	0.24624		-7.32993e-06	0.03079	0.01991	2.38098e-06	44.7258	0.3753		-4.53658e-06	0.04749	0.0209	2.99266e-06	47.3931	0.1317		-1.74174e-06	-0.00957	0.03035	3.26225e-06	45.7408	0.70885
	-5.24073e-06	-0.00655	0.01593	4.46965e-06	50.8218	0.20252		-7.41629e-06	0.03887	0.01883	2.29016e-06	44.1752	0.238		-7.32893e-06	0.04365	0.02583	2.37998e-06	44.6544	0.36733		-4.53558e-06	0.05553	0.03145	2.99166e-06	47.3051	0.19622		-1.74074e-06	-0.00749	0.03176	3.26125e-06	45.5995	0.68146
	-5.23973e-06	-0.0091	0.02009	4.46865e-06	50.7586	0.18514		-7.41529e-06	0.03818	0.01167	2.28916e-06	44.0781	0.21865		-7.32793e-06	0.03879	0.01534	2.37898e-06	44.5806	0.37633		-4.53458e-06	0.04489	0.01635	2.99066e-06	47.2254	0.0937		-1.73974e-06	-0.02164	0.01683	3.26024e-06	45.4779	0.68898
	-5.23873e-06	-0.00588	0.0119	4.46765e-06	50.6346	0.21894		-7.41429e-06	0.03642	0.02369	2.28816e-06	43.9571	0.23686		-7.32693e-06	0.03285	0.02912	2.37797e-06	44.4242	0.43109		-4.53357e-06	0.03606	0.02207	2.98966e-06	47.1543	0.0444		-1.73874e-06	-0.00851	0.01985	3.25924e-06	45.4462	0.70137
	-5.23773e-06	-0.00466	0.01283	4.46665e-06	50.5708	0.21961		-7.41329e-06	0.03515	0.0066	2.28716e-06	43.8424	0.22616		-7.32593e-06	0.04058	0.02324	2.37697e-06	44.3002	0.43786		-4.53257e-06	0.0413	0.0124	2.98865e-06	47.101	0.05075		-1.73774e-06	-0.02169	0.01288	3.25824e-06	45.3983	0.71724
	-5.23673e-06	0.00322	0.00675	4.46565e-06	50.5117	0.23061		-7.41229e-06	0.03741	0.02059	2.28616e-06	43.7565	0.23739		-7.32493e-06	0.03147	0.02271	2.37597e-06	44.1833	0.38601		-4.53157e-06	0.05352	0.01774	2.98765e-06	46.9877	0.07854		-1.73674e-06	0.00127	0.02537	3.25724e-06	45.2878	0.74522
	-5.23573e-06	-0.00603	0.01316	4.46465e-06	50.4281	0.22175		-7.41129e-06	0.03903	0.02259	2.28515e-06	43.6729	0.23017		-7.32393e-06	0.03775	0.01621	2.37497e-06	44.0776	0.36991		-4.53057e-06	0.05426	0.00761	2.98665e-06	46.8456	0.12969		-1.73574e-06	-0.01188	0.02646	3.25624e-06	45.1436	0.7022
	-5.23473e-06	-0.000996528	0.01836	4.46365e-06	50.3747	0.23029		-7.41029e-06	0.03358	0.02213	2.28415e-06	43.565	0.23347		-7.32293e-06	0.0318	0.01649	2.37397e-06	44.0266	0.33599		-4.52957e-06	0.05363	0.01659	2.98565e-06	46.7178	0.14769		-1.73474e-06	-0.0156	0.04251	3.25524e-06	44.9669	0.64989
	-5.23372e-06	-0.00355	0.01501	4.46265e-06	50.2919	0.25653		-7.40929e-06	0.03644	0.00894	2.28315e-06	43.4478	0.2207		-7.32193e-06	0.03921	0.01674	2.37297e-06	43.9007	0.37733		-4.52857e-06	0.05145	0.02039	2.98465e-06	46.6429	0.09623		-1.73374e-06	-0.02559	0.01771	3.25424e-06	44.8378	0.68252
	-5.23272e-06	0.000728938	0.01579	4.46165e-06	50.2223	0.24556		-7.40828e-06	0.03905	0.00551	2.28215e-06	43.3422	0.21621		-7.32093e-06	0.03634	0.03035	2.37197e-06	43.7867	0.41229		-4.52757e-06	0.0485	0.01954	2.98365e-06	46.5831	0.08661		-1.73274e-06	-0.01223	0.00457	3.25324e-06	44.7777	0.69738
	-5.23172e-06	-0.000282507	0.0157	4.46065e-06	50.1293	0.23163		-7.40728e-06	0.03731	0.02143	2.28115e-06	43.2691	0.21105		-7.31993e-06	0.03542	0.02174	2.37097e-06	43.6486	0.39723		-4.52657e-06	0.05964	0.01408	2.98265e-06	46.5391	0.11121		-1.73174e-06	-0.000137182	0.0188	3.25224e-06	44.7055	0.69944
	-5.23072e-06	-0.00912	0.0174	4.45965e-06	50.07	0.22433		-7.40628e-06	0.04557	0.01885	2.28015e-06	43.15	0.21892		-7.31893e-06	0.02903	0.03277	2.36997e-06	43.5292	0.41785		-4.52557e-06	0.04551	0.01143	2.98165e-06	46.4056	0.1091		-1.73074e-06	-0.02018	0.0258	3.25124e-06	44.598	0.70829
	-5.22972e-06	-0.0113	0.01666	4.45865e-06	49.9862	0.21549		-7.40528e-06	0.03291	0.02453	2.27915e-06	43.0597	0.24265		-7.31793e-06	0.03655	0.01872	2.36897e-06	43.4632	0.3634		-4.52457e-06	0.05666	0.02534	2.98065e-06	46.2496	0.16093		-1.72973e-06	-0.01259	0.02779	3.25023e-06	44.5098	0.71246
	-5.22872e-06	-0.00544	0.0186	4.45764e-06	49.9312	0.20535		-7.40428e-06	0.03839	0.02458	2.27815e-06	42.9741	0.22424		-7.31692e-06	0.04314	0.03149	2.36797e-06	43.3488	0.34649		-4.52357e-06	0.0502	0.01566	2.97965e-06	46.1512	0.18665		-1.72873e-06	-0.00527	0.03217	3.24923e-06	44.3096	0.70044
	-5.22772e-06	-0.01266	0.01102	4.45664e-06	49.8497	0.22605		-7.40328e-06	0.04759	0.02246	2.27715e-06	42.8466	0.21605		-7.31592e-06	0.03768	0.02537	2.36697e-06	43.2606	0.34762		-4.52257e-06	0.04101	0.02495	2.97865e-06	46.0484	0.12653		-1.72773e-06	-0.0033	0.01541	3.24823e-06	44.2227	0.67808
	-5.22672e-06	-0.00728	0.01565	4.45564e-06	49.8058	0.2407		-7.40228e-06	0.03288	0.01514	2.27615e-06	42.7644	0.2627		-7.31492e-06	0.03082	0.0391	2.36597e-06	43.1068	0.35487		-4.52157e-06	0.05458	0.02723	2.97765e-06	45.9906	0.04915		-1.72673e-06	-0.00476	0.01687	3.24723e-06	44.1346	0.68548
	-5.22572e-06	-0.01094	0.00825	4.45464e-06	49.7298	0.24059		-7.40128e-06	0.03472	0.02054	2.27515e-06	42.6523	0.21932		-7.31392e-06	0.04202	0.02208	2.36496e-06	43.0354	0.39052		-4.52057e-06	0.05488	0.0119	2.97664e-06	45.9413	0.04216		-1.72573e-06	-0.01584	0.01452	3.24623e-06	44.0902	0.70428
	-5.22472e-06	-0.00523	0.00843	4.45364e-06	49.6552	0.25875		-7.40028e-06	0.04219	0.01674	2.27415e-06	42.5743	0.22115		-7.31292e-06	0.03655	0.03404	2.36396e-06	42.9172	0.43438		-4.51956e-06	0.0593	0.02161	2.97564e-06	45.8561	0.06119		-1.72473e-06	-0.0148	0.02906	3.24523e-06	44.0332	0.6751
	-5.22372e-06	0.00918	0.01585	4.45264e-06	49.583	0.25103		-7.39928e-06	0.03402	0.00719	2.27315e-06	42.4513	0.23606		-7.31192e-06	0.03922	0.02472	2.36296e-06	42.8491	0.43713		-4.51856e-06	0.04827	0.01092	2.97464e-06	45.7414	0.09907		-1.72373e-06	-0.0141	0.02258	3.24423e-06	43.8797	0.67745
	-5.22272e-06	-0.00174	0.00855	4.45164e-06	49.5396	0.25097		-7.39828e-06	0.04036	0.02051	2.27214e-06	42.3736	0.24208		-7.31092e-06	0.03539	0.02267	2.36196e-06	42.7553	0.36477		-4.51756e-06	0.04894	0.01658	2.97364e-06	45.5966	0.17022		-1.72273e-06	-0.00699	0.03055	3.24323e-06	43.7248	0.67979
	-5.22172e-06	-0.00159	0.00776	4.45064e-06	49.4711	0.25696		-7.39728e-06	0.04324	0.01591	2.27114e-06	42.2874	0.24778		-7.30992e-06	0.03321	0.01761	2.36096e-06	42.6344	0.3545		-4.51656e-06	0.05266	0.02069	2.97264e-06	45.4763	0.12302		-1.72173e-06	-0.00589	0.01921	3.24223e-06	43.5914	0.66922
	-5.22072e-06	-0.00265	0.01495	4.44964e-06	49.3765	0.23489		-7.39628e-06	0.03451	0.01565	2.27014e-06	42.19	0.28674		-7.30892e-06	0.03449	0.02745	2.35996e-06	42.5476	0.42085		-4.51556e-06	0.04852	0.01962	2.97164e-06	45.4265	0.05468		-1.72073e-06	-0.01099	0.02027	3.24123e-06	43.4968	0.67371
	-5.21972e-06	-0.00534	0.00611	4.44864e-06	49.311	0.23942		-7.39528e-06	0.03388	0.02098	2.26914e-06	42.1103	0.24551		-7.30792e-06	0.02842	0.01415	2.35896e-06	42.422	0.45814		-4.51456e-06	0.0512	0.00983	2.97064e-06	45.3772	0.04623		-1.71973e-06	-0.0048	0.02293	3.24022e-06	43.4444	0.69119
	-5.21872e-06	-0.00692	0.0202	4.44764e-06	49.2523	0.22279		-7.39428e-06	0.04073	0.01503	2.26814e-06	41.9777	0.25701		-7.30692e-06	0.03248	0.03027	2.35796e-06	42.2887	0.4381		-4.51356e-06	0.03986	0.00965	2.96964e-06	45.277	0.00612		-1.71873e-06	-0.00623	0.0203	3.23922e-06	43.3787	0.66864
	-5.21772e-06	-0.000632199	0.01263	4.44664e-06	49.1742	0.23678		-7.39328e-06	0.03364	0.01878	2.26714e-06	41.8774	0.27546		-7.30592e-06	0.04217	0.01718	2.35696e-06	42.2213	0.45047		-4.51256e-06	0.04432	0.02099	2.96864e-06	45.153	0.14087		-1.71773e-06	-0.00815	0.03898	3.23822e-06	43.2616	0.66892
	-5.21672e-06	-0.01166	0.0159	4.44564e-06	49.087	0.20101		-7.39228e-06	0.03716	0.02372	2.26614e-06	41.77	0.24091		-7.30492e-06	0.04214	0.01819	2.35596e-06	42.1413	0.40687		-4.51156e-06	0.04572	0.0298	2.96764e-06	44.9815	0.19069		-1.71673e-06	-0.00265	0.02957	3.23722e-06	43.12	0.67177
	-5.21571e-06	-0.01059	0.01811	4.44463e-06	49.0171	0.18115		-7.39128e-06	0.03556	0.01795	2.26514e-06	41.694	0.25355		-7.30392e-06	0.04466	0.01772	2.35496e-06	42.0667	0.36177		-4.51056e-06	0.03514	0.01033	2.96664e-06	44.8821	0.14304		-1.71572e-06	-0.00248	0.01411	3.23622e-06	42.9779	0.64985
	-5.21471e-06	-0.00878	0.01901	4.44363e-06	48.9176	0.19729		-7.39028e-06	0.03703	0.02187	2.26414e-06	41.5701	0.26446		-7.30292e-06	0.0341	0.01521	2.35396e-06	41.9205	0.38594		-4.50956e-06	0.04318	0.02056	2.96563e-06	44.8417	0.07122		-1.71472e-06	0.00238	0.01562	3.23522e-06	42.8736	0.66665
	-5.21371e-06	-0.00343	0.01009	4.44263e-06	48.8578	0.20067		-7.38927e-06	0.04087	0.01306	2.26314e-06	41.4785	0.27027		-7.30192e-06	0.03856	0.02445	2.35296e-06	41.824	0.38682		-4.50856e-06	0.04361	0.01562	2.96463e-06	44.8355	0.07595		-1.71372e-06	-0.00627	0.01199	3.23422e-06	42.8085	0.68269
	-5.21271e-06	-0.00528	0.01235	4.44163e-06	48.7913	0.19266		-7.38827e-06	0.03302	0.02173	2.26214e-06	41.3885	0.26652		-7.30092e-06	0.03318	0.03568	2.35195e-06	41.6819	0.42623		-4.50756e-06	0.04183	0.01406	2.96363e-06	44.712	0.05057		-1.71272e-06	-0.01258	0.02407	3.23322e-06	42.7625	0.67796
	-5.21171e-06	-0.00367	0.01465	4.44063e-06	48.7098	0.21515		-7.38727e-06	0.02804	0.02034	2.26114e-06	41.2794	0.25047		-7.29992e-06	0.03323	0.02549	2.35095e-06	41.6006	0.37554		-4.50656e-06	0.04366	0.01891	2.96263e-06	44.6101	0.11678		-1.71172e-06	-0.00811	0.0143	3.23222e-06	42.6489	0.68735
	-5.21071e-06	-0.00354	0.01668	4.43963e-06	48.6806	0.23858		-7.38627e-06	0.04258	0.01263	2.26014e-06	41.1959	0.28051		-7.29891e-06	0.03239	0.01764	2.34995e-06	41.5513	0.35886		-4.50556e-06	0.04293	0.02614	2.96163e-06	44.4801	0.21146		-1.71072e-06	-0.01036	0.01882	3.23122e-06	42.4734	0.66023
	-5.20971e-06	-0.00631	0.01471	4.43863e-06	48.5837	0.22948		-7.38527e-06	0.04579	0.01124	2.25913e-06	41.0709	0.2379		-7.29791e-06	0.03732	0.02583	2.34895e-06	41.4785	0.37193		-4.50455e-06	0.04337	0.03183	2.96063e-06	44.3512	0.14785		-1.70972e-06	-0.00679	0.01887	3.23021e-06	42.325	0.6822
	-5.20871e-06	0.00324	0.01083	4.43763e-06	48.5372	0.1927		-7.38427e-06	0.03372	0.01239	2.25813e-06	40.9776	0.23676		-7.29691e-06	0.02615	0.01575	2.34795e-06	41.2784	0.3477		-4.50355e-06	0.03995	0.02165	2.95963e-06	44.2411	0.08754		-1.70872e-06	-0.000967403	0.01368	3.22921e-06	42.2043	0.67362
	-5.20771e-06	0.00681	0.01108	4.43663e-06	48.4894	0.18742		-7.38327e-06	0.03625	0.0078	2.25713e-06	40.8512	0.25767		-7.29591e-06	0.03565	0.02949	2.34695e-06	41.1982	0.38455		-4.50255e-06	0.03929	0.01109	2.95863e-06	44.2304	0.05739		-1.70772e-06	-0.00649	0.0142	3.22821e-06	42.1879	0.6842
	-5.20671e-06	-0.00488	0.01409	4.43563e-06	48.4199	0.19435		-7.38227e-06	0.04325	0.02122	2.25613e-06	40.7336	0.26379		-7.29491e-06	0.04176	0.03119	2.34595e-06	41.1052	0.42302		-4.50155e-06	0.03803	0.01374	2.95763e-06	44.1917	0.0137		-1.70672e-06	-0.01924	0.0148	3.22721e-06	42.1297	0.66455
	-5.20571e-06	-0.00533	0.00894	4.43463e-06	48.3464	0.17602		-7.38127e-06	0.04536	0.01285	2.25513e-06	40.6603	0.25056		-7.29391e-06	0.03787	0.01132	2.34495e-06	41.0199	0.43477		-4.50055e-06	0.04314	0.01313	2.95663e-06	44.1029	0.06635		-1.70572e-06	-0.0155	0.01369	3.22621e-06	42.0775	0.65986
	-5.20471e-06	0.00198	0.01385	4.43362e-06	48.2587	0.17779		-7.38027e-06	0.03589	0.01045	2.25413e-06	40.6035	0.25004		-7.29291e-06	0.0459	0.01102	2.34395e-06	40.9223	0.35324		-4.49955e-06	0.05338	0.02327	2.95563e-06	43.9389	0.14661		-1.70472e-06	-0.00553	0.02827	3.22521e-06	41.9138	0.66633
	-5.20371e-06	0.00345	0.01052	4.43262e-06	48.1989	0.18014		-7.37927e-06	0.05241	0.01607	2.25313e-06	40.4843	0.20922		-7.29191e-06	0.04138	0.02623	2.34295e-06	40.8465	0.34501		-4.49855e-06	0.03751	0.0084	2.95463e-06	43.8304	0.13305		-1.70372e-06	-0.003	0.01915	3.22421e-06	41.7464	0.67072
	-5.20271e-06	-0.000571505	0.01609	4.43162e-06	48.1202	0.16359		-7.37827e-06	0.03609	0.01166	2.25213e-06	40.4011	0.21169		-7.29091e-06	0.03625	0.01651	2.34195e-06	40.6961	0.35319		-4.49755e-06	0.04302	0.01977	2.95362e-06	43.706	0.09986		-1.70271e-06	-0.00449	0.02018	3.22321e-06	41.6282	0.6838
	-5.20171e-06	-0.00227	0.0054	4.43062e-06	48.0415	0.22526		-7.37727e-06	0.03433	0.02372	2.25113e-06	40.2822	0.1949		-7.28991e-06	0.04394	0.03205	2.34095e-06	40.5821	0.35569		-4.49655e-06	0.05286	0.0127	2.95262e-06	43.6483	0.07555		-1.70171e-06	-0.01768	0.02	3.22221e-06	41.5687	0.64381
	-5.20071e-06	-0.00282	0.01257	4.42962e-06	47.9869	0.23528		-7.37627e-06	0.04355	0.01782	2.25013e-06	40.1825	0.22721		-7.28891e-06	0.04298	0.02583	2.33994e-06	40.5097	0.4138		-4.49555e-06	0.05425	0.01203	2.95162e-06	43.6235	0.02558		-1.70071e-06	-0.000989333	0.02734	3.22121e-06	41.5336	0.66022
	-5.19971e-06	0.00235	0.00944	4.42862e-06	47.9166	0.21263		-7.37527e-06	0.03711	0.01778	2.24913e-06	40.0872	0.2446		-7.28791e-06	0.04428	0.02654	2.33894e-06	40.4395	0.40001		-4.49455e-06	0.04727	0.01658	2.95062e-06	43.51	0.09556		-1.69971e-06	-0.00966	0.02021	3.22021e-06	41.4108	0.66384
	-5.19871e-06	-0.00379	0.01314	4.42762e-06	47.8424	0.2015		-7.37427e-06	0.03729	0.02052	2.24813e-06	39.9558	0.22309		-7.28691e-06	0.04164	0.03231	2.33794e-06	40.3441	0.37378		-4.49355e-06	0.04723	0.02024	2.94962e-06	43.3817	0.15508		-1.69871e-06	-0.00213	0.02703	3.2192e-06	41.3325	0.68444
	-5.19771e-06	-0.00969	0.00783	4.42662e-06	47.7436	0.25303		-7.37327e-06	0.04161	0.0155	2.24712e-06	39.8604	0.22499		-7.28591e-06	0.04581	0.0211	2.33694e-06	40.2504	0.36671		-4.49255e-06	0.04477	0.02816	2.94862e-06	43.2384	0.16729		-1.69771e-06	-0.00325	0.02099	3.2182e-06	41.1595	0.67693
	-5.1967e-06	0.00475	0.01342	4.42562e-06	47.6899	0.2471		-7.37226e-06	0.04057	0.02607	2.24612e-06	39.7588	0.21742		-7.28491e-06	0.03707	0.03147	2.33594e-06	40.1491	0.36706		-4.49155e-06	0.05315	0.02456	2.94762e-06	43.1716	0.11455		-1.69671e-06	0.00418	0.01417	3.2172e-06	41.0098	0.66568
	-5.1957e-06	0.00706	0.00813	4.42462e-06	47.6145	0.25608		-7.37127e-06	0.04014	0.00858	2.24512e-06	39.6951	0.21092		-7.28391e-06	0.04804	0.02329	2.33494e-06	40.0282	0.41605		-4.49054e-06	0.03928	0.02022	2.94662e-06	43.1148	0.04128		-1.69571e-06	-0.01715	0.01292	3.2162e-06	40.9459	0.6721
	-5.1947e-06	-0.000761767	0.00788	4.42362e-06	47.5439	0.25493		-7.37026e-06	0.03619	0.01665	2.24412e-06	39.6156	0.2364		-7.28291e-06	0.04145	0.02325	2.33394e-06	39.8554	0.42046		-4.48954e-06	0.05148	0.01592	2.94562e-06	43.0723	0.04011		-1.69471e-06	0.00144	0.01279	3.2152e-06	40.9183	0.68136
	-5.1937e-06	0.00265	0.00704	4.42262e-06	47.481	0.27356		-7.36926e-06	0.02947	0.01577	2.24312e-06	39.5175	0.25214		-7.28191e-06	0.04772	0.02784	2.33294e-06	39.8102	0.43032		-4.48854e-06	0.05007	0.01962	2.94462e-06	42.9646	0.07061		-1.69371e-06	-0.00184	0.02409	3.2142e-06	40.8347	0.70068
	-5.1927e-06	-0.00463	0.01677	4.42162e-06	47.4174	0.26576		-7.36826e-06	0.04147	0.02518	2.24212e-06	39.4453	0.25911		-7.2809e-06	0.04527	0.03345	2.33194e-06	39.7277	0.43233		-4.48754e-06	0.04174	0.01682	2.94362e-06	42.8419	0.14592		-1.69271e-06	-0.00149	0.01823	3.2132e-06	40.6985	0.6801
	-5.1917e-06	0.000575708	0.01821	4.42061e-06	47.3371	0.26376		-7.36726e-06	0.0351	0.01252	2.24112e-06	39.3246	0.25112		-7.2799e-06	0.04149	0.01294	2.33094e-06	39.6373	0.35223		-4.48654e-06	0.04598	0.02612	2.94262e-06	42.7202	0.16507		-1.69171e-06	-0.00612	0.02452	3.2122e-06	40.5069	0.66893
	-5.1907e-06	-0.00425	0.01269	4.41961e-06	47.2952	0.23656		-7.36626e-06	0.03669	0.00968	2.24012e-06	39.2031	0.23689		-7.2789e-06	0.04582	0.02809	2.32994e-06	39.5459	0.3735		-4.48554e-06	0.05305	0.02322	2.94161e-06	42.5974	0.14589		-1.69071e-06	0.00455	0.01735	3.2112e-06	40.4173	0.67242
	-5.1897e-06	-0.00658	0.01106	4.41861e-06	47.2406	0.23518		-7.36526e-06	0.04368	0.01867	2.23912e-06	39.082	0.24157		-7.2779e-06	0.04434	0.03374	2.32894e-06	39.4726	0.42374		-4.48454e-06	0.04566	0.01871	2.94061e-06	42.5489	0.10208		-1.68971e-06	-0.00182	0.00946	3.2102e-06	40.3471	0.6672
	-5.1887e-06	0.004	0.01335	4.41761e-06	47.1474	0.24127		-7.36426e-06	0.03062	0.01737	2.23812e-06	39.0019	0.22573		-7.2769e-06	0.03319	0.0324	2.32793e-06	39.3419	0.44395		-4.48354e-06	0.04839	0.02083	2.93961e-06	42.5213	0.0215		-1.6887e-06	-0.0076	0.01672	3.20919e-06	40.2692	0.68901
	-5.1877e-06	-0.00617	0.0064	4.41661e-06	47.0923	0.21174		-7.36326e-06	0.03688	0.01342	2.23712e-06	38.9265	0.24678		-7.2759e-06	0.04087	0.03163	2.32693e-06	39.2247	0.46465		-4.48254e-06	0.05163	0.01439	2.93861e-06	42.4506	0.03718		-1.6877e-06	-0.00598	0.02323	3.20819e-06	40.2191	0.70891
	-5.1867e-06	-0.00725	0.01271	4.41561e-06	47.0306	0.21349		-7.36226e-06	0.03604	0.02243	2.23612e-06	38.8406	0.2753		-7.2749e-06	0.03994	0.01909	2.32593e-06	39.132	0.4574		-4.48154e-06	0.05139	0.02483	2.93761e-06	42.341	0.13565		-1.6867e-06	-0.00129	0.02651	3.20719e-06	40.1225	0.68616
	-5.1857e-06	-0.00581	0.00939	4.41461e-06	46.9485	0.20604		-7.36126e-06	0.04347	0.02472	2.23512e-06	38.7199	0.32141		-7.2739e-06	0.04656	0.03503	2.32493e-06	39.0928	0.43067		-4.48054e-06	0.04502	0.01756	2.93661e-06	42.1946	0.21577		-1.6857e-06	-0.01362	0.03123	3.20619e-06	39.9765	0.69139
	-5.1847e-06	0.00329	0.00818	4.41361e-06	46.8722	0.20606		-7.36026e-06	0.03952	0.00999	2.23411e-06	38.6352	0.26852		-7.2729e-06	0.03333	0.01027	2.32393e-06	38.9813	0.40008		-4.47954e-06	0.04891	0.01701	2.93561e-06	42.1088	0.15831		-1.6847e-06	0.00332	0.0202	3.20519e-06	39.8395	0.66914
	-5.1837e-06	-0.0076	0.01605	4.41261e-06	46.7866	0.21343		-7.35926e-06	0.04196	0.01967	2.23311e-06	38.534	0.25381		-7.2719e-06	0.04873	0.03013	2.32293e-06	38.8528	0.41413		-4.47854e-06	0.05175	0.02073	2.93461e-06	42.0241	0.10586		-1.6837e-06	-0.00399	0.00933	3.20419e-06	39.7698	0.66894
	-5.1827e-06	-0.0067	0.01104	4.41161e-06	46.7186	0.22153		-7.35826e-06	0.02283	0.01434	2.23211e-06	38.4267	0.27976		-7.2709e-06	0.03825	0.01988	2.32193e-06	38.7642	0.45586		-4.47754e-06	0.04148	0.02067	2.93361e-06	41.9788	0.07245		-1.6827e-06	0.00235	0.01988	3.20319e-06	39.729	0.69953
	-5.1817e-06	-0.00872	0.01412	4.41061e-06	46.6709	0.25111		-7.35726e-06	0.02225	0.01506	2.23111e-06	38.3619	0.20695		-7.2699e-06	0.03672	0.03073	2.32093e-06	38.6533	0.45071		-4.47654e-06	0.05346	0.02116	2.93261e-06	41.8947	0.04388		-1.6817e-06	-0.00904	0.01231	3.20219e-06	39.664	0.7007
	-5.1807e-06	-0.00651	0.01722	4.40961e-06	46.6065	0.27879		-7.35626e-06	0.01997	0.00786	2.23011e-06	38.2782	0.20319		-7.2689e-06	0.03897	0.02138	2.31993e-06	38.5553	0.44329		-4.47553e-06	0.04265	0.02073	2.93161e-06	41.8013	0.14612		-1.6807e-06	0.00197	0.02389	3.20119e-06	39.5155	0.7011
	-5.1797e-06	0.00132	0.0083	4.40861e-06	46.517	0.25997		-7.35526e-06	0.02963	0.01393	2.22911e-06	38.179	0.2471		-7.2679e-06	0.0402	0.0279	2.31893e-06	38.5236	0.42344		-4.47453e-06	0.04478	0.02141	2.93061e-06	41.5978	0.15323		-1.6797e-06	0.000748271	0.01681	3.20019e-06	39.4055	0.69738
	-5.1787e-06	-0.01259	0.01099	4.4076e-06	46.4531	0.22784		-7.35426e-06	0.03555	0.0254	2.22811e-06	38.0826	0.26994		-7.2669e-06	0.0405	0.02449	2.31793e-06	38.43	0.44733		-4.47353e-06	0.03694	0.01285	2.9296e-06	41.5033	0.16805		-1.6787e-06	0.00573	0.01366	3.19919e-06	39.2373	0.69162
	-5.17769e-06	-0.00453	0.01326	4.4066e-06	46.4226	0.21717		-7.35325e-06	0.02902	0.02198	2.22711e-06	37.9717	0.26668		-7.2659e-06	0.04074	0.03053	2.31693e-06	38.3	0.4234		-4.47253e-06	0.0488	0.00849	2.9286e-06	41.4648	0.0691		-1.6777e-06	0.00327	0.02129	3.19818e-06	39.1507	0.68771
	-5.17669e-06	0.000686549	0.02109	4.4056e-06	46.366	0.26387		-7.35225e-06	0.03694	0.02018	2.22611e-06	37.8678	0.23888		-7.2649e-06	0.04758	0.02455	2.31593e-06	38.1851	0.42838		-4.47153e-06	0.05166	0.00748	2.9276e-06	41.4159	0.04763		-1.6767e-06	-0.00483	0.01162	3.19718e-06	39.086	0.69376
	-5.17569e-06	-0.00823	0.01955	4.4046e-06	46.3054	0.28209		-7.35125e-06	0.04836	0.01875	2.22511e-06	37.8031	0.26044		-7.2639e-06	0.03701	0.02668	2.31492e-06	38.0935	0.47455		-4.47053e-06	0.03684	0.02396	2.9266e-06	41.34	0.05091		-1.67569e-06	0.00354	0.01667	3.19618e-06	39.0307	0.69792
	-5.17469e-06	0.00487	0.01497	4.4036e-06	46.2465	0.31156		-7.35025e-06	0.02068	0.01795	2.22411e-06	37.7316	0.21917		-7.2629e-06	0.04798	0.02856	2.31392e-06	38.0073	0.44628		-4.46953e-06	0.06045	0.01187	2.9256e-06	41.2181	0.10207		-1.67469e-06	0.00891	0.03189	3.19518e-06	38.9561	0.6889
	-5.17369e-06	-0.00654	0.00727	4.4026e-06	46.1671	0.28256		-7.34925e-06	0.03074	0.01201	2.22311e-06	37.6325	0.21134		-7.26189e-06	0.04532	0.02888	2.31292e-06	37.9346	0.42979		-4.46853e-06	0.05235	0.02254	2.9246e-06	41.0979	0.15381		-1.67369e-06	0.0021	0.02461	3.19418e-06	38.8486	0.69875
	-5.17269e-06	-0.000731457	0.01379	4.4016e-06	46.0761	0.25105		-7.34825e-06	0.03001	0.01641	2.22211e-06	37.5336	0.21086		-7.26089e-06	0.04005	0.02646	2.31192e-06	37.8469	0.43617		-4.46753e-06	0.05318	0.02275	2.9236e-06	41.001	0.1812		-1.67269e-06	0.0143	0.01974	3.19318e-06	38.7135	0.73593
	-5.17169e-06	-0.000354531	0.00813	4.4006e-06	46.0288	0.23776		-7.34725e-06	0.02801	0.01584	2.2211e-06	37.4707	0.26473		-7.25989e-06	0.04247	0.02309	2.31092e-06	37.7521	0.45996		-4.46653e-06	0.05414	0.0118	2.9226e-06	40.8781	0.11396		-1.67169e-06	0.000373616	0.01933	3.19218e-06	38.602	0.71546
	-5.17069e-06	0.00464	0.00557	4.3996e-06	45.9464	0.26226		-7.34625e-06	0.02732	0.01698	2.2201e-06	37.3642	0.22355		-7.25889e-06	0.04054	0.02704	2.30992e-06	37.614	0.49408		-4.46553e-06	0.03908	0.01383	2.9216e-06	40.8867	0.08116		-1.67069e-06	0.00465	0.0226	3.19118e-06	38.5549	0.69549
	-5.16969e-06	0.0023	0.02006	4.3986e-06	45.8808	0.23676		-7.34525e-06	0.03891	0.01951	2.2191e-06	37.276	0.21355		-7.25789e-06	0.03489	0.03275	2.30892e-06	37.5113	0.53471		-4.46453e-06	0.04558	0.02136	2.9206e-06	40.8213	0.10444		-1.66969e-06	-0.00771	0.0071	3.19018e-06	38.4899	0.68981
	-5.16869e-06	-0.00381	0.01324	4.3976e-06	45.7813	0.27384		-7.34425e-06	0.03701	0.02329	2.2181e-06	37.2059	0.23327		-7.25689e-06	0.03987	0.03437	2.30792e-06	37.4298	0.55207		-4.46353e-06	0.03568	0.01306	2.9196e-06	40.7207	0.12007		-1.66869e-06	-0.000263272	0.02658	3.18918e-06	38.438	0.67365
	-5.16769e-06	0.00411	0.01082	4.3966e-06	45.7512	0.2723		-7.34325e-06	0.03642	0.01822	2.2171e-06	37.0983	0.26119		-7.25589e-06	0.04619	0.03069	2.30692e-06	37.3462	0.496		-4.46253e-06	0.03915	0.00594	2.9186e-06	40.5865	0.2446		-1.66769e-06	-0.00663	0.02244	3.18818e-06	38.3111	0.66765
	-5.16669e-06	-0.00761	0.00653	4.39559e-06	45.6763	0.29368		-7.34225e-06	0.03656	0.01804	2.2161e-06	37.0151	0.23172		-7.25489e-06	0.03907	0.02963	2.30592e-06	37.2381	0.44776		-4.46153e-06	0.04479	0.02276	2.91759e-06	40.4902	0.19899		-1.66669e-06	0.00999	0.02114	3.18717e-06	38.1507	0.69336
	-5.16569e-06	-0.00778	0.01642	4.39459e-06	45.6041	0.25258		-7.34125e-06	0.03182	0.0312	2.2151e-06	36.9917	0.20923		-7.25389e-06	0.04711	0.01988	2.30492e-06	37.1788	0.45264		-4.46052e-06	0.04428	0.01259	2.91659e-06	40.3866	0.12114		-1.66569e-06	0.000945678	0.01612	3.18617e-06	38.0204	0.68333
	-5.16469e-06	-0.0023	0.0093	4.39359e-06	45.5264	0.27106		-7.34025e-06	0.02785	0.02102	2.2141e-06	36.8652	0.20117		-7.25289e-06	0.03783	0.03313	2.30392e-06	37.0594	0.50845		-4.45952e-06	0.04646	0.01063	2.91559e-06	40.3515	0.04486		-1.66469e-06	0.01284	0.01603	3.18517e-06	37.9625	0.66038
	-5.16369e-06	0.000773505	0.00255	4.39259e-06	45.4653	0.28002		-7.33925e-06	0.02839	0.01782	2.2131e-06	36.7726	0.20692		-7.25189e-06	0.03714	0.02296	2.30292e-06	36.9355	0.51774		-4.45852e-06	0.04614	0.01603	2.91459e-06	40.3218	0.0319		-1.66369e-06	0.000906785	0.02194	3.18417e-06	37.9186	0.66772
	-5.16269e-06	0.00543	0.01105	4.39159e-06	45.4295	0.27948		-7.33825e-06	0.0342	0.01804	2.2121e-06	36.6923	0.2129		-7.25089e-06	0.03326	0.03011	2.30191e-06	36.8454	0.5		-4.45752e-06	0.04481	0.01798	2.91359e-06	40.2541	0.12495		-1.66269e-06	-0.00203	0.02368	3.18317e-06	37.8926	0.69815
	-5.16169e-06	-0.00756	0.01266	4.39059e-06	45.3476	0.27206		-7.33725e-06	0.03111	0.01574	2.2111e-06	36.5794	0.18909		-7.24989e-06	0.04074	0.03366	2.30091e-06	36.7446	0.46566		-4.45652e-06	0.04691	0.00934	2.91259e-06	40.112	0.19281		-1.66169e-06	0.00725	0.02325	3.18217e-06	37.7675	0.69322
	-5.16069e-06	0.00412	0.01775	4.38959e-06	45.2724	0.30428		-7.33625e-06	0.034	0.01136	2.2101e-06	36.485	0.20911		-7.24889e-06	0.03606	0.01305	2.29991e-06	36.6807	0.44682		-4.45552e-06	0.04361	0.02391	2.91159e-06	39.9344	0.214		-1.66068e-06	0.00869	0.02832	3.18117e-06	37.6219	0.72026
	-5.15969e-06	0.00397	0.00998	4.38859e-06	45.2197	0.29182		-7.33525e-06	0.033	0.00904	2.2091e-06	36.3825	0.24433		-7.24789e-06	0.04333	0.01738	2.29891e-06	36.5902	0.44272		-4.45452e-06	0.04751	0.01973	2.91059e-06	39.8767	0.09877		-1.65968e-06	-0.000658113	0.02317	3.18017e-06	37.4852	0.69577
	-5.15868e-06	-0.00574	0.00984	4.38759e-06	45.1381	0.27801		-7.33425e-06	0.03597	0.00829	2.20809e-06	36.3091	0.21771		-7.24689e-06	0.03473	0.02208	2.29791e-06	36.505	0.42509		-4.45352e-06	0.04541	0.01686	2.90959e-06	39.8419	0.04844		-1.65868e-06	0.00453	0.01428	3.17917e-06	37.3683	0.69237
	-5.15768e-06	-0.00573	0.01545	4.38659e-06	45.0564	0.27478		-7.33324e-06	0.03344	0.01094	2.20709e-06	36.2112	0.17032		-7.24589e-06	0.02954	0.03619	2.29691e-06	36.3771	0.47946		-4.45252e-06	0.04514	0.01568	2.90859e-06	39.7921	0.07987		-1.65768e-06	0.00976	0.00726	3.17817e-06	37.3626	0.65185
	-5.15668e-06	-0.00196	0.01814	4.38559e-06	45.0034	0.21645		-7.33224e-06	0.03096	0.00892	2.20609e-06	36.1388	0.21172		-7.24489e-06	0.03003	0.03424	2.29591e-06	36.2854	0.48286		-4.45152e-06	0.04655	0.00913	2.90759e-06	39.7056	0.10604		-1.65668e-06	-0.00251	0.011	3.17717e-06	37.3049	0.67674
	-5.15568e-06	0.000148406	0.00948	4.38459e-06	44.9266	0.25211		-7.33124e-06	0.03941	0.01431	2.20509e-06	36.0606	0.19867		-7.24389e-06	0.0465	0.02621	2.29491e-06	36.2013	0.45719		-4.45052e-06	0.03933	0.01644	2.90659e-06	39.5718	0.15821		-1.65568e-06	-0.00222	0.02222	3.17616e-06	37.2152	0.67248
	-5.15468e-06	-0.00144	0.00895	4.38359e-06	44.8474	0.26352		-7.33024e-06	0.03375	0.01501	2.20409e-06	35.9813	0.18021		-7.24288e-06	0.03716	0.01879	2.29391e-06	36.1308	0.44737		-4.44952e-06	0.04532	0.00924	2.90558e-06	39.4599	0.16169		-1.65468e-06	0.00321	0.02241	3.17516e-06	37.0879	0.69408
	-5.15368e-06	-0.0089	0.00934	4.38258e-06	44.8073	0.24524		-7.32924e-06	0.03664	0.01872	2.20309e-06	35.8541	0.17549		-7.24188e-06	0.02916	0.0242	2.29291e-06	36.0245	0.4182		-4.44852e-06	0.04305	0.02003	2.90458e-06	39.3646	0.14077		-1.65368e-06	0.00339	0.00987	3.17416e-06	36.9536	0.71423
	-5.15268e-06	0.000707381	0.00717	4.38158e-06	44.7236	0.23078		-7.32824e-06	0.02906	0.01575	2.20209e-06	35.7504	0.22608		-7.24088e-06	0.03645	0.02579	2.29191e-06	35.9241	0.41661		-4.44752e-06	0.04085	0.01611	2.90358e-06	39.3285	0.05703		-1.65268e-06	0.00629	0.00907	3.17316e-06	36.8462	0.68465
	-5.15168e-06	0.00202	0.01646	4.38058e-06	44.6666	0.25272		-7.32724e-06	0.03778	0.00994	2.20109e-06	35.6673	0.22019		-7.23988e-06	0.0373	0.03146	2.29091e-06	35.8187	0.4036		-4.44652e-06	0.04694	0.01691	2.90258e-06	39.2531	0.0625		-1.65168e-06	-0.01047	0.00968	3.17216e-06	36.816	0.6472
	-5.15068e-06	0.00126	0.00925	4.37958e-06	44.5657	0.24653		-7.32624e-06	0.03491	0.01314	2.20009e-06	35.5809	0.2099		-7.23888e-06	0.03581	0.02464	2.28991e-06	35.75	0.42898		-4.44551e-06	0.04942	0.01689	2.90158e-06	39.211	0.04512		-1.65068e-06	-0.0043	0.01211	3.17116e-06	36.7432	0.71186
	-5.14968e-06	0.00524	0.0132	4.37858e-06	44.5147	0.24072		-7.32524e-06	0.0344	0.01846	2.19909e-06	35.485	0.23342		-7.23788e-06	0.03987	0.02956	2.2889e-06	35.6327	0.45558		-4.44451e-06	0.03786	0.01762	2.90058e-06	39.0586	0.11363		-1.64968e-06	0.00586	0.01981	3.17016e-06	36.6783	0.73525
	-5.14868e-06	-0.00268	0.01213	4.37758e-06	44.46	0.24818		-7.32424e-06	0.03032	0.02103	2.19809e-06	35.4095	0.2012		-7.23688e-06	0.0475	0.01667	2.2879e-06	35.5355	0.42632		-4.44351e-06	0.05261	0.02554	2.89958e-06	38.9304	0.18062		-1.64868e-06	0.00341	0.03323	3.16916e-06	36.5262	0.74735
	-5.14768e-06	-0.0089	0.01059	4.37658e-06	44.4031	0.23541		-7.32324e-06	0.03874	0.01229	2.19709e-06	35.3615	0.21544		-7.23588e-06	0.04276	0.02177	2.2869e-06	35.4508	0.42777		-4.44251e-06	0.03432	0.01544	2.89858e-06	38.8084	0.12163		-1.64768e-06	-0.000322861	0.01219	3.16816e-06	36.4058	0.70743
	-5.14668e-06	0.000979854	0.01254	4.37558e-06	44.3338	0.22154		-7.32224e-06	0.04056	0.01611	2.19609e-06	35.2413	0.20943		-7.23488e-06	0.04752	0.02255	2.2859e-06	35.391	0.43323		-4.44151e-06	0.0468	0.01725	2.89758e-06	38.7279	0.05902		-1.64667e-06	-0.00247	0.01397	3.16716e-06	36.2831	0.67984
	-5.14568e-06	-0.00207	0.0106	4.37458e-06	44.296	0.23678		-7.32124e-06	0.03626	0.01729	2.19508e-06	35.1596	0.22572		-7.23388e-06	0.03581	0.02392	2.2849e-06	35.2705	0.43828		-4.44051e-06	0.0414	0.02189	2.89658e-06	38.7385	0.08153		-1.64567e-06	0.01209	0.01396	3.16616e-06	36.2618	0.69471
	-5.14468e-06	0.00493	0.01482	4.37358e-06	44.2626	0.24552		-7.32024e-06	0.04687	0.01464	2.19408e-06	35.0792	0.23698		-7.23288e-06	0.03155	0.02852	2.2839e-06	35.162	0.45239		-4.43951e-06	0.03915	0.01122	2.89558e-06	38.6181	0.03768		-1.64467e-06	-0.00645	0.00906	3.16515e-06	36.1919	0.71783
	-5.14368e-06	-0.00858	0.00769	4.37258e-06	44.1444	0.24289		-7.31924e-06	0.03885	0.01696	2.19308e-06	35.0195	0.21521		-7.23188e-06	0.04899	0.0253	2.2829e-06	35.0939	0.44088		-4.43851e-06	0.04842	0.01313	2.89458e-06	38.5289	0.13324		-1.64367e-06	-0.00144	0.01521	3.16415e-06	36.1228	0.69546
	-5.14268e-06	0.00716	0.01489	4.37158e-06	44.0964	0.25171		-7.31824e-06	0.03744	0.00982	2.19208e-06	34.9128	0.21864		-7.23088e-06	0.04533	0.02689	2.2819e-06	35.0279	0.42799		-4.43751e-06	0.0455	0.01685	2.89358e-06	38.3887	0.20167		-1.64267e-06	0.01874	0.00703	3.16315e-06	36.0088	0.70792
	-5.14168e-06	-0.00477	0.01042	4.37058e-06	44.0602	0.24912		-7.31724e-06	0.04106	0.02376	2.19108e-06	34.8226	0.24597		-7.22988e-06	0.03521	0.00639	2.2809e-06	34.954	0.41434		-4.43651e-06	0.05019	0.01526	2.89257e-06	38.2818	0.18245		-1.64167e-06	-0.00434	0.02475	3.16215e-06	35.8595	0.71886
	-5.14068e-06	-0.01041	0.01461	4.36957e-06	43.978	0.25291		-7.31624e-06	0.03498	0.02739	2.19008e-06	34.7438	0.24887		-7.22888e-06	0.04211	0.02797	2.2799e-06	34.8773	0.43156		-4.43551e-06	0.0531	0.01281	2.89157e-06	38.2018	0.11003		-1.64067e-06	0.01324	0.02031	3.16115e-06	35.7631	0.69776
	-5.13967e-06	0.00218	0.01249	4.36857e-06	43.9124	0.2528		-7.31524e-06	0.03344	0.02164	2.18908e-06	34.6398	0.2087		-7.22788e-06	0.04459	0.02267	2.2789e-06	34.79	0.4316		-4.43451e-06	0.0443	0.01829	2.89057e-06	38.1575	0.02324		-1.63967e-06	-0.00146	0.00625	3.16015e-06	35.6846	0.70782
	-5.13867e-06	-0.00695	0.01199	4.36757e-06	43.8243	0.26648		-7.31423e-06	0.03034	0.01244	2.18808e-06	34.535	0.1977		-7.22688e-06	0.04453	0.03715	2.2779e-06	34.7051	0.48596		-4.43351e-06	0.05169	0.01009	2.88957e-06	38.1194	0.04296		-1.63867e-06	-0.00875	0.01316	3.15915e-06	35.6603	0.67238
	-5.13767e-06	-0.00718	0.0133	4.36657e-06	43.7411	0.28371		-7.31323e-06	0.04683	0.01326	2.18708e-06	34.4684	0.2046		-7.22588e-06	0.03616	0.03054	2.2769e-06	34.6025	0.46809		-4.43251e-06	0.05481	0.00534	2.88857e-06	38.0637	0.11364		-1.63767e-06	0.00331	0.01782	3.15815e-06	35.589	0.68977
	-5.13667e-06	-0.00411	0.01105	4.36557e-06	43.6811	0.24221		-7.31223e-06	0.03989	0.02008	2.18608e-06	34.4085	0.22208		-7.22488e-06	0.03644	0.0222	2.27589e-06	34.524	0.41611		-4.43151e-06	0.04837	0.01781	2.88757e-06	37.9348	0.12151		-1.63667e-06	-0.000548278	0.01889	3.15715e-06	35.4707	0.68159
	-5.13567e-06	-0.00947	0.00276	4.36457e-06	43.5997	0.24962		-7.31123e-06	0.03408	0.01875	2.18508e-06	34.2969	0.23667		-7.22388e-06	0.04449	0.02333	2.27489e-06	34.4671	0.42276		-4.4305e-06	0.04209	0.00563	2.88657e-06	37.8174	0.16119		-1.63567e-06	0.00586	0.02255	3.15615e-06	35.3451	0.68078
	-5.13467e-06	-0.01109	0.01946	4.36357e-06	43.5391	0.2314		-7.31023e-06	0.03769	0.01293	2.18408e-06	34.1912	0.22486		-7.22287e-06	0.03182	0.03075	2.27389e-06	34.3634	0.37775		-4.4295e-06	0.04753	0.01191	2.88557e-06	37.7058	0.1358		-1.63467e-06	0.01018	0.0145	3.15515e-06	35.2054	0.6443
	-5.13367e-06	-0.00631	0.01421	4.36257e-06	43.4848	0.27879		-7.30923e-06	0.03918	0.01814	2.18308e-06	34.1393	0.21371		-7.22187e-06	0.03367	0.02718	2.27289e-06	34.2653	0.39082		-4.4285e-06	0.0465	0.01494	2.88457e-06	37.6968	0.05791		-1.63367e-06	0.01746	0.02984	3.15415e-06	35.0937	0.66248
	-5.13267e-06	0.00355	0.01372	4.36157e-06	43.4239	0.26003		-7.30823e-06	0.03696	0.01839	2.18207e-06	34.0364	0.26297		-7.22087e-06	0.0371	0.01621	2.27189e-06	34.143	0.4309		-4.4275e-06	0.05106	0.00926	2.88357e-06	37.659	0.09053		-1.63267e-06	0.00356	0.01633	3.15314e-06	35.0758	0.64085
	-5.13167e-06	-0.00395	0.0128	4.36057e-06	43.3676	0.24985		-7.30723e-06	0.03212	0.01092	2.18107e-06	33.9628	0.23875		-7.21987e-06	0.03611	0.01009	2.27089e-06	34.0777	0.45865		-4.4265e-06	0.04195	0.00781	2.88257e-06	37.5853	0.08921		-1.63166e-06	0.000174891	0.01641	3.15214e-06	35.0073	0.61789
	-5.13067e-06	-0.01618	0.00949	4.35957e-06	43.2962	0.25508		-7.30623e-06	0.03052	0.02319	2.18007e-06	33.864	0.21592		-7.21887e-06	0.04129	0.01991	2.26989e-06	33.9777	0.41483		-4.4255e-06	0.05571	0.01894	2.88157e-06	37.4555	0.15047		-1.63066e-06	-0.0094	0.01113	3.15114e-06	34.9398	0.65081
	-5.12967e-06	-0.000802794	0.01393	4.35857e-06	43.2591	0.25994		-7.30523e-06	0.03502	0.02128	2.17907e-06	33.7683	0.23075		-7.21787e-06	0.04477	0.02276	2.26889e-06	33.9186	0.38535		-4.4245e-06	0.04199	0.01846	2.88056e-06	37.3055	0.17811		-1.62966e-06	0.00546	0.02408	3.15014e-06	34.7677	0.647
	-5.12867e-06	0.000185442	0.01289	4.35757e-06	43.2015	0.26223		-7.30423e-06	0.03617	0.02222	2.17807e-06	33.6987	0.20161		-7.21687e-06	0.04198	0.02652	2.26789e-06	33.8544	0.39574		-4.4235e-06	0.04312	0.01491	2.87956e-06	37.2283	0.14019		-1.62866e-06	0.00433	0.01352	3.14914e-06	34.6491	0.64986
	-5.12767e-06	-0.00512	0.00949	4.35656e-06	43.1403	0.28405		-7.30323e-06	0.03187	0.01526	2.17707e-06	33.6212	0.19275		-7.21587e-06	0.02943	0.01959	2.26689e-06	33.7325	0.39879		-4.4225e-06	0.04542	0.01691	2.87856e-06	37.1846	0.07653		-1.62766e-06	-0.00125	0.01415	3.14814e-06	34.5821	0.65152
	-5.12667e-06	-0.00783	0.01004	4.35556e-06	43.064	0.29536		-7.30223e-06	0.01858	0.01574	2.17607e-06	33.5312	0.21296		-7.21487e-06	0.0317	0.02952	2.26589e-06	33.6146	0.37491		-4.4215e-06	0.03976	0.01524	2.87756e-06	37.1566	0.09068		-1.62666e-06	-0.00166	0.01778	3.14714e-06	34.5489	0.66623
	-5.12567e-06	-0.00605	0.01286	4.35456e-06	42.9881	0.31466		-7.30123e-06	0.0433	0.01519	2.17507e-06	33.4103	0.23393		-7.21387e-06	0.03441	0.02591	2.26489e-06	33.5233	0.43415		-4.4205e-06	0.04127	0.01877	2.87656e-06	37.0646	0.15419		-1.62566e-06	-0.0067	0.02107	3.14614e-06	34.4972	0.62006
	-5.12467e-06	-0.00742	0.01872	4.35356e-06	42.9267	0.30452		-7.30023e-06	0.0319	0.01232	2.17407e-06	33.3502	0.22354		-7.21287e-06	0.03453	0.02626	2.26389e-06	33.4537	0.45599		-4.4195e-06	0.04522	0.01859	2.87556e-06	37.0119	0.19438		-1.62466e-06	0.00546	0.02516	3.14514e-06	34.4091	0.63248
	-5.12367e-06	-0.000968215	0.01252	4.35256e-06	42.8692	0.26693		-7.29923e-06	0.03427	0.03315	2.17307e-06	33.2711	0.22302		-7.21187e-06	0.04129	0.03328	2.26289e-06	33.3758	0.42918		-4.4185e-06	0.04326	0.00927	2.87456e-06	36.8351	0.18436		-1.62366e-06	0.00249	0.01855	3.14414e-06	34.2687	0.65667
	-5.12267e-06	-0.00945	0.01408	4.35156e-06	42.8192	0.26254		-7.29823e-06	0.03717	0.02451	2.17207e-06	33.1869	0.22933		-7.21087e-06	0.04254	0.02428	2.26188e-06	33.2779	0.43105		-4.4175e-06	0.03355	0.01096	2.87356e-06	36.7329	0.09947		-1.62266e-06	0.00426	0.01276	3.14314e-06	34.1354	0.66626
	-5.12167e-06	8.66017e-05	0.0147	4.35056e-06	42.7415	0.28445		-7.29723e-06	0.03479	0.02816	2.17107e-06	33.0986	0.23322		-7.20987e-06	0.03982	0.0223	2.26088e-06	33.2302	0.44723		-4.4165e-06	0.04534	0.02103	2.87256e-06	36.6808	0.04536		-1.62166e-06	-0.00527	0.01858	3.14213e-06	34.085	0.70468
	-5.12067e-06	-0.01013	0.01889	4.34956e-06	42.7002	0.30591		-7.29623e-06	0.03766	0.01627	2.17007e-06	32.9806	0.20994		-7.20887e-06	0.03719	0.03135	2.25988e-06	33.1001	0.46209		-4.4155e-06	0.04251	0.01478	2.87156e-06	36.6649	0.04113		-1.62066e-06	0.00090291	0.01691	3.14113e-06	34.0284	0.70341
	-5.11966e-06	-0.00158	0.0103	4.34856e-06	42.6377	0.28969		-7.29523e-06	0.04239	0.02332	2.16906e-06	32.9284	0.21498		-7.20787e-06	0.03999	0.03018	2.25888e-06	33.0109	0.45725		-4.41449e-06	0.04353	0.00262	2.87056e-06	36.5806	0.03397		-1.61966e-06	0.000531454	0.01065	3.14013e-06	33.9931	0.66661
	-5.11866e-06	0.000741362	0.01346	4.34756e-06	42.5796	0.27991		-7.29422e-06	0.03468	0.02018	2.16806e-06	32.8371	0.22154		-7.20687e-06	0.04435	0.02242	2.25788e-06	32.9215	0.45186		-4.41349e-06	0.04072	0.00811	2.86956e-06	36.503	0.14352		-1.61866e-06	-0.00309	0.02752	3.13913e-06	33.9147	0.6833
	-5.11766e-06	-6.4785e-05	0.01132	4.34656e-06	42.5188	0.31899		-7.29322e-06	0.02571	0.01828	2.16706e-06	32.8066	0.21531		-7.20587e-06	0.0432	0.02327	2.25688e-06	32.8633	0.46831		-4.41249e-06	0.03352	0.01281	2.86856e-06	36.3501	0.1789		-1.61766e-06	0.00184	0.02214	3.13813e-06	33.797	0.68777
	-5.11666e-06	0.00115	0.01574	4.34556e-06	42.4416	0.29016		-7.29222e-06	0.02523	0.0178	2.16606e-06	32.7011	0.18405		-7.20487e-06	0.04191	0.04134	2.25588e-06	32.7585	0.45037		-4.41149e-06	0.03071	0.01539	2.86755e-06	36.2245	0.10675		-1.61665e-06	0.01091	0.01425	3.13713e-06	33.6775	0.68687
	-5.11566e-06	-0.01108	0.02263	4.34455e-06	42.3787	0.26178		-7.29122e-06	0.03899	0.01606	2.16506e-06	32.6109	0.19186		-7.20386e-06	0.04551	0.01438	2.25488e-06	32.6984	0.46717		-4.41049e-06	0.0447	0.00516	2.86655e-06	36.148	0.05373		-1.61565e-06	-0.0018	0.01595	3.13613e-06	33.5726	0.65713
	-5.11466e-06	0.00417	0.01513	4.34355e-06	42.344	0.24917		-7.29022e-06	0.02387	0.01939	2.16406e-06	32.5255	0.18765		-7.20286e-06	0.04895	0.02915	2.25388e-06	32.5656	0.50675		-4.40949e-06	0.03435	0.01757	2.86555e-06	36.1195	0.06939		-1.61465e-06	0.00299	0.01886	3.13513e-06	33.5007	0.6444
	-5.11366e-06	0.0051	0.01919	4.34255e-06	42.3201	0.24084		-7.28922e-06	0.03857	0.03351	2.16306e-06	32.4559	0.19293		-7.20186e-06	0.03463	0.03566	2.25288e-06	32.4731	0.49954		-4.40849e-06	0.04288	0.01063	2.86455e-06	36.087	0.03802		-1.61365e-06	0.00232	0.00674	3.13413e-06	33.4929	0.67061
	-5.11266e-06	-0.01213	0.00769	4.34155e-06	42.2657	0.24974		-7.28822e-06	0.03639	0.01843	2.16206e-06	32.3392	0.2612		-7.20086e-06	0.03665	0.02181	2.25188e-06	32.3927	0.49201		-4.40749e-06	0.03559	0.01653	2.86355e-06	36.0069	0.06866		-1.61265e-06	0.000774749	0.01905	3.13313e-06	33.4031	0.65171
	-5.11166e-06	-0.00776	0.02042	4.34055e-06	42.1645	0.23796		-7.28722e-06	0.03325	0.00923	2.16106e-06	32.2476	0.20022		-7.19986e-06	0.04233	0.02486	2.25088e-06	32.3037	0.43561		-4.40649e-06	0.04283	0.01319	2.86255e-06	35.8768	0.1419		-1.61165e-06	0.00566	0.02302	3.13213e-06	33.2722	0.68145
	-5.11066e-06	0.00216	0.01192	4.33955e-06	42.074	0.2564		-7.28622e-06	0.03669	0.02372	2.16006e-06	32.176	0.19382		-7.19886e-06	0.05472	0.03001	2.24988e-06	32.2397	0.44562		-4.40549e-06	0.03294	0.01903	2.86155e-06	35.7983	0.13146		-1.61065e-06	-0.00275	0.02397	3.13113e-06	33.1502	0.64374
	-5.10966e-06	-0.00458	0.02265	4.33855e-06	42.0176	0.27403		-7.28522e-06	0.04052	0.01773	2.15906e-06	32.1296	0.22852		-7.19786e-06	0.04372	0.03169	2.24887e-06	32.1548	0.43684		-4.40449e-06	0.03192	0.01321	2.86055e-06	35.715	0.078		-1.60965e-06	0.00723	0.02405	3.13012e-06	33.0146	0.63484
	-5.10866e-06	-0.00775	0.01911	4.33755e-06	41.9625	0.25102		-7.28422e-06	0.03489	0.01697	2.15806e-06	32.0528	0.2074		-7.19686e-06	0.03847	0.03076	2.24787e-06	32.0223	0.42589		-4.40349e-06	0.04142	0.00775	2.85955e-06	35.6472	0.03855		-1.60865e-06	0.00921	0.02918	3.12912e-06	32.9505	0.65289
	-5.10766e-06	-0.00378	0.01322	4.33655e-06	41.9096	0.24485		-7.28322e-06	0.03935	0.01929	2.15706e-06	31.9661	0.23635		-7.19586e-06	0.0354	0.02024	2.24687e-06	31.9388	0.48749		-4.40249e-06	0.03321	0.01104	2.85855e-06	35.6269	0.03848		-1.60765e-06	-0.00202	0.00959	3.12812e-06	32.959	0.62817
	-5.10666e-06	-0.00718	0.01291	4.33555e-06	41.8543	0.26157		-7.28222e-06	0.03412	0.01943	2.15606e-06	31.8664	0.23083		-7.19486e-06	0.03955	0.02653	2.24587e-06	31.9007	0.45823		-4.40149e-06	0.03767	0.00685	2.85755e-06	35.5652	0.05333		-1.60665e-06	0.00461	0.02255	3.12712e-06	32.8752	0.63132
	-5.10566e-06	-0.00176	0.0196	4.33455e-06	41.7705	0.23512		-7.28122e-06	0.03386	0.02028	2.15505e-06	31.7776	0.21479		-7.19386e-06	0.04753	0.0166	2.24487e-06	31.8194	0.40379		-4.40049e-06	0.03159	0.01577	2.85655e-06	35.3708	0.10003		-1.60565e-06	0.02074	0.022	3.12612e-06	32.7883	0.61806
	-5.10466e-06	-0.00868	0.00895	4.33355e-06	41.7174	0.2397		-7.28022e-06	0.03275	0.02105	2.15405e-06	31.6719	0.21078		-7.19286e-06	0.04286	0.0189	2.24387e-06	31.7749	0.37845		-4.39948e-06	0.0438	0.0212	2.85555e-06	35.2483	0.13377		-1.60465e-06	0.00306	0.02318	3.12512e-06	32.6245	0.61348
	-5.10366e-06	-0.00178	0.01663	4.33255e-06	41.6423	0.2636		-7.27922e-06	0.04066	0.02306	2.15305e-06	31.6334	0.21624		-7.19186e-06	0.05225	0.02459	2.24287e-06	31.6821	0.42439		-4.39848e-06	0.04592	0.02413	2.85454e-06	35.228	0.05456		-1.60365e-06	0.0096	0.01955	3.12412e-06	32.4867	0.60888
	-5.10266e-06	-0.00539	0.01106	4.33155e-06	41.5724	0.28112		-7.27822e-06	0.04205	0.02534	2.15205e-06	31.5483	0.22059		-7.19086e-06	0.04824	0.021	2.24187e-06	31.5574	0.434		-4.39748e-06	0.04062	0.01119	2.85354e-06	35.1842	0.03894		-1.60265e-06	0.00346	0.01704	3.12312e-06	32.4285	0.62796
	-5.10166e-06	-0.00508	0.01293	4.33054e-06	41.5029	0.26087		-7.27722e-06	0.03895	0.02042	2.15105e-06	31.4765	0.24269		-7.18986e-06	0.04459	0.02664	2.24087e-06	31.4751	0.44942		-4.39648e-06	0.04786	0.0242	2.85254e-06	35.1302	0.06097		-1.60164e-06	-6.0291e-05	0.01163	3.12212e-06	32.4191	0.6756
	-5.10066e-06	-0.00354	0.00928	4.32954e-06	41.471	0.26493		-7.27622e-06	0.04355	0.02009	2.15005e-06	31.4002	0.26473		-7.18886e-06	0.03233	0.03102	2.23987e-06	31.3859	0.46648		-4.39548e-06	0.04859	0.00863	2.85154e-06	35.0599	0.08976		-1.60064e-06	-0.00279	0.0139	3.12112e-06	32.3424	0.64508
	-5.09965e-06	0.00451	0.0087	4.32854e-06	41.3869	0.25326		-7.27521e-06	0.03187	0.01928	2.14905e-06	31.343	0.28493		-7.18786e-06	0.05416	0.02283	2.23887e-06	31.3661	0.45796		-4.39448e-06	0.04019	0.00911	2.85054e-06	34.9429	0.12572		-1.59964e-06	0.00562	0.01617	3.12012e-06	32.2369	0.59985
	-5.09865e-06	0.00374	0.00198	4.32754e-06	41.343	0.25171		-7.27421e-06	0.03504	0.02046	2.14805e-06	31.2571	0.25477		-7.18686e-06	0.04426	0.01678	2.23787e-06	31.2579	0.40592		-4.39348e-06	0.05615	0.02816	2.84954e-06	34.8087	0.14267		-1.59864e-06	0.0057	0.04009	3.11912e-06	32.0914	0.68865
	-5.09765e-06	-0.00606	0.01214	4.32654e-06	41.2991	0.28583		-7.27321e-06	0.02572	0.01028	2.14705e-06	31.1587	0.27426		-7.18586e-06	0.0487	0.01613	2.23687e-06	31.1809	0.37113		-4.39248e-06	0.04631	0.00797	2.84854e-06	34.7048	0.0932		-1.59764e-06	0.01387	0.00448	3.11811e-06	32.0006	0.65091
	-5.09665e-06	-0.00894	0.01706	4.32554e-06	41.2196	0.28911		-7.27221e-06	0.03444	0.01976	2.14605e-06	31.0508	0.29326		-7.18486e-06	0.04843	0.01841	2.23586e-06	31.1406	0.4334		-4.39148e-06	0.04729	0.01317	2.84754e-06	34.6959	0.01333		-1.59664e-06	-0.00898	0.01571	3.11711e-06	31.9185	0.63812
	-5.09565e-06	-0.00823	0.00571	4.32454e-06	41.1688	0.313		-7.27121e-06	0.03112	0.01881	2.14505e-06	30.9757	0.2607		-7.18385e-06	0.04414	0.03024	2.23486e-06	31	0.46633		-4.39048e-06	0.04911	0.00899	2.84654e-06	34.6744	0.03039		-1.59564e-06	-0.00849	0.02123	3.11611e-06	31.9079	0.66379
	-5.09465e-06	-0.0048	0.01291	4.32354e-06	41.0933	0.31204		-7.27021e-06	0.0325	0.0272	2.14405e-06	30.9005	0.22777		-7.18285e-06	0.02399	0.02282	2.23386e-06	30.9255	0.44098		-4.38948e-06	0.04387	0.01509	2.84554e-06	34.5645	0.06379		-1.59464e-06	0.0029	0.0132	3.11511e-06	31.881	0.67717
	-5.09365e-06	-0.00626	0.01597	4.32254e-06	41.0519	0.29041		-7.26921e-06	0.03394	0.02835	2.14305e-06	30.7949	0.23918		-7.18185e-06	0.05296	0.01839	2.23286e-06	30.8506	0.45885		-4.38848e-06	0.04221	0.00734	2.84454e-06	34.4657	0.12362		-1.59364e-06	0.00979	0.02489	3.11411e-06	31.7972	0.65702
	-5.09265e-06	-0.00831	0.015	4.32154e-06	41.0038	0.29607		-7.26821e-06	0.03058	0.02315	2.14205e-06	30.7446	0.24573		-7.18085e-06	0.04917	0.01939	2.23186e-06	30.7974	0.44867		-4.38748e-06	0.03781	0.0145	2.84354e-06	34.3622	0.1832		-1.59264e-06	0.01517	0.02362	3.11311e-06	31.6505	0.66618
	-5.09165e-06	-0.0111	0.01402	4.32054e-06	40.948	0.28662		-7.26721e-06	0.03824	0.01923	2.14104e-06	30.669	0.23614		-7.17985e-06	0.03905	0.02594	2.23086e-06	30.7008	0.41124		-4.38648e-06	0.0412	0.01051	2.84253e-06	34.2853	0.16218		-1.59164e-06	0.0076	0.0275	3.11211e-06	31.511	0.67519
	-5.09065e-06	0.000776635	0.0163	4.31954e-06	40.8781	0.28617		-7.26621e-06	0.03553	0.02323	2.14004e-06	30.5858	0.24408		-7.17885e-06	0.03619	0.02238	2.22986e-06	30.5962	0.45473		-4.38548e-06	0.04061	0.01297	2.84153e-06	34.2166	0.08248		-1.59064e-06	0.00982	0.02376	3.11111e-06	31.4508	0.63932
	-5.08965e-06	-0.00411	0.01965	4.31854e-06	40.8384	0.30674		-7.26521e-06	0.02471	0.01205	2.13904e-06	30.5412	0.22817		-7.17785e-06	0.04546	0.0265	2.22886e-06	30.4949	0.47742		-4.38448e-06	0.04243	0.01507	2.84053e-06	34.1987	0.08337		-1.58964e-06	0.0051	0.01074	3.11011e-06	31.4021	0.64781
	-5.08865e-06	-0.01056	0.00865	4.31753e-06	40.7593	0.30492		-7.26421e-06	0.03664	0.02179	2.13804e-06	30.4857	0.20263		-7.17685e-06	0.03276	0.01825	2.22786e-06	30.3808	0.48123		-4.38347e-06	0.04798	0.01323	2.83953e-06	34.1159	0.11576		-1.58864e-06	-0.0019	0.01552	3.10911e-06	31.4031	0.6299
	-5.08765e-06	-0.00884	0.02028	4.31653e-06	40.7142	0.30552		-7.26321e-06	0.03442	0.02328	2.13704e-06	30.3917	0.18412		-7.17585e-06	0.04396	0.02434	2.22686e-06	30.2797	0.45583		-4.38247e-06	0.04627	0.01926	2.83853e-06	34.0482	0.13259		-1.58764e-06	0.00214	0.01914	3.10811e-06	31.34	0.6338
	-5.08665e-06	-0.00349	0.01222	4.31553e-06	40.6469	0.32001		-7.26221e-06	0.03521	0.02967	2.13604e-06	30.3343	0.18643		-7.17485e-06	0.04647	0.01793	2.22586e-06	30.2423	0.42964		-4.38147e-06	0.02884	0.02132	2.83753e-06	33.8983	0.12786		-1.58664e-06	0.00942	0.02754	3.10711e-06	31.1764	0.67368
	-5.08565e-06	-0.000671952	0.0261	4.31453e-06	40.5351	0.35921		-7.26121e-06	0.03283	0.02231	2.13504e-06	30.2176	0.22134		-7.17385e-06	0.04639	0.02411	2.22486e-06	30.1737	0.44652		-4.38047e-06	0.04282	0.01945	2.83653e-06	33.8224	0.08404		-1.58563e-06	-0.00141	0.02975	3.1061e-06	31.0534	0.64647
	-5.08465e-06	-0.00642	0.01448	4.31353e-06	40.5143	0.3146		-7.26021e-06	0.03955	0.01202	2.13404e-06	30.1606	0.23056		-7.17285e-06	0.05461	0.03083	2.22386e-06	30.0755	0.41361		-4.37947e-06	0.04881	0.01386	2.83553e-06	33.7464	0.04044		-1.58463e-06	0.00655	0.01877	3.1051e-06	30.9783	0.62414
	-5.08365e-06	-0.00252	0.01526	4.31253e-06	40.4323	0.34076		-7.25921e-06	0.02781	0.01656	2.13304e-06	30.0733	0.22971		-7.17185e-06	0.04218	0.02669	2.22286e-06	29.9617	0.45329		-4.37847e-06	0.04382	0.01364	2.83453e-06	33.7074	0.07864		-1.58363e-06	0.01595	0.00544	3.1041e-06	30.9047	0.62588
	-5.08265e-06	-0.00145	0.00994	4.31153e-06	40.3768	0.32571		-7.25821e-06	0.03884	0.0341	2.13204e-06	29.9997	0.23611		-7.17085e-06	0.02924	0.02444	2.22185e-06	29.943	0.50044		-4.37747e-06	0.03751	0.01162	2.83353e-06	33.669	0.07414		-1.58263e-06	-0.00875	0.01897	3.1031e-06	30.9142	0.60425
	-5.08165e-06	0.00391	0.01455	4.31053e-06	40.3233	0.33509		-7.25721e-06	0.03302	0.0209	2.13104e-06	29.9146	0.24694		-7.16985e-06	0.04898	0.01625	2.22085e-06	29.8347	0.45925		-4.37647e-06	0.0376	0.01462	2.83253e-06	33.5617	0.09667		-1.58163e-06	0.01084	0.01277	3.1021e-06	30.8675	0.63986
	-5.08065e-06	-0.01586	0.01678	4.30953e-06	40.2678	0.3252		-7.25621e-06	0.02874	0.02422	2.13004e-06	29.8215	0.21884		-7.16885e-06	0.04165	0.0204	2.21985e-06	29.7617	0.44308		-4.37547e-06	0.03912	0.01778	2.83153e-06	33.4269	0.13932		-1.58063e-06	0.00698	0.01875	3.1011e-06	30.735	0.65759
	-5.07965e-06	-0.000633622	0.01328	4.30853e-06	40.1983	0.32357		-7.2552e-06	0.03779	0.02954	2.12904e-06	29.7591	0.24638		-7.16785e-06	0.04506	0.0285	2.21885e-06	29.727	0.45604		-4.37447e-06	0.04447	0.01715	2.83053e-06	33.2867	0.12376		-1.57963e-06	0.01973	0.01989	3.1001e-06	30.6285	0.67815
	-5.07864e-06	0.00387	0.01855	4.30753e-06	40.1459	0.32023		-7.2542e-06	0.02578	0.02626	2.12803e-06	29.6984	0.20528		-7.16685e-06	0.04283	0.0322	2.21785e-06	29.6616	0.51143		-4.37347e-06	0.03651	0.01662	2.82952e-06	33.2465	0.05997		-1.57863e-06	0.00678	0.02639	3.0991e-06	30.4834	0.66333
	-5.07764e-06	0.00117	0.01695	4.30653e-06	40.0653	0.36637		-7.2532e-06	0.04036	0.0198	2.12703e-06	29.5936	0.20376		-7.16585e-06	0.0319	0.02975	2.21685e-06	29.5124	0.50377		-4.37247e-06	0.04098	0.00962	2.82852e-06	33.2323	0.07801		-1.57763e-06	0.0019	0.01081	3.0981e-06	30.4269	0.66981
	-5.07664e-06	-0.005	0.02382	4.30553e-06	40.0161	0.35097		-7.2522e-06	0.02529	0.02999	2.12603e-06	29.5307	0.20451		-7.16485e-06	0.04443	0.03265	2.21585e-06	29.4267	0.53667		-4.37147e-06	0.03657	0.01133	2.82752e-06	33.1942	0.06445		-1.57663e-06	-0.00269	0.00641	3.0971e-06	30.3876	0.6629
	-5.07564e-06	-0.00638	0.01316	4.30452e-06	39.9711	0.36913		-7.2512e-06	0.02509	0.02287	2.12503e-06	29.4774	0.21968		-7.16385e-06	0.04198	0.02955	2.21485e-06	29.3624	0.51536		-4.37047e-06	0.04061	0.0216	2.82652e-06	33.0917	0.11063		-1.57563e-06	-0.000702548	0.01188	3.0961e-06	30.3359	0.6658
	-5.07464e-06	-0.00279	0.01862	4.30352e-06	39.9392	0.37907		-7.2502e-06	0.02589	0.03006	2.12403e-06	29.3697	0.2143		-7.16284e-06	0.04836	0.02919	2.21385e-06	29.3054	0.49314		-4.36947e-06	0.04474	0.01753	2.82552e-06	32.9504	0.14944		-1.57463e-06	0.0117	0.01816	3.0951e-06	30.2366	0.69049
	-5.07364e-06	-0.01302	0.00858	4.30252e-06	39.8783	0.33552		-7.2492e-06	0.02742	0.03039	2.12303e-06	29.3307	0.25883		-7.16184e-06	0.05131	0.02014	2.21285e-06	29.2159	0.43259		-4.36847e-06	0.04075	0.02228	2.82452e-06	32.8534	0.15818		-1.57363e-06	0.01478	0.03231	3.09409e-06	30.0757	0.68276
	-5.07264e-06	-0.00597	0.02336	4.30152e-06	39.8258	0.36273		-7.2482e-06	0.03891	0.02819	2.12203e-06	29.2278	0.26478		-7.16084e-06	0.04268	0.02904	2.21185e-06	29.1358	0.46436		-4.36747e-06	0.03853	0.01799	2.82352e-06	32.7648	0.06071		-1.57263e-06	0.01545	0.02145	3.09309e-06	29.974	0.6803
	-5.07164e-06	-0.00794	0.0111	4.30052e-06	39.7614	0.35371		-7.2472e-06	0.02874	0.02551	2.12103e-06	29.1452	0.23721		-7.15984e-06	0.03266	0.02912	2.21085e-06	29.0672	0.49757		-4.36646e-06	0.03941	0.01117	2.82252e-06	32.6967	0.04404		-1.57163e-06	0.00228	0.01238	3.09209e-06	29.9562	0.66442
	-5.07064e-06	-0.00347	0.01479	4.29952e-06	39.7163	0.34728		-7.2462e-06	0.03446	0.02316	2.12003e-06	29.0753	0.23517		-7.15884e-06	0.03275	0.02644	2.20985e-06	28.9749	0.51467		-4.36546e-06	0.0335	0.00596	2.82152e-06	32.6907	0.04722		-1.57062e-06	0.0054	0.00957	3.09109e-06	29.9224	0.6518
	-5.06964e-06	-0.01268	0.01181	4.29852e-06	39.6465	0.33928		-7.2452e-06	0.04219	0.02043	2.11903e-06	28.992	0.23344		-7.15784e-06	0.04194	0.03165	2.20884e-06	28.8606	0.52596		-4.36446e-06	0.04275	0.01761	2.82052e-06	32.609	0.06979		-1.56962e-06	0.01104	0.01483	3.09009e-06	29.8752	0.6468
	-5.06864e-06	0.00194	0.02382	4.29752e-06	39.5883	0.34164		-7.2442e-06	0.04047	0.02557	2.11803e-06	28.8988	0.21725		-7.15684e-06	0.04968	0.02327	2.20784e-06	28.8246	0.5278		-4.36346e-06	0.04374	0.00479	2.81952e-06	32.474	0.11917		-1.56862e-06	0.02409	0.02509	3.08909e-06	29.7698	0.6531
	-5.06764e-06	-0.00839	0.01816	4.29652e-06	39.5502	0.35103		-7.2432e-06	0.03941	0.01244	2.11703e-06	28.8151	0.22017		-7.15584e-06	0.04672	0.0262	2.20684e-06	28.7389	0.53334		-4.36246e-06	0.04184	0.01962	2.81852e-06	32.3787	0.13017		-1.56762e-06	0.01855	0.02545	3.08809e-06	29.6334	0.66706
	-5.06664e-06	-0.01029	0.00884	4.29552e-06	39.5165	0.36165		-7.2422e-06	0.03213	0.02309	2.11603e-06	28.7801	0.20169		-7.15484e-06	0.04292	0.01701	2.20584e-06	28.652	0.4826		-4.36146e-06	0.02872	0.02253	2.81752e-06	32.268	0.0429		-1.56662e-06	0.01565	0.02447	3.08709e-06	29.5206	0.66596
	-5.06564e-06	-0.01325	0.00758	4.29452e-06	39.4405	0.34338		-7.2412e-06	0.03522	0.01602	2.11503e-06	28.7377	0.21527		-7.15384e-06	0.04302	0.02541	2.20484e-06	28.5788	0.53333		-4.36046e-06	0.0439	0.02048	2.81652e-06	32.2618	0.01576		-1.56562e-06	0.0051	0.04182	3.08609e-06	29.4262	0.65579
	-5.06464e-06	-0.00133	0.01682	4.29352e-06	39.395	0.36634		-7.2402e-06	0.03789	0.02577	2.11403e-06	28.6494	0.19339		-7.15284e-06	0.02705	0.02369	2.20384e-06	28.5438	0.5619		-4.35946e-06	0.03999	0.00659	2.81551e-06	32.1948	0.03734		-1.56462e-06	0.00794	0.01316	3.08509e-06	29.3972	0.63203
	-5.06364e-06	-0.00901	0.01282	4.29252e-06	39.3094	0.35476		-7.2392e-06	0.03691	0.0253	2.11302e-06	28.5754	0.2063		-7.15184e-06	0.04149	0.0346	2.20284e-06	28.4274	0.55672		-4.35846e-06	0.03197	0.00554	2.81451e-06	32.1481	0.10167		-1.56362e-06	0.01615	0.01121	3.08409e-06	29.3727	0.632
	-5.06264e-06	-0.01456	0.00809	4.29152e-06	39.2752	0.33585		-7.2382e-06	0.03321	0.01978	2.11202e-06	28.485	0.1854		-7.15084e-06	0.0451	0.02978	2.20184e-06	28.3483	0.54071		-4.35746e-06	0.0351	0.01539	2.81351e-06	32.0176	0.1141		-1.56262e-06	0.01415	0.01714	3.08309e-06	29.288	0.65172
	-5.06164e-06	-0.00203	0.01074	4.29051e-06	39.2402	0.33005		-7.2372e-06	0.03098	0.01846	2.11102e-06	28.4245	0.21641		-7.14984e-06	0.04855	0.02364	2.20084e-06	28.2858	0.52279		-4.35646e-06	0.0326	0.02613	2.81251e-06	31.9281	0.1523		-1.56162e-06	0.01311	0.0179	3.08208e-06	29.1848	0.68481
	-5.06064e-06	-0.01183	0.01662	4.28951e-06	39.1878	0.34509		-7.2362e-06	0.03865	0.02259	2.11002e-06	28.355	0.1669		-7.14884e-06	0.04306	0.01533	2.19984e-06	28.2584	0.50499		-4.35546e-06	0.05074	0.01284	2.81151e-06	31.8186	0.08584		-1.56062e-06	0.0073	0.01767	3.08108e-06	29.0339	0.67121
	-5.05964e-06	-0.01232	0.01618	4.28851e-06	39.1228	0.3693		-7.2352e-06	0.03201	0.02693	2.10902e-06	28.296	0.14896		-7.14784e-06	0.0383	0.0187	2.19884e-06	28.1356	0.50053		-4.35446e-06	0.03967	0.01352	2.81051e-06	31.7887	0.03254		-1.55962e-06	0.000225713	0.00858	3.08008e-06	28.9706	0.65695
	-5.05863e-06	-0.01177	0.0176	4.28751e-06	39.042	0.33773		-7.23419e-06	0.03735	0.02261	2.10802e-06	28.1653	0.19912		-7.14684e-06	0.0428	0.0226	2.19784e-06	28.0678	0.50715		-4.35346e-06	0.04057	0.01198	2.80951e-06	31.7541	0.05958		-1.55862e-06	-0.000410269	0.01717	3.07908e-06	28.9057	0.65632
	-5.05763e-06	-0.00671	0.01127	4.28651e-06	38.9814	0.35745		-7.23319e-06	0.03002	0.02362	2.10702e-06	28.0829	0.18559		-7.14584e-06	0.03492	0.02084	2.19684e-06	27.9834	0.54265		-4.35246e-06	0.03927	0.02086	2.80851e-06	31.7239	0.05153		-1.55762e-06	0.00384	0.01951	3.07808e-06	28.8686	0.6358
	-5.05663e-06	-0.00968	0.01365	4.28551e-06	38.9487	0.32763		-7.23219e-06	0.02709	0.02392	2.10602e-06	28.0011	0.19393		-7.14484e-06	0.0492	0.02277	2.19584e-06	27.9064	0.51597		-4.35146e-06	0.03816	0.01848	2.80751e-06	31.5951	0.10915		-1.55662e-06	0.00119	0.02593	3.07708e-06	28.7759	0.66367
	-5.05563e-06	-0.0011	0.01814	4.28451e-06	38.8687	0.30755		-7.23119e-06	0.0305	0.01869	2.10502e-06	27.9394	0.16459		-7.14384e-06	0.03546	0.01456	2.19483e-06	27.8632	0.46635		-4.35045e-06	0.04325	0.01042	2.80651e-06	31.4613	0.13028		-1.55562e-06	0.00523	0.01536	3.07608e-06	28.6947	0.67631
	-5.05463e-06	-0.01167	0.01239	4.28351e-06	38.7867	0.31849		-7.23019e-06	0.03015	0.01809	2.10402e-06	27.8924	0.17925		-7.14283e-06	0.03504	0.02488	2.19383e-06	27.7701	0.48102		-4.34945e-06	0.04853	0.01662	2.80551e-06	31.3915	0.08397		-1.55461e-06	0.01439	0.01145	3.07508e-06	28.5391	0.67748
	-5.05363e-06	-0.00502	0.01813	4.28251e-06	38.7088	0.3336		-7.22919e-06	0.03145	0.01625	2.10302e-06	27.8154	0.18658		-7.14183e-06	0.02902	0.02577	2.19283e-06	27.6747	0.53679		-4.34845e-06	0.04622	0.00916	2.80451e-06	31.3296	0.04462		-1.55361e-06	0.0098	0.0166	3.07408e-06	28.4595	0.67366
	-5.05263e-06	-0.00575	0.01189	4.28151e-06	38.6895	0.36805		-7.22819e-06	0.02156	0.01383	2.10202e-06	27.7394	0.19061		-7.14083e-06	0.02983	0.02147	2.19183e-06	27.5602	0.52535		-4.34745e-06	0.03611	0.01034	2.80351e-06	31.3341	0.04955		-1.55261e-06	0.01625	0.01822	3.07308e-06	28.4205	0.66589
	-5.05163e-06	0.00168	0.01248	4.28051e-06	38.6296	0.3543		-7.22719e-06	0.02027	0.02406	2.10102e-06	27.6735	0.21952		-7.13983e-06	0.02938	0.02114	2.19083e-06	27.491	0.54837		-4.34645e-06	0.03013	0.01646	2.8025e-06	31.2626	0.03147		-1.55161e-06	0.00298	0.01311	3.07208e-06	28.3644	0.66666
	-5.05063e-06	-0.00853	0.01848	4.27951e-06	38.5645	0.32617		-7.22619e-06	0.03274	0.01468	2.10002e-06	27.6091	0.24114		-7.13883e-06	0.0351	0.02597	2.18983e-06	27.4463	0.5513		-4.34545e-06	0.03914	0.02226	2.8015e-06	31.1375	0.05787		-1.55061e-06	0.00494	0.01694	3.07108e-06	28.2867	0.66143
	-5.04963e-06	0.000681671	0.01445	4.27851e-06	38.5114	0.35103		-7.22519e-06	0.02139	0.02124	2.09901e-06	27.5387	0.21443		-7.13783e-06	0.04435	0.0144	2.18883e-06	27.393	0.49991		-4.34445e-06	0.05098	0.00676	2.8005e-06	31.0403	0.10488		-1.54961e-06	0.01404	0.0334	3.07007e-06	28.2553	0.71
	-5.04863e-06	0.00222	0.00942	4.27751e-06	38.4183	0.32075		-7.22419e-06	0.0278	0.01376	2.09801e-06	27.435	0.23655		-7.13683e-06	0.02893	0.01867	2.18783e-06	27.3027	0.49174		-4.34345e-06	0.04598	0.01852	2.7995e-06	30.9409	0.10103		-1.54861e-06	0.01953	0.01644	3.06907e-06	28.1356	0.72891
	-5.04763e-06	0.00221	0.01166	4.2765e-06	38.3674	0.3164		-7.22319e-06	0.02915	0.03303	2.09701e-06	27.3844	0.25617		-7.13583e-06	0.03881	0.02844	2.18683e-06	27.2404	0.50049		-4.34245e-06	0.04232	0.00971	2.7985e-06	30.9124	0.04558		-1.54761e-06	0.018	0.0188	3.06807e-06	28.007	0.70201
	-5.04663e-06	0.000849836	0.01091	4.2755e-06	38.2861	0.33641		-7.22219e-06	0.02636	0.01641	2.09601e-06	27.273	0.2332		-7.13483e-06	0.04724	0.01967	2.18583e-06	27.1737	0.51449		-4.34145e-06	0.0299	0.00968	2.7975e-06	30.8602	0.04245		-1.54661e-06	0.00303	0.01357	3.06707e-06	27.9287	0.67422
	-5.04563e-06	-0.01043	0.02353	4.2745e-06	38.2447	0.34987		-7.22119e-06	0.03478	0.0288	2.09501e-06	27.2085	0.22021		-7.13383e-06	0.03317	0.02894	2.18483e-06	27.0762	0.53058		-4.34045e-06	0.03771	0.00705	2.7965e-06	30.8008	0.04209		-1.54561e-06	0.01475	0.01817	3.06607e-06	27.911	0.6429
	-5.04463e-06	-0.00967	0.0151	4.2735e-06	38.2105	0.33758		-7.22019e-06	0.02131	0.0244	2.09401e-06	27.1426	0.20031		-7.13283e-06	0.03966	0.02216	2.18383e-06	26.9753	0.51815		-4.33945e-06	0.02398	0.01572	2.7955e-06	30.736	0.12319		-1.54461e-06	0.01626	0.00921	3.06507e-06	27.8961	0.64899
	-5.04363e-06	-0.00752	0.01645	4.2725e-06	38.1158	0.33402		-7.21919e-06	0.0321	0.01874	2.09301e-06	27.099	0.22346		-7.13183e-06	0.03888	0.03127	2.18283e-06	26.9549	0.49331		-4.33845e-06	0.04575	0.02096	2.7945e-06	30.6149	0.15092		-1.54361e-06	0.01361	0.02358	3.06407e-06	27.812	0.69166
	-5.04263e-06	-0.00594	0.01348	4.2715e-06	38.0683	0.33109		-7.21819e-06	0.02768	0.01529	2.09201e-06	27.0148	0.22486		-7.13083e-06	0.05074	0.01155	2.18183e-06	26.8965	0.5051		-4.33745e-06	0.04226	0.01479	2.7935e-06	30.544	0.16535		-1.54261e-06	0.02606	0.01077	3.06307e-06	27.6772	0.72804
	-5.04163e-06	0.00374	0.0192	4.2705e-06	38.0358	0.33988		-7.21719e-06	0.02395	0.02978	2.09101e-06	26.915	0.19839		-7.12983e-06	0.03407	0.03779	2.18082e-06	26.7818	0.463		-4.33645e-06	0.0435	0.00821	2.7925e-06	30.4937	0.0958		-1.54161e-06	0.02258	0.02402	3.06207e-06	27.5689	0.72483
	-5.04063e-06	-0.01009	0.01062	4.2695e-06	37.978	0.33224		-7.21619e-06	0.04105	0.0246	2.09001e-06	26.8399	0.2043		-7.12883e-06	0.03621	0.02151	2.17982e-06	26.6746	0.48711		-4.33545e-06	0.0515	0.01638	2.7915e-06	30.478	0.05124		-1.54061e-06	0.01881	0.01047	3.06107e-06	27.5346	0.67124
	-5.03963e-06	0.00164	0.01791	4.2685e-06	37.9264	0.34843		-7.21519e-06	0.02298	0.01881	2.08901e-06	26.8078	0.19023		-7.12783e-06	0.04458	0.029	2.17882e-06	26.5531	0.5541		-4.33444e-06	0.03637	0.01183	2.7905e-06	30.4325	0.05405		-1.53961e-06	0.01257	0.0152	3.06007e-06	27.4839	0.65525
	-5.03863e-06	-0.0105	0.01301	4.2675e-06	37.8567	0.36493		-7.21418e-06	0.02706	0.0216	2.08801e-06	26.7478	0.19219		-7.12683e-06	0.03362	0.03292	2.17782e-06	26.5317	0.56924		-4.33344e-06	0.03994	0.01962	2.7895e-06	30.3436	0.06904		-1.5386e-06	0.01579	0.0119	3.05907e-06	27.4639	0.65957
	-5.03762e-06	-0.00603	0.0186	4.2665e-06	37.8216	0.37557		-7.21318e-06	0.02977	0.02329	2.08701e-06	26.6437	0.24363		-7.12583e-06	0.04167	0.00974	2.17682e-06	26.4456	0.55275		-4.33244e-06	0.03075	0.0183	2.78849e-06	30.233	0.13385		-1.5376e-06	0.01633	0.01799	3.05807e-06	27.4105	0.63714
	-5.03662e-06	-0.01995	0.00496	4.2655e-06	37.7649	0.39265		-7.21218e-06	0.03331	0.01738	2.08601e-06	26.6038	0.21929		-7.12483e-06	0.05107	0.02652	2.17582e-06	26.3995	0.5227		-4.33144e-06	0.04363	0.01576	2.78749e-06	30.1282	0.11282		-1.5366e-06	0.01547	0.02923	3.05707e-06	27.2912	0.66726
	-5.03562e-06	-0.00225	0.02164	4.2645e-06	37.7295	0.36873		-7.21118e-06	0.02765	0.0259	2.085e-06	26.5186	0.18523		-7.12383e-06	0.04125	0.02781	2.17482e-06	26.3472	0.50308		-4.33044e-06	0.0522	0.02007	2.78649e-06	30.0914	0.03734		-1.5356e-06	0.014	0.02725	3.05606e-06	27.1234	0.71454
	-5.03462e-06	-0.01104	0.01208	4.26349e-06	37.6992	0.34663		-7.21018e-06	0.02404	0.02562	2.084e-06	26.4623	0.26081		-7.12283e-06	0.03299	0.02105	2.17382e-06	26.2781	0.52049		-4.32944e-06	0.04053	0.01153	2.78549e-06	30.0066	0.04848		-1.5346e-06	0.01793	0.01854	3.05506e-06	27.052	0.68626
	-5.03362e-06	-0.01117	0.01015	4.26249e-06	37.6278	0.34847		-7.20918e-06	0.02802	0.03021	2.083e-06	26.3687	0.25792		-7.12182e-06	0.04103	0.01962	2.17282e-06	26.1951	0.53421		-4.32844e-06	0.03523	0.00783	2.78449e-06	29.9729	0.03173		-1.5336e-06	0.00378	0.02619	3.05406e-06	27.0016	0.69603
	-5.03262e-06	-0.00108	0.0131	4.26149e-06	37.5677	0.33749		-7.20818e-06	0.02999	0.02581	2.082e-06	26.3265	0.24451		-7.12082e-06	0.03034	0.02786	2.17182e-06	26.1153	0.55207		-4.32744e-06	0.04482	0.00975	2.78349e-06	29.9105	0.07504		-1.5326e-06	-0.00243	0.01441	3.05306e-06	27.0053	0.67605
	-5.03162e-06	-0.00678	0.00989	4.26049e-06	37.5398	0.34624		-7.20718e-06	0.02178	0.02409	2.081e-06	26.2791	0.22816		-7.11982e-06	0.03684	0.02961	2.17082e-06	26.0518	0.52501		-4.32644e-06	0.05115	0.01234	2.78249e-06	29.7836	0.09526		-1.5316e-06	0.00248	0.02006	3.05206e-06	26.9453	0.66082
	-5.03062e-06	-0.00469	0.01448	4.25949e-06	37.4486	0.34919		-7.20618e-06	0.02334	0.02414	2.08e-06	26.1626	0.23471		-7.11882e-06	0.0407	0.02182	2.16982e-06	25.9691	0.48692		-4.32544e-06	0.03791	0.0091	2.78149e-06	29.6657	0.10636		-1.5306e-06	0.01428	0.01955	3.05106e-06	26.8297	0.70024
	-5.02962e-06	-0.01627	0.01109	4.25849e-06	37.3956	0.33728		-7.20518e-06	0.03607	0.02176	2.079e-06	26.1034	0.23494		-7.11782e-06	0.04002	0.02431	2.16882e-06	25.8844	0.49864		-4.32444e-06	0.04375	0.01787	2.78049e-06	29.6194	0.09675		-1.5296e-06	0.01554	0.01894	3.05006e-06	26.7106	0.66943
	-5.02862e-06	-0.01481	0.00703	4.25749e-06	37.3582	0.35243		-7.20418e-06	0.02455	0.02421	2.078e-06	26.045	0.20281		-7.11682e-06	0.0313	0.02382	2.16782e-06	25.847	0.54605		-4.32344e-06	0.04335	0.01519	2.77949e-06	29.5753	0.05256		-1.5286e-06	0.00369	0.02184	3.04906e-06	26.627	0.64469
	-5.02762e-06	-0.00776	0.01436	4.25649e-06	37.2927	0.37823		-7.20318e-06	0.03646	0.02421	2.077e-06	25.9457	0.23826		-7.11582e-06	0.02374	0.01694	2.16681e-06	25.7308	0.56569		-4.32244e-06	0.04185	0.0177	2.77849e-06	29.528	0.05435		-1.5276e-06	-0.00213	0.02838	3.04806e-06	26.6047	0.66522
	-5.02662e-06	-0.0158	0.01636	4.25549e-06	37.236	0.3808		-7.20218e-06	0.02848	0.02977	2.076e-06	25.8891	0.23038		-7.11482e-06	0.03345	0.0278	2.16581e-06	25.6592	0.5808		-4.32144e-06	0.06088	0.02307	2.77749e-06	29.439	0.05211		-1.5266e-06	0.0018	0.01483	3.04706e-06	26.5704	0.64878
	-5.02562e-06	-0.01041	0.01948	4.25449e-06	37.1631	0.38139		-7.20118e-06	0.0295	0.0327	2.075e-06	25.8734	0.25361		-7.11382e-06	0.04247	0.02015	2.16481e-06	25.6056	0.55811		-4.32044e-06	0.03981	0.01052	2.77649e-06	29.3295	0.08633		-1.5256e-06	-0.000892542	0.00776	3.04606e-06	26.5009	0.68187
	-5.02462e-06	-0.01239	0.01215	4.25349e-06	37.1049	0.34793		-7.20018e-06	0.02566	0.02558	2.074e-06	25.8382	0.2227		-7.11282e-06	0.03558	0.0204	2.16381e-06	25.5686	0.59013		-4.31944e-06	0.03198	0.01433	2.77548e-06	29.2317	0.14061		-1.5246e-06	0.01531	0.01164	3.04506e-06	26.3818	0.6626
	-5.02362e-06	-0.01007	0.01247	4.25249e-06	37.0554	0.32189		-7.19918e-06	0.02505	0.02409	2.073e-06	25.7505	0.24553		-7.11182e-06	0.04603	0.02136	2.16281e-06	25.4966	0.57565		-4.31844e-06	0.04417	0.01123	2.77448e-06	29.2109	0.07146		-1.5236e-06	0.01832	0.02012	3.04406e-06	26.25	0.68007
	-5.02262e-06	-0.00696	0.00555	4.25149e-06	37.0327	0.34155		-7.19818e-06	0.01978	0.02778	2.072e-06	25.6593	0.20289		-7.11082e-06	0.02692	0.02422	2.16181e-06	25.4153	0.54678		-4.31743e-06	0.03093	0.00871	2.77348e-06	29.1395	0.02442		-1.5226e-06	0.00618	0.0193	3.04305e-06	26.1419	0.64209
	-5.02162e-06	-0.00707	0.0101	4.25049e-06	36.9893	0.3915		-7.19718e-06	0.01959	0.03437	2.07099e-06	25.6114	0.24516		-7.10982e-06	0.03242	0.01709	2.16081e-06	25.3194	0.57933		-4.31643e-06	0.04323	0.01226	2.77248e-06	29.102	0.05982		-1.52159e-06	0.01346	0.01506	3.04205e-06	26.091	0.63807
	-5.02062e-06	-0.000900943	0.01439	4.24949e-06	36.9115	0.36908		-7.19618e-06	0.02537	0.02104	2.06999e-06	25.5167	0.26496		-7.10882e-06	0.03493	0.02211	2.15981e-06	25.2851	0.62486		-4.31543e-06	0.04153	0.0072	2.77148e-06	29.0572	0.06362		-1.52059e-06	0.01356	0.00795	3.04105e-06	26.0952	0.58907
	-5.01962e-06	-0.01105	0.01667	4.24848e-06	36.8208	0.36023		-7.19518e-06	0.02729	0.02274	2.06899e-06	25.4249	0.2286		-7.10782e-06	0.0344	0.02404	2.15881e-06	25.1666	0.58141		-4.31443e-06	0.0402	0.01251	2.77048e-06	28.9532	0.06967		-1.51959e-06	0.00447	0.01699	3.04005e-06	26.0153	0.61845
	-5.01862e-06	-0.0078	0.01234	4.24748e-06	36.7922	0.36854		-7.19418e-06	0.02433	0.01577	2.06799e-06	25.3478	0.2214		-7.10682e-06	0.04104	0.01512	2.15781e-06	25.0884	0.58149		-4.31343e-06	0.04057	0.00766	2.76948e-06	28.8461	0.13314		-1.51859e-06	0.01559	0.03178	3.03905e-06	25.9293	0.69239
	-5.01762e-06	-0.00604	0.02059	4.24648e-06	36.7509	0.40035		-7.19318e-06	0.02916	0.02991	2.06699e-06	25.2965	0.22753		-7.10582e-06	0.04128	0.01405	2.15681e-06	25.0479	0.55409		-4.31243e-06	0.05474	0.01969	2.76848e-06	28.7574	0.10219		-1.51759e-06	0.01436	0.02334	3.03805e-06	25.7904	0.6454
	-5.01662e-06	-0.02215	0.01808	4.24548e-06	36.6638	0.37758		-7.19217e-06	0.01676	0.02032	2.06599e-06	25.2148	0.24437		-7.10482e-06	0.04716	0.01384	2.15581e-06	24.9765	0.56804		-4.31143e-06	0.04092	0.02059	2.76748e-06	28.746	0.06787		-1.51659e-06	0.01693	0.01464	3.03705e-06	25.6883	0.60018
	-5.01561e-06	-0.00394	0.00986	4.24448e-06	36.5936	0.37373		-7.19117e-06	0.02487	0.0169	2.06499e-06	25.1741	0.20804		-7.10382e-06	0.02745	0.01648	2.15481e-06	24.9052	0.57275		-4.31043e-06	0.03647	0.00694	2.76648e-06	28.7026	0.05132		-1.51559e-06	0.00671	0.01472	3.03605e-06	25.667	0.60881
	-5.01461e-06	0.0015	0.02164	4.24348e-06	36.5527	0.35866		-7.19017e-06	0.03201	0.03364	2.06399e-06	25.0957	0.2166		-7.10282e-06	0.03539	0.03685	2.15381e-06	24.8115	0.53476		-4.30943e-06	0.04499	0.00658	2.76548e-06	28.6293	0.04526		-1.51459e-06	0.01153	0.01329	3.03505e-06	25.6292	0.60051
	-5.01361e-06	-0.012	0.02091	4.24248e-06	36.5085	0.35512		-7.18917e-06	0.03653	0.01452	2.06299e-06	25.0437	0.20346		-7.10182e-06	0.03355	0.01394	2.1528e-06	24.7802	0.55625		-4.30843e-06	0.04024	0.01354	2.76448e-06	28.5162	0.10556		-1.51359e-06	0.00808	0.00752	3.03405e-06	25.6056	0.61996
	-5.01261e-06	0.00224	0.01688	4.24148e-06	36.4511	0.36038		-7.18817e-06	0.01023	0.02189	2.06199e-06	24.9935	0.22213		-7.10081e-06	0.04554	0.02323	2.1518e-06	24.688	0.54909		-4.30743e-06	0.03693	0.01068	2.76348e-06	28.4035	0.09584		-1.51259e-06	0.00357	0.02541	3.03305e-06	25.5	0.62928
	-5.01161e-06	-0.00534	0.00886	4.24048e-06	36.4254	0.38593		-7.18717e-06	0.01838	0.02904	2.06099e-06	24.9174	0.23307		-7.09981e-06	0.03106	0.02001	2.1508e-06	24.6286	0.51997		-4.30643e-06	0.03919	0.02443	2.76248e-06	28.3154	0.1432		-1.51159e-06	0.01724	0.02055	3.03205e-06	25.3969	0.65312
	-5.01061e-06	-0.0025	0.00754	4.23948e-06	36.3723	0.40629		-7.18617e-06	0.02755	0.02597	2.05999e-06	24.8507	0.22734		-7.09881e-06	0.03994	0.00556	2.1498e-06	24.5525	0.59372		-4.30543e-06	0.0357	0.02119	2.76147e-06	28.2396	0.0625		-1.51059e-06	0.01331	0.01678	3.03105e-06	25.2601	0.60897
	-5.00961e-06	-0.00189	0.01164	4.23848e-06	36.2974	0.37879		-7.18517e-06	0.0248	0.02459	2.05899e-06	24.7733	0.20252		-7.09781e-06	0.03934	0.02424	2.1488e-06	24.5094	0.55941		-4.30443e-06	0.04311	0.0148	2.76047e-06	28.2441	0.12431		-1.50959e-06	0.02167	0.01768	3.03004e-06	25.2205	0.60436
	-5.00861e-06	-0.00493	0.01174	4.23748e-06	36.2564	0.3504		-7.18417e-06	0.02169	0.02903	2.05799e-06	24.6661	0.20177		-7.09681e-06	0.02689	0.02165	2.1478e-06	24.4152	0.586		-4.30343e-06	0.03544	0.01283	2.75947e-06	28.1811	0.13051		-1.50859e-06	0.00548	0.02039	3.02904e-06	25.1882	0.65228
	-5.00761e-06	-0.00831	0.01051	4.23648e-06	36.2027	0.38937		-7.18317e-06	0.02064	0.02716	2.05699e-06	24.5999	0.22571		-7.09581e-06	0.03722	0.02211	2.1468e-06	24.3196	0.58215		-4.30243e-06	0.02416	0.01509	2.75847e-06	28.1146	0.08377		-1.50759e-06	0.01726	0.0162	3.02804e-06	25.1577	0.62351
	-5.00661e-06	0.000635026	0.01125	4.23547e-06	36.1267	0.37649		-7.18217e-06	0.02521	0.03345	2.05598e-06	24.5412	0.21542		-7.09481e-06	0.03744	0.01607	2.1458e-06	24.256	0.60904		-4.30143e-06	0.01735	0.01664	2.75747e-06	28.0165	0.12708		-1.50659e-06	0.01931	0.03583	3.02704e-06	25.0887	0.62602
	-5.00561e-06	-0.01049	0.00952	4.23447e-06	36.0335	0.37865		-7.18117e-06	0.01897	0.02758	2.05498e-06	24.4858	0.23051		-7.09381e-06	0.04777	0.02487	2.1448e-06	24.1978	0.55261		-4.30042e-06	0.03158	0.01635	2.75647e-06	27.8832	0.12219		-1.50559e-06	0.01352	0.02191	3.02604e-06	25.0045	0.65191
	-5.00461e-06	-0.00346	0.01834	4.23347e-06	35.9824	0.34382		-7.18017e-06	0.01593	0.02176	2.05398e-06	24.4177	0.20022		-7.09281e-06	0.03588	0.02874	2.1438e-06	24.1161	0.53954		-4.29942e-06	0.03254	0.02164	2.75547e-06	27.8113	0.08407		-1.50458e-06	0.02829	0.02655	3.02504e-06	24.8683	0.61393
	-5.00361e-06	-0.01315	0.00714	4.23247e-06	35.9554	0.37102		-7.17917e-06	0.0161	0.03598	2.05298e-06	24.3467	0.19876		-7.09181e-06	0.03603	0.02154	2.1428e-06	24.0867	0.52314		-4.29842e-06	0.04486	0.02521	2.75447e-06	27.7816	0.049		-1.50358e-06	0.01202	0.02417	3.02404e-06	24.7628	0.61353
	-5.00261e-06	-0.00695	0.00865	4.23147e-06	35.9155	0.38385		-7.17817e-06	0.01891	0.01937	2.05198e-06	24.3066	0.17292		-7.09081e-06	0.02921	0.02389	2.1418e-06	24.016	0.58769		-4.29742e-06	0.02634	0.01	2.75347e-06	27.7922	0.05507		-1.50258e-06	-0.00223	0.02617	3.02304e-06	24.7391	0.61223
	-5.00161e-06	-0.01003	0.0203	4.23047e-06	35.839	0.37652		-7.17717e-06	0.01406	0.03166	2.05098e-06	24.2322	0.18099		-7.08981e-06	0.03082	0.01297	2.1408e-06	23.9489	0.60571		-4.29642e-06	0.04043	0.00715	2.75247e-06	27.7054	0.11057		-1.50158e-06	0.00763	0.01495	3.02204e-06	24.7447	0.64706
	-5.00061e-06	-0.00853	0.01634	4.22947e-06	35.7665	0.38016		-7.17617e-06	0.02151	0.02407	2.04998e-06	24.1845	0.17238		-7.08881e-06	0.02858	0.01431	2.1398e-06	23.8644	0.57567		-4.29542e-06	0.04269	0.02376	2.75147e-06	27.626	0.12636		-1.50058e-06	0.01449	0.02054	3.02104e-06	24.693	0.65023
	-4.99961e-06	0.000299103	0.01615	4.22847e-06	35.7351	0.37707		-7.17517e-06	0.00887	0.02976	2.04898e-06	24.0915	0.18569		-7.08781e-06	0.0328	0.02126	2.1388e-06	23.8305	0.56554		-4.29442e-06	0.03174	0.00829	2.75047e-06	27.51	0.15717		-1.49958e-06	0.03712	0.01959	3.02004e-06	24.5781	0.68732
	-4.99861e-06	-0.00793	0.01536	4.22747e-06	35.6953	0.40897		-7.17417e-06	0.01459	0.01969	2.04798e-06	24.0234	0.18778		-7.08681e-06	0.03224	0.02499	2.13779e-06	23.7668	0.54458		-4.29342e-06	0.03877	0.0125	2.74947e-06	27.4287	0.08841		-1.49858e-06	0.02412	0.0242	3.01904e-06	24.4082	0.70202
	-4.99761e-06	0.00391	0.0067	4.22647e-06	35.6465	0.38712		-7.17317e-06	0.01306	0.01957	2.04698e-06	23.9303	0.18235		-7.08581e-06	0.02443	0.02213	2.13679e-06	23.6882	0.5635		-4.29242e-06	0.04036	0.01763	2.74847e-06	27.3678	0.05416		-1.49758e-06	0.02384	0.01784	3.01804e-06	24.3387	0.64067
	-4.99661e-06	-0.00532	0.01209	4.22547e-06	35.5531	0.3719		-7.17217e-06	0.02285	0.02716	2.04598e-06	23.8635	0.20987		-7.08481e-06	0.03132	0.02484	2.13579e-06	23.6362	0.56961		-4.29142e-06	0.04237	0.00988	2.74746e-06	27.3109	0.10771		-1.49658e-06	0.01545	0.02364	3.01703e-06	24.2632	0.6548
	-4.99561e-06	-0.00229	0.0093	4.22447e-06	35.5425	0.38146		-7.17117e-06	0.02304	0.03272	2.04498e-06	23.8446	0.20327		-7.08381e-06	0.03567	0.01957	2.13479e-06	23.5715	0.61014		-4.29042e-06	0.04427	0.02474	2.74646e-06	27.2578	0.07427		-1.49558e-06	0.01526	0.01934	3.01603e-06	24.2908	0.6237
	-4.99461e-06	-0.01174	0.0183	4.22347e-06	35.5117	0.38287		-7.17016e-06	0.01637	0.02679	2.04398e-06	23.7756	0.19546		-7.08281e-06	0.03308	0.01456	2.13379e-06	23.5425	0.57603		-4.28942e-06	0.03255	0.01481	2.74546e-06	27.1756	0.13762		-1.49458e-06	0.0154	0.0303	3.01503e-06	24.2731	0.63165
	-4.9936e-06	-0.00816	0.02357	4.22247e-06	35.467	0.37885		-7.16916e-06	0.02438	0.02042	2.04298e-06	23.738	0.19711		-7.08181e-06	0.04259	0.01322	2.13279e-06	23.4641	0.52966		-4.28842e-06	0.03686	0.0151	2.74446e-06	27.0897	0.13188		-1.49358e-06	0.01767	0.01343	3.01403e-06	24.1724	0.64713
	-4.9926e-06	-0.00462	0.0197	4.22146e-06	35.4016	0.41298		-7.16816e-06	0.01351	0.02733	2.04197e-06	23.6304	0.16853		-7.08081e-06	0.03684	0.01265	2.13179e-06	23.388	0.5438		-4.28742e-06	0.04286	0.01952	2.74346e-06	27.0366	0.05655		-1.49258e-06	0.00821	0.01972	3.01303e-06	24.0595	0.64025
	-4.9916e-06	-0.00189	0.01706	4.22046e-06	35.3228	0.37658		-7.16716e-06	0.01717	0.02734	2.04097e-06	23.541	0.21266		-7.0798e-06	0.03749	0.02024	2.13079e-06	23.3437	0.58749		-4.28642e-06	0.04145	0.02016	2.74246e-06	26.9948	0.03647		-1.49158e-06	0.01048	0.02505	3.01203e-06	23.9481	0.62577
	-4.9906e-06	-0.00477	0.02273	4.21946e-06	35.2605	0.38648		-7.16616e-06	0.02691	0.02207	2.03997e-06	23.4897	0.20298		-7.0788e-06	0.03171	0.02012	2.12979e-06	23.2036	0.56846		-4.28542e-06	0.03204	0.02026	2.74146e-06	26.9627	0.0665		-1.49058e-06	0.01465	0.01663	3.01103e-06	23.9086	0.60739
	-4.9896e-06	-0.000881283	0.01145	4.21846e-06	35.2161	0.38906		-7.16516e-06	0.02073	0.01807	2.03897e-06	23.4414	0.14238		-7.0778e-06	0.01827	0.0257	2.12879e-06	23.1453	0.57428		-4.28442e-06	0.03669	0.00873	2.74046e-06	26.8891	0.09064		-1.48958e-06	0.01205	0.02061	3.01003e-06	23.8876	0.61509
	-4.9886e-06	-0.00426	0.01598	4.21746e-06	35.1997	0.4025		-7.16416e-06	0.02156	0.0245	2.03797e-06	23.368	0.15821		-7.0768e-06	0.03639	0.01265	2.12779e-06	23.1028	0.59393		-4.28341e-06	0.02159	0.01348	2.73946e-06	26.7908	0.08241		-1.48858e-06	0.01244	0.01482	3.00903e-06	23.8471	0.63342
	-4.9876e-06	-0.00998	0.00826	4.21646e-06	35.1239	0.36517		-7.16316e-06	0.01766	0.01364	2.03697e-06	23.3238	0.16927		-7.0758e-06	0.0278	0.02391	2.12679e-06	23.0488	0.57399		-4.28241e-06	0.03843	0.01021	2.73846e-06	26.6659	0.1191		-1.48757e-06	0.01424	0.02168	3.00803e-06	23.762	0.61881
	-4.9866e-06	0.00782	0.00855	4.21546e-06	35.0534	0.38744		-7.16216e-06	0.01884	0.02139	2.03597e-06	23.2631	0.1875		-7.0748e-06	0.04447	0.01138	2.12579e-06	22.9684	0.52568		-4.28141e-06	0.04169	0.01153	2.73746e-06	26.5564	0.08496		-1.48657e-06	0.0249	0.0236	3.00703e-06	23.6251	0.64269
	-4.9856e-06	-0.00752	0.00849	4.21446e-06	35.0062	0.36435		-7.16116e-06	0.02728	0.02213	2.03497e-06	23.1928	0.18435		-7.0738e-06	0.03185	0.02018	2.12479e-06	22.9289	0.55559		-4.28041e-06	0.04597	0.02091	2.73646e-06	26.4977	0.07201		-1.48557e-06	0.02075	0.02059	3.00603e-06	23.5359	0.64999
	-4.9846e-06	-0.01664	0.01568	4.21346e-06	34.9857	0.38258		-7.16016e-06	0.02521	0.02244	2.03397e-06	23.0915	0.16074		-7.0728e-06	0.01948	0.02456	2.12378e-06	22.8386	0.59591		-4.27941e-06	0.04748	0.01017	2.73546e-06	26.5074	0.04245		-1.48457e-06	0.02192	0.02477	3.00503e-06	23.5071	0.61624
	-4.9836e-06	-0.01561	0.02027	4.21246e-06	34.9374	0.40342		-7.15916e-06	0.01721	0.03323	2.03297e-06	23.0349	0.18212		-7.0718e-06	0.03073	0.02081	2.12278e-06	22.7374	0.60277		-4.27841e-06	0.04778	0.01232	2.73446e-06	26.4759	0.04402		-1.48357e-06	0.01324	0.02254	3.00403e-06	23.4771	0.59909
	-4.9826e-06	-0.0081	0.00737	4.21146e-06	34.881	0.39183		-7.15816e-06	0.0291	0.02344	2.03197e-06	22.9505	0.14283		-7.0708e-06	0.03622	0.02372	2.12178e-06	22.6873	0.57018		-4.27741e-06	0.03498	0.02308	2.73346e-06	26.4038	0.07856		-1.48257e-06	0.01689	0.02311	3.00303e-06	23.4709	0.63025
	-4.9816e-06	-0.01171	0.01132	4.21046e-06	34.8538	0.39915		-7.15716e-06	0.0222	0.02649	2.03097e-06	22.9072	0.1718		-7.0698e-06	0.03286	0.01175	2.12078e-06	22.6669	0.55154		-4.27641e-06	0.03232	0.01304	2.73245e-06	26.2595	0.12654		-1.48157e-06	0.01321	0.01817	3.00202e-06	23.4171	0.66785
	-4.9806e-06	-0.01353	0.00968	4.20946e-06	34.7942	0.39198		-7.15616e-06	0.03036	0.01756	2.02997e-06	22.8225	0.18109		-7.0688e-06	0.03089	0.01804	2.11978e-06	22.6147	0.54232		-4.27541e-06	0.04447	0.01487	2.73145e-06	26.2175	0.12685		-1.48057e-06	0.00957	0.02418	3.00102e-06	23.2916	0.65078
	-4.9796e-06	-0.00666	0.00762	4.20846e-06	34.7418	0.38179		-7.15516e-06	0.02741	0.01791	2.02897e-06	22.7739	0.20076		-7.0678e-06	0.04508	0.02303	2.11878e-06	22.5387	0.51009		-4.27441e-06	0.03793	0.02279	2.73045e-06	26.1762	0.09899		-1.47957e-06	0.01176	0.01801	3.00002e-06	23.1081	0.65979
	-4.9786e-06	-0.00958	0.01906	4.20746e-06	34.7191	0.38364		-7.15416e-06	0.022	0.01743	2.02797e-06	22.722	0.19999		-7.0668e-06	0.02882	0.01696	2.11778e-06	22.4882	0.53785		-4.27341e-06	0.03407	0.02096	2.72945e-06	26.1345	0.05916		-1.47857e-06	0.01041	0.01415	2.99902e-06	23.0724	0.58513
	-4.9776e-06	-0.01682	0.00706	4.20645e-06	34.6524	0.38788		-7.15316e-06	0.03292	0.029	2.02696e-06	22.6751	0.14701		-7.0658e-06	0.02434	0.01007	2.11678e-06	22.402	0.56699		-4.27241e-06	0.03497	0.01412	2.72845e-06	26.0794	0.06302		-1.47757e-06	0.01417	0.01252	2.99802e-06	23.0827	0.56097
	-4.9766e-06	-0.0078	0.01102	4.20545e-06	34.5778	0.38668		-7.15216e-06	0.02557	0.02188	2.02596e-06	22.5896	0.1594		-7.0648e-06	0.03603	0.00603	2.11578e-06	22.3175	0.5763		-4.27141e-06	0.03658	0.00863	2.72745e-06	25.9583	0.05037		-1.47657e-06	0.01657	0.02415	2.99702e-06	23.0918	0.57406
	-4.9756e-06	-0.01577	0.0185	4.20445e-06	34.5531	0.39864		-7.15116e-06	0.02107	0.01228	2.02496e-06	22.5201	0.14784		-7.0638e-06	0.03253	0.00935	2.11478e-06	22.2524	0.56206		-4.27041e-06	0.04261	0.01626	2.72645e-06	25.857	0.13369		-1.47557e-06	0.01202	0.02206	2.99602e-06	23.0184	0.60173
	-4.9746e-06	-0.01352	0.00984	4.20345e-06	34.4868	0.36049		-7.15016e-06	0.01734	0.01644	2.02396e-06	22.4587	0.19907		-7.0628e-06	0.03001	0.01101	2.11378e-06	22.1858	0.53365		-4.26941e-06	0.05217	0.01433	2.72545e-06	25.7693	0.13792		-1.47457e-06	0.01942	0.02939	2.99502e-06	22.9051	0.61248
	-4.9736e-06	-0.00997	0.01058	4.20245e-06	34.4531	0.37992		-7.14915e-06	0.02628	0.01942	2.02296e-06	22.4098	0.21352		-7.0618e-06	0.02565	0.02601	2.11278e-06	22.1531	0.55179		-4.26841e-06	0.0359	0.01529	2.72445e-06	25.7124	0.11656		-1.47357e-06	0.0224	0.02269	2.99402e-06	22.78	0.62275
	-4.9726e-06	-0.00919	0.01892	4.20145e-06	34.4008	0.34849		-7.14815e-06	0.01587	0.01061	2.02196e-06	22.3615	0.19712		-7.0608e-06	0.03427	0.01484	2.11178e-06	22.0624	0.53072		-4.26741e-06	0.04717	0.01163	2.72345e-06	25.7408	0.07756		-1.47257e-06	0.02229	0.02058	2.99302e-06	22.7205	0.58532
	-4.97159e-06	-0.0213	0.02227	4.20045e-06	34.3277	0.3872		-7.14715e-06	0.01575	0.02342	2.02096e-06	22.2869	0.19062		-7.0598e-06	0.02392	0.01101	2.11078e-06	22.0132	0.54195		-4.26641e-06	0.0356	0.01448	2.72245e-06	25.7019	0.08433		-1.47157e-06	0.00148	0.01679	2.99202e-06	22.7253	0.54478
	-4.97059e-06	-0.000548968	0.01624	4.19945e-06	34.2745	0.38855		-7.14615e-06	0.02902	0.01903	2.01996e-06	22.217	0.22922		-7.0588e-06	0.02692	0.01597	2.10978e-06	21.9847	0.62552		-4.26541e-06	0.04252	0.01072	2.72145e-06	25.5842	0.09384		-1.47057e-06	0.01174	0.01971	2.99102e-06	22.708	0.56171
	-4.96959e-06	-0.01687	0.01488	4.19845e-06	34.1867	0.3823		-7.14515e-06	0.01949	0.01981	2.01896e-06	22.1269	0.21512		-7.05779e-06	0.02921	0.02601	2.10877e-06	21.9075	0.56981		-4.2644e-06	0.03268	0.02311	2.72045e-06	25.4745	0.08363		-1.46956e-06	0.01017	0.028	2.99002e-06	22.6147	0.60051
	-4.96859e-06	-0.0103	0.01485	4.19745e-06	34.189	0.39355		-7.14415e-06	0.02479	0.01916	2.01796e-06	22.077	0.21705		-7.05679e-06	0.04206	0.01223	2.10777e-06	21.8377	0.50385		-4.2634e-06	0.05299	0.03371	2.71945e-06	25.3543	0.09402		-1.46856e-06	0.0332	0.01957	2.98901e-06	22.5357	0.60545
	-4.96759e-06	-0.01134	0.01145	4.19645e-06	34.1445	0.40531		-7.14315e-06	0.02464	0.01914	2.01696e-06	22.0107	0.21847		-7.05579e-06	0.03264	0.03167	2.10677e-06	21.7979	0.52668		-4.2624e-06	0.04475	0.0199	2.71844e-06	25.3115	0.10917		-1.46756e-06	0.0274	0.03137	2.98801e-06	22.3909	0.59939
	-4.96659e-06	-0.01095	0.02266	4.19545e-06	34.094	0.36764		-7.14215e-06	0.03121	0.02533	2.01596e-06	21.9429	0.22871		-7.05479e-06	0.02284	0.00791	2.10577e-06	21.7151	0.52121		-4.2614e-06	0.05314	0.01257	2.71744e-06	25.2792	0.08979		-1.46656e-06	0.02095	0.02775	2.98701e-06	22.3263	0.60955
	-4.96559e-06	-0.01465	0.01232	4.19445e-06	34.0344	0.44115		-7.14115e-06	0.02839	0.02001	2.01496e-06	21.9296	0.22658		-7.05379e-06	0.02647	0.01282	2.10477e-06	21.628	0.55062		-4.2604e-06	0.04147	0.00803	2.71644e-06	25.2601	0.10203		-1.46556e-06	0.01584	0.00795	2.98601e-06	22.3065	0.58646
	-4.96459e-06	-0.00395	0.01381	4.19345e-06	33.9808	0.39585		-7.14015e-06	0.02132	0.02185	2.01396e-06	21.8451	0.21799		-7.05279e-06	0.0292	0.0153	2.10377e-06	21.53	0.58498		-4.2594e-06	0.04446	0.01628	2.71544e-06	25.1986	0.0751		-1.46456e-06	0.01572	0.01565	2.98501e-06	22.3325	0.60598
	-4.96359e-06	4.72133e-05	0.01297	4.19245e-06	33.9517	0.3865		-7.13915e-06	0.02076	0.01713	2.01296e-06	21.8245	0.21195		-7.05179e-06	0.03471	0.0246	2.10277e-06	21.5202	0.54107		-4.2584e-06	0.03126	0.02073	2.71444e-06	25.0777	0.14968		-1.46356e-06	0.00765	0.02546	2.98401e-06	22.2956	0.60672
	-4.96259e-06	-0.01259	0.01807	4.19144e-06	33.8786	0.40447		-7.13815e-06	0.02287	0.02483	2.01195e-06	21.72	0.22651		-7.05079e-06	0.03529	0.02089	2.10177e-06	21.4543	0.5573		-4.2574e-06	0.04408	0.01159	2.71344e-06	24.9966	0.15869		-1.46256e-06	0.02435	0.01075	2.98301e-06	22.1922	0.61519
	-4.96159e-06	-0.01592	0.01236	4.19044e-06	33.8089	0.3829		-7.13715e-06	0.0249	0.0153	2.01095e-06	21.6719	0.19612		-7.04979e-06	0.03923	0.01796	2.10077e-06	21.3895	0.50658		-4.2564e-06	0.03757	0.01415	2.71244e-06	24.9349	0.10943		-1.46156e-06	0.02936	0.0215	2.98201e-06	22.0919	0.61603
	-4.96059e-06	-0.00955	0.00824	4.18944e-06	33.7709	0.38102		-7.13615e-06	0.0279	0.0205	2.00995e-06	21.6329	0.21622		-7.04879e-06	0.03303	0.01052	2.09977e-06	21.314	0.4927		-4.2554e-06	0.04709	0.0141	2.71144e-06	24.8704	0.11176		-1.46056e-06	0.00884	0.02507	2.98101e-06	21.981	0.60953
	-4.95959e-06	-0.00649	0.01481	4.18844e-06	33.7152	0.4108		-7.13515e-06	0.02014	0.01902	2.00895e-06	21.5506	0.19008		-7.04779e-06	0.02487	0.00705	2.09877e-06	21.2326	0.54152		-4.2544e-06	0.052	0.01076	2.71044e-06	24.8776	0.10307		-1.45956e-06	0.01923	0.02077	2.98001e-06	21.888	0.59355
	-4.95859e-06	-0.00871	0.01161	4.18744e-06	33.6524	0.39671		-7.13415e-06	0.0176	0.0231	2.00795e-06	21.4792	0.20562		-7.04679e-06	0.03226	0.01407	2.09777e-06	21.206	0.58658		-4.2534e-06	0.03666	0.00802	2.70944e-06	24.7806	0.07841		-1.45856e-06	0.00981	0.01366	2.97901e-06	21.8801	0.55901
	-4.95759e-06	-0.000914912	0.00496	4.18644e-06	33.5837	0.39283		-7.13315e-06	0.01051	0.01914	2.00695e-06	21.4257	0.19333		-7.04579e-06	0.01211	0.01617	2.09677e-06	21.1085	0.5824		-4.2524e-06	0.04552	0.01772	2.70844e-06	24.6797	0.10811		-1.45756e-06	0.01078	0.01094	2.97801e-06	21.8409	0.58014
	-4.95659e-06	-0.01531	0.01177	4.18544e-06	33.557	0.38303		-7.13215e-06	0.01738	0.0133	2.00595e-06	21.366	0.21238		-7.04479e-06	0.02694	0.01437	2.09577e-06	21.0647	0.57903		-4.2514e-06	0.03351	0.01697	2.70744e-06	24.5793	0.11295		-1.45656e-06	0.01004	0.0273	2.97701e-06	21.7411	0.58884
	-4.95559e-06	-0.01121	0.0163	4.18444e-06	33.4999	0.41224		-7.13115e-06	0.0133	0.0291	2.00495e-06	21.3119	0.19396		-7.04379e-06	0.02448	0.01993	2.09477e-06	21.0223	0.56774		-4.2504e-06	0.03874	0.01539	2.70644e-06	24.4761	0.06694		-1.45556e-06	0.02399	0.02067	2.97601e-06	21.6392	0.58396
	-4.95459e-06	-0.0069	0.00836	4.18344e-06	33.4276	0.40736		-7.13015e-06	0.0181	0.02957	2.00395e-06	21.2706	0.18368		-7.04279e-06	0.03057	0.02835	2.09376e-06	20.946	0.54234		-4.2494e-06	0.0361	0.01001	2.70544e-06	24.4728	0.05067		-1.45456e-06	0.01893	0.03074	2.975e-06	21.5665	0.58709
	-4.95359e-06	0.000405642	0.00971	4.18244e-06	33.3956	0.40332		-7.12915e-06	0.012	0.00695	2.00295e-06	21.2131	0.18112		-7.04179e-06	0.02171	0.0192	2.09276e-06	20.8808	0.59276		-4.2484e-06	0.04126	0.00566	2.70444e-06	24.4231	0.10155		-1.45356e-06	0.01354	0.02514	2.974e-06	21.5003	0.56336
	-4.95259e-06	-0.01243	0.01887	4.18144e-06	33.3429	0.39215		-7.12815e-06	0.02049	0.02249	2.00195e-06	21.1604	0.2026		-7.04079e-06	0.02457	0.02719	2.09176e-06	20.8056	0.60407		-4.24739e-06	0.04197	0.0196	2.70343e-06	24.4026	0.13137		-1.45256e-06	0.01355	0.03103	2.973e-06	21.4814	0.5507
	-4.95159e-06	-0.01084	0.02112	4.18044e-06	33.2903	0.404		-7.12715e-06	0.00953	0.02354	2.00095e-06	21.1011	0.17312		-7.03979e-06	0.0232	0.02474	2.09076e-06	20.7579	0.62512		-4.24639e-06	0.03183	0.02064	2.70243e-06	24.3364	0.12625		-1.45155e-06	0.01747	0.01082	2.972e-06	21.4264	0.54036
	-4.95059e-06	-0.000232079	0.01584	4.17944e-06	33.2243	0.39146		-7.12614e-06	0.01575	0.02064	1.99995e-06	21.0425	0.1814		-7.03879e-06	0.03172	0.01373	2.08976e-06	20.681	0.60953		-4.24539e-06	0.03616	0.01275	2.70143e-06	24.2372	0.11425		-1.45055e-06	0.00274	0.02041	2.971e-06	21.3625	0.60416
	-4.94958e-06	-0.00786	0.01951	4.17844e-06	33.2155	0.35848		-7.12514e-06	0.01991	0.03204	1.99895e-06	20.9761	0.16704		-7.03779e-06	0.03894	0.01622	2.08876e-06	20.5922	0.5527		-4.24439e-06	0.03188	0.01615	2.70043e-06	24.1405	0.04663		-1.44955e-06	0.02147	0.01531	2.97e-06	21.2886	0.60236
	-4.94858e-06	-0.00764	0.01063	4.17743e-06	33.1767	0.38414		-7.12414e-06	0.01524	0.02539	1.99795e-06	20.9326	0.17069		-7.03679e-06	0.03237	0.01747	2.08776e-06	20.5777	0.52978		-4.24339e-06	0.03754	0.00529	2.69943e-06	24.091	0.02227		-1.44855e-06	0.01683	0.01418	2.969e-06	21.1838	0.57625
	-4.94758e-06	-0.00688	0.01228	4.17643e-06	33.1151	0.37257		-7.12314e-06	0.01623	0.01604	1.99694e-06	20.8766	0.16219		-7.03578e-06	0.04073	0.01982	2.08676e-06	20.4891	0.5415		-4.24239e-06	0.04566	0.02065	2.69843e-06	24.0785	0.04127		-1.44755e-06	0.01593	0.02198	2.968e-06	21.1141	0.54567
	-4.94658e-06	-0.00327	0.01408	4.17543e-06	33.0737	0.40165		-7.12214e-06	0.017	0.01196	1.99594e-06	20.8247	0.16048		-7.03478e-06	0.02029	0.02325	2.08576e-06	20.4471	0.56538		-4.24139e-06	0.02746	0.0235	2.69743e-06	24.0208	0.04808		-1.44655e-06	0.02571	0.03027	2.967e-06	21.0915	0.55359
	-4.94558e-06	-0.000427675	0.00534	4.17443e-06	32.9905	0.38502		-7.12114e-06	0.01896	0.01449	1.99494e-06	20.7382	0.164		-7.03378e-06	0.03508	0.02408	2.08476e-06	20.382	0.56216		-4.24039e-06	0.03321	0.01535	2.69643e-06	23.9747	0.10225		-1.44555e-06	0.011	0.01757	2.966e-06	21.094	0.53982
	-4.94458e-06	0.00316	0.01635	4.17343e-06	32.9566	0.39046		-7.12014e-06	0.03019	0.02279	1.99394e-06	20.6626	0.21354		-7.03278e-06	0.03686	0.01164	2.08376e-06	20.3309	0.55168		-4.23939e-06	0.0415	0.02651	2.69543e-06	23.8372	0.13591		-1.44455e-06	0.01165	0.0282	2.965e-06	21.0035	0.60189
	-4.94358e-06	0.00102	0.01259	4.17243e-06	32.8868	0.39793		-7.11914e-06	0.01579	0.01548	1.99294e-06	20.6018	0.19426		-7.03178e-06	0.03851	0.02859	2.08276e-06	20.2886	0.51734		-4.23839e-06	0.03161	0.01564	2.69443e-06	23.7472	0.09511		-1.44355e-06	0.02577	0.02257	2.964e-06	20.9036	0.56708
	-4.94258e-06	0.000967579	0.01251	4.17143e-06	32.8413	0.37317		-7.11814e-06	0.01705	0.02036	1.99194e-06	20.5306	0.20892		-7.03078e-06	0.03812	0.03209	2.08176e-06	20.2011	0.52757		-4.23739e-06	0.03954	0.01757	2.69343e-06	23.7297	0.05813		-1.44255e-06	0.01731	0.03126	2.963e-06	20.8108	0.60232
	-4.94158e-06	0.00272	0.00821	4.17043e-06	32.8054	0.42806		-7.11714e-06	0.02898	0.024	1.99094e-06	20.4901	0.19011		-7.02978e-06	0.03056	0.01521	2.08076e-06	20.1676	0.54276		-4.23639e-06	0.04463	0.0141	2.69243e-06	23.7048	0.13127		-1.44155e-06	0.0128	0.0293	2.962e-06	20.7333	0.61146
	-4.94058e-06	-0.00148	0.00702	4.16943e-06	32.7706	0.40488		-7.11614e-06	0.02485	0.02559	1.98994e-06	20.4438	0.21647		-7.02878e-06	0.0398	0.02168	2.07976e-06	20.1223	0.59287		-4.23539e-06	0.04104	0.01228	2.69143e-06	23.6665	0.09255		-1.44055e-06	0.0233	0.02076	2.96099e-06	20.7169	0.5831
	-4.93958e-06	-0.00929	0.00726	4.16843e-06	32.721	0.42807		-7.11514e-06	0.02482	0.02281	1.98894e-06	20.3658	0.1799		-7.02778e-06	0.02285	0.01934	2.07875e-06	20.0363	0.59715		-4.23439e-06	0.0402	0.01523	2.69043e-06	23.5935	0.0604		-1.43955e-06	0.00133	0.01271	2.95999e-06	20.6935	0.57774
	-4.93858e-06	-0.000742298	0.01307	4.16743e-06	32.6698	0.4252		-7.11414e-06	0.01571	0.01796	1.98794e-06	20.3313	0.18308		-7.02678e-06	0.03451	0.01454	2.07775e-06	19.9748	0.56116		-4.23339e-06	0.03373	0.00646	2.68943e-06	23.4634	0.09646		-1.43855e-06	0.0103	0.03225	2.95899e-06	20.6075	0.58216
	-4.93758e-06	-0.00786	0.01661	4.16643e-06	32.5932	0.41852		-7.11314e-06	0.02521	0.01671	1.98694e-06	20.2659	0.24418		-7.02578e-06	0.02623	0.02186	2.07675e-06	19.9557	0.54445		-4.23239e-06	0.03081	0.00903	2.68842e-06	23.3765	0.09364		-1.43755e-06	0.01608	0.03266	2.95799e-06	20.5241	0.62309
	-4.93658e-06	-0.00545	0.01196	4.16543e-06	32.5786	0.42992		-7.11214e-06	0.02459	0.01192	1.98594e-06	20.2036	0.24517		-7.02478e-06	0.03607	0.01239	2.07575e-06	19.9046	0.53773		-4.23139e-06	0.04709	0.01926	2.68742e-06	23.3269	0.05665		-1.43655e-06	0.03795	0.02348	2.95699e-06	20.4092	0.66322
	-4.93558e-06	-0.00611	0.01303	4.16443e-06	32.5224	0.4247		-7.11114e-06	0.03109	0.01727	1.98494e-06	20.1258	0.22707		-7.02378e-06	0.02401	0.01769	2.07475e-06	19.8338	0.54065		-4.23039e-06	0.04102	0.01979	2.68642e-06	23.2708	0.10723		-1.43555e-06	0.02076	0.02642	2.95599e-06	20.3452	0.63474
	-4.93458e-06	0.000292412	0.02342	4.16343e-06	32.4562	0.41272		-7.11014e-06	0.01461	0.00639	1.98394e-06	20.09	0.17922		-7.02278e-06	0.02843	0.00896	2.07375e-06	19.7832	0.56148		-4.22938e-06	0.03813	0.02539	2.68542e-06	23.2705	0.11044		-1.43455e-06	0.01089	0.01907	2.95499e-06	20.2937	0.62032
	-4.93358e-06	-0.00893	0.01065	4.16242e-06	32.3913	0.36626		-7.10914e-06	0.0213	0.01005	1.98294e-06	20.0216	0.17637		-7.02178e-06	0.02039	0.01339	2.07275e-06	19.7476	0.59828		-4.22838e-06	0.03861	0.01253	2.68442e-06	23.2186	0.07123		-1.43354e-06	0.0042	0.02045	2.95399e-06	20.311	0.56684
	-4.93258e-06	-0.01217	0.01487	4.16142e-06	32.3855	0.3783		-7.10814e-06	0.02187	0.0214	1.98194e-06	19.9698	0.18481		-7.02078e-06	0.02111	0.02327	2.07175e-06	19.6472	0.60484		-4.22738e-06	0.02732	0.00639	2.68342e-06	23.1321	0.14889		-1.43254e-06	0.00612	0.01228	2.95299e-06	20.2613	0.59377
	-4.93158e-06	-0.01273	0.00966	4.16042e-06	32.3156	0.37674		-7.10714e-06	0.02659	0.02517	1.98093e-06	19.9467	0.20845		-7.01978e-06	0.03111	0.01822	2.07075e-06	19.5828	0.58359		-4.22638e-06	0.03573	0.00981	2.68242e-06	22.9929	0.14535		-1.43154e-06	0.01406	0.01591	2.95199e-06	20.1505	0.61158
	-4.93058e-06	0.000112233	0.00518	4.15942e-06	32.2954	0.37436		-7.10614e-06	0.02584	0.02327	1.97993e-06	19.8774	0.1706		-7.01878e-06	0.03087	0.01374	2.06975e-06	19.5319	0.58289		-4.22538e-06	0.03251	0.01649	2.68142e-06	22.925	0.1262		-1.43054e-06	0.01584	0.02561	2.95099e-06	20.0669	0.60849
	-4.92958e-06	0.0058	0.01274	4.15842e-06	32.2148	0.42754		-7.10514e-06	0.01964	0.01208	1.97893e-06	19.8069	0.21951		-7.01778e-06	0.02118	0.01607	2.06875e-06	19.4685	0.59358		-4.22438e-06	0.0443	0.01459	2.68042e-06	22.896	0.12625		-1.42954e-06	0.01951	0.02276	2.94999e-06	20.008	0.58834
	-4.92858e-06	-0.01119	0.01272	4.15742e-06	32.1965	0.41081		-7.10413e-06	0.01418	0.01501	1.97793e-06	19.7468	0.22422		-7.01678e-06	0.02007	0.01762	2.06775e-06	19.359	0.58629		-4.22338e-06	0.03547	0.00473	2.67942e-06	22.8813	0.08447		-1.42854e-06	0.02191	0.03338	2.94899e-06	19.97	0.60477
	-4.92758e-06	0.00274	0.01282	4.15642e-06	32.1359	0.41085		-7.10313e-06	0.02069	0.02178	1.97693e-06	19.6837	0.18585		-7.01578e-06	0.01803	0.01486	2.06675e-06	19.3106	0.64151		-4.22238e-06	0.02866	0.01906	2.67842e-06	22.8162	0.10467		-1.42754e-06	0.01956	0.02742	2.94799e-06	19.9156	0.57195
	-4.92657e-06	-0.00631	0.00907	4.15542e-06	32.0984	0.42256		-7.10213e-06	0.02021	0.02472	1.97593e-06	19.6207	0.1805		-7.01478e-06	0.03593	0.01985	2.06575e-06	19.2886	0.66084		-4.22138e-06	0.03553	0.01157	2.67742e-06	22.7161	0.1342		-1.42654e-06	0.00735	0.02217	2.94699e-06	19.9074	0.56553
	-4.92557e-06	-0.00369	0.01117	4.15442e-06	32.0538	0.40625		-7.10113e-06	0.01462	0.01956	1.97493e-06	19.5585	0.14754		-7.01378e-06	0.03212	0.02511	2.06475e-06	19.1925	0.62629		-4.22038e-06	0.02108	0.01287	2.67642e-06	22.6562	0.11756		-1.42554e-06	0.01785	0.03266	2.94599e-06	19.8164	0.5885
	-4.92457e-06	-0.00759	0.01334	4.15342e-06	32.0137	0.40331		-7.10013e-06	0.01183	0.01363	1.97393e-06	19.5372	0.13538		-7.01278e-06	0.02611	0.02012	2.06374e-06	19.1862	0.59214		-4.21938e-06	0.03645	0.00944	2.67542e-06	22.6019	0.10288		-1.42454e-06	0.02743	0.03025	2.94498e-06	19.7191	0.62116
	-4.92357e-06	-0.00536	0.01514	4.15242e-06	31.9462	0.37912		-7.09913e-06	0.02014	0.0139	1.97293e-06	19.455	0.17652		-7.01177e-06	0.02897	0.01206	2.06274e-06	19.1265	0.61566		-4.21838e-06	0.03361	0.00769	2.67441e-06	22.5666	0.09293		-1.42354e-06	0.01907	0.01793	2.94398e-06	19.6513	0.58858
	-4.92257e-06	-0.01062	0.00744	4.15142e-06	31.9034	0.41602		-7.09813e-06	0.01361	0.01651	1.97193e-06	19.3609	0.17347		-7.01077e-06	0.02559	0.02936	2.06174e-06	19.051	0.62681		-4.21738e-06	0.03076	0.00816	2.67341e-06	22.5082	0.11931		-1.42254e-06	0.01903	0.01633	2.94298e-06	19.6144	0.58087
	-4.92157e-06	-0.00144	0.01765	4.15042e-06	31.8446	0.4375		-7.09713e-06	0.01183	0.01717	1.97093e-06	19.3341	0.15724		-7.00977e-06	0.02901	0.0191	2.06074e-06	18.9815	0.62582		-4.21638e-06	0.02413	0.02185	2.67241e-06	22.4611	0.11171		-1.42154e-06	0.00904	0.00864	2.94198e-06	19.6088	0.57329
	-4.92057e-06	0.00218	0.01552	4.14942e-06	31.8284	0.42065		-7.09613e-06	0.01884	0.01755	1.96993e-06	19.2928	0.17217		-7.00877e-06	0.02174	0.03497	2.05974e-06	18.9318	0.63707		-4.21538e-06	0.04742	0.00295	2.67141e-06	22.4001	0.11563		-1.42054e-06	0.01623	0.01899	2.94098e-06	19.5596	0.56589
	-4.91957e-06	-0.00146	0.00426	4.14842e-06	31.763	0.39253		-7.09513e-06	0.0136	0.02407	1.96893e-06	19.1975	0.20229		-7.00777e-06	0.02986	0.02008	2.05874e-06	18.9028	0.65209		-4.21438e-06	0.04092	0.0169	2.67041e-06	22.298	0.108		-1.41954e-06	0.02017	0.01976	2.93998e-06	19.5	0.61674
	-4.91857e-06	0.00258	0.00907	4.14741e-06	31.7254	0.41306		-7.09413e-06	0.02552	0.01162	1.96793e-06	19.1754	0.21969		-7.00677e-06	0.04049	0.02292	2.05774e-06	18.8439	0.58806		-4.21338e-06	0.03144	0.00792	2.66941e-06	22.2274	0.09055		-1.41854e-06	0.03334	0.01015	2.93898e-06	19.4023	0.58642
	-4.91757e-06	-0.000430086	0.02254	4.14641e-06	31.6755	0.43385		-7.09313e-06	0.01456	0.01507	1.96693e-06	19.1501	0.23422		-7.00577e-06	0.03247	0.02823	2.05674e-06	18.7877	0.56255		-4.21238e-06	0.03242	0.02141	2.66841e-06	22.1721	0.04742		-1.41754e-06	0.02781	0.02305	2.93798e-06	19.3106	0.60032
	-4.91657e-06	-0.00226	0.01324	4.14541e-06	31.6117	0.44332		-7.09213e-06	0.03051	0.01277	1.96592e-06	19.0978	0.24981		-7.00477e-06	0.02416	0.02631	2.05574e-06	18.763	0.57777		-4.21137e-06	0.03311	0.00832	2.66741e-06	22.1614	0.09984		-1.41654e-06	0.02499	0.0079	2.93698e-06	19.2495	0.58633
	-4.91557e-06	0.00227	0.01875	4.14441e-06	31.6004	0.39502		-7.09113e-06	0.01991	0.02144	1.96492e-06	19.0709	0.24652		-7.00377e-06	0.03215	0.02423	2.05474e-06	18.7123	0.63816		-4.21037e-06	0.04102	0.02058	2.66641e-06	22.1239	0.11098		-1.41553e-06	0.00949	0.01807	2.93598e-06	19.2435	0.6029
	-4.91457e-06	-0.00182	0.01933	4.14341e-06	31.5486	0.41878		-7.09013e-06	0.01337	0.01371	1.96392e-06	19.0142	0.23719		-7.00277e-06	0.02582	0.02063	2.05374e-06	18.5967	0.64013		-4.20937e-06	0.03052	0.00515	2.66541e-06	22.0363	0.08491		-1.41453e-06	0.01154	0.01652	2.93498e-06	19.2284	0.55514
	-4.91357e-06	-0.00852	0.01522	4.14241e-06	31.5085	0.43671		-7.08913e-06	0.02161	0.01433	1.96292e-06	18.9333	0.26296		-7.00177e-06	0.03593	0.02351	2.05274e-06	18.5428	0.58027		-4.20837e-06	0.03117	0.01175	2.66441e-06	21.952	0.11045		-1.41353e-06	0.02278	0.01827	2.93398e-06	19.1944	0.58044
	-4.91257e-06	-0.01211	0.013	4.14141e-06	31.4461	0.42082		-7.08813e-06	0.0322	0.02083	1.96192e-06	18.9108	0.21791		-7.00077e-06	0.02576	0.01608	2.05174e-06	18.538	0.59088		-4.20737e-06	0.0329	0.01236	2.66341e-06	21.8481	0.0901		-1.41253e-06	0.03087	0.02728	2.93298e-06	19.1028	0.61965
	-4.91157e-06	0.00578	0.01288	4.14041e-06	31.408	0.43643		-7.08713e-06	0.02754	0.01728	1.96092e-06	18.8388	0.18012		-6.99977e-06	0.03258	0.01333	2.05074e-06	18.4622	0.57495		-4.20637e-06	0.02661	0.02207	2.66241e-06	21.7889	0.0781		-1.41153e-06	0.04315	0.02705	2.93198e-06	18.9932	0.61748
	-4.91057e-06	-0.00248	0.01241	4.13941e-06	31.3503	0.4469		-7.08613e-06	0.01499	0.01258	1.95992e-06	18.7545	0.16267		-6.99877e-06	0.02661	0.01089	2.04974e-06	18.4074	0.57589		-4.20537e-06	0.03774	0.00913	2.66141e-06	21.744	0.09483		-1.41053e-06	0.02119	0.02452	2.93097e-06	18.9293	0.58485
	-4.90957e-06	-0.00713	0.01454	4.13841e-06	31.325	0.43835		-7.08513e-06	0.02667	0.01932	1.95892e-06	18.7208	0.19263		-6.99777e-06	0.02702	0.01959	2.04873e-06	18.3651	0.60803		-4.20437e-06	0.03167	0.0136	2.66041e-06	21.7379	0.10856		-1.40953e-06	0.00825	0.03006	2.92997e-06	18.8887	0.57209
	-4.90857e-06	4.26406e-05	0.01165	4.13741e-06	31.2751	0.42622		-7.08413e-06	0.02387	0.01627	1.95792e-06	18.6474	0.19014		-6.99677e-06	0.02052	0.01348	2.04773e-06	18.2863	0.60429		-4.20337e-06	0.02828	0.01096	2.65941e-06	21.6649	0.10706		-1.40853e-06	0.02018	0.0211	2.92897e-06	18.8955	0.53999
	-4.90757e-06	-0.00258	0.00532	4.13641e-06	31.2105	0.41191		-7.08313e-06	0.034	0.01786	1.95692e-06	18.5865	0.22601		-6.99577e-06	0.02704	0.02172	2.04673e-06	18.2006	0.6335		-4.20237e-06	0.03393	0.0172	2.6584e-06	21.5475	0.13169		-1.40753e-06	0.01757	0.02129	2.92797e-06	18.8528	0.59714
	-4.90657e-06	-0.00636	0.00912	4.13541e-06	31.1538	0.42532		-7.08212e-06	0.01031	0.02683	1.95592e-06	18.5508	0.22238		-6.99477e-06	0.03303	0.01259	2.04573e-06	18.1786	0.57294		-4.20137e-06	0.02239	0.01529	2.6574e-06	21.5083	0.08483		-1.40653e-06	0.0178	0.02038	2.92697e-06	18.7637	0.606
	-4.90557e-06	0.00333	0.01518	4.13441e-06	31.1234	0.44682		-7.08112e-06	0.02703	0.01993	1.95492e-06	18.5097	0.22569		-6.99377e-06	0.03066	0.02724	2.04473e-06	18.1261	0.55268		-4.20037e-06	0.03385	0.01204	2.6564e-06	21.4406	0.09429		-1.40553e-06	0.03578	0.01948	2.92597e-06	18.6396	0.66513
	-4.90457e-06	-0.00907	0.01774	4.13341e-06	31.0863	0.44634		-7.08012e-06	0.02335	0.02995	1.95392e-06	18.4766	0.22125		-6.99277e-06	0.02744	0.02107	2.04373e-06	18.0613	0.58939		-4.19937e-06	0.03686	0.00918	2.6554e-06	21.4466	0.14308		-1.40453e-06	0.02767	0.02553	2.92497e-06	18.5625	0.65418
	-4.90357e-06	-0.0057	0.02152	4.13241e-06	31.047	0.47184		-7.07912e-06	0.01852	0.02385	1.95292e-06	18.385	0.22245		-6.99177e-06	0.02198	0.01081	2.04273e-06	17.9621	0.59269		-4.19837e-06	0.02371	0.01417	2.6544e-06	21.4211	0.19424		-1.40353e-06	0.01966	0.01683	2.92397e-06	18.533	0.6132
	-4.90256e-06	-0.00817	0.01294	4.1314e-06	31.0001	0.49148		-7.07812e-06	0.01528	0.03117	1.95192e-06	18.3205	0.19663		-6.99077e-06	0.02634	0.01688	2.04173e-06	17.9375	0.62617		-4.19737e-06	0.03036	0.02256	2.6534e-06	21.3437	0.11936		-1.40253e-06	0.02024	0.02478	2.92297e-06	18.5132	0.60396
	-4.90156e-06	0.00392	0.01797	4.1304e-06	30.9499	0.44555		-7.07712e-06	0.02108	0.02364	1.95092e-06	18.2759	0.19915		-6.98976e-06	0.02638	0.02228	2.04073e-06	17.9017	0.60773		-4.19637e-06	0.03515	0.01657	2.6524e-06	21.2408	0.11432		-1.40153e-06	0.01333	0.02605	2.92197e-06	18.4601	0.58431
	-4.90056e-06	-0.00291	0.01411	4.1294e-06	30.8938	0.43239		-7.07612e-06	0.02153	0.01824	1.94991e-06	18.2226	0.19371		-6.98876e-06	0.02205	0.03339	2.03973e-06	17.8385	0.57319		-4.19537e-06	0.02525	0.00463	2.6514e-06	21.1046	0.13068		-1.40053e-06	0.02695	0.02812	2.92097e-06	18.4135	0.64182
	-4.89956e-06	-0.00331	0.01553	4.1284e-06	30.8319	0.43405		-7.07512e-06	0.01539	0.01241	1.94891e-06	18.1809	0.15731		-6.98776e-06	0.02922	0.02076	2.03873e-06	17.75	0.56663		-4.19437e-06	0.03094	0.01073	2.6504e-06	21.0223	0.09342		-1.39953e-06	0.02043	0.01796	2.91997e-06	18.3016	0.65235
	-4.89856e-06	-2.92271e-05	0.01042	4.1274e-06	30.8311	0.43391		-7.07412e-06	0.00399	0.01936	1.94791e-06	18.1183	0.14451		-6.98676e-06	0.01529	0.02433	2.03773e-06	17.7117	0.58799		-4.19337e-06	0.03966	0.00677	2.6494e-06	21.0238	0.0341		-1.39853e-06	0.017	0.02581	2.91897e-06	18.2128	0.63765
	-4.89756e-06	-0.00432	0.01526	4.1264e-06	30.76	0.44686		-7.07312e-06	0.03074	0.0215	1.94691e-06	18.0599	0.16133		-6.98576e-06	0.02915	0.02235	2.03673e-06	17.6749	0.6242		-4.19237e-06	0.02481	0.0149	2.6484e-06	21.028	0.08808		-1.39753e-06	0.01524	0.03353	2.91797e-06	18.1735	0.62317
	-4.89656e-06	-0.0071	0.01189	4.1254e-06	30.7154	0.48157		-7.07212e-06	0.02354	0.02801	1.94591e-06	18.0097	0.14779		-6.98476e-06	0.01905	0.03083	2.03573e-06	17.5944	0.62159		-4.19136e-06	0.02808	0.02603	2.6474e-06	20.9496	0.06889		-1.39652e-06	0.01372	0.03551	2.91697e-06	18.158	0.58963
	-4.89556e-06	-0.0098	0.01728	4.1244e-06	30.659	0.50087		-7.07112e-06	0.01826	0.01573	1.94491e-06	17.9634	0.14002		-6.98376e-06	0.03051	0.03167	2.03473e-06	17.5302	0.61479		-4.19036e-06	0.02137	0.01853	2.6464e-06	20.8652	0.06148		-1.39552e-06	0.02308	0.01608	2.91596e-06	18.1701	0.57726
	-4.89456e-06	-0.00652	0.01147	4.1234e-06	30.6142	0.45085		-7.07012e-06	0.02024	0.02162	1.94391e-06	17.9127	0.16128		-6.98276e-06	0.03032	0.02094	2.03373e-06	17.4897	0.60654		-4.18936e-06	0.02991	0.00999	2.6454e-06	20.7331	0.08595		-1.39452e-06	0.01685	0.02734	2.91496e-06	18.0631	0.6337
	-4.89356e-06	-0.00666	0.01267	4.1224e-06	30.5709	0.47469		-7.06912e-06	0.01129	0.02546	1.94291e-06	17.8856	0.18568		-6.98176e-06	0.02612	0.03189	2.03272e-06	17.4419	0.59816		-4.18836e-06	0.03389	0.00983	2.6444e-06	20.6901	0.02742		-1.39352e-06	0.01445	0.01894	2.91396e-06	17.9984	0.64076
	-4.89256e-06	-0.00133	0.00568	4.1214e-06	30.4858	0.44894		-7.06812e-06	0.01962	0.02536	1.94191e-06	17.8285	0.19088		-6.98076e-06	0.02359	0.0214	2.03172e-06	17.3872	0.57457		-4.18736e-06	0.03818	0.01371	2.64339e-06	20.6723	0.03695		-1.39252e-06	0.03117	0.02653	2.91296e-06	17.879	0.60036
	-4.89156e-06	-0.00725	0.00984	4.1204e-06	30.4454	0.45448		-7.06712e-06	0.02233	0.01432	1.94091e-06	17.7866	0.19066		-6.97976e-06	0.0256	0.02875	2.03072e-06	17.3573	0.58834		-4.18636e-06	0.0328	0.00924	2.64239e-06	20.6654	0.09692		-1.39152e-06	0.03103	0.02468	2.91196e-06	17.8391	0.58578
	-4.89056e-06	-0.00329	0.00907	4.1194e-06	30.4205	0.42838		-7.06612e-06	0.0171	0.02621	1.93991e-06	17.7236	0.22925		-6.97876e-06	0.01323	0.01821	2.02972e-06	17.2925	0.62265		-4.18536e-06	0.03493	0.01183	2.64139e-06	20.6055	0.08742		-1.39052e-06	0.02521	0.02013	2.91096e-06	17.8508	0.55386
	-4.88956e-06	-0.00846	0.01623	4.1184e-06	30.3742	0.43959		-7.06512e-06	0.01148	0.01722	1.93891e-06	17.6925	0.23274		-6.97776e-06	0.01951	0.02186	2.02872e-06	17.2247	0.62383		-4.18436e-06	0.03381	0.00933	2.64039e-06	20.5035	0.07003		-1.38952e-06	0.01979	0.02703	2.90996e-06	17.8453	0.54394
	-4.88856e-06	0.00599	0.01029	4.1174e-06	30.3033	0.45738		-7.06412e-06	0.01938	0.02402	1.93791e-06	17.6317	0.217		-6.97676e-06	0.02635	0.01628	2.02772e-06	17.2027	0.54874		-4.18336e-06	0.02727	0.01854	2.63939e-06	20.4241	0.05063		-1.38852e-06	0.02477	0.01809	2.90896e-06	17.7691	0.58811
	-4.88756e-06	-0.00918	0.01336	4.11639e-06	30.3077	0.42758		-7.06312e-06	0.01347	0.02258	1.93691e-06	17.5486	0.17725		-6.97576e-06	0.02609	0.03324	2.02672e-06	17.1444	0.53874		-4.18236e-06	0.02305	0.00997	2.63839e-06	20.3592	0.04631		-1.38752e-06	0.02318	0.0235	2.90796e-06	17.6455	0.61774
	-4.88656e-06	0.00287	0.01197	4.11539e-06	30.2416	0.44405		-7.06212e-06	0.0233	0.01379	1.93591e-06	17.4662	0.16644		-6.97476e-06	0.02271	0.01558	2.02572e-06	17.0851	0.52889		-4.18136e-06	0.0323	0.00455	2.63739e-06	20.3365	0.03537		-1.38652e-06	0.02398	0.02785	2.90696e-06	17.579	0.62101
	-4.88556e-06	-0.00154	0.00957	4.11439e-06	30.2216	0.41289		-7.06112e-06	0.02099	0.01919	1.9349e-06	17.4273	0.18771		-6.97376e-06	0.01626	0.04131	2.02472e-06	16.9985	0.55872		-4.18036e-06	0.03643	0.01296	2.63639e-06	20.3064	0.06476		-1.38552e-06	0.01342	0.02306	2.90596e-06	17.5114	0.62889
	-4.88456e-06	-0.00862	0.01445	4.11339e-06	30.1826	0.43085		-7.06012e-06	0.01976	0.02246	1.9339e-06	17.3878	0.20445		-6.97276e-06	0.01665	0.02632	2.02372e-06	16.9453	0.60512		-4.17936e-06	0.03096	0.01795	2.63539e-06	20.2674	0.05288		-1.38452e-06	0.0166	0.02171	2.90496e-06	17.5037	0.59392
	-4.88356e-06	0.00336	0.01301	4.11239e-06	30.1406	0.44917		-7.05911e-06	0.0249	0.0144	1.9329e-06	17.355	0.1924		-6.97176e-06	0.02308	0.02495	2.02272e-06	16.9081	0.63559		-4.17836e-06	0.03371	0.01162	2.63439e-06	20.2024	0.06372		-1.38352e-06	0.02032	0.01028	2.90396e-06	17.5016	0.57587
	-4.88256e-06	-0.00811	0.01241	4.11139e-06	30.0775	0.46963		-7.05811e-06	0.01757	0.02655	1.9319e-06	17.309	0.16214		-6.97076e-06	0.01769	0.02559	2.02172e-06	16.8446	0.59902		-4.17736e-06	0.0311	0.00768	2.63339e-06	20.1305	0.12011		-1.38252e-06	0.01881	0.01943	2.90296e-06	17.4511	0.61033
	-4.88156e-06	0.00557	0.01734	4.11039e-06	30.0319	0.46052		-7.05711e-06	0.01276	0.02675	1.9309e-06	17.2505	0.18424		-6.96976e-06	0.0221	0.02393	2.02072e-06	16.801	0.57742		-4.17636e-06	0.02593	0.01181	2.63239e-06	19.9777	0.07804		-1.38152e-06	0.03249	0.02293	2.90196e-06	17.3484	0.60251
	-4.88056e-06	-0.000999783	0.00786	4.10939e-06	29.9949	0.41007		-7.05611e-06	0.02991	0.02015	1.9299e-06	17.1852	0.18685		-6.96876e-06	0.02503	0.01562	2.01972e-06	16.7611	0.58658		-4.17536e-06	0.02705	0.01007	2.63139e-06	19.9413	0.04166		-1.38052e-06	0.01783	0.02041	2.90096e-06	17.2457	0.59086
	-4.87956e-06	0.00197	0.01099	4.10839e-06	29.9399	0.43049		-7.05511e-06	0.01298	0.01544	1.9289e-06	17.103	0.18485		-6.96776e-06	0.02836	0.02085	2.01872e-06	16.7026	0.65047		-4.17436e-06	0.04036	0.00781	2.63039e-06	19.9481	0.06191		-1.37952e-06	0.01793	0.01787	2.89995e-06	17.163	0.60108
	-4.87855e-06	0.000924898	0.02673	4.10739e-06	29.9009	0.44552		-7.05411e-06	0.03191	0.02131	1.9279e-06	17.0611	0.1882		-6.96676e-06	0.01828	0.01816	2.01771e-06	16.631	0.64507		-4.17336e-06	0.03257	0.02081	2.62939e-06	19.9291	0.10273		-1.37852e-06	0.01707	0.02581	2.89895e-06	17.1799	0.60869
	-4.87755e-06	-0.000738776	0.00907	4.10639e-06	29.8823	0.46117		-7.05311e-06	0.02111	0.02457	1.9269e-06	17.0398	0.14848		-6.96575e-06	0.0171	0.02437	2.01671e-06	16.5858	0.67064		-4.17235e-06	0.01985	0.02005	2.62838e-06	19.8528	0.0591		-1.37752e-06	0.0161	0.02084	2.89795e-06	17.1543	0.62762
	-4.87655e-06	0.00221	0.02231	4.10539e-06	29.8259	0.46677		-7.05211e-06	0.0149	0.02567	1.9259e-06	17.0004	0.18313		-6.96475e-06	0.01597	0.02819	2.01571e-06	16.5869	0.63433		-4.17135e-06	0.02686	0.0161	2.62738e-06	19.7821	0.12456		-1.37651e-06	0.01652	0.02922	2.89695e-06	17.144	0.60458
	-4.87555e-06	-0.00306	0.01631	4.10439e-06	29.7921	0.42657		-7.05111e-06	0.01582	0.02052	1.9249e-06	16.9615	0.19749		-6.96375e-06	0.03197	0.01989	2.01471e-06	16.5151	0.57437		-4.17035e-06	0.02428	0.02551	2.62638e-06	19.699	0.09351		-1.37551e-06	0.02175	0.01585	2.89595e-06	17.0433	0.65433
	-4.87455e-06	-0.000929408	0.01211	4.10339e-06	29.7553	0.40999		-7.05011e-06	0.01993	0.01303	1.9239e-06	16.8853	0.17548		-6.96275e-06	0.01679	0.01872	2.01371e-06	16.4341	0.57546		-4.16935e-06	0.03324	0.0111	2.62538e-06	19.6848	0.05925		-1.37451e-06	0.02833	0.02561	2.89495e-06	16.9329	0.6419
	-4.87355e-06	0.00281	0.00853	4.10239e-06	29.6886	0.4421		-7.04911e-06	0.02224	0.01312	1.9229e-06	16.8056	0.16781		-6.96175e-06	0.01282	0.02517	2.01271e-06	16.3687	0.62114		-4.16835e-06	0.0075	0.0067	2.62438e-06	19.6379	0.08195		-1.37351e-06	0.02436	0.02183	2.89395e-06	16.8728	0.60239
	-4.87255e-06	0.00313	0.0087	4.10138e-06	29.6331	0.45078		-7.04811e-06	0.01719	0.01908	1.9219e-06	16.7876	0.1694		-6.96075e-06	0.01319	0.01447	2.01171e-06	16.3428	0.643		-4.16735e-06	0.02708	0.02305	2.62338e-06	19.6058	0.11495		-1.37251e-06	0.01104	0.02193	2.89295e-06	16.87	0.59996
	-4.87155e-06	-0.000422163	0.00738	4.10038e-06	29.5698	0.46854		-7.04711e-06	0.02133	0.01274	1.9209e-06	16.7218	0.17107		-6.95975e-06	0.01521	0.00909	2.01071e-06	16.2843	0.62331		-4.16635e-06	0.0393	0.0111	2.62238e-06	19.5504	0.04598		-1.37151e-06	0.02818	0.01291	2.89195e-06	16.8513	0.56321
	-4.87055e-06	0.00498	0.01921	4.09938e-06	29.5431	0.43886		-7.04611e-06	0.03014	0.01839	1.9199e-06	16.6669	0.1746		-6.95875e-06	0.02786	0.02149	2.00971e-06	16.2214	0.63619		-4.16535e-06	0.01991	0.00878	2.62138e-06	19.455	0.06059		-1.37051e-06	0.02504	0.02393	2.89095e-06	16.8494	0.58617
	-4.86955e-06	-0.00564	0.01771	4.09838e-06	29.5148	0.42587		-7.04511e-06	0.01447	0.02419	1.91889e-06	16.5898	0.16118		-6.95775e-06	0.02734	0.02668	2.00871e-06	16.1781	0.61884		-4.16435e-06	0.02456	0.01689	2.62038e-06	19.3448	0.06449		-1.36951e-06	0.02376	0.02175	2.88995e-06	16.7667	0.62214
	-4.86855e-06	-0.0055	0.01174	4.09738e-06	29.4924	0.42623		-7.04411e-06	0.02101	0.01599	1.91789e-06	16.5584	0.17765		-6.95675e-06	0.02636	0.02111	2.00771e-06	16.1151	0.60141		-4.16335e-06	0.0358	0.0108	2.61938e-06	19.2974	0.06402		-1.36851e-06	0.03297	0.01868	2.88895e-06	16.6644	0.61995
	-4.86755e-06	0.00148	0.01838	4.09638e-06	29.4437	0.43674		-7.04311e-06	0.02687	0.0176	1.91689e-06	16.5154	0.17964		-6.95575e-06	0.01552	0.01218	2.00671e-06	16.0225	0.55547		-4.16235e-06	0.02912	0.00398	2.61838e-06	19.2909	0.06936		-1.36751e-06	0.0199	0.03022	2.88795e-06	16.589	0.60276
	-4.86655e-06	0.00484	0.01471	4.09538e-06	29.385	0.45304		-7.04211e-06	0.01511	0.02397	1.91589e-06	16.463	0.19018		-6.95475e-06	0.02216	0.014	2.00571e-06	15.9757	0.58644		-4.16135e-06	0.04215	0.01641	2.61738e-06	19.258	0.0928		-1.36651e-06	0.02139	0.02389	2.88695e-06	16.5489	0.59017
	-4.86555e-06	-0.00523	0.01251	4.09438e-06	29.3469	0.45744		-7.04111e-06	0.02399	0.0188	1.91489e-06	16.4202	0.17476		-6.95375e-06	0.01192	0.01525	2.00471e-06	15.9479	0.61163		-4.16035e-06	0.02179	0.01178	2.61638e-06	19.2134	0.09919		-1.36551e-06	0.00931	0.02029	2.88595e-06	16.5432	0.57536
	-4.86455e-06	0.00678	0.00973	4.09338e-06	29.2796	0.42447		-7.04011e-06	0.02286	0.03218	1.91389e-06	16.3925	0.17401		-6.95275e-06	0.03063	0.0255	2.00371e-06	15.8885	0.61823		-4.15935e-06	0.02545	0.01884	2.61538e-06	19.0888	0.10039		-1.36451e-06	0.0092	0.02389	2.88495e-06	16.5124	0.55701
	-4.86355e-06	-0.00371	0.00786	4.09238e-06	29.2548	0.42937		-7.03911e-06	0.01979	0.01636	1.91289e-06	16.3643	0.11612		-6.95175e-06	0.02657	0.02762	2.00271e-06	15.8634	0.60736		-4.15835e-06	0.0321	0.01596	2.61438e-06	19.0299	0.10587		-1.36351e-06	0.02916	0.02575	2.88394e-06	16.4608	0.56342
	-4.86255e-06	-0.00843	0.02002	4.09138e-06	29.2024	0.46008		-7.03811e-06	0.02093	0.01934	1.91189e-06	16.2814	0.15305		-6.95075e-06	0.0219	0.01522	2.0017e-06	15.8239	0.61546		-4.15735e-06	0.03783	0.01139	2.61338e-06	18.9537	0.06939		-1.36251e-06	0.0314	0.02651	2.88294e-06	16.3745	0.58126
	-4.86155e-06	-0.00583	0.01276	4.09038e-06	29.16	0.46225		-7.03711e-06	0.02008	0.02822	1.91089e-06	16.265	0.14895		-6.94975e-06	0.02323	0.02617	2.0007e-06	15.7742	0.58385		-4.15635e-06	0.02716	0.01164	2.61237e-06	18.9635	0.05296		-1.36151e-06	0.01388	0.02541	2.88194e-06	16.2577	0.56474
	-4.86055e-06	-0.00372	0.0148	4.08938e-06	29.0967	0.50544		-7.03611e-06	0.01162	0.02028	1.90989e-06	16.189	0.1629		-6.94875e-06	0.01394	0.02865	1.9997e-06	15.7108	0.56706		-4.15535e-06	0.03115	0.00832	2.61137e-06	18.9531	0.07208		-1.36051e-06	0.01803	0.02604	2.88094e-06	16.2177	0.54624
	-4.85955e-06	-0.01004	0.0082	4.08838e-06	29.0668	0.5016		-7.0351e-06	0.02489	0.02685	1.90889e-06	16.147	0.16428		-6.94775e-06	0.02984	0.02572	1.9987e-06	15.6914	0.61315		-4.15435e-06	0.02886	0.00638	2.61037e-06	18.8723	0.04415		-1.35951e-06	0.0155	0.01987	2.87994e-06	16.218	0.54576
	-4.85855e-06	-0.00098266	0.02714	4.08738e-06	29.0068	0.48644		-7.0341e-06	0.01553	0.0251	1.90789e-06	16.1203	0.17009		-6.94675e-06	0.02403	0.0117	1.9977e-06	15.6665	0.63604		-4.15334e-06	0.02193	0.01631	2.60937e-06	18.8058	0.06036		-1.35851e-06	0.01234	0.02559	2.87894e-06	16.1826	0.52075
	-4.85755e-06	0.00172	0.01712	4.08638e-06	28.9746	0.46625		-7.0331e-06	0.00807	0.01549	1.90689e-06	16.077	0.20059		-6.94575e-06	0.02032	0.01529	1.9967e-06	15.5665	0.62464		-4.15234e-06	0.03534	0.01115	2.60837e-06	18.7467	0.12567		-1.35751e-06	0.01363	0.02589	2.87794e-06	16.119	0.57149
	-4.85655e-06	-0.00734	0.01631	4.08537e-06	28.9427	0.48785		-7.0321e-06	0.0265	0.02102	1.90589e-06	15.9943	0.18876		-6.94475e-06	0.03126	0.02388	1.9957e-06	15.5318	0.56889		-4.15134e-06	0.01785	0.01553	2.60737e-06	18.7029	0.06627		-1.3565e-06	0.01982	0.03325	2.87694e-06	16.056	0.60869
	-4.85555e-06	-0.00521	0.0083	4.08437e-06	28.8808	0.47489		-7.0311e-06	0.02193	0.00499	1.90489e-06	15.9712	0.22985		-6.94375e-06	0.0255	0.02587	1.9947e-06	15.5293	0.57615		-4.15034e-06	0.02078	0.02098	2.60637e-06	18.6643	0.07091		-1.3555e-06	0.02123	0.02928	2.87594e-06	15.9577	0.61493
	-4.85454e-06	-0.000481612	0.013	4.08337e-06	28.8391	0.47193		-7.0301e-06	0.02758	0.02762	1.90389e-06	15.9187	0.20865		-6.94274e-06	0.01797	0.02571	1.9937e-06	15.4616	0.61181		-4.14934e-06	0.02537	0.01537	2.60537e-06	18.6283	0.04328		-1.3545e-06	0.02648	0.02875	2.87494e-06	15.8954	0.61408
	-4.85354e-06	-0.00534	0.01513	4.08237e-06	28.8113	0.45173		-7.0291e-06	0.02638	0.0159	1.90288e-06	15.873	0.17652		-6.94174e-06	0.02212	0.02439	1.9927e-06	15.3706	0.60682		-4.14834e-06	0.03229	0.01925	2.60437e-06	18.5622	0.06371		-1.3535e-06	0.01605	0.02564	2.87394e-06	15.8986	0.58455
	-4.85254e-06	0.0075	0.01799	4.08137e-06	28.7702	0.43174		-7.0281e-06	0.01536	0.02009	1.90188e-06	15.8212	0.20222		-6.94074e-06	0.02178	0.03155	1.9917e-06	15.3378	0.61675		-4.14734e-06	0.0241	0.01512	2.60337e-06	18.4999	0.05044		-1.3525e-06	0.02179	0.02942	2.87294e-06	15.8908	0.56876
	-4.85154e-06	-0.000226763	0.01159	4.08037e-06	28.7077	0.45133		-7.0271e-06	0.03035	0.01802	1.90088e-06	15.748	0.16864		-6.93974e-06	0.0154	0.01397	1.9907e-06	15.313	0.64049		-4.14634e-06	0.02686	0.01527	2.60237e-06	18.4137	0.05271		-1.3515e-06	0.00468	0.02719	2.87194e-06	15.8533	0.6098
	-4.85054e-06	0.00248	0.01005	4.07937e-06	28.661	0.4482		-7.0261e-06	0.01727	0.02447	1.89988e-06	15.7191	0.17755		-6.93874e-06	0.02759	0.02255	1.9897e-06	15.2207	0.5898		-4.14534e-06	0.02367	0.00793	2.60137e-06	18.3316	0.0418		-1.3505e-06	0.02206	0.03677	2.87094e-06	15.7597	0.64031
	-4.84954e-06	-0.000538857	0.00729	4.07837e-06	28.61	0.44515		-7.0251e-06	0.02566	0.01579	1.89888e-06	15.6763	0.15986		-6.93774e-06	0.02816	0.03067	1.9887e-06	15.1718	0.56303		-4.14434e-06	0.0235	0.01276	2.60037e-06	18.2867	0.04916		-1.3495e-06	0.01527	0.03104	2.86994e-06	15.6533	0.6589
	-4.84854e-06	0.00771	0.01049	4.07737e-06	28.586	0.39488		-7.0241e-06	0.02907	0.02216	1.89788e-06	15.6237	0.17668		-6.93674e-06	0.01739	0.02715	1.9877e-06	15.151	0.58231		-4.14334e-06	0.03328	0.01724	2.59937e-06	18.2854	0.08724		-1.3485e-06	0.01949	0.02624	2.86894e-06	15.5995	0.62918
	-4.84754e-06	0.00377	0.02005	4.07637e-06	28.5481	0.37937		-7.0231e-06	0.02061	0.02575	1.89688e-06	15.5824	0.16749		-6.93574e-06	0.02281	0.02384	1.9867e-06	15.089	0.62703		-4.14234e-06	0.03602	0.01974	2.59837e-06	18.2539	0.08632		-1.3475e-06	0.02442	0.03834	2.86793e-06	15.5758	0.61263
	-4.84654e-06	-0.00309	0.01866	4.07537e-06	28.5032	0.37397		-7.0221e-06	0.0303	0.0158	1.89588e-06	15.5347	0.15329		-6.93474e-06	0.00703	0.02432	1.98569e-06	15.0343	0.62108		-4.14134e-06	0.02236	0.0098	2.59737e-06	18.1856	0.08908		-1.3465e-06	0.01068	0.03886	2.86693e-06	15.5829	0.57774
	-4.84554e-06	0.00789	0.01116	4.07437e-06	28.4862	0.41311		-7.0211e-06	0.02492	0.00852	1.89488e-06	15.4843	0.13401		-6.93374e-06	0.025	0.01692	1.98469e-06	14.9869	0.5994		-4.14034e-06	0.03276	0.01503	2.59636e-06	18.095	0.08202		-1.3455e-06	0.01661	0.02793	2.86593e-06	15.5752	0.58959
	-4.84454e-06	-0.01028	0.0202	4.07337e-06	28.4582	0.43193		-7.0201e-06	0.02057	0.00745	1.89388e-06	15.4454	0.16188		-6.93274e-06	0.01463	0.03099	1.98369e-06	14.9757	0.59697		-4.13934e-06	0.03315	0.0148	2.59536e-06	17.9831	0.09153		-1.3445e-06	0.02373	0.01765	2.86493e-06	15.4863	0.65142
	-4.84354e-06	0.01215	0.02046	4.07237e-06	28.4399	0.42004		-7.0191e-06	0.02878	0.01312	1.89288e-06	15.3948	0.15336		-6.93174e-06	0.01331	0.01999	1.98269e-06	14.9166	0.57314		-4.13834e-06	0.02566	0.01132	2.59436e-06	17.8926	0.0726		-1.3435e-06	0.02972	0.02309	2.86393e-06	15.4164	0.62437
	-4.84254e-06	-0.00646	0.01615	4.07137e-06	28.3896	0.39393		-7.0181e-06	0.02669	0.01582	1.89188e-06	15.3239	0.19041		-6.93074e-06	0.01751	0.03091	1.98169e-06	14.8317	0.55459		-4.13734e-06	0.0296	0.0033	2.59336e-06	17.9217	0.08324		-1.3425e-06	0.01499	0.01885	2.86293e-06	15.3473	0.60942
	-4.84154e-06	-0.0025	0.01644	4.07036e-06	28.3394	0.40539		-7.0171e-06	0.01285	0.01262	1.89088e-06	15.276	0.16349		-6.92974e-06	0.01298	0.01582	1.98069e-06	14.7791	0.60314		-4.13634e-06	0.03571	0.01232	2.59236e-06	17.9032	0.09594		-1.3415e-06	0.02225	0.02538	2.86193e-06	15.2894	0.59511
	-4.84054e-06	-0.00145	0.01658	4.06936e-06	28.2735	0.42207		-7.0161e-06	0.01844	0.01189	1.88988e-06	15.2724	0.17506		-6.92874e-06	0.01262	0.01801	1.97969e-06	14.8046	0.64697		-4.13534e-06	0.02806	0.01492	2.59136e-06	17.8563	0.05967		-1.3405e-06	0.01369	0.01631	2.86093e-06	15.283	0.61359
	-4.83954e-06	0.000862766	0.00782	4.06836e-06	28.2032	0.45737		-7.0151e-06	0.02638	0.01714	1.88888e-06	15.2176	0.15137		-6.92774e-06	0.01492	0.0247	1.97869e-06	14.715	0.62485		-4.13434e-06	0.02375	0.00775	2.59036e-06	17.7595	0.05892		-1.3395e-06	0.01999	0.02708	2.85993e-06	15.2845	0.61149
	-4.83854e-06	-0.0014	0.01659	4.06736e-06	28.1596	0.44705		-7.0141e-06	0.03035	0.0131	1.88788e-06	15.1308	0.1718		-6.92674e-06	0.02563	0.01783	1.97769e-06	14.6608	0.58972		-4.13333e-06	0.02549	0.00655	2.58936e-06	17.7047	0.07096		-1.3385e-06	0.03224	0.02531	2.85893e-06	15.1822	0.62976
	-4.83754e-06	-0.00168	0.00817	4.06636e-06	28.0838	0.42669		-7.0131e-06	0.02604	0.02174	1.88688e-06	15.0994	0.19556		-6.92574e-06	0.01341	0.02809	1.97669e-06	14.6046	0.55987		-4.13233e-06	0.02596	0.01002	2.58836e-06	17.6806	0.04997		-1.3375e-06	0.03197	0.01852	2.85793e-06	15.1225	0.65485
	-4.83654e-06	0.000813505	0.01429	4.06536e-06	28.0698	0.46339		-7.01209e-06	0.02431	0.01899	1.88587e-06	15.0401	0.19182		-6.92474e-06	0.01442	0.0305	1.97569e-06	14.54	0.57078		-4.13133e-06	0.03663	0.00944	2.58736e-06	17.6805	0.09794		-1.3365e-06	0.03386	0.02316	2.85693e-06	15.0311	0.62338
	-4.83554e-06	-0.00194	0.01016	4.06436e-06	28.0463	0.42359		-7.01109e-06	0.01817	0.0144	1.88487e-06	14.9739	0.17921		-6.92374e-06	0.01846	0.01445	1.97469e-06	14.5253	0.59401		-4.13033e-06	0.03044	0.01115	2.58636e-06	17.6414	0.12414		-1.33549e-06	0.02524	0.01891	2.85593e-06	14.9949	0.58558
	-4.83454e-06	0.00505	0.00743	4.06336e-06	28.0157	0.43436		-7.01009e-06	0.01564	0.01075	1.88387e-06	14.9328	0.19136		-6.92274e-06	0.00791	0.01686	1.97369e-06	14.4858	0.60976		-4.12933e-06	0.02999	0.01325	2.58536e-06	17.5942	0.09692		-1.33449e-06	0.01819	0.02383	2.85493e-06	14.954	0.59769
	-4.83354e-06	-0.00373	0.00829	4.06236e-06	27.955	0.43223		-7.00909e-06	0.02702	0.01858	1.88287e-06	14.9095	0.1886		-6.92174e-06	0.0174	0.02777	1.97269e-06	14.4637	0.63211		-4.12833e-06	0.03652	0.00724	2.58436e-06	17.516	0.06817		-1.33349e-06	0.00871	0.0176	2.85393e-06	14.95	0.59475
	-4.83254e-06	-0.00653	0.01693	4.06136e-06	27.9171	0.429		-7.00809e-06	0.02106	0.01788	1.88187e-06	14.8337	0.16547		-6.92074e-06	0.01926	0.01574	1.97169e-06	14.3827	0.64621		-4.12733e-06	0.01676	0.01888	2.58336e-06	17.3957	0.10044		-1.33249e-06	0.02795	0.01855	2.85293e-06	14.8895	0.64665
	-4.83154e-06	0.004	0.02085	4.06036e-06	27.8538	0.40886		-7.00709e-06	0.02078	0.01459	1.88087e-06	14.8177	0.23707		-6.91974e-06	0.02486	0.01476	1.97069e-06	14.3621	0.58065		-4.12633e-06	0.01952	0.01189	2.58236e-06	17.3483	0.09768		-1.33149e-06	0.0307	0.01255	2.85192e-06	14.7857	0.67491
	-4.83053e-06	0.00531	0.01221	4.05936e-06	27.8499	0.41972		-7.00609e-06	0.02374	0.02089	1.87987e-06	14.7833	0.21517		-6.91873e-06	0.02609	0.01591	1.96968e-06	14.3022	0.58464		-4.12533e-06	0.03968	0.01638	2.58136e-06	17.3372	0.09166		-1.33049e-06	0.02473	0.02515	2.85092e-06	14.7099	0.66799
	-4.82953e-06	0.00285	0.01585	4.05836e-06	27.8047	0.43754		-7.00509e-06	0.0265	0.01856	1.87887e-06	14.7383	0.20569		-6.91773e-06	0.01472	0.02159	1.96868e-06	14.2817	0.63658		-4.12433e-06	0.02622	0.0116	2.58035e-06	17.3122	0.09697		-1.32949e-06	0.02387	0.0214	2.84992e-06	14.6597	0.61234
	-4.82853e-06	0.00363	0.00858	4.05736e-06	27.7799	0.44318		-7.00409e-06	0.02368	0.02703	1.87787e-06	14.6694	0.19983		-6.91673e-06	0.02399	0.02723	1.96768e-06	14.2122	0.63682		-4.12333e-06	0.03101	0.025	2.57935e-06	17.2533	0.13786		-1.32849e-06	0.01791	0.02236	2.84892e-06	14.6577	0.61781
	-4.82753e-06	0.00925	0.01361	4.05636e-06	27.7268	0.45468		-7.00309e-06	0.02388	0.0055	1.87687e-06	14.6713	0.17184		-6.91573e-06	0.02482	0.02324	1.96668e-06	14.1713	0.64189		-4.12233e-06	0.0202	0.01145	2.57835e-06	17.1685	0.11247		-1.32749e-06	0.02254	0.02379	2.84792e-06	14.636	0.61045
	-4.82653e-06	-0.00132	0.01574	4.05536e-06	27.6564	0.42235		-7.00209e-06	0.02583	0.01557	1.87587e-06	14.6205	0.17799		-6.91473e-06	0.0252	0.02103	1.96568e-06	14.1558	0.62485		-4.12133e-06	0.03713	0.01066	2.57735e-06	17.0816	0.11489		-1.32649e-06	0.02796	0.0204	2.84692e-06	14.6013	0.62161
	-4.82553e-06	-0.000584355	0.00845	4.05436e-06	27.624	0.41123		-7.00109e-06	0.02422	0.02289	1.87487e-06	14.5825	0.15538		-6.91373e-06	0.01976	0.0293	1.96468e-06	14.1079	0.57826		-4.12033e-06	0.01904	0.00915	2.57635e-06	17.0079	0.0989		-1.32549e-06	0.02633	0.02026	2.84592e-06	14.5176	0.67271
	-4.82453e-06	0.00244	0.0135	4.05335e-06	27.6088	0.42304		-7.00009e-06	0.02359	0.01091	1.87387e-06	14.5274	0.1732		-6.91273e-06	0.0258	0.02369	1.96368e-06	14.0419	0.54432		-4.11933e-06	0.0177	0.02341	2.57535e-06	17.0125	0.10832		-1.32449e-06	0.01878	0.02361	2.84492e-06	14.424	0.6783
	-4.82353e-06	-0.00192	0.01827	4.05235e-06	27.5368	0.37151		-6.99909e-06	0.03088	0.01608	1.87287e-06	14.4789	0.1802		-6.91173e-06	0.01998	0.02805	1.96268e-06	14.0031	0.53889		-4.11833e-06	0.02383	0.00325	2.57435e-06	16.9947	0.08605		-1.32349e-06	0.01672	0.02972	2.84392e-06	14.398	0.6265
	-4.82253e-06	-0.000151569	0.00917	4.05135e-06	27.4989	0.38961		-6.99809e-06	0.03317	0.00791	1.87187e-06	14.4213	0.17422		-6.91073e-06	0.01738	0.0269	1.96168e-06	13.9302	0.63375		-4.11733e-06	0.02195	0.0214	2.57335e-06	16.9222	0.09922		-1.32249e-06	0.00426	0.03313	2.84292e-06	14.3885	0.59822
	-4.82153e-06	0.00673	0.01149	4.05035e-06	27.426	0.44421		-6.99709e-06	0.03285	0.02564	1.87087e-06	14.4201	0.16523		-6.90973e-06	0.0105	0.02716	1.96068e-06	13.873	0.60037		-4.11633e-06	0.02788	0.01139	2.57235e-06	16.8544	0.09923		-1.32149e-06	0.01758	0.02521	2.84192e-06	14.3684	0.56517
	-4.82053e-06	0.00613	0.01633	4.04935e-06	27.3912	0.45293		-6.99609e-06	0.02996	0.01895	1.86986e-06	14.3519	0.15069		-6.90873e-06	0.01107	0.03097	1.95968e-06	13.8148	0.58012		-4.11533e-06	0.02696	0.0039	2.57135e-06	16.806	0.07116		-1.32049e-06	0.01548	0.023	2.84092e-06	14.3186	0.62299
	-4.81953e-06	0.0036	0.00829	4.04835e-06	27.3713	0.41397		-6.99509e-06	0.02726	0.0146	1.86886e-06	14.2901	0.18395		-6.90773e-06	0.02438	0.02238	1.95868e-06	13.7888	0.61774		-4.11433e-06	0.02799	0.01339	2.57035e-06	16.7249	0.05338		-1.31949e-06	0.02454	0.0202	2.83992e-06	14.226	0.67383
	-4.81853e-06	-0.00674	0.01178	4.04735e-06	27.3562	0.42966		-6.99409e-06	0.02715	0.01315	1.86786e-06	14.2825	0.20176		-6.90673e-06	0.0249	0.02226	1.95768e-06	13.7381	0.61299		-4.11332e-06	0.0292	0.01295	2.56935e-06	16.6698	0.02883		-1.31849e-06	0.03076	0.02276	2.83892e-06	14.1269	0.65759
	-4.81753e-06	0.00845	0.01816	4.04635e-06	27.2959	0.46859		-6.99309e-06	0.02255	0.02369	1.86686e-06	14.2513	0.19126		-6.90573e-06	0.01335	0.04236	1.95668e-06	13.7036	0.58235		-4.11232e-06	0.03033	0.01449	2.56835e-06	16.6806	0.08852		-1.31749e-06	0.02321	0.02066	2.83792e-06	14.059	0.61026
	-4.81653e-06	0.00433	0.00672	4.04535e-06	27.2578	0.40526		-6.99209e-06	0.0208	0.01047	1.86586e-06	14.1776	0.1694		-6.90473e-06	0.00629	0.03178	1.95568e-06	13.6472	0.58195		-4.11132e-06	0.02339	0.01348	2.56735e-06	16.6485	0.11638		-1.31649e-06	0.02139	0.02093	2.83692e-06	14.0537	0.5682
	-4.81553e-06	0.00244	0.02203	4.04435e-06	27.2198	0.39457		-6.99109e-06	0.01541	0.01323	1.86486e-06	14.1219	0.17956		-6.90373e-06	0.02107	0.01487	1.95468e-06	13.5993	0.63957		-4.11032e-06	0.02559	0.02912	2.56635e-06	16.6101	0.09608		-1.31549e-06	0.01559	0.02418	2.83592e-06	14.0474	0.54978
	-4.81453e-06	-0.00107	0.01481	4.04335e-06	27.1613	0.39948		-6.99009e-06	0.02584	0.02227	1.86386e-06	14.0813	0.17955		-6.90273e-06	0.01409	0.02494	1.95368e-06	13.5607	0.61046		-4.10932e-06	0.02122	0.01218	2.56535e-06	16.482	0.09144		-1.31448e-06	0.02122	0.01939	2.83491e-06	14.0384	0.5439
	-4.81353e-06	-0.00199	0.01443	4.04235e-06	27.1361	0.43316		-6.98909e-06	0.02883	0.01674	1.86286e-06	14.0446	0.16721		-6.90173e-06	0.02452	0.02278	1.95267e-06	13.5	0.58669		-4.10832e-06	0.02351	0.00542	2.56435e-06	16.4016	0.09924		-1.31348e-06	0.02425	0.03463	2.83391e-06	14.0051	0.60104
	-4.81253e-06	0.00512	0.02253	4.04135e-06	27.0917	0.4434		-6.98809e-06	0.02318	0.01381	1.86186e-06	14.0433	0.20031		-6.90073e-06	0.02709	0.02094	1.95167e-06	13.4488	0.59559		-4.10732e-06	0.01517	0.00903	2.56334e-06	16.3821	0.08941		-1.31248e-06	0.03401	0.01858	2.83291e-06	13.8921	0.6227
	-4.81153e-06	0.00634	0.01516	4.04035e-06	27.0632	0.44769		-6.98708e-06	0.02443	0.01553	1.86086e-06	13.9445	0.19751		-6.89973e-06	0.01089	0.0409	1.95067e-06	13.4128	0.59028		-4.10632e-06	0.02382	0.00883	2.56234e-06	16.3597	0.12817		-1.31148e-06	0.03057	0.01623	2.83191e-06	13.7824	0.61051
	-4.81053e-06	0.01436	0.01381	4.03935e-06	27.021	0.42436		-6.98608e-06	0.01561	0.02236	1.85986e-06	13.9042	0.17958		-6.89873e-06	0.01635	0.02237	1.94967e-06	13.3537	0.60193		-4.10532e-06	0.03311	0.00571	2.56134e-06	16.3137	0.1121		-1.31048e-06	0.01482	0.01628	2.83091e-06	13.7915	0.5678
	-4.80953e-06	0.000732432	0.01294	4.03835e-06	26.9967	0.4189		-6.98508e-06	0.01995	0.00771	1.85886e-06	13.8676	0.19553		-6.89773e-06	0.0123	0.02004	1.94867e-06	13.3287	0.61155		-4.10432e-06	0.03064	0.02128	2.56034e-06	16.2178	0.09266		-1.30948e-06	0.01206	0.02232	2.82991e-06	13.7888	0.55438
	-4.80853e-06	0.00423	0.00381	4.03734e-06	26.9554	0.43755		-6.98408e-06	0.02124	0.01612	1.85786e-06	13.8566	0.17421		-6.89673e-06	0.01249	0.02742	1.94767e-06	13.3209	0.62681		-4.10332e-06	0.0089	0.01893	2.55934e-06	16.1526	0.09229		-1.30848e-06	0.02819	0.02066	2.82891e-06	13.7911	0.57284
	-4.80753e-06	0.00543	0.01128	4.03634e-06	26.9172	0.43352		-6.98308e-06	0.01962	0.01441	1.85686e-06	13.8156	0.17399		-6.89573e-06	0.02118	0.02392	1.94667e-06	13.2758	0.58476		-4.10232e-06	0.0307	0.01401	2.55834e-06	16.0869	0.09677		-1.30748e-06	0.02107	0.02428	2.82791e-06	13.724	0.61837
	-4.80653e-06	-0.00381	0.01197	4.03534e-06	26.886	0.43473		-6.98208e-06	0.02402	0.01472	1.85586e-06	13.7458	0.18157		-6.89473e-06	0.02189	0.02627	1.94567e-06	13.203	0.56257		-4.10132e-06	0.02188	0.00894	2.55734e-06	16.061	0.07831		-1.30648e-06	0.02075	0.02684	2.82691e-06	13.6416	0.61174
	-4.80552e-06	-0.00173	0.00952	4.03434e-06	26.8331	0.42127		-6.98108e-06	0.01513	0.01427	1.85486e-06	13.7325	0.16852		-6.89372e-06	0.01379	0.02269	1.94467e-06	13.1539	0.54717		-4.10032e-06	0.02101	0.00679	2.55634e-06	16.0612	0.09818		-1.30548e-06	0.03101	0.02394	2.82591e-06	13.5902	0.56036
	-4.80452e-06	-0.00492	0.00758	4.03334e-06	26.7758	0.46363		-6.98008e-06	0.02462	0.01741	1.85386e-06	13.6802	0.17827		-6.89272e-06	0.01758	0.03018	1.94367e-06	13.1106	0.59454		-4.09932e-06	0.03047	0.02333	2.55534e-06	16.0646	0.10949		-1.30448e-06	0.0329	0.03212	2.82491e-06	13.5264	0.58299
	-4.80352e-06	0.00515	0.00464	4.03234e-06	26.7161	0.47322		-6.97908e-06	0.01995	0.01829	1.85285e-06	13.6326	0.19224		-6.89172e-06	0.01853	0.02808	1.94267e-06	13.0454	0.56453		-4.09832e-06	0.02176	0.01498	2.55434e-06	16.0122	0.11978		-1.30348e-06	0.01453	0.02356	2.82391e-06	13.5541	0.56982
	-4.80252e-06	0.00169	0.01671	4.03134e-06	26.6896	0.45173		-6.97808e-06	0.01047	0.01957	1.85185e-06	13.5575	0.19912		-6.89072e-06	0.03379	0.01063	1.94167e-06	13.0032	0.59634		-4.09732e-06	0.02235	0.02127	2.55334e-06	15.9134	0.05218		-1.30248e-06	0.01465	0.02324	2.82291e-06	13.5469	0.54394
	-4.80152e-06	-0.0074	0.0048	4.03034e-06	26.6286	0.43746		-6.97708e-06	0.02108	0.01867	1.85085e-06	13.505	0.21153		-6.88972e-06	0.02644	0.02881	1.94067e-06	12.975	0.61298		-4.09632e-06	0.01138	0.01893	2.55234e-06	15.8662	0.03713		-1.30148e-06	0.02203	0.03873	2.82191e-06	13.5045	0.56451
	-4.80052e-06	0.00736	0.01508	4.02934e-06	26.5774	0.43027		-6.97608e-06	0.02377	0.01732	1.84985e-06	13.4596	0.20759		-6.88872e-06	0.02494	0.02327	1.93967e-06	12.9434	0.59403		-4.09532e-06	0.02263	0.01272	2.55134e-06	15.798	0.02632		-1.30048e-06	0.03726	0.02632	2.82091e-06	13.4019	0.60285
	-4.79952e-06	0.00225	0.01411	4.02834e-06	26.5424	0.41792		-6.97508e-06	0.01677	0.01217	1.84885e-06	13.4138	0.20116		-6.88772e-06	0.02635	0.01667	1.93867e-06	12.8879	0.57196		-4.09432e-06	0.01515	0.00522	2.55034e-06	15.7549	0.04787		-1.29948e-06	0.02867	0.02037	2.81991e-06	13.3199	0.60206
	-4.79852e-06	-0.000619859	0.00607	4.02734e-06	26.5318	0.43447		-6.97408e-06	0.02636	0.01328	1.84785e-06	13.375	0.22403		-6.88672e-06	0.02396	0.02546	1.93767e-06	12.8252	0.63311		-4.09332e-06	0.01175	0.00712	2.54934e-06	15.743	0.1108		-1.29848e-06	0.01716	0.02733	2.81891e-06	13.2858	0.56726
	-4.79752e-06	0.00359	0.01799	4.02634e-06	26.4667	0.43151		-6.97308e-06	0.02094	0.03016	1.84685e-06	13.325	0.20655		-6.88572e-06	0.01843	0.02703	1.93666e-06	12.8132	0.65577		-4.09231e-06	0.03031	0.01825	2.54834e-06	15.7022	0.07963		-1.29748e-06	0.00573	0.0169	2.8179e-06	13.273	0.54352
	-4.79652e-06	0.0076	0.01303	4.02534e-06	26.4372	0.47032		-6.97208e-06	0.01683	0.01009	1.84585e-06	13.2563	0.20406		-6.88472e-06	0.02545	0.02468	1.93566e-06	12.7598	0.62432		-4.09131e-06	0.02045	0.01501	2.54734e-06	15.6099	0.06526		-1.29648e-06	0.02545	0.01996	2.8169e-06	13.2627	0.52207
	-4.79552e-06	0.00355	0.00569	4.02434e-06	26.3805	0.41794		-6.97108e-06	0.02007	0.02026	1.84485e-06	13.2457	0.17122		-6.88372e-06	0.0315	0.02757	1.93466e-06	12.7119	0.59922		-4.09031e-06	0.02379	0.01809	2.54633e-06	15.5227	0.06002		-1.29548e-06	0.01312	0.02263	2.8159e-06	13.2402	0.55332
	-4.79452e-06	0.00973	0.01102	4.02334e-06	26.3705	0.42324		-6.97008e-06	0.01881	0.01909	1.84385e-06	13.2119	0.16559		-6.88272e-06	0.02539	0.01816	1.93366e-06	12.6942	0.59505		-4.08931e-06	0.02352	0.00474	2.54533e-06	15.4388	0.0784		-1.29447e-06	0.03681	0.02053	2.8149e-06	13.1614	0.58995
	-4.79352e-06	-0.00323	0.00973	4.02234e-06	26.3346	0.45488		-6.96908e-06	0.02755	0.0201	1.84285e-06	13.2068	0.19942		-6.88172e-06	0.03296	0.02793	1.93266e-06	12.656	0.60979		-4.08831e-06	0.01878	0.01758	2.54433e-06	15.4299	0.07532		-1.29347e-06	0.03267	0.02862	2.8139e-06	13.0833	0.60873
	-4.79252e-06	0.0114	0.01191	4.02133e-06	26.2934	0.44028		-6.96808e-06	0.02194	0.0147	1.84185e-06	13.1536	0.19654		-6.88072e-06	0.01647	0.02561	1.93166e-06	12.5735	0.60825		-4.08731e-06	0.02341	0.02004	2.54333e-06	15.4175	0.12259		-1.29247e-06	0.02455	0.0318	2.8129e-06	13.0197	0.61734
	-4.79152e-06	0.00242	0.01185	4.02033e-06	26.2164	0.44058		-6.96708e-06	0.02591	0.0237	1.84085e-06	13.1039	0.18617		-6.87972e-06	0.02054	0.02894	1.93066e-06	12.5157	0.64871		-4.08631e-06	0.01101	0.01672	2.54233e-06	15.4395	0.11432		-1.29147e-06	0.00909	0.02196	2.8119e-06	13.0162	0.58848
	-4.79052e-06	0.00062858	0.01121	4.01933e-06	26.1802	0.4485		-6.96608e-06	0.02898	0.01892	1.83985e-06	13.0473	0.20111		-6.87872e-06	0.02068	0.02872	1.92966e-06	12.4884	0.67124		-4.08531e-06	0.00937	0.01119	2.54133e-06	15.3587	0.11045		-1.29047e-06	0.02252	0.02199	2.8109e-06	12.9736	0.56681
	-4.78952e-06	0.00625	0.00965	4.01833e-06	26.1243	0.42016		-6.96508e-06	0.02753	0.01123	1.83885e-06	12.9771	0.19443		-6.87772e-06	0.01926	0.02133	1.92866e-06	12.4659	0.64955		-4.08431e-06	0.0176	0.00704	2.54033e-06	15.2742	0.13877		-1.28947e-06	0.02392	0.02588	2.8099e-06	12.9782	0.58894
	-4.78852e-06	0.00402	0.02004	4.01733e-06	26.0946	0.42492		-6.96408e-06	0.01159	0.02191	1.83785e-06	12.9117	0.1697		-6.87672e-06	0.02362	0.01969	1.92766e-06	12.4259	0.62283		-4.08331e-06	0.00656	0.02106	2.53933e-06	15.1903	0.13946		-1.28847e-06	0.02874	0.02708	2.8089e-06	12.914	0.61129
	-4.78752e-06	0.01359	0.00703	4.01633e-06	26.0698	0.42555		-6.96307e-06	0.02556	0.01415	1.83685e-06	12.8859	0.19476		-6.87572e-06	0.02018	0.02761	1.92666e-06	12.3939	0.58821		-4.08231e-06	0.0248	0.01321	2.53833e-06	15.1617	0.06143		-1.28747e-06	0.03824	0.02493	2.8079e-06	12.8084	0.61274
	-4.78652e-06	0.00402	0.00843	4.01533e-06	26.0277	0.44958		-6.96207e-06	0.02635	0.0067	1.83584e-06	12.8701	0.18748		-6.87472e-06	0.02131	0.02534	1.92566e-06	12.333	0.59986		-4.08131e-06	0.02553	0.01565	2.53733e-06	15.1718	0.10175		-1.28647e-06	0.02995	0.02456	2.8069e-06	12.753	0.55611
	-4.78552e-06	0.00149	0.01259	4.01433e-06	25.9816	0.45411		-6.96107e-06	0.02992	0.02396	1.83484e-06	12.8656	0.19443		-6.87372e-06	0.0282	0.02386	1.92466e-06	12.3059	0.64197		-4.08031e-06	0.00935	0.008	2.53633e-06	15.1293	0.10786		-1.28547e-06	0.00692	0.03574	2.8059e-06	12.7725	0.55777
	-4.78452e-06	0.00917	0.01295	4.01333e-06	25.9456	0.45666		-6.96007e-06	0.01338	0.0075	1.83384e-06	12.8094	0.17293		-6.87272e-06	0.01616	0.0328	1.92366e-06	12.2304	0.6447		-4.07931e-06	0.01894	0.01202	2.53533e-06	15.1024	0.06896		-1.28447e-06	0.01712	0.02295	2.8049e-06	12.7788	0.55872
	-4.78352e-06	0.00714	0.01591	4.01233e-06	25.8666	0.44915		-6.95907e-06	0.0143	0.02075	1.83284e-06	12.7724	0.14806		-6.87172e-06	0.02253	0.01458	1.92266e-06	12.1855	0.66688		-4.07831e-06	0.02091	0.01318	2.53433e-06	15.0249	0.08465		-1.28347e-06	0.0278	0.01631	2.8039e-06	12.7534	0.56748
	-4.78252e-06	0.00129	0.01672	4.01133e-06	25.8419	0.47322		-6.95807e-06	0.027	0.02267	1.83184e-06	12.7454	0.17044		-6.87072e-06	0.02949	0.02717	1.92166e-06	12.1474	0.679		-4.07731e-06	0.01782	0.0249	2.53333e-06	14.9227	0.07268		-1.28247e-06	0.0277	0.02604	2.8029e-06	12.6512	0.62265
	-4.78152e-06	0.00162	0.01121	4.01033e-06	25.8163	0.46489		-6.95707e-06	0.02371	0.01771	1.83084e-06	12.6905	0.1753		-6.86972e-06	0.02051	0.02702	1.92066e-06	12.1225	0.58011		-4.07631e-06	0.02637	0.01248	2.53233e-06	14.8947	0.03994		-1.28147e-06	0.02895	0.02019	2.8019e-06	12.6118	0.6584
	-4.78052e-06	0.01133	0.00781	4.00933e-06	25.7857	0.46153		-6.95607e-06	0.0257	0.01804	1.82984e-06	12.6662	0.16548		-6.86871e-06	0.02036	0.02443	1.91965e-06	12.0498	0.63176		-4.07531e-06	0.02242	0.00947	2.53133e-06	14.8601	0.06759		-1.28047e-06	0.03469	0.02825	2.8009e-06	12.5466	0.63853
	-4.77951e-06	-0.0021	0.02249	4.00833e-06	25.7418	0.46838		-6.95507e-06	0.01987	0.02021	1.82884e-06	12.6084	0.18179		-6.86771e-06	0.00848	0.02997	1.91865e-06	12.0173	0.62971		-4.07431e-06	0.01714	0.01449	2.53032e-06	14.8371	0.089		-1.27947e-06	0.01742	0.03413	2.79989e-06	12.4947	0.57816
	-4.77851e-06	-0.00082274	0.01685	4.00733e-06	25.7209	0.44401		-6.95407e-06	0.01925	0.02542	1.82784e-06	12.5586	0.18132		-6.86671e-06	0.01174	0.02378	1.91765e-06	11.9791	0.64656		-4.07331e-06	0.01746	0.01544	2.52932e-06	14.7926	0.05786		-1.27847e-06	0.0184	0.02722	2.79889e-06	12.4743	0.56442
	-4.77751e-06	0.00325	0.01293	4.00633e-06	25.6716	0.44019		-6.95307e-06	0.02353	0.01909	1.82684e-06	12.5138	0.1804		-6.86571e-06	0.0168	0.02262	1.91665e-06	11.924	0.66364		-4.0723e-06	0.01301	0.01134	2.52832e-06	14.7122	0.04107		-1.27747e-06	0.03092	0.03196	2.79789e-06	12.4752	0.55539
	-4.77651e-06	-0.00317	0.01099	4.00533e-06	25.6237	0.46412		-6.95207e-06	0.0211	0.01562	1.82584e-06	12.4775	0.16459		-6.86471e-06	0.02521	0.01821	1.91565e-06	11.8691	0.62614		-4.0713e-06	0.00983	0.01056	2.52732e-06	14.6196	0.04268		-1.27647e-06	0.02525	0.02065	2.79689e-06	12.4134	0.59648
	-4.77551e-06	-0.00444	0.0128	4.00432e-06	25.5924	0.44528		-6.95107e-06	0.029	0.02033	1.82484e-06	12.3717	0.1328		-6.86371e-06	0.0352	0.03082	1.91465e-06	11.819	0.59641		-4.0703e-06	0.01879	0.01771	2.52632e-06	14.5857	0.0579		-1.27547e-06	0.03877	0.02611	2.79589e-06	12.3533	0.61625
	-4.77451e-06	-0.0026	0.00835	4.00332e-06	25.5627	0.45727		-6.95007e-06	0.01822	0.01799	1.82384e-06	12.3724	0.12643		-6.86271e-06	0.02039	0.02596	1.91365e-06	11.7873	0.56859		-4.0693e-06	0.02286	0.00585	2.52532e-06	14.5615	0.06954		-1.27447e-06	0.03939	0.0202	2.79489e-06	12.2903	0.64814
	-4.77351e-06	0.00406	0.00934	4.00232e-06	25.4993	0.41785		-6.94907e-06	0.01871	0.03535	1.82284e-06	12.3626	0.19219		-6.86171e-06	0.02647	0.0184	1.91265e-06	11.7583	0.61284		-4.0683e-06	0.02475	0.01718	2.52432e-06	14.554	0.11003		-1.27347e-06	0.02011	0.0375	2.79389e-06	12.2492	0.62348
	-4.77251e-06	-0.00202	0.01071	4.00132e-06	25.4717	0.42527		-6.94807e-06	0.0168	0.02365	1.82184e-06	12.2927	0.1843		-6.86071e-06	0.0135	0.03031	1.91165e-06	11.7162	0.67371		-4.0673e-06	0.02501	0.02168	2.52332e-06	14.4925	0.09806		-1.27247e-06	0.00823	0.02081	2.79289e-06	12.2568	0.52663
	-4.77151e-06	-0.00128	0.01367	4.00032e-06	25.4605	0.464		-6.94707e-06	0.01273	0.01676	1.82084e-06	12.2553	0.15678		-6.85971e-06	0.01803	0.02325	1.91065e-06	11.712	0.63092		-4.0663e-06	0.01339	0.00997	2.52232e-06	14.4066	0.09629		-1.27146e-06	0.01663	0.02094	2.79189e-06	12.251	0.54671
	-4.77051e-06	-0.00752	0.00933	3.99932e-06	25.4225	0.45852		-6.94607e-06	0.01392	0.01648	1.81984e-06	12.1954	0.18829		-6.85871e-06	0.02868	0.02702	1.90965e-06	11.6302	0.63413		-4.0653e-06	0.01324	0.01194	2.52132e-06	14.324	0.06909		-1.27046e-06	0.03894	0.02538	2.79089e-06	12.2144	0.57495
	-4.76951e-06	0.00317	0.01812	3.99832e-06	25.4057	0.46051		-6.94507e-06	0.01714	0.02008	1.81883e-06	12.1863	0.17805		-6.85771e-06	0.0272	0.02323	1.90865e-06	11.5666	0.59465		-4.0643e-06	0.01489	0.02459	2.52032e-06	14.2716	0.0801		-1.26946e-06	0.03223	0.03988	2.78989e-06	12.1375	0.6228
	-4.76851e-06	-0.00111	0.01766	3.99732e-06	25.3248	0.44584		-6.94407e-06	0.00773	0.02309	1.81783e-06	12.1672	0.21656		-6.85671e-06	0.01247	0.02317	1.90765e-06	11.5246	0.59398		-4.0633e-06	0.01576	0.01818	2.51932e-06	14.2767	0.12673		-1.26846e-06	0.02621	0.0211	2.78889e-06	12.0422	0.62916
	-4.76751e-06	-0.00115	0.01793	3.99632e-06	25.2761	0.49359		-6.94307e-06	0.02042	0.01761	1.81683e-06	12.1233	0.21123		-6.85571e-06	0.01304	0.01755	1.90665e-06	11.515	0.58659		-4.0623e-06	0.01201	0.01572	2.51832e-06	14.2313	0.14384		-1.26746e-06	0.0111	0.023	2.78789e-06	11.9986	0.57092
	-4.76651e-06	-0.00265	0.02296	3.99532e-06	25.2547	0.47677		-6.94207e-06	0.01103	0.02214	1.81583e-06	12.0819	0.1966		-6.85471e-06	0.01579	0.03085	1.90565e-06	11.4392	0.59983		-4.0613e-06	0.02316	0.01907	2.51732e-06	14.24	0.09242		-1.26646e-06	0.00997	0.02442	2.78689e-06	11.9826	0.51647
	-4.76551e-06	0.00648	0.01921	3.99432e-06	25.1988	0.50893		-6.94107e-06	0.00642	0.01415	1.81483e-06	12.0454	0.19015		-6.85371e-06	0.0138	0.02605	1.90465e-06	11.4169	0.61647		-4.0603e-06	0.01239	0.0219	2.51632e-06	14.1567	0.08282		-1.26546e-06	0.00883	0.0129	2.78589e-06	11.9614	0.53021
	-4.76451e-06	-0.00633	0.0139	3.99332e-06	25.159	0.4841		-6.94007e-06	0.01314	0.01846	1.81383e-06	12.0278	0.18273		-6.85271e-06	0.02187	0.01249	1.90365e-06	11.3705	0.60565		-4.0593e-06	0.01048	0.0137	2.51532e-06	14.066	0.08076		-1.26446e-06	0.0245	0.01158	2.78489e-06	11.9332	0.56556
	-4.76351e-06	-0.00521	0.01929	3.99232e-06	25.105	0.48834		-6.93907e-06	0.01788	0.02996	1.81283e-06	11.9726	0.19817		-6.85171e-06	0.02092	0.03341	1.90264e-06	11.3069	0.55633		-4.0583e-06	0.02454	0.00335	2.51432e-06	14.0065	0.10423		-1.26346e-06	0.02813	0.02076	2.78389e-06	11.8826	0.5844
	-4.76251e-06	-0.000672131	0.00971	3.99132e-06	25.1103	0.5028		-6.93807e-06	0.01585	0.00947	1.81183e-06	11.9205	0.17758		-6.85071e-06	0.0278	0.01309	1.90164e-06	11.2836	0.55449		-4.0573e-06	0.01498	0.02176	2.51332e-06	14.0183	0.11216		-1.26246e-06	0.01933	0.01903	2.78289e-06	11.7991	0.62788
	-4.76151e-06	-0.00471	0.01603	3.99032e-06	25.0522	0.48616		-6.93707e-06	0.01802	0.01662	1.81083e-06	11.9027	0.15352		-6.84971e-06	0.01086	0.01941	1.90064e-06	11.2646	0.62372		-4.0563e-06	0.02212	0.00943	2.51231e-06	14.0129	0.07936		-1.26146e-06	0.01913	0.02476	2.78188e-06	11.7494	0.60275
	-4.76051e-06	-0.00893	0.00954	3.98932e-06	25.0553	0.48826		-6.93606e-06	0.02345	0.02031	1.80983e-06	11.8615	0.17932		-6.84871e-06	0.01784	0.02305	1.89964e-06	11.2052	0.61592		-4.0553e-06	0.01522	0.02691	2.51131e-06	13.9736	0.07431		-1.26046e-06	0.00669	0.01204	2.78088e-06	11.7068	0.55337
	-4.75951e-06	0.00963	0.0154	3.98831e-06	25.001	0.49744		-6.93506e-06	0.01398	0.01995	1.80883e-06	11.8132	0.21754		-6.84771e-06	0.00736	0.02534	1.89864e-06	11.1619	0.63178		-4.0543e-06	0.01479	0.01654	2.51031e-06	13.9302	0.09619		-1.25946e-06	0.01971	0.01821	2.77988e-06	11.7129	0.5194
	-4.75851e-06	0.00201	0.00924	3.98731e-06	24.9329	0.48015		-6.93406e-06	0.01754	0.01585	1.80783e-06	11.7742	0.19447		-6.84671e-06	0.01262	0.01465	1.89764e-06	11.1226	0.61309		-4.0533e-06	0.01166	0.00951	2.50931e-06	13.7842	0.09353		-1.25846e-06	0.029	0.01851	2.77888e-06	11.6945	0.5374
	-4.75751e-06	-0.00396	0.01246	3.98631e-06	24.907	0.45211		-6.93306e-06	0.00758	0.01276	1.80683e-06	11.7328	0.20088		-6.84571e-06	0.01788	0.01911	1.89664e-06	11.1164	0.58761		-4.0523e-06	0.02022	0.01284	2.50831e-06	13.7249	0.10183		-1.25746e-06	0.02022	0.02758	2.77788e-06	11.6428	0.53583
	-4.75651e-06	-0.000746123	0.01643	3.98531e-06	24.9087	0.494		-6.93206e-06	0.02069	0.02504	1.80583e-06	11.6922	0.17859		-6.84471e-06	0.02045	0.01086	1.89564e-06	11.0429	0.60686		-4.0513e-06	0.01218	0.01399	2.50731e-06	13.697	0.07682		-1.25646e-06	0.02764	0.03197	2.77688e-06	11.5622	0.56674
	-4.75551e-06	-0.00121	0.01862	3.98431e-06	24.8534	0.44653		-6.93106e-06	0.0153	0.0243	1.80483e-06	11.6546	0.14954		-6.84371e-06	0.01844	0.02375	1.89464e-06	11.0283	0.59263		-4.05029e-06	0.02349	0.027	2.50631e-06	13.6885	0.14165		-1.25546e-06	0.024	0.02322	2.77588e-06	11.4992	0.53157
	-4.75451e-06	0.00713	0.00998	3.98331e-06	24.8013	0.4707		-6.93006e-06	0.01876	0.01759	1.80383e-06	11.6334	0.17466		-6.84271e-06	0.00533	0.02801	1.89364e-06	10.9866	0.57969		-4.04929e-06	0.01484	0.01359	2.50531e-06	13.641	0.11014		-1.25446e-06	0.01116	0.02482	2.77488e-06	11.4771	0.50778
	-4.7535e-06	0.000202055	0.01826	3.98231e-06	24.7833	0.47218		-6.92906e-06	0.02053	0.01186	1.80283e-06	11.5907	0.18742		-6.8417e-06	0.01071	0.01999	1.89264e-06	10.9477	0.62358		-4.04829e-06	0.01448	0.01324	2.50431e-06	13.634	0.07957		-1.25346e-06	0.00276	0.01439	2.77388e-06	11.4816	0.49091
	-4.7525e-06	0.000787344	0.00918	3.98131e-06	24.7147	0.48208		-6.92806e-06	0.02299	0.01495	1.80183e-06	11.5292	0.21382		-6.8407e-06	0.01127	0.02407	1.89164e-06	10.879	0.64569		-4.04729e-06	0.01022	0.0112	2.50331e-06	13.5577	0.06897		-1.25246e-06	0.0186	0.02852	2.77288e-06	11.4668	0.50835
	-4.7515e-06	0.00503	0.008	3.98031e-06	24.6923	0.48543		-6.92706e-06	0.01847	0.0107	1.80082e-06	11.4856	0.20926		-6.8397e-06	0.01891	0.01534	1.89064e-06	10.8486	0.60818		-4.04629e-06	0.01356	0.00537	2.50231e-06	13.475	0.04774		-1.25146e-06	0.01499	0.02371	2.77188e-06	11.423	0.54932
	-4.7505e-06	0.00246	0.01064	3.97931e-06	24.6661	0.47926		-6.92606e-06	0.02679	0.01868	1.79982e-06	11.4605	0.21332		-6.8387e-06	0.01703	0.01895	1.88964e-06	10.8434	0.60017		-4.04529e-06	0.02676	0.01383	2.50131e-06	13.4387	0.03966		-1.25045e-06	0.02643	0.01478	2.77088e-06	11.3404	0.56623
	-4.7495e-06	0.00534	0.01221	3.97831e-06	24.6031	0.50689		-6.92506e-06	0.017	0.02001	1.79882e-06	11.433	0.23682		-6.8377e-06	0.01236	0.02548	1.88864e-06	10.7957	0.59569		-4.04429e-06	0.01366	0.01098	2.50031e-06	13.4378	0.10592		-1.24945e-06	0.0242	0.02828	2.76988e-06	11.243	0.56152
	-4.7485e-06	0.00159	0.01458	3.97731e-06	24.5708	0.51505		-6.92406e-06	0.01312	0.02041	1.79782e-06	11.3771	0.22475		-6.8367e-06	0.01575	0.02642	1.88764e-06	10.7579	0.626		-4.04329e-06	0.02252	0.01068	2.49931e-06	13.42	0.09524		-1.24845e-06	0.01125	0.02572	2.76888e-06	11.2436	0.51056
	-4.7475e-06	0.00276	0.01292	3.97631e-06	24.576	0.49943		-6.92306e-06	0.01764	0.02334	1.79682e-06	11.33	0.2112		-6.8357e-06	0.02506	0.02151	1.88664e-06	10.7129	0.64854		-4.04229e-06	0.00689	0.01591	2.49831e-06	13.3359	0.08519		-1.24745e-06	0.01004	0.0336	2.76788e-06	11.2434	0.49179
	-4.7465e-06	0.00762	0.01202	3.97531e-06	24.4901	0.48101		-6.92206e-06	0.01576	0.02045	1.79582e-06	11.2665	0.18456		-6.8347e-06	0.01968	0.02572	1.88563e-06	10.6765	0.65506		-4.04129e-06	0.01086	0.01506	2.49731e-06	13.2512	0.05276		-1.24645e-06	0.01432	0.02288	2.76688e-06	11.225	0.49418
	-4.7455e-06	0.00872	0.01146	3.97431e-06	24.4735	0.48679		-6.92106e-06	0.01755	0.02031	1.79482e-06	11.2354	0.23533		-6.8337e-06	0.00826	0.0371	1.88463e-06	10.6546	0.63912		-4.04029e-06	0.01597	0.01347	2.49631e-06	13.1662	0.07145		-1.24545e-06	0.02208	0.01797	2.76588e-06	11.182	0.55881
	-4.7445e-06	-0.00548	0.01788	3.97331e-06	24.4273	0.50495		-6.92006e-06	0.01595	0.0121	1.79382e-06	11.1858	0.19906		-6.8327e-06	0.01707	0.01789	1.88363e-06	10.604	0.63795		-4.03929e-06	0.00325	0.01421	2.4953e-06	13.1609	0.09692		-1.24445e-06	0.01637	0.03365	2.76488e-06	11.1208	0.5663
	-4.7435e-06	-0.00456	0.00545	3.97231e-06	24.3973	0.47039		-6.91906e-06	0.00654	0.01724	1.79282e-06	11.212	0.22036		-6.8317e-06	0.00772	0.02916	1.88263e-06	10.5725	0.61196		-4.03829e-06	0.01508	0.00617	2.4943e-06	13.1953	0.13287		-1.24345e-06	0.0205	0.02431	2.76387e-06	11.0414	0.58899
	-4.7425e-06	-0.00238	0.01864	3.97131e-06	24.3695	0.48729		-6.91806e-06	0.01621	0.00955	1.79182e-06	11.1653	0.23971		-6.8307e-06	0.0113	0.01953	1.88163e-06	10.5658	0.66187		-4.03729e-06	0.01149	0.01734	2.4933e-06	13.1438	0.14632		-1.24245e-06	0.02604	0.02804	2.76287e-06	11.008	0.55752
	-4.7415e-06	0.00389	0.00852	3.9703e-06	24.3419	0.48575		-6.91706e-06	0.00938	0.02926	1.79082e-06	11.0895	0.2424		-6.8297e-06	0.01122	0.02486	1.88063e-06	10.4872	0.66951		-4.03629e-06	0.02166	0.02748	2.4923e-06	13.0788	0.06453		-1.24145e-06	0.00483	0.01937	2.76187e-06	11.001	0.53318
	-4.7405e-06	-0.00135	0.01624	3.9693e-06	24.2904	0.49294		-6.91606e-06	0.01586	0.01543	1.78982e-06	11.0792	0.23101		-6.8287e-06	0.01909	0.03131	1.87963e-06	10.4228	0.68384		-4.03529e-06	0.02067	0.01062	2.4913e-06	13.0477	0.03011		-1.24045e-06	0.00822	0.02673	2.76087e-06	10.9742	0.53487
	-4.7395e-06	0.00624	0.0224	3.9683e-06	24.2659	0.50316		-6.91506e-06	0.01831	0.00705	1.78882e-06	11.0332	0.2387		-6.8277e-06	0.0169	0.02016	1.87863e-06	10.4004	0.67133		-4.03429e-06	0.01092	0.0136	2.4903e-06	12.9801	0.09346		-1.23945e-06	0.01208	0.02881	2.75987e-06	10.9412	0.56055
	-4.7385e-06	-0.00539	0.02423	3.9673e-06	24.2394	0.46458		-6.91406e-06	0.02364	0.02439	1.78782e-06	11.0025	0.19708		-6.8267e-06	0.02387	0.02087	1.87763e-06	10.3632	0.66711		-4.03329e-06	0.02521	0.00987	2.4893e-06	12.9399	0.07993		-1.23845e-06	0.0216	0.029	2.75887e-06	10.8961	0.56158
	-4.7375e-06	-0.00128	0.00883	3.9663e-06	24.1893	0.46109		-6.91306e-06	0.01003	0.01759	1.78682e-06	10.9631	0.2015		-6.8257e-06	0.02167	0.0217	1.87663e-06	10.3434	0.63781		-4.03229e-06	0.0158	0.01604	2.4883e-06	12.9547	0.06803		-1.23745e-06	0.02626	0.02242	2.75787e-06	10.8031	0.55373
	-4.7365e-06	-0.00258	0.00908	3.9653e-06	24.1547	0.47729		-6.91205e-06	0.01624	0.01588	1.78582e-06	10.9125	0.18613		-6.8247e-06	0.00802	0.01316	1.87563e-06	10.3268	0.66997		-4.03129e-06	-0.00476	0.02006	2.4873e-06	12.9159	0.12183		-1.23645e-06	0.02332	0.02744	2.75687e-06	10.7536	0.54504
	-4.7355e-06	6.0466e-05	0.01215	3.9643e-06	24.1255	0.49695		-6.91105e-06	0.00753	0.02076	1.78482e-06	10.8963	0.21161		-6.8237e-06	0.01882	0.02387	1.87463e-06	10.289	0.65507		-4.03029e-06	0.02546	0.02267	2.4863e-06	12.8772	0.07548		-1.23545e-06	0.00161	0.01701	2.75587e-06	10.7674	0.51606
	-4.7345e-06	-0.00606	0.01984	3.9633e-06	24.0733	0.47835		-6.91005e-06	0.01988	0.01999	1.78381e-06	10.8103	0.21103		-6.8227e-06	0.01746	0.0192	1.87363e-06	10.2129	0.64752		-4.02928e-06	0.01204	0.03093	2.4853e-06	12.8158	0.1034		-1.23445e-06	0.01337	0.01678	2.75487e-06	10.7472	0.51182
	-4.7335e-06	-0.0034	0.01628	3.9623e-06	24.0225	0.49315		-6.90905e-06	0.02175	0.01891	1.78281e-06	10.7868	0.22096		-6.8217e-06	0.02339	0.02501	1.87263e-06	10.1838	0.63108		-4.02828e-06	0.01628	0.01336	2.4843e-06	12.71	0.11962		-1.23345e-06	0.01149	0.02126	2.75387e-06	10.7158	0.52407
	-4.7325e-06	0.00223	0.01162	3.9613e-06	23.9596	0.49865		-6.90805e-06	0.02062	0.01638	1.78181e-06	10.7645	0.24429		-6.8207e-06	0.01039	0.02085	1.87163e-06	10.121	0.62894		-4.02728e-06	0.02289	0.01509	2.4833e-06	12.7072	0.06987		-1.23245e-06	0.02414	0.0234	2.75287e-06	10.6332	0.55665
	-4.7315e-06	0.00050675	0.00776	3.9603e-06	23.9601	0.46793		-6.90705e-06	0.01454	0.01838	1.78081e-06	10.73	0.23553		-6.8197e-06	0.02042	0.02463	1.87063e-06	10.0874	0.63682		-4.02628e-06	0.02141	0.0159	2.4823e-06	12.6515	0.13458		-1.23145e-06	0.0266	0.02475	2.75187e-06	10.5449	0.5655
	-4.7305e-06	0.00241	0.01509	3.9593e-06	23.9044	0.48622		-6.90605e-06	0.01834	0.02606	1.77981e-06	10.7109	0.24105		-6.8187e-06	0.01605	0.02413	1.86963e-06	10.0535	0.6332		-4.02528e-06	0.01313	0.01767	2.4813e-06	12.6915	0.08204		-1.23045e-06	0.01099	0.0178	2.75087e-06	10.4912	0.55867
	-4.7295e-06	0.000851564	0.01164	3.9583e-06	23.8579	0.48741		-6.90505e-06	0.00712	0.0256	1.77881e-06	10.6873	0.2105		-6.8177e-06	0.00984	0.01891	1.86863e-06	10.0208	0.64567		-4.02428e-06	0.01437	0.02678	2.4803e-06	12.6314	0.08503		-1.22945e-06	0.0136	0.01772	2.74987e-06	10.4738	0.52254
	-4.7285e-06	0.01276	0.01436	3.9573e-06	23.8228	0.4726		-6.90405e-06	0.00851	0.02201	1.77781e-06	10.6988	0.22014		-6.81669e-06	0.02182	0.03339	1.86762e-06	9.98623	0.68773		-4.02328e-06	0.01395	0.0109	2.4793e-06	12.596	0.15478		-1.22845e-06	0.01612	0.02255	2.74887e-06	10.4746	0.48648
	-4.7275e-06	0.00306	0.01625	3.9563e-06	23.7721	0.48479		-6.90305e-06	0.01378	0.0285	1.77681e-06	10.6426	0.22618		-6.81569e-06	0.01391	0.00966	1.86662e-06	9.96095	0.63769		-4.02228e-06	0.00914	0.01496	2.4783e-06	12.4745	0.12965		-1.22745e-06	0.01333	0.03166	2.74787e-06	10.4681	0.49945
	-4.72649e-06	0.00358	0.02359	3.9553e-06	23.7383	0.46373		-6.90205e-06	0.01408	0.0194	1.77581e-06	10.5999	0.22841		-6.81469e-06	0.02534	0.03234	1.86562e-06	9.93094	0.62154		-4.02128e-06	0.00982	0.01699	2.47729e-06	12.4387	0.14048		-1.22644e-06	0.01838	0.01693	2.74687e-06	10.3918	0.55151
	-4.72549e-06	-0.01006	0.01048	3.9543e-06	23.6876	0.4188		-6.90105e-06	0.0174	0.02709	1.77481e-06	10.5413	0.22718		-6.81369e-06	0.0153	0.02414	1.86462e-06	9.88049	0.58617		-4.02028e-06	0.01998	0.0157	2.47629e-06	12.4217	0.15437		-1.22544e-06	0.02457	0.02421	2.74586e-06	10.3606	0.56875
	-4.72449e-06	-0.00593	0.00642	3.95329e-06	23.69	0.46851		-6.90005e-06	0.01083	0.01345	1.77381e-06	10.5269	0.20587		-6.81269e-06	0.0157	0.02258	1.86362e-06	9.82017	0.63161		-4.01928e-06	0.01335	0.0271	2.47529e-06	12.4204	0.20119		-1.22444e-06	0.03026	0.02563	2.74486e-06	10.2973	0.52505
	-4.72349e-06	-0.00469	0.0182	3.95229e-06	23.6806	0.51604		-6.89905e-06	0.01801	0.01707	1.77281e-06	10.4936	0.17625		-6.81169e-06	0.00923	0.02533	1.86262e-06	9.80441	0.66935		-4.01828e-06	0.01883	0.02239	2.47429e-06	12.3697	0.1938		-1.22344e-06	0.01326	0.04238	2.74386e-06	10.2735	0.5266
	-4.72249e-06	-0.00138	0.01362	3.95129e-06	23.6285	0.4915		-6.89805e-06	0.02242	0.01924	1.77181e-06	10.4623	0.16553		-6.81069e-06	0.01146	0.02495	1.86162e-06	9.75148	0.68203		-4.01728e-06	0.01223	0.02432	2.47329e-06	12.3052	0.13528		-1.22244e-06	0.01779	0.01443	2.74286e-06	10.3023	0.50827
	-4.72149e-06	-0.01605	0.01266	3.95029e-06	23.589	0.46357		-6.89705e-06	0.02247	0.01231	1.77081e-06	10.3957	0.1758		-6.80969e-06	0.02007	0.01577	1.86062e-06	9.72513	0.65495		-4.01628e-06	0.01083	0.01893	2.47229e-06	12.2288	0.09685		-1.22144e-06	0.0262	0.0232	2.74186e-06	10.3185	0.50466
	-4.72049e-06	-0.00141	0.00889	3.94929e-06	23.5732	0.46721		-6.89605e-06	0.02696	0.02226	1.76981e-06	10.4035	0.18378		-6.80869e-06	0.01739	0.02144	1.85962e-06	9.7104	0.61407		-4.01528e-06	0.01503	0.01238	2.47129e-06	12.1894	0.092		-1.22044e-06	0.01832	0.02872	2.74086e-06	10.2599	0.53672
	-4.71949e-06	0.00472	0.02361	3.94829e-06	23.5354	0.48402		-6.89505e-06	0.02547	0.01638	1.76881e-06	10.3696	0.17693		-6.80769e-06	0.03269	0.02183	1.85862e-06	9.63505	0.64293		-4.01428e-06	0.01272	0.02347	2.47029e-06	12.1833	0.14432		-1.21944e-06	0.02344	0.03513	2.73986e-06	10.1709	0.56745
	-4.71849e-06	-0.00167	0.01662	3.94729e-06	23.4828	0.4597		-6.89405e-06	0.00707	0.02638	1.76781e-06	10.3607	0.16319		-6.80669e-06	0.01542	0.02545	1.85762e-06	9.63679	0.63833		-4.01328e-06	0.02023	0.01984	2.46929e-06	12.1479	0.11427		-1.21844e-06	0.02869	0.02316	2.73886e-06	10.1226	0.57677
	-4.71749e-06	0.00465	0.01483	3.94629e-06	23.4454	0.49026		-6.89305e-06	0.01898	0.02502	1.76681e-06	10.3467	0.1644		-6.80569e-06	0.01714	0.0361	1.85662e-06	9.59543	0.62823		-4.01228e-06	0.02385	0.01234	2.46829e-06	12.1382	0.13036		-1.21744e-06	0.00851	0.03097	2.73786e-06	10.0859	0.51402
	-4.71649e-06	0.00214	0.01618	3.94529e-06	23.3854	0.50449		-6.89205e-06	0.016	0.02792	1.7658e-06	10.2863	0.17094		-6.80469e-06	0.01544	0.02678	1.85562e-06	9.52781	0.64497		-4.01128e-06	0.00907	0.01496	2.46729e-06	12.0918	0.08519		-1.21644e-06	0.0141	0.01851	2.73686e-06	10.0992	0.48055
	-4.71549e-06	0.00383	0.01281	3.94429e-06	23.3604	0.47921		-6.89105e-06	0.00924	0.02234	1.7648e-06	10.2332	0.19306		-6.80369e-06	0.00749	0.02728	1.85462e-06	9.53789	0.68513		-4.01028e-06	0.00375	0.00889	2.46629e-06	12.0106	0.0836		-1.21544e-06	0.00799	0.01499	2.73586e-06	10.0683	0.52468
	-4.71449e-06	-0.000883089	0.01519	3.94329e-06	23.322	0.48928		-6.89005e-06	0.01268	0.02451	1.7638e-06	10.1941	0.16888		-6.80269e-06	0.02573	0.01731	1.85362e-06	9.5092	0.66291		-4.00928e-06	0.01125	0.00805	2.46529e-06	11.9685	0.08146		-1.21444e-06	0.02169	0.02652	2.73486e-06	10.0333	0.52541
	-4.71349e-06	-0.00328	0.0174	3.94229e-06	23.297	0.4896		-6.88905e-06	0.01544	0.02389	1.7628e-06	10.1378	0.17288		-6.80169e-06	0.01705	0.02884	1.85262e-06	9.45336	0.63702		-4.00828e-06	0.00665	0.01226	2.46429e-06	11.9297	0.12446		-1.21344e-06	0.02861	0.01222	2.73386e-06	9.95855	0.55617
	-4.71249e-06	0.00555	0.01315	3.94129e-06	23.2831	0.47381		-6.88805e-06	0.00831	0.02602	1.7618e-06	10.1085	0.1973		-6.80069e-06	0.02125	0.01964	1.85162e-06	9.43083	0.63371		-4.00728e-06	0.0231	0.0049	2.46329e-06	11.906	0.13757		-1.21244e-06	0.03485	0.01524	2.73286e-06	9.89483	0.54807
	-4.71149e-06	0.00374	0.0093	3.94029e-06	23.2307	0.51525		-6.88705e-06	0.00996	0.01771	1.7608e-06	10.0597	0.19846		-6.79969e-06	0.01398	0.0215	1.85062e-06	9.3851	0.6158		-4.00627e-06	0.01277	0.01927	2.46229e-06	11.9181	0.14478		-1.21144e-06	0.01233	0.02158	2.73186e-06	9.84744	0.50473
	-4.71049e-06	0.00125	0.01197	3.93929e-06	23.1731	0.43643		-6.88605e-06	0.01729	0.01803	1.7598e-06	9.99927	0.18235		-6.79869e-06	0.01469	0.01235	1.84961e-06	9.36824	0.59515		-4.00527e-06	0.01982	0.02434	2.46129e-06	11.8639	0.12772		-1.21044e-06	0.00812	0.02287	2.73086e-06	9.85228	0.4787
	-4.70949e-06	-0.00695	0.0133	3.93829e-06	23.1641	0.47885		-6.88504e-06	0.01973	0.01773	1.7588e-06	9.98327	0.17372		-6.79769e-06	0.01898	0.01674	1.84861e-06	9.33526	0.63111		-4.00427e-06	0.01728	0.01413	2.46029e-06	11.7811	0.1192		-1.20944e-06	0.02194	0.02153	2.72986e-06	9.80452	0.46653
	-4.70849e-06	-0.00379	0.01107	3.93729e-06	23.1213	0.48685		-6.88404e-06	0.01192	0.01474	1.7578e-06	9.94103	0.17671		-6.79669e-06	0.02231	0.01493	1.84761e-06	9.27338	0.60953		-4.00327e-06	0.00588	0.01632	2.45928e-06	11.7378	0.11758		-1.20844e-06	0.01792	0.01501	2.72886e-06	9.80236	0.50521
	-4.70749e-06	-0.00826	0.02221	3.93629e-06	23.1134	0.47549		-6.88304e-06	0.00914	0.01346	1.7568e-06	9.93013	0.16828		-6.79569e-06	0.01928	0.02918	1.84661e-06	9.25365	0.61224		-4.00227e-06	0.01889	0.01586	2.45828e-06	11.7009	0.09673		-1.20744e-06	0.03016	0.02203	2.72786e-06	9.72389	0.55281
	-4.70649e-06	0.000874755	0.02495	3.93528e-06	23.0756	0.48159		-6.88204e-06	0.0112	0.01989	1.7558e-06	9.89344	0.20016		-6.79469e-06	0.02784	0.01719	1.84561e-06	9.19746	0.57256		-4.00127e-06	0.02579	0.01637	2.45728e-06	11.6746	0.13348		-1.20644e-06	0.03298	0.03322	2.72686e-06	9.67403	0.52063
	-4.70549e-06	0.000575031	0.01808	3.93428e-06	23.0156	0.50076		-6.88104e-06	0.00636	0.02643	1.7548e-06	9.85829	0.18008		-6.79369e-06	0.02397	0.01875	1.84461e-06	9.1794	0.58315		-4.00027e-06	0.02031	0.02076	2.45628e-06	11.6608	0.19533		-1.20544e-06	0.02329	0.01643	2.72585e-06	9.63095	0.53578
	-4.70449e-06	0.00173	0.01522	3.93328e-06	22.9997	0.49068		-6.88004e-06	0.00462	0.02939	1.7538e-06	9.82471	0.21042		-6.79269e-06	0.0207	0.02214	1.84361e-06	9.12081	0.61507		-3.99927e-06	0.01225	0.01952	2.45528e-06	11.6531	0.15332		-1.20444e-06	0.01549	0.01935	2.72485e-06	9.62451	0.52078
	-4.70349e-06	-0.00432	0.01171	3.93228e-06	22.965	0.50322		-6.87904e-06	0.02206	0.02117	1.7528e-06	9.76754	0.20751		-6.79169e-06	0.02478	0.02808	1.84261e-06	9.09712	0.63883		-3.99827e-06	0.01178	0.02526	2.45428e-06	11.592	0.12126		-1.20344e-06	0.01083	0.0224	2.72385e-06	9.63528	0.50907
	-4.70249e-06	0.00457	0.0088	3.93128e-06	22.9446	0.51224		-6.87804e-06	0.0206	0.02903	1.7518e-06	9.73576	0.19884		-6.79069e-06	0.02139	0.01541	1.84161e-06	9.05984	0.63799		-3.99727e-06	0.01373	0.01329	2.45328e-06	11.5182	0.11004		-1.20243e-06	0.0254	0.01463	2.72285e-06	9.5807	0.52147
	-4.70149e-06	-0.00781	0.01116	3.93028e-06	22.9046	0.49513		-6.87704e-06	0.00805	0.02546	1.7508e-06	9.6999	0.21201		-6.78968e-06	0.01847	0.02145	1.84061e-06	9.00539	0.59104		-3.99627e-06	0.01431	0.00732	2.45228e-06	11.4349	0.14065		-1.20143e-06	0.02465	0.01678	2.72185e-06	9.52984	0.5521
	-4.70048e-06	0.00171	0.0118	3.92928e-06	22.8496	0.48941		-6.87604e-06	0.00734	0.01955	1.7498e-06	9.69581	0.21753		-6.78868e-06	0.01832	0.01887	1.83961e-06	8.97267	0.55399		-3.99527e-06	0.02086	0.01145	2.45128e-06	11.4503	0.1189		-1.20043e-06	0.02176	0.019	2.72085e-06	9.47153	0.59166
	-4.69948e-06	-0.00615	0.01058	3.92828e-06	22.8045	0.51115		-6.87504e-06	0.01921	0.02322	1.7488e-06	9.62019	0.18457		-6.78768e-06	0.02156	0.01476	1.83861e-06	8.94506	0.60011		-3.99427e-06	0.01188	0.0207	2.45028e-06	11.4506	0.13577		-1.19943e-06	0.0294	0.0413	2.71985e-06	9.46336	0.54294
	-4.69848e-06	0.00754	0.00681	3.92728e-06	22.7848	0.49087		-6.87404e-06	0.01935	0.02423	1.74779e-06	9.56101	0.19446		-6.78668e-06	0.01419	0.02805	1.83761e-06	8.89769	0.59689		-3.99327e-06	0.02326	0.01276	2.44928e-06	11.4001	0.15126		-1.19843e-06	0.01051	0.03412	2.71885e-06	9.44695	0.51254
	-4.69748e-06	-0.00855	0.0094	3.92628e-06	22.7448	0.4796		-6.87304e-06	0.0194	0.02802	1.74679e-06	9.56868	0.19422		-6.78568e-06	0.01587	0.02989	1.83661e-06	8.89529	0.59293		-3.99227e-06	0.00723	0.01612	2.44828e-06	11.3391	0.09364		-1.19743e-06	0.01256	0.02782	2.71785e-06	9.4393	0.47889
	-4.69648e-06	0.00539	0.01128	3.92528e-06	22.704	0.47915		-6.87204e-06	0.02248	0.02448	1.74579e-06	9.55527	0.17248		-6.78468e-06	0.02576	0.01983	1.83561e-06	8.86709	0.60681		-3.99127e-06	0.0071	0.01869	2.44728e-06	11.2897	0.08617		-1.19643e-06	0.02399	0.01964	2.71685e-06	9.40802	0.48799
	-4.69548e-06	0.00339	0.01388	3.92428e-06	22.6721	0.47383		-6.87104e-06	0.01424	0.01776	1.74479e-06	9.5129	0.19657		-6.78368e-06	0.02459	0.02816	1.83461e-06	8.8215	0.56417		-3.99027e-06	0.01662	0.00947	2.44628e-06	11.2637	0.10978		-1.19543e-06	0.02339	0.01482	2.71585e-06	9.35378	0.53476
	-4.69448e-06	-0.00616	0.00634	3.92328e-06	22.6155	0.49426		-6.87004e-06	0.01786	0.01547	1.74379e-06	9.52144	0.19672		-6.78268e-06	0.02207	0.02355	1.83361e-06	8.77296	0.55146		-3.98927e-06	0.01623	0.02096	2.44528e-06	11.2075	0.15461		-1.19443e-06	0.03827	0.01637	2.71485e-06	9.29811	0.57878
	-4.69348e-06	0.00713	0.0089	3.92228e-06	22.5827	0.48794		-6.86904e-06	0.00807	0.02893	1.74279e-06	9.48566	0.20349		-6.78168e-06	0.01752	0.02878	1.83261e-06	8.72791	0.57973		-3.98827e-06	0.00845	0.00824	2.44428e-06	11.2114	0.13907		-1.19343e-06	0.02529	0.03247	2.71385e-06	9.26503	0.55756
	-4.69248e-06	-0.00473	0.01596	3.92128e-06	22.527	0.46643		-6.86804e-06	0.01917	0.01117	1.74179e-06	9.43057	0.19375		-6.78068e-06	0.0142	0.01723	1.8316e-06	8.70542	0.56465		-3.98727e-06	0.00536	0.01799	2.44328e-06	11.2162	0.1302		-1.19243e-06	0.00345	0.03064	2.71285e-06	9.24968	0.51842
	-4.69148e-06	0.00574	0.01006	3.92028e-06	22.5063	0.50027		-6.86704e-06	0.01395	0.01586	1.74079e-06	9.38959	0.21081		-6.77968e-06	0.00726	0.03158	1.8306e-06	8.65208	0.61709		-3.98627e-06	0.02509	0.01562	2.44228e-06	11.1198	0.11307		-1.19143e-06	0.00958	0.01616	2.71185e-06	9.27093	0.51461
	-4.69048e-06	-0.00201	0.0116	3.91928e-06	22.4875	0.46565		-6.86604e-06	0.0096	0.02611	1.73979e-06	9.34664	0.1863		-6.77868e-06	0.02209	0.01612	1.8296e-06	8.62979	0.5887		-3.98527e-06	0.00752	0.00388	2.44127e-06	11.0655	0.07201		-1.19043e-06	0.01976	0.01414	2.71085e-06	9.24086	0.48985
	-4.68948e-06	-0.00271	0.01331	3.91827e-06	22.4432	0.4765		-6.86504e-06	0.01058	0.01755	1.73879e-06	9.32168	0.18254		-6.77768e-06	0.02481	0.025	1.8286e-06	8.62769	0.61377		-3.98426e-06	0.01157	0.01768	2.44027e-06	11.0166	0.11764		-1.18943e-06	0.0216	0.02865	2.70985e-06	9.19246	0.51871
	-4.68848e-06	-0.00618	0.01495	3.91727e-06	22.4329	0.47103		-6.86404e-06	0.00936	0.01646	1.73779e-06	9.29309	0.16348		-6.77668e-06	0.01913	0.01598	1.8276e-06	8.56825	0.59434		-3.98326e-06	0.01279	0.01182	2.43927e-06	11.0211	0.13243		-1.18843e-06	0.02184	0.02386	2.70885e-06	9.12563	0.56603
	-4.68748e-06	-0.0037	0.01658	3.91627e-06	22.3841	0.45479		-6.86304e-06	0.00411	0.01551	1.73679e-06	9.24582	0.16511		-6.77568e-06	0.01047	0.01841	1.8266e-06	8.52799	0.58899		-3.98226e-06	0.0227	0.01489	2.43827e-06	10.9985	0.1034		-1.18743e-06	0.02729	0.02111	2.70785e-06	9.08317	0.55963
	-4.68648e-06	-0.00492	0.01638	3.91527e-06	22.33	0.47121		-6.86204e-06	0.01751	0.01601	1.73579e-06	9.19794	0.1771		-6.77468e-06	0.01168	0.02783	1.8256e-06	8.48413	0.57069		-3.98126e-06	0.00161	0.01873	2.43727e-06	10.9698	0.1174		-1.18643e-06	0.02952	0.02937	2.70684e-06	9.06574	0.56961
	-4.68548e-06	-0.000535477	0.00796	3.91427e-06	22.2767	0.46508		-6.86104e-06	0.01594	0.02103	1.73479e-06	9.16714	0.19069		-6.77368e-06	0.01324	0.02447	1.8246e-06	8.4467	0.57167		-3.98026e-06	0.00236	0.00973	2.43627e-06	10.9288	0.14633		-1.18543e-06	0.01491	0.03072	2.70584e-06	9.03337	0.4694
	-4.68448e-06	-0.00224	0.01515	3.91327e-06	22.2764	0.45817		-6.86004e-06	0.01212	0.01091	1.73379e-06	9.16941	0.19354		-6.77268e-06	0.01889	0.04014	1.8236e-06	8.41622	0.6225		-3.97926e-06	0.00243	0.01179	2.43527e-06	10.8292	0.11867		-1.18443e-06	0.01235	0.0176	2.70484e-06	9.0604	0.47432
	-4.68348e-06	0.00272	0.01668	3.91227e-06	22.2638	0.45346		-6.85904e-06	0.01534	0.01911	1.73279e-06	9.13791	0.19188		-6.77168e-06	0.01856	0.0225	1.8226e-06	8.39797	0.59228		-3.97826e-06	0.01102	0.02104	2.43427e-06	10.7699	0.12128		-1.18343e-06	0.01609	0.01713	2.70384e-06	9.01938	0.47246
	-4.68248e-06	0.00855	0.01219	3.91127e-06	22.2251	0.47892		-6.85803e-06	0.01919	0.01686	1.73179e-06	9.11176	0.16423		-6.77068e-06	0.01859	0.02219	1.8216e-06	8.35328	0.5936		-3.97726e-06	0.02015	0.00621	2.43327e-06	10.736	0.12001		-1.18243e-06	0.03214	0.01466	2.70284e-06	8.96299	0.57197
	-4.68148e-06	0.000336546	0.00915	3.91027e-06	22.2029	0.48054		-6.85703e-06	0.02328	0.02128	1.73079e-06	9.078	0.14211		-6.76968e-06	0.02458	0.01682	1.8206e-06	8.31379	0.58149		-3.97626e-06	0.01213	0.02524	2.43227e-06	10.7502	0.17319		-1.18143e-06	0.02603	0.03321	2.70184e-06	8.88839	0.58259
	-4.68048e-06	0.000672445	0.01389	3.90927e-06	22.1611	0.46054		-6.85603e-06	0.01215	0.01537	1.72978e-06	9.03687	0.1446		-6.76868e-06	0.0195	0.02349	1.8196e-06	8.31687	0.60301		-3.97526e-06	0.00851	0.0034	2.43127e-06	10.7735	0.15217		-1.18043e-06	0.01667	0.02424	2.70084e-06	8.84111	0.54441
	-4.67948e-06	-0.00425	0.0067	3.90827e-06	22.1306	0.44118		-6.85503e-06	0.01426	0.01496	1.72878e-06	9.01221	0.1338		-6.76768e-06	0.02424	0.0218	1.8186e-06	8.27493	0.6165		-3.97426e-06	0.01707	0.01594	2.43027e-06	10.7207	0.13632		-1.17942e-06	0.00256	0.01562	2.69984e-06	8.83247	0.50355
	-4.67848e-06	-0.00714	0.01246	3.90727e-06	22.112	0.45103		-6.85403e-06	0.01133	0.02665	1.72778e-06	8.99382	0.1588		-6.76668e-06	0.01297	0.02411	1.8176e-06	8.25953	0.65443		-3.97326e-06	0.00252	0.01496	2.42927e-06	10.6187	0.14761		-1.17842e-06	0.00289	0.02208	2.69884e-06	8.84321	0.51335
	-4.67748e-06	0.00469	0.00956	3.90627e-06	22.0566	0.45962		-6.85303e-06	0.00474	0.0169	1.72678e-06	8.93106	0.17317		-6.76568e-06	0.01358	0.02554	1.8166e-06	8.20611	0.67161		-3.97226e-06	0.01234	0.01592	2.42827e-06	10.5839	0.11338		-1.17742e-06	0.01886	0.01695	2.69784e-06	8.79752	0.5465
	-4.67648e-06	0.00498	0.01273	3.90527e-06	22.0287	0.45979		-6.85203e-06	0.01008	0.02021	1.72578e-06	8.89182	0.18961		-6.76468e-06	0.01431	0.02109	1.8156e-06	8.15826	0.61655		-3.97126e-06	0.03013	0.01631	2.42727e-06	10.5419	0.1009		-1.17642e-06	0.03029	0.02061	2.69684e-06	8.72608	0.58772
	-4.67548e-06	0.00393	0.01615	3.90427e-06	22.0106	0.46114		-6.85103e-06	0.02006	0.01256	1.72478e-06	8.86372	0.15992		-6.76368e-06	0.01847	0.01583	1.81459e-06	8.14614	0.60344		-3.97026e-06	0.02805	0.00997	2.42627e-06	10.5623	0.14184		-1.17542e-06	0.02099	0.02487	2.69584e-06	8.66655	0.58624
	-4.67448e-06	0.00396	0.00748	3.90327e-06	21.9594	0.49466		-6.85003e-06	0.00273	0.01735	1.72378e-06	8.82334	0.19586		-6.76267e-06	0.00723	0.01224	1.81359e-06	8.12343	0.62716		-3.96926e-06	0.01891	0.01146	2.42527e-06	10.5188	0.16775		-1.17442e-06	0.01978	0.02605	2.69484e-06	8.63614	0.55178
	-4.67348e-06	0.00065295	0.00839	3.90227e-06	21.904	0.45046		-6.84903e-06	0.02216	0.01834	1.72278e-06	8.77052	0.2193		-6.76168e-06	0.015	0.02881	1.81259e-06	8.03988	0.64492		-3.96826e-06	0.01666	0.01486	2.42427e-06	10.4842	0.12136		-1.17342e-06	0.01118	0.0158	2.69384e-06	8.64966	0.5062
	-4.67248e-06	-0.000629123	0.00393	3.90127e-06	21.8249	0.4609		-6.84803e-06	0.01829	0.01323	1.72178e-06	8.75578	0.17977		-6.76067e-06	0.01711	0.02383	1.81159e-06	8.02813	0.66074		-3.96726e-06	0.00666	0.02191	2.42327e-06	10.4231	0.12514		-1.17242e-06	0.01204	0.0263	2.69284e-06	8.67035	0.50687
	-4.67147e-06	0.0029	0.00387	3.90026e-06	21.8344	0.47753		-6.84703e-06	0.01262	0.00725	1.72078e-06	8.73716	0.16874		-6.75967e-06	0.01246	0.01606	1.81059e-06	7.99656	0.61761		-3.96626e-06	0.00146	0.00667	2.42226e-06	10.3708	0.14544		-1.17142e-06	0.01736	0.01555	2.69184e-06	8.61842	0.49017
	-4.67047e-06	-0.00553	0.01228	3.89926e-06	21.827	0.45266		-6.84603e-06	0.01362	0.01754	1.71978e-06	8.75124	0.20893		-6.75867e-06	0.0239	0.01815	1.80959e-06	7.95082	0.60551		-3.96526e-06	0.02775	0.01732	2.42126e-06	10.3671	0.1114		-1.17042e-06	0.0175	0.01779	2.69084e-06	8.55155	0.54411
	-4.66947e-06	-6.70113e-05	0.00568	3.89826e-06	21.7887	0.47956		-6.84503e-06	0.00399	0.01284	1.71878e-06	8.6799	0.14898		-6.75767e-06	0.01522	0.00756	1.80859e-06	7.92322	0.63584		-3.96426e-06	0.01845	0.00777	2.42026e-06	10.3105	0.10438		-1.16942e-06	0.01688	0.02732	2.68984e-06	8.48669	0.57386
	-4.66847e-06	0.0095	0.0098	3.89726e-06	21.7819	0.4919		-6.84403e-06	0.01037	0.0121	1.71778e-06	8.66102	0.17225		-6.75667e-06	0.011	0.01987	1.80759e-06	7.89976	0.63434		-3.96326e-06	0.01007	0.02663	2.41926e-06	10.3285	0.12202		-1.16842e-06	0.01129	0.0227	2.68884e-06	8.45582	0.54596
	-4.66747e-06	0.00385	0.01159	3.89626e-06	21.7178	0.50511		-6.84303e-06	0.01684	0.01861	1.71678e-06	8.61222	0.17593		-6.75567e-06	0.00672	0.02412	1.80659e-06	7.86408	0.64711		-3.96226e-06	0.02262	0.02018	2.41826e-06	10.3124	0.10515		-1.16742e-06	0.01457	0.02027	2.68784e-06	8.48039	0.52583
	-4.66647e-06	-0.00613	0.01553	3.89526e-06	21.6851	0.48788		-6.84203e-06	0.01057	0.01929	1.71578e-06	8.61014	0.19003		-6.75467e-06	0.01498	0.0273	1.80559e-06	7.86739	0.68303		-3.96125e-06	0.00121	0.00962	2.41726e-06	10.2634	0.10449		-1.16642e-06	0.01004	0.01888	2.68684e-06	8.47713	0.49864
	-4.66547e-06	0.000979976	0.00563	3.89426e-06	21.6392	0.51392		-6.84103e-06	0.01379	0.01075	1.71478e-06	8.54516	0.18761		-6.75367e-06	0.01553	0.02331	1.80459e-06	7.82801	0.69018		-3.96025e-06	0.0138	0.00781	2.41626e-06	10.1806	0.0855		-1.16542e-06	0.00563	0.01863	2.68583e-06	8.43647	0.48382
	-4.66447e-06	0.0109	0.00648	3.89326e-06	21.6332	0.51345		-6.84003e-06	0.00113	0.01697	1.71378e-06	8.54677	0.17731		-6.75267e-06	0.02685	0.02191	1.80359e-06	7.82809	0.62625		-3.95925e-06	0.0012	0.01374	2.41526e-06	10.1561	0.08303		-1.16442e-06	0.0249	0.01176	2.68483e-06	8.38614	0.53843
	-4.66347e-06	0.000129618	0.00545	3.89226e-06	21.592	0.46709		-6.83903e-06	0.00945	0.02889	1.71278e-06	8.47809	0.1736		-6.75167e-06	0.01352	0.02558	1.80259e-06	7.77192	0.63394		-3.95825e-06	0.01871	0.01341	2.41426e-06	10.1148	0.09721		-1.16342e-06	0.03476	0.0252	2.68383e-06	8.3314	0.57046
	-4.66247e-06	0.00019478	0.01097	3.89126e-06	21.5509	0.46903		-6.83803e-06	0.01014	0.0116	1.71178e-06	8.4752	0.195		-6.75067e-06	0.01647	0.02276	1.80159e-06	7.72054	0.63705		-3.95725e-06	0.00909	0.01501	2.41326e-06	10.1202	0.11224		-1.16242e-06	0.01877	0.02073	2.68283e-06	8.29521	0.5727
	-4.66147e-06	0.00188	0.00714	3.89026e-06	21.5345	0.4733		-6.83703e-06	0.01508	0.01631	1.71077e-06	8.40714	0.15635		-6.74967e-06	0.01037	0.01478	1.80059e-06	7.71188	0.66379		-3.95625e-06	0.02226	0.00768	2.41226e-06	10.0857	0.07642		-1.16142e-06	0.00884	0.02857	2.68183e-06	8.26758	0.52965
	-4.66047e-06	0.00927	0.01125	3.88926e-06	21.517	0.46677		-6.83603e-06	0.01121	0.0218	1.70977e-06	8.38386	0.17038		-6.74867e-06	0.01402	0.02574	1.79959e-06	7.65039	0.66875		-3.95525e-06	0.0309	0.00558	2.41126e-06	10.0284	0.0752		-1.16042e-06	0.01048	0.02466	2.68083e-06	8.28307	0.51796
	-4.65947e-06	0.00493	0.00958	3.88826e-06	21.4852	0.45872		-6.83503e-06	0.00945	0.02336	1.70877e-06	8.36705	0.1483		-6.74767e-06	0.02424	0.01569	1.79859e-06	7.60445	0.64397		-3.95425e-06	0.00243	0.02274	2.41026e-06	9.94211	0.05948		-1.15942e-06	0.00295	0.01597	2.67983e-06	8.26242	0.52699
	-4.65847e-06	-0.00328	0.0151	3.88726e-06	21.4401	0.45232		-6.83403e-06	0.00992	0.02112	1.70777e-06	8.35653	0.17725		-6.74667e-06	0.01402	0.01817	1.79759e-06	7.61038	0.65737		-3.95325e-06	0.00329	0.00856	2.40926e-06	9.91564	0.10368		-1.15842e-06	0.01833	0.03835	2.67883e-06	8.21013	0.55701
	-4.65747e-06	0.01013	0.01194	3.88626e-06	21.3998	0.43884		-6.83303e-06	0.02077	0.01326	1.70677e-06	8.29175	0.18094		-6.74567e-06	0.01028	0.01115	1.79659e-06	7.54873	0.61399		-3.95225e-06	0.00566	0.02371	2.40826e-06	9.9411	0.0695		-1.15742e-06	0.02188	0.01954	2.67783e-06	8.13615	0.57304
	-4.65647e-06	0.00466	0.00854	3.88526e-06	21.3611	0.4748		-6.83203e-06	0.00931	0.00812	1.70577e-06	8.27957	0.1759		-6.74467e-06	0.02282	0.00809	1.79558e-06	7.53865	0.62878		-3.95125e-06	0.01441	0.02757	2.40726e-06	9.93809	0.08394		-1.15642e-06	0.02716	0.01622	2.67683e-06	8.10253	0.59612
	-4.65547e-06	0.00042773	0.00672	3.88426e-06	21.3503	0.48387		-6.83102e-06	0.00746	0.00786	1.70477e-06	8.28159	0.18089		-6.74367e-06	0.01632	0.02175	1.79458e-06	7.5065	0.64636		-3.95025e-06	0.00288	0.01468	2.40626e-06	9.92456	0.03691		-1.15542e-06	0.00978	0.01016	2.67583e-06	8.10111	0.53944
	-4.65447e-06	0.00275	0.01665	3.88326e-06	21.3104	0.50973		-6.83002e-06	0.00926	0.01216	1.70377e-06	8.22849	0.16202		-6.74267e-06	0.01595	0.02254	1.79358e-06	7.48408	0.68248		-3.94925e-06	0.00482	0.00505	2.40526e-06	9.89611	0.10776		-1.15441e-06	0.00761	0.01206	2.67483e-06	8.07828	0.48369
	-4.65347e-06	0.000611362	0.01149	3.88225e-06	21.2304	0.49545		-6.82902e-06	0.01059	0.01263	1.70277e-06	8.20618	0.18766		-6.74167e-06	0.01448	0.02374	1.79258e-06	7.43604	0.6744		-3.94825e-06	0.00243	0.02025	2.40426e-06	9.83539	0.16691		-1.15341e-06	0.00387	0.02466	2.67383e-06	8.09349	0.49194
	-4.65247e-06	0.000418074	0.00923	3.88125e-06	21.2171	0.50674		-6.82802e-06	0.01555	0.01915	1.70177e-06	8.1712	0.18312		-6.74067e-06	0.02498	0.02221	1.79158e-06	7.38697	0.63989		-3.94725e-06	0.00468	0.00538	2.40325e-06	9.79496	0.17102		-1.15241e-06	0.01424	0.02111	2.67283e-06	8.02556	0.54257
	-4.65147e-06	0.00185	0.01502	3.88025e-06	21.1968	0.50355		-6.82702e-06	0.0076	0.01817	1.70077e-06	8.11817	0.17511		-6.73967e-06	0.02051	0.01883	1.79058e-06	7.37723	0.60734		-3.94625e-06	0.0122	0.01412	2.40225e-06	9.7677	0.0984		-1.15141e-06	0.03104	0.02686	2.67183e-06	7.96768	0.61205
	-4.65047e-06	-0.00134	0.00582	3.87925e-06	21.1521	0.47877		-6.82602e-06	0.01094	0.02295	1.69977e-06	8.08971	0.15393		-6.73867e-06	0.01418	0.02206	1.78958e-06	7.3469	0.60279		-3.94525e-06	0.02734	0.01012	2.40125e-06	9.74126	0.09063		-1.15041e-06	0.01518	0.01109	2.67083e-06	7.92034	0.58939
	-4.64947e-06	0.0002822	0.01947	3.87825e-06	21.1269	0.46308		-6.82502e-06	0.01072	0.01428	1.69877e-06	8.05858	0.19061		-6.73767e-06	0.01114	0.01931	1.78858e-06	7.33606	0.6314		-3.94425e-06	0.01343	0.01441	2.40025e-06	9.7273	0.0718		-1.14941e-06	0.02671	0.01992	2.66983e-06	7.87223	0.5804
	-4.64847e-06	0.0057	0.01497	3.87725e-06	21.0958	0.48533		-6.82402e-06	0.01036	0.02412	1.69777e-06	8.01437	0.18392		-6.73667e-06	0.01501	0.00983	1.78758e-06	7.28347	0.6513		-3.94325e-06	0.01355	0.01532	2.39925e-06	9.68342	0.09674		-1.14841e-06	0.00585	0.01603	2.66883e-06	7.88058	0.49746
	-4.64747e-06	0.01189	0.0141	3.87625e-06	21.0593	0.47008		-6.82302e-06	0.00482	0.02322	1.69677e-06	7.98826	0.14678		-6.73567e-06	0.02061	0.02489	1.78658e-06	7.25788	0.66254		-3.94225e-06	0.01096	0.01209	2.39825e-06	9.5743	0.16408		-1.14741e-06	0.0149	0.02239	2.66783e-06	7.84507	0.50065
	-4.64647e-06	-0.0075	0.01326	3.87525e-06	21.0066	0.47909		-6.82202e-06	0.0136	0.03103	1.69577e-06	7.96215	0.15549		-6.73467e-06	0.02116	0.02333	1.78558e-06	7.23584	0.64565		-3.94125e-06	0.01165	0.01483	2.39725e-06	9.56575	0.17875		-1.14641e-06	0.0068	0.01833	2.66683e-06	7.84058	0.55021
	-4.64547e-06	-0.00353	0.01249	3.87425e-06	21.0029	0.47092		-6.82102e-06	0.01217	0.01231	1.69477e-06	7.92673	0.18321		-6.73366e-06	0.01361	0.01479	1.78458e-06	7.19448	0.62435		-3.94025e-06	0.0161	0.02265	2.39625e-06	9.55316	0.12675		-1.14541e-06	0.03157	0.01874	2.66582e-06	7.77538	0.58844
	-4.64447e-06	-0.00595	0.00846	3.87325e-06	20.9754	0.48719		-6.82002e-06	0.00488	0.01972	1.69377e-06	7.88754	0.18148		-6.73266e-06	0.0117	0.01297	1.78358e-06	7.16585	0.62187		-3.93925e-06	0.016	0.00638	2.39525e-06	9.50905	0.11883		-1.14441e-06	0.02188	0.01656	2.66482e-06	7.73231	0.61516
	-4.64347e-06	-0.00265	0.01297	3.87225e-06	20.9426	0.47737		-6.81902e-06	0.0141	0.01648	1.69277e-06	7.83968	0.17686		-6.73166e-06	0.00506	0.02479	1.78258e-06	7.12932	0.6239		-3.93824e-06	0.02153	0.03651	2.39425e-06	9.49863	0.11029		-1.14341e-06	0.00463	0.02507	2.66382e-06	7.7136	0.55902
	-4.64246e-06	-0.00717	0.00649	3.87125e-06	20.8976	0.47191		-6.81802e-06	-0.00266	0.01031	1.69176e-06	7.8321	0.18923		-6.73066e-06	0.01776	0.02761	1.78158e-06	7.11293	0.64328		-3.93724e-06	0.0109	0.01109	2.39325e-06	9.46078	0.12194		-1.14241e-06	0.00413	0.03644	2.66282e-06	7.70895	0.52544
	-4.64146e-06	0.00213	0.02231	3.87025e-06	20.8813	0.47499		-6.81702e-06	0.00723	0.01983	1.69076e-06	7.80142	0.19634		-6.72966e-06	0.000597306	0.01794	1.78058e-06	7.06072	0.64693		-3.93624e-06	-0.00172	0.00655	2.39225e-06	9.41129	0.16766		-1.14141e-06	0.01895	0.01489	2.66182e-06	7.70578	0.49393
	-4.64046e-06	0.00625	0.01302	3.86925e-06	20.8458	0.46723		-6.81602e-06	0.00639	0.01477	1.68976e-06	7.78945	0.14711		-6.72866e-06	0.01305	0.01657	1.77958e-06	7.05525	0.67969		-3.93524e-06	0.01208	0.0076	2.39125e-06	9.3707	0.17689		-1.14041e-06	0.01232	0.0217	2.66082e-06	7.69622	0.51079
	-4.63946e-06	0.00648	0.00866	3.86825e-06	20.8274	0.51763		-6.81502e-06	0.00663	0.01634	1.68876e-06	7.73083	0.14191		-6.72766e-06	0.01469	0.01447	1.77858e-06	7.00845	0.65292		-3.93424e-06	0.01228	0.0112	2.39025e-06	9.33186	0.1541		-1.13941e-06	0.02902	0.03003	2.65982e-06	7.65064	0.52795
	-4.63846e-06	0.00235	0.00923	3.86725e-06	20.8187	0.4601		-6.81402e-06	0.01071	0.02094	1.68776e-06	7.66066	0.15426		-6.72666e-06	0.01276	0.01919	1.77757e-06	6.97283	0.63683		-3.93324e-06	0.01488	0.01378	2.38925e-06	9.32024	0.11936		-1.13841e-06	0.02653	0.02098	2.65882e-06	7.63591	0.54997
	-4.63746e-06	0.00625	0.00735	3.86625e-06	20.7648	0.47065		-6.81302e-06	0.00284	0.01526	1.68676e-06	7.65638	0.15714		-6.72566e-06	0.00295	0.01805	1.77657e-06	6.92943	0.65824		-3.93224e-06	0.00448	0.01115	2.38825e-06	9.33696	0.09363		-1.13741e-06	0.02026	0.03012	2.65782e-06	7.55748	0.55632
	-4.63646e-06	-0.00664	0.01359	3.86525e-06	20.7134	0.48606		-6.81202e-06	0.00414	0.01907	1.68576e-06	7.64997	0.14074		-6.72466e-06	0.00529	0.01877	1.77557e-06	6.9191	0.66267		-3.93124e-06	0.02393	0.00897	2.38725e-06	9.31654	0.11783		-1.13641e-06	-0.0031	0.02405	2.65682e-06	7.55734	0.50879
	-4.63546e-06	0.00907	0.00916	3.86425e-06	20.6755	0.49652		-6.81102e-06	0.01198	0.01997	1.68476e-06	7.61474	0.15291		-6.72366e-06	0.01413	0.02549	1.77457e-06	6.87123	0.70937		-3.93024e-06	0.00235	0.0253	2.38625e-06	9.23182	0.15039		-1.13541e-06	0.01401	0.01412	2.65582e-06	7.5532	0.48475
	-4.63446e-06	0.000998741	0.01553	3.86324e-06	20.6332	0.5111		-6.81002e-06	0.00764	0.01751	1.68376e-06	7.60134	0.15531		-6.72266e-06	0.00461	0.02129	1.77357e-06	6.85201	0.69807		-3.92924e-06	0.0154	0.01417	2.38525e-06	9.16518	0.16252		-1.13441e-06	0.00463	0.01742	2.65482e-06	7.53922	0.49729
	-4.63346e-06	0.00839	0.01334	3.86224e-06	20.6172	0.51386		-6.80902e-06	0.000615109	0.02331	1.68276e-06	7.59573	0.15274		-6.72166e-06	0.00368	0.02812	1.77257e-06	6.83788	0.66833		-3.92824e-06	0.01135	0.01894	2.38424e-06	9.14528	0.09041		-1.13341e-06	0.02706	0.02859	2.65382e-06	7.48923	0.52824
	-4.63246e-06	0.00575	0.00912	3.86124e-06	20.5801	0.51373		-6.80802e-06	0.01366	0.00827	1.68176e-06	7.58827	0.17161		-6.72066e-06	0.02472	0.00942	1.77157e-06	6.79294	0.6299		-3.92724e-06	0.02141	0.01474	2.38324e-06	9.16531	0.0872		-1.13241e-06	0.03158	0.01435	2.65282e-06	7.41725	0.53199
	-4.63146e-06	0.000622647	0.01036	3.86024e-06	20.5657	0.50071		-6.80702e-06	0.01473	0.01554	1.68076e-06	7.50081	0.15888		-6.71966e-06	0.00932	0.01998	1.77057e-06	6.7823	0.62198		-3.92624e-06	0.00984	0.01629	2.38224e-06	9.11978	0.12973		-1.13141e-06	0.01579	0.02277	2.65182e-06	7.3771	0.5484
	-4.63046e-06	0.00813	0.01683	3.85924e-06	20.5265	0.48807		-6.80602e-06	0.000176284	0.02416	1.67976e-06	7.49784	0.1228		-6.71866e-06	0.00948	0.02529	1.76957e-06	6.7406	0.65754		-3.92524e-06	0.01269	0.01011	2.38124e-06	9.11757	0.07798		-1.13041e-06	0.00577	0.01787	2.65082e-06	7.36518	0.50225
	-4.62946e-06	-0.00672	0.01106	3.85824e-06	20.5107	0.49568		-6.80502e-06	0.01619	0.01209	1.67876e-06	7.45684	0.18395		-6.71766e-06	0.0167	0.02474	1.76857e-06	6.72173	0.68537		-3.92424e-06	0.00314	0.0304	2.38024e-06	9.05002	0.13118		-1.12941e-06	0.000170155	0.01437	2.64982e-06	7.36705	0.45704
	-4.62846e-06	-0.0034	0.01377	3.85724e-06	20.4797	0.5151		-6.80402e-06	0.01072	0.01415	1.67776e-06	7.43938	0.19945		-6.71666e-06	0.00218	0.01886	1.76757e-06	6.68416	0.69812		-3.92324e-06	0.00032864	0.00897	2.37924e-06	9.02787	0.16385		-1.1284e-06	0.01008	0.02125	2.64882e-06	7.33567	0.45959
	-4.62746e-06	0.00156	0.01594	3.85624e-06	20.4402	0.50249		-6.80301e-06	0.01579	0.01353	1.67676e-06	7.42232	0.17597		-6.71566e-06	0.01245	0.01424	1.76657e-06	6.63749	0.67049		-3.92224e-06	0.01116	0.01744	2.37824e-06	9.03013	0.15968		-1.1274e-06	0.02455	0.01152	2.64782e-06	7.27188	0.51112
	-4.62646e-06	-0.00648	0.01687	3.85524e-06	20.3851	0.49898		-6.80201e-06	0.01353	0.01103	1.67576e-06	7.39983	0.2023		-6.71466e-06	0.01821	0.01729	1.76557e-06	6.62145	0.67907		-3.92124e-06	0.00923	0.01382	2.37724e-06	8.97344	0.1233		-1.1264e-06	0.03411	0.02197	2.64682e-06	7.23073	0.54182
	-4.62546e-06	0.00571	0.00768	3.85424e-06	20.3594	0.47304		-6.80101e-06	0.01597	0.01399	1.67476e-06	7.37993	0.16298		-6.71366e-06	0.01549	0.02489	1.76457e-06	6.60903	0.67308		-3.92024e-06	0.01507	0.01075	2.37624e-06	8.93021	0.08071		-1.1254e-06	0.01181	0.02371	2.64582e-06	7.19877	0.55873
	-4.62446e-06	0.00648	0.01347	3.85324e-06	20.3455	0.49389		-6.80001e-06	0.0212	0.00715	1.67376e-06	7.36254	0.16532		-6.71266e-06	0.01482	0.0171	1.76357e-06	6.58086	0.67856		-3.91924e-06	0.00973	0.01883	2.37524e-06	8.91279	0.10357		-1.1244e-06	-0.00358	0.02831	2.64481e-06	7.21581	0.52352
	-4.62346e-06	0.00412	0.0092	3.85224e-06	20.2953	0.51536		-6.79901e-06	0.02051	0.01787	1.67275e-06	7.32449	0.18723		-6.71166e-06	0.01374	0.03889	1.76257e-06	6.54606	0.69039		-3.91824e-06	0.00769	0.01407	2.37424e-06	8.88065	0.08226		-1.1234e-06	-0.000186331	0.02811	2.64381e-06	7.21177	0.48366
	-4.62246e-06	-0.00207	0.01124	3.85124e-06	20.2679	0.52064		-6.79801e-06	0.01394	0.0158	1.67175e-06	7.28705	0.19374		-6.71066e-06	0.00859	0.01696	1.76157e-06	6.49246	0.69889		-3.91724e-06	-0.00419	0.01999	2.37324e-06	8.80578	0.16678		-1.1224e-06	-0.000437535	0.02113	2.64281e-06	7.19191	0.49798
	-4.62146e-06	-0.000949837	0.01158	3.85024e-06	20.2605	0.50027		-6.79701e-06	0.00711	0.00642	1.67075e-06	7.23718	0.18634		-6.70966e-06	0.00643	0.01623	1.76057e-06	6.51444	0.63803		-3.91624e-06	-0.01361	0.01167	2.37224e-06	8.78249	0.13352		-1.1214e-06	0.00902	0.02963	2.64181e-06	7.127	0.52288
	-4.62046e-06	0.01065	0.01229	3.84924e-06	20.2324	0.5224		-6.79601e-06	0.00859	0.00745	1.66975e-06	7.23529	0.19838		-6.70866e-06	0.00878	0.01405	1.75957e-06	6.48958	0.63644		-3.91524e-06	0.01094	0.00709	2.37124e-06	8.74916	0.17432		-1.1204e-06	0.02142	0.03126	2.64081e-06	7.09148	0.5663
	-4.61946e-06	0.00628	0.00914	3.84824e-06	20.2198	0.52788		-6.79501e-06	0.01962	0.00382	1.66875e-06	7.17525	0.17959		-6.70766e-06	0.01063	0.02135	1.75856e-06	6.44854	0.65165		-3.91423e-06	0.01805	0.01736	2.37024e-06	8.76796	0.10725		-1.1194e-06	0.0148	0.02314	2.63981e-06	7.04521	0.56966
	-4.61846e-06	-0.00701	0.01423	3.84724e-06	20.1771	0.495		-6.79401e-06	0.0211	0.00743	1.66775e-06	7.17623	0.19338		-6.70666e-06	0.00616	0.01707	1.75756e-06	6.44542	0.68908		-3.91323e-06	-0.000550402	0.00681	2.36924e-06	8.73	0.1109		-1.1184e-06	0.00481	0.03216	2.63881e-06	7.008	0.55752
	-4.61746e-06	-0.01224	0.01239	3.84624e-06	20.1385	0.50918		-6.79301e-06	0.01718	0.01445	1.66675e-06	7.15846	0.17833		-6.70566e-06	0.01449	0.03957	1.75656e-06	6.39366	0.71339		-3.91223e-06	0.01769	0.01425	2.36824e-06	8.70694	0.14471		-1.1174e-06	0.00446	0.02555	2.63781e-06	7.04834	0.48906
	-4.61646e-06	0.000872453	0.0142	3.84523e-06	20.1048	0.48336		-6.79201e-06	0.01371	0.0138	1.66575e-06	7.12473	0.14637		-6.70465e-06	0.01172	0.01722	1.75556e-06	6.35143	0.70804		-3.91123e-06	0.00424	0.01277	2.36724e-06	8.63499	0.16242		-1.1164e-06	0.00255	0.02173	2.63681e-06	7.03349	0.46229
	-4.61546e-06	-0.0063	0.01212	3.84423e-06	20.0821	0.51631		-6.79101e-06	0.00987	0.02375	1.66475e-06	7.09143	0.17434		-6.70365e-06	0.00844	0.01699	1.75456e-06	6.32407	0.67924		-3.91023e-06	-0.000163331	0.00801	2.36624e-06	8.5693	0.15288		-1.1154e-06	0.01222	0.00457	2.63581e-06	7.01394	0.50357
	-4.61446e-06	0.0036	0.01204	3.84323e-06	20.0487	0.54463		-6.79001e-06	0.000889432	0.01338	1.66375e-06	7.05903	0.17869		-6.70265e-06	0.006	0.00812	1.75356e-06	6.31825	0.63654		-3.90923e-06	0.00969	0.02764	2.36524e-06	8.55811	0.1205		-1.1144e-06	0.00414	0.01396	2.63481e-06	6.94698	0.56331
	-4.61345e-06	-0.00202	0.00994	3.84223e-06	20.004	0.49114		-6.78901e-06	0.01718	0.02072	1.66275e-06	7.0384	0.1642		-6.70165e-06	0.01164	0.01907	1.75256e-06	6.26662	0.62179		-3.90823e-06	0.00645	0.01052	2.36424e-06	8.56284	0.11496		-1.1134e-06	0.02827	0.01783	2.63381e-06	6.91372	0.59284
	-4.61245e-06	-0.00091642	0.01393	3.84123e-06	19.9584	0.5303		-6.78801e-06	0.00967	0.01688	1.66175e-06	6.98973	0.1841		-6.70065e-06	0.00635	0.02244	1.75156e-06	6.21723	0.62946		-3.90723e-06	0.00623	0.01719	2.36323e-06	8.55287	0.11949		-1.1124e-06	0.01345	0.01239	2.63281e-06	6.85821	0.54308
	-4.61145e-06	0.00325	0.01518	3.84023e-06	19.9539	0.52337		-6.78701e-06	0.01929	0.01166	1.66075e-06	6.94352	0.19751		-6.69965e-06	-0.00254	0.02986	1.75056e-06	6.19677	0.63757		-3.90623e-06	0.00995	0.01966	2.36223e-06	8.51689	0.10981		-1.1114e-06	0.00893	0.02244	2.63181e-06	6.87522	0.46321
	-4.61045e-06	-0.00112	0.00607	3.83923e-06	19.9133	0.50117		-6.78601e-06	0.01471	0.00884	1.65975e-06	6.93177	0.21469		-6.69865e-06	0.00793	0.02333	1.74956e-06	6.18634	0.66868		-3.90523e-06	0.00344	0.01663	2.36123e-06	8.49248	0.13481		-1.1104e-06	-0.00119	0.01999	2.63081e-06	6.83274	0.45523
	-4.60945e-06	0.00697	0.00865	3.83823e-06	19.8713	0.52406		-6.78501e-06	0.01426	0.02217	1.65875e-06	6.89577	0.18936		-6.69765e-06	0.0048	0.01411	1.74856e-06	6.17281	0.69173		-3.90423e-06	0.00847	0.01102	2.36023e-06	8.42045	0.11441		-1.1094e-06	0.02143	0.01012	2.62981e-06	6.82468	0.4963
	-4.60845e-06	0.01021	0.01595	3.83723e-06	19.8539	0.54746		-6.78401e-06	0.01229	0.00975	1.65775e-06	6.87202	0.21468		-6.69665e-06	0.000778217	0.01728	1.74756e-06	6.14017	0.67661		-3.90323e-06	0.00422	0.02273	2.35923e-06	8.39981	0.14		-1.1084e-06	0.01663	0.02433	2.62881e-06	6.79929	0.55579
	-4.60745e-06	0.00392	0.00729	3.83623e-06	19.8315	0.53037		-6.78301e-06	0.01252	0.02074	1.65675e-06	6.87492	0.17331		-6.69565e-06	0.00913	0.01235	1.74656e-06	6.12301	0.67837		-3.90223e-06	0.00734	0.01292	2.35823e-06	8.4256	0.15169		-1.1074e-06	0.03266	0.01762	2.62781e-06	6.73549	0.54176
	-4.60645e-06	0.00256	0.01431	3.83523e-06	19.7875	0.51365		-6.78201e-06	0.00768	0.02229	1.65575e-06	6.82412	0.20365		-6.69465e-06	0.00668	0.0266	1.74556e-06	6.0941	0.66323		-3.90123e-06	0.02738	0.01586	2.35723e-06	8.40418	0.1514		-1.1064e-06	0.01982	0.02416	2.62681e-06	6.69985	0.53395
	-4.60545e-06	0.00659	0.01016	3.83423e-06	19.7813	0.51726		-6.78101e-06	0.0141	0.01242	1.65475e-06	6.81291	0.24546		-6.69365e-06	0.00103	0.01893	1.74456e-06	6.06954	0.6793		-3.90023e-06	0.000662564	0.01318	2.35623e-06	8.34857	0.20632		-1.1054e-06	0.00306	0.02097	2.62581e-06	6.71057	0.4711
	-4.60445e-06	-0.00453	0.01236	3.83323e-06	19.7296	0.51124		-6.78001e-06	0.00575	0.0077	1.65374e-06	6.81247	0.17989		-6.69265e-06	0.01144	0.01324	1.74356e-06	6.04114	0.67034		-3.89923e-06	-0.00383	0.01749	2.35523e-06	8.30997	0.18614		-1.1044e-06	-0.00413	0.01741	2.62481e-06	6.71916	0.44028
	-4.60345e-06	-0.0046	0.00486	3.83223e-06	19.6929	0.49826		-6.77901e-06	0.00629	0.01175	1.65274e-06	6.76239	0.17413		-6.69165e-06	0.00349	0.02881	1.74256e-06	5.97671	0.68855		-3.89823e-06	-0.00361	0.01683	2.35423e-06	8.25594	0.1763		-1.1034e-06	-0.000270905	0.01801	2.62381e-06	6.69348	0.45602
	-4.60245e-06	0.00126	0.01644	3.83123e-06	19.6725	0.52307		-6.77801e-06	0.00568	0.0107	1.65174e-06	6.7372	0.15271		-6.69065e-06	0.01744	0.00926	1.74156e-06	5.95437	0.67176		-3.89723e-06	0.01894	0.01729	2.35323e-06	8.22116	0.18367		-1.10239e-06	0.01462	0.01005	2.6228e-06	6.66871	0.49947
	-4.60145e-06	-0.00135	0.01806	3.83023e-06	19.6327	0.51132		-6.77701e-06	0.01059	0.01329	1.65074e-06	6.73225	0.18683		-6.68965e-06	0.00368	0.01294	1.74056e-06	5.90901	0.64417		-3.89623e-06	0.01009	0.01737	2.35223e-06	8.20589	0.15284		-1.10139e-06	0.0145	0.02729	2.6218e-06	6.62186	0.55012
	-4.60045e-06	0.01159	0.0165	3.82923e-06	19.6024	0.52152		-6.77601e-06	0.01189	0.01132	1.64974e-06	6.70389	0.17739		-6.68865e-06	0.00503	0.01553	1.73955e-06	5.91873	0.62671		-3.89523e-06	0.00408	0.01496	2.35123e-06	8.20028	0.13137		-1.10039e-06	0.02933	0.01536	2.6208e-06	6.57352	0.55137
	-4.59945e-06	-0.00299	0.01149	3.82823e-06	19.5874	0.52562		-6.775e-06	0.01331	0.01876	1.64874e-06	6.64362	0.16337		-6.68765e-06	0.00243	0.02669	1.73855e-06	5.89136	0.7069		-3.89423e-06	0.00954	0.01606	2.35023e-06	8.20532	0.14149		-1.09939e-06	0.00477	0.00893	2.6198e-06	6.58413	0.47658
	-4.59845e-06	0.01236	0.01887	3.82723e-06	19.5783	0.51482		-6.774e-06	0.00581	0.01787	1.64774e-06	6.63117	0.18387		-6.68665e-06	0.00616	0.01657	1.73755e-06	5.85557	0.69788		-3.89323e-06	-0.00254	0.00773	2.34923e-06	8.12436	0.16928		-1.09839e-06	0.00145	0.01076	2.6188e-06	6.6045	0.43419
	-4.59745e-06	0.00284	0.0103	3.82622e-06	19.5372	0.52705		-6.773e-06	0.01187	0.01614	1.64674e-06	6.62875	0.20114		-6.68565e-06	-0.000784882	0.01079	1.73655e-06	5.83212	0.7012		-3.89223e-06	-0.000393333	0.01042	2.34823e-06	8.03941	0.18687		-1.09739e-06	0.01214	0.01376	2.6178e-06	6.58939	0.47946
	-4.59645e-06	0.01296	0.01429	3.82522e-06	19.4939	0.51989		-6.772e-06	0.01626	0.00935	1.64574e-06	6.6178	0.16407		-6.68465e-06	0.00765	0.00997	1.73555e-06	5.81751	0.66793		-3.89123e-06	0.00338	0.02083	2.34723e-06	8.00996	0.13904		-1.09639e-06	0.02009	0.01475	2.6168e-06	6.5334	0.50024
	-4.59545e-06	-0.000767359	0.01292	3.82422e-06	19.4828	0.51186		-6.771e-06	0.00973	0.01835	1.64474e-06	6.56892	0.18243		-6.68365e-06	0.00416	0.00574	1.73455e-06	5.77576	0.61933		-3.89023e-06	0.01355	0.01812	2.34623e-06	8.02799	0.14179		-1.09539e-06	0.03534	0.01607	2.6158e-06	6.49032	0.55241
	-4.59445e-06	-0.00223	0.00729	3.82322e-06	19.4549	0.51303		-6.77e-06	0.00396	0.02018	1.64374e-06	6.53011	0.18023		-6.68265e-06	0.0162	0.03294	1.73355e-06	5.76698	0.62585		-3.88922e-06	0.00914	0.01505	2.34523e-06	8.04343	0.12659		-1.09439e-06	0.0214	0.02563	2.6148e-06	6.45265	0.57623
	-4.59345e-06	0.01009	0.01048	3.82222e-06	19.4016	0.52793		-6.769e-06	0.01165	0.0121	1.64274e-06	6.52421	0.18717		-6.68165e-06	0.00108	0.02325	1.73255e-06	5.71784	0.66759		-3.88822e-06	0.01309	0.01024	2.34423e-06	8.04161	0.17412		-1.09339e-06	0.01079	0.02598	2.6138e-06	6.45221	0.52704
	-4.59245e-06	0.01108	0.00594	3.82122e-06	19.3687	0.5222		-6.768e-06	0.01372	0.01658	1.64174e-06	6.47421	0.18611		-6.68065e-06	0.00318	0.01394	1.73155e-06	5.7017	0.70413		-3.88722e-06	0.00964	0.01353	2.34322e-06	7.97268	0.1563		-1.09239e-06	0.00357	0.02472	2.6128e-06	6.41403	0.45082
	-4.59145e-06	-0.00443	0.01307	3.82022e-06	19.341	0.54823		-6.767e-06	0.0081	0.00423	1.64074e-06	6.44321	0.16685		-6.67965e-06	0.000676116	0.01289	1.73055e-06	5.66823	0.6697		-3.88622e-06	-0.00107	0.01285	2.34222e-06	7.93955	0.21498		-1.09139e-06	0.0143	0.01516	2.6118e-06	6.4444	0.43855
	-4.59045e-06	0.00926	0.01281	3.81922e-06	19.2929	0.50863		-6.766e-06	0.01124	0.01431	1.63974e-06	6.43887	0.19912		-6.67865e-06	0.0187	0.02217	1.72955e-06	5.65073	0.68199		-3.88522e-06	-0.00378	0.00984	2.34122e-06	7.8538	0.20948		-1.09039e-06	0.0021	0.02127	2.6108e-06	6.36319	0.48414
	-4.58945e-06	0.000209325	0.00874	3.81822e-06	19.2752	0.50183		-6.765e-06	0.01801	0.02023	1.63874e-06	6.41814	0.19065		-6.67765e-06	0.00246	0.01627	1.72855e-06	5.5942	0.68972		-3.88422e-06	0.0275	0.02045	2.34022e-06	7.85353	0.18037		-1.08939e-06	0.02469	0.02178	2.6098e-06	6.36691	0.53196
	-4.58845e-06	0.00601	0.01068	3.81722e-06	19.2789	0.48407		-6.764e-06	0.00914	0.01554	1.63774e-06	6.38842	0.22605		-6.67665e-06	0.00377	0.01259	1.72755e-06	5.59087	0.67219		-3.88322e-06	0.00512	0.01416	2.33922e-06	7.86274	0.18055		-1.08839e-06	0.01567	0.03848	2.6088e-06	6.28997	0.52467
	-4.58745e-06	0.0026	0.01282	3.81622e-06	19.2243	0.50381		-6.763e-06	0.00949	0.0115	1.63674e-06	6.35575	0.17623		-6.67564e-06	0.00541	0.01511	1.72655e-06	5.58728	0.71021		-3.88222e-06	0.01256	0.01129	2.33822e-06	7.8558	0.17643		-1.08739e-06	0.01652	0.03231	2.6078e-06	6.27056	0.50565
	-4.58645e-06	0.00181	0.01251	3.81522e-06	19.1907	0.47573		-6.762e-06	0.01054	0.01368	1.63574e-06	6.33425	0.21834		-6.67464e-06	0.00148	0.01898	1.72555e-06	5.55193	0.70729		-3.88122e-06	0.00617	0.01559	2.33722e-06	7.82056	0.20437		-1.08639e-06	-0.00864	0.0121	2.6068e-06	6.30179	0.44766
	-4.58545e-06	-0.01133	0.02171	3.81422e-06	19.1594	0.50648		-6.761e-06	0.00583	0.01122	1.63474e-06	6.30032	0.23355		-6.67364e-06	-0.00189	0.01893	1.72455e-06	5.52269	0.71193		-3.88022e-06	-0.00176	0.02236	2.33622e-06	7.77008	0.13878		-1.08539e-06	0.0073	0.01062	2.6058e-06	6.28964	0.42705
	-4.58444e-06	0.00201	0.01441	3.81322e-06	19.1121	0.5207		-6.76e-06	0.00592	0.01044	1.63373e-06	6.28038	0.17955		-6.67264e-06	3.19033e-06	0.01586	1.72355e-06	5.48627	0.69353		-3.87922e-06	0.00533	0.0066	2.33522e-06	7.71401	0.20265		-1.08439e-06	0.01384	0.01888	2.6048e-06	6.24181	0.46674
	-4.58344e-06	0.000377062	0.01195	3.81222e-06	19.1217	0.50307		-6.759e-06	0.01083	0.02047	1.63273e-06	6.25288	0.1983		-6.67164e-06	0.000802473	0.03132	1.72255e-06	5.43287	0.68356		-3.87822e-06	0.01272	0.00821	2.33422e-06	7.70621	0.13859		-1.08339e-06	0.02549	0.02343	2.6038e-06	6.21578	0.49169
	-4.58244e-06	0.00754	0.00499	3.81122e-06	19.104	0.52409		-6.758e-06	0.01168	0.014	1.63173e-06	6.22277	0.17959		-6.67064e-06	0.00208	0.00993	1.72155e-06	5.43376	0.65864		-3.87722e-06	0.01325	0.01026	2.33322e-06	7.68259	0.17593		-1.08239e-06	0.01547	0.02609	2.6028e-06	6.19733	0.52365
	-4.58144e-06	-0.00654	0.01296	3.81022e-06	19.0422	0.49421		-6.757e-06	0.01451	0.00869	1.63073e-06	6.20321	0.17826		-6.66964e-06	0.00329	0.02815	1.72055e-06	5.40353	0.67834		-3.87622e-06	0.00103	0.00924	2.33222e-06	7.639	0.17084		-1.08139e-06	0.01327	0.02926	2.6018e-06	6.13011	0.48527
	-4.58044e-06	0.00915	0.01461	3.80922e-06	18.9927	0.526		-6.756e-06	0.00938	0.01162	1.62973e-06	6.19166	0.19279		-6.66864e-06	0.000232143	0.02749	1.71954e-06	5.37588	0.71966		-3.87522e-06	0.01071	0.01118	2.33122e-06	7.64224	0.19072		-1.08039e-06	0.00554	0.01475	2.6008e-06	6.15205	0.44087
	-4.57944e-06	0.00117	0.00853	3.80822e-06	19.0024	0.52116		-6.755e-06	0.01985	0.0129	1.62873e-06	6.18785	0.20987		-6.66764e-06	-0.00662	0.0235	1.71854e-06	5.35186	0.69121		-3.87422e-06	0.0016	0.0148	2.33022e-06	7.58831	0.19666		-1.07939e-06	-0.00572	0.01025	2.59979e-06	6.13856	0.43958
	-4.57844e-06	0.00132	0.01138	3.80721e-06	18.9743	0.51255		-6.754e-06	0.01523	0.02004	1.62773e-06	6.15027	0.2393		-6.66664e-06	0.000294852	0.01021	1.71754e-06	5.32469	0.68639		-3.87322e-06	-0.0066	0.02171	2.32922e-06	7.56913	0.22562		-1.07839e-06	0.0135	0.01614	2.59879e-06	6.12636	0.45434
	-4.57744e-06	0.00665	0.01695	3.80621e-06	18.9456	0.52176		-6.753e-06	0.00506	0.01394	1.62673e-06	6.12734	0.26203		-6.66564e-06	0.00343	0.01542	1.71654e-06	5.2982	0.67943		-3.87222e-06	0.02014	0.01968	2.32822e-06	7.53546	0.16578		-1.07739e-06	0.0306	0.02159	2.59779e-06	6.07022	0.49181
	-4.57644e-06	0.0041	0.00969	3.80521e-06	18.9169	0.52363		-6.752e-06	0.01183	0.00886	1.62573e-06	6.07283	0.23956		-6.66464e-06	0.0122	0.01822	1.71554e-06	5.27679	0.66933		-3.87122e-06	0.00586	0.01551	2.32722e-06	7.55271	0.18896		-1.07639e-06	0.02373	0.0228	2.59679e-06	6.04587	0.53678
	-4.57544e-06	-0.00127	0.01586	3.80421e-06	18.8932	0.50279		-6.751e-06	0.01827	0.01833	1.62473e-06	6.0796	0.24143		-6.66364e-06	0.00722	0.01688	1.71454e-06	5.24637	0.66173		-3.87022e-06	0.01146	0.01423	2.32622e-06	7.56349	0.16853		-1.07539e-06	0.01339	0.02039	2.59579e-06	6.02809	0.5134
	-4.57444e-06	0.000214338	0.01031	3.80321e-06	18.8584	0.50715		-6.75e-06	0.01056	0.01224	1.62373e-06	6.04756	0.23636		-6.66264e-06	-0.00618	0.02104	1.71354e-06	5.22971	0.69416		-3.86922e-06	0.0016	0.01725	2.32522e-06	7.48542	0.16018		-1.07438e-06	-0.01223	0.019	2.59479e-06	6.01282	0.49973
	-4.57344e-06	0.00122	0.02073	3.80221e-06	18.8077	0.51118		-6.749e-06	0.00697	0.01748	1.62273e-06	5.99092	0.23691		-6.66164e-06	0.01018	0.03346	1.71254e-06	5.20004	0.68576		-3.86822e-06	-0.01108	0.02517	2.32422e-06	7.43484	0.18456		-1.07338e-06	0.0035	0.0176	2.59379e-06	5.99314	0.44797
	-4.57244e-06	0.000594138	0.00333	3.80121e-06	18.7929	0.52594		-6.748e-06	0.0153	0.01366	1.62173e-06	5.96807	0.25219		-6.66064e-06	0.00202	0.01355	1.71154e-06	5.18556	0.69382		-3.86722e-06	-0.00719	0.00969	2.32321e-06	7.42473	0.19132		-1.07238e-06	-0.00246	0.0144	2.59279e-06	5.98005	0.42015
	-4.57144e-06	-0.00256	0.00856	3.80021e-06	18.7868	0.54651		-6.747e-06	0.00818	0.00165	1.62073e-06	5.97499	0.25288		-6.65964e-06	0.00818	0.00847	1.71054e-06	5.17331	0.65811		-3.86622e-06	0.00393	0.02197	2.32221e-06	7.40475	0.20268		-1.07138e-06	0.02237	0.01505	2.59179e-06	5.92869	0.48052
	-4.57044e-06	0.000262289	0.00963	3.79921e-06	18.7235	0.56822		-6.74599e-06	0.00856	0.00698	1.61973e-06	5.93598	0.27048		-6.65864e-06	-0.00102	0.01178	1.70954e-06	5.10167	0.68938		-3.86522e-06	0.00472	0.01312	2.32121e-06	7.37692	0.17285		-1.07038e-06	0.01788	0.01803	2.59079e-06	5.88992	0.48164
	-4.56944e-06	-0.0024	0.00979	3.79821e-06	18.712	0.53536		-6.74499e-06	0.0076	0.01385	1.61873e-06	5.91117	0.24102		-6.65764e-06	-0.000592	0.02361	1.70854e-06	5.10105	0.64932		-3.86421e-06	0.00948	0.02404	2.32021e-06	7.35496	0.17594		-1.06938e-06	0.01907	0.03533	2.58979e-06	5.85212	0.501
	-4.56844e-06	0.00017831	0.01189	3.79721e-06	18.671	0.52133		-6.74399e-06	0.01479	0.01379	1.61773e-06	5.92767	0.25865		-6.65664e-06	0.00659	0.01014	1.70754e-06	5.07012	0.69128		-3.86321e-06	0.00111	0.01492	2.31921e-06	7.31014	0.19316		-1.06838e-06	0.00921	0.02995	2.58879e-06	5.83065	0.44582
	-4.56744e-06	-0.000863423	0.0067	3.79621e-06	18.6538	0.5264		-6.74299e-06	0.01824	0.01917	1.61673e-06	5.90421	0.21703		-6.65564e-06	-0.000396945	0.01442	1.70654e-06	5.02924	0.72034		-3.86221e-06	0.00323	0.01391	2.31821e-06	7.28006	0.17787		-1.06738e-06	-0.00477	0.02263	2.58779e-06	5.84316	0.43818
	-4.56644e-06	0.0015	0.0164	3.79521e-06	18.6251	0.53976		-6.74199e-06	0.00837	0.02029	1.61573e-06	5.86408	0.27197		-6.65464e-06	0.00398	0.01769	1.70554e-06	4.99256	0.71976		-3.86121e-06	0.00306	0.01208	2.31721e-06	7.18962	0.23971		-1.06638e-06	0.01187	0.01637	2.58679e-06	5.85224	0.47743
	-4.56544e-06	0.00436	0.01025	3.79421e-06	18.5847	0.52944		-6.74099e-06	0.00622	0.01384	1.61473e-06	5.84615	0.26164		-6.65364e-06	-0.00371	0.02249	1.70454e-06	4.98106	0.68783		-3.86021e-06	0.000662971	0.01393	2.31621e-06	7.21597	0.17569		-1.06538e-06	0.01992	0.01343	2.58579e-06	5.80226	0.5189
	-4.56444e-06	0.01225	0.01812	3.79321e-06	18.5613	0.53097		-6.73999e-06	-0.000271641	0.0166	1.61372e-06	5.79368	0.27809		-6.65264e-06	0.01735	0.01083	1.70354e-06	4.97869	0.6607		-3.85921e-06	0.00853	0.01736	2.31521e-06	7.20767	0.19972		-1.06438e-06	0.02257	0.02406	2.58479e-06	5.75755	0.519
	-4.56344e-06	0.00701	0.01018	3.79221e-06	18.5234	0.51023		-6.73899e-06	0.01351	0.01998	1.61272e-06	5.79331	0.28434		-6.65164e-06	-0.0022	0.01596	1.70254e-06	4.97198	0.65415		-3.85821e-06	0.00873	0.0101	2.31421e-06	7.18216	0.19289		-1.06338e-06	0.00802	0.0313	2.58379e-06	5.72019	0.53547
	-4.56244e-06	0.01044	0.01111	3.79121e-06	18.5032	0.52634		-6.73799e-06	0.01273	0.0194	1.61172e-06	5.76082	0.26578		-6.65064e-06	0.00621	0.0114	1.70154e-06	4.95423	0.70225		-3.85721e-06	0.01016	0.00292	2.31321e-06	7.13919	0.20482		-1.06238e-06	0.01837	0.01869	2.58279e-06	5.72891	0.49859
	-4.56144e-06	-0.00405	0.01145	3.79021e-06	18.4522	0.5169		-6.73699e-06	0.0037	0.00888	1.61072e-06	5.72922	0.22638		-6.64964e-06	0.00814	0.0248	1.70054e-06	4.9129	0.68802		-3.85621e-06	0.00325	0.01934	2.31221e-06	7.11479	0.23546		-1.06138e-06	0.00934	0.02566	2.58179e-06	5.72855	0.46205
	-4.56044e-06	0.00365	0.01224	3.78921e-06	18.4638	0.51438		-6.73599e-06	0.0047	0.01289	1.60972e-06	5.71617	0.22705		-6.64864e-06	-0.00233	0.00642	1.69953e-06	4.90746	0.70443		-3.85521e-06	0.000978027	0.00901	2.31121e-06	7.05537	0.23583		-1.06038e-06	-0.00166	0.02624	2.58079e-06	5.70451	0.45068
	-4.55944e-06	0.00538	0.01388	3.78821e-06	18.4233	0.50248		-6.73499e-06	0.00699	0.01641	1.60872e-06	5.698	0.24498		-6.64764e-06	-0.0027	0.01899	1.69853e-06	4.87394	0.66104		-3.85421e-06	-7.77131e-05	0.00845	2.31021e-06	7.03326	0.18915		-1.05938e-06	0.0088	0.01838	2.57979e-06	5.67092	0.48017
	-4.55844e-06	0.00418	0.01244	3.7872e-06	18.3848	0.5081		-6.73399e-06	0.01161	0.01384	1.60772e-06	5.67297	0.23951		-6.64664e-06	0.00594	0.01728	1.69753e-06	4.8827	0.66751		-3.85321e-06	0.00659	0.01581	2.30921e-06	7.00884	0.18788		-1.05838e-06	0.02338	0.02367	2.57879e-06	5.63585	0.51125
	-4.55744e-06	0.0027	0.02521	3.7862e-06	18.3604	0.49909		-6.73299e-06	0.01321	0.01768	1.60672e-06	5.6413	0.22433		-6.64563e-06	0.00439	0.02613	1.69653e-06	4.81194	0.63721		-3.85221e-06	0.00956	0.00703	2.30821e-06	6.99535	0.19927		-1.05738e-06	-0.00247	0.03163	2.57778e-06	5.58993	0.53373
	-4.55644e-06	0.00319	0.0043	3.7852e-06	18.3219	0.53602		-6.73199e-06	0.01741	0.00731	1.60572e-06	5.62797	0.21562		-6.64463e-06	-0.0072	0.02623	1.69553e-06	4.78476	0.68628		-3.85121e-06	-0.00315	0.01263	2.30721e-06	7.01097	0.21192		-1.05638e-06	0.00187	0.02677	2.57678e-06	5.60326	0.48742
	-4.55544e-06	0.00494	0.0103	3.7842e-06	18.3105	0.54185		-6.73099e-06	0.01717	0.00479	1.60472e-06	5.61106	0.23709		-6.64363e-06	2.82867e-05	0.01819	1.69453e-06	4.77951	0.70023		-3.85021e-06	-0.00418	0.01653	2.30621e-06	6.95389	0.2336		-1.05538e-06	0.01032	0.02821	2.57578e-06	5.57674	0.42788
	-4.55444e-06	-0.00401	0.00717	3.7832e-06	18.2592	0.53654		-6.72999e-06	0.02268	0.01993	1.60372e-06	5.54654	0.21982		-6.64263e-06	-0.00291	0.00959	1.69353e-06	4.74391	0.68516		-3.84921e-06	-0.00018261	0.01188	2.30521e-06	6.91054	0.20058		-1.05438e-06	0.00767	0.02752	2.57478e-06	5.57592	0.40155
	-4.55343e-06	0.00478	0.02355	3.7822e-06	18.2578	0.52618		-6.72899e-06	0.0128	0.00531	1.60272e-06	5.53243	0.20842		-6.64163e-06	0.00621	0.01947	1.69253e-06	4.71811	0.67497		-3.84821e-06	0.00736	0.0191	2.30421e-06	6.85743	0.21157		-1.05338e-06	0.01648	0.02641	2.57378e-06	5.56325	0.44775
	-4.55243e-06	0.01024	0.01259	3.7812e-06	18.2201	0.52527		-6.72799e-06	0.01635	0.01201	1.60172e-06	5.49656	0.21325		-6.64063e-06	0.00622	0.01338	1.69153e-06	4.69645	0.67771		-3.84721e-06	0.00395	0.019	2.3032e-06	6.84375	0.23115		-1.05238e-06	0.0169	0.01619	2.57278e-06	5.5544	0.45379
	-4.55143e-06	0.01121	0.01206	3.7802e-06	18.2104	0.51551		-6.72699e-06	0.00222	0.01034	1.60072e-06	5.47087	0.21669		-6.63963e-06	0.01374	0.00895	1.69053e-06	4.65184	0.68215		-3.84621e-06	0.000337518	0.01644	2.3022e-06	6.85364	0.21109		-1.05138e-06	0.02289	0.02674	2.57178e-06	5.50402	0.46668
	-4.55043e-06	-0.00866	0.01743	3.7792e-06	18.1857	0.49628		-6.72599e-06	0.01224	0.01525	1.59972e-06	5.4419	0.2347		-6.63863e-06	0.00417	0.01832	1.68953e-06	4.62101	0.67483		-3.84521e-06	0.00335	0.0072	2.3012e-06	6.85234	0.22965		-1.05038e-06	0.01571	0.03163	2.57078e-06	5.48603	0.4761
	-4.54943e-06	-0.01219	0.0234	3.7782e-06	18.1716	0.5073		-6.72499e-06	0.00435	0.01365	1.59872e-06	5.42172	0.22952		-6.63763e-06	0.000648425	0.01627	1.68853e-06	4.61006	0.72425		-3.84421e-06	-0.0061	0.00627	2.3002e-06	6.83121	0.20395		-1.04938e-06	-0.00282	0.02956	2.56978e-06	5.50478	0.44346
	-4.54843e-06	-0.00894	0.01847	3.7772e-06	18.137	0.53037		-6.72399e-06	0.00311	0.01189	1.59772e-06	5.43173	0.2295		-6.63663e-06	0.000574909	0.01402	1.68753e-06	4.59063	0.70963		-3.84321e-06	0.00417	0.01055	2.2992e-06	6.76614	0.228		-1.04838e-06	-0.00504	0.02776	2.56878e-06	5.48247	0.38657
	-4.54743e-06	-0.00313	0.01531	3.7762e-06	18.0868	0.54178		-6.72299e-06	-0.000359506	0.00626	1.59672e-06	5.39651	0.21639		-6.63563e-06	6.64578e-05	0.02118	1.68653e-06	4.53307	0.67835		-3.84221e-06	-0.0027	0.01702	2.2982e-06	6.74798	0.26681		-1.04737e-06	0.01314	0.01932	2.56778e-06	5.44643	0.45574
	-4.54643e-06	-0.00477	0.01032	3.7752e-06	18.0614	0.56472		-6.72199e-06	0.00466	0.02233	1.59572e-06	5.35909	0.23309		-6.63463e-06	0.00946	0.01122	1.68553e-06	4.53947	0.67424		-3.84121e-06	-0.0106	0.02295	2.2972e-06	6.73658	0.25297		-1.04637e-06	0.01907	0.01423	2.56678e-06	5.39156	0.46894
	-4.54543e-06	-0.01225	0.01311	3.7742e-06	18.0438	0.52542		-6.72099e-06	0.01278	0.00537	1.59471e-06	5.33346	0.22424		-6.63363e-06	0.00568	0.01094	1.68453e-06	4.50596	0.69335		-3.84021e-06	0.01226	0.00773	2.2962e-06	6.71629	0.26113		-1.04537e-06	0.03071	0.02048	2.56578e-06	5.38577	0.50117
	-4.54443e-06	0.00515	0.01319	3.7732e-06	18.016	0.52493		-6.71999e-06	0.00747	0.00387	1.59371e-06	5.31427	0.20814		-6.63263e-06	-0.00328	0.01836	1.68353e-06	4.44463	0.7007		-3.83921e-06	0.00986	0.02257	2.2952e-06	6.70149	0.25619		-1.04437e-06	0.01115	0.02533	2.56478e-06	5.36061	0.50093
	-4.54343e-06	-0.00204	0.01037	3.7722e-06	17.9808	0.52694		-6.71899e-06	0.01498	0.01374	1.59271e-06	5.29684	0.19017		-6.63163e-06	0.00562	0.01728	1.68253e-06	4.46023	0.6639		-3.8382e-06	0.0221	0.02168	2.2942e-06	6.67857	0.25124		-1.04337e-06	-0.00294	0.01713	2.56378e-06	5.3396	0.43726
	-4.54243e-06	-0.00905	0.00645	3.7712e-06	17.9757	0.50962		-6.71799e-06	0.00121	0.01874	1.59171e-06	5.27715	0.21949		-6.63063e-06	-0.00658	0.01822	1.68153e-06	4.44743	0.6659		-3.8372e-06	-0.0114	0.01647	2.2932e-06	6.64796	0.30014		-1.04237e-06	0.00405	0.03055	2.56278e-06	5.32631	0.45104
	-4.54143e-06	0.00519	0.00422	3.7702e-06	17.92	0.50111		-6.71698e-06	0.00499	0.01918	1.59071e-06	5.25265	0.22743		-6.62963e-06	-0.00439	0.01881	1.68052e-06	4.42407	0.69275		-3.8362e-06	0.00639	0.01323	2.2922e-06	6.58715	0.27802		-1.04137e-06	0.00402	0.01864	2.56178e-06	5.32847	0.4314
	-4.54043e-06	-0.00561	0.0154	3.7692e-06	17.87	0.5218		-6.71598e-06	0.01504	0.00771	1.58971e-06	5.24252	0.25825		-6.62863e-06	0.00765	0.02747	1.67952e-06	4.3749	0.66495		-3.8352e-06	-0.00101	0.0172	2.2912e-06	6.55778	0.28537		-1.04037e-06	0.02388	0.03631	2.56078e-06	5.31833	0.48909
	-4.53943e-06	-0.00607	0.00586	3.76819e-06	17.8506	0.49035		-6.71498e-06	-0.00244	0.01487	1.58871e-06	5.20723	0.24148		-6.62763e-06	0.00666	0.0154	1.67852e-06	4.35065	0.66748		-3.8342e-06	0.000340721	0.00891	2.2902e-06	6.55983	0.28026		-1.03937e-06	0.01194	0.02462	2.55978e-06	5.3071	0.51105
	-4.53843e-06	-0.00424	0.01332	3.76719e-06	17.8208	0.52329		-6.71398e-06	0.01015	0.00609	1.58771e-06	5.19332	0.20933		-6.62663e-06	-0.0036	0.01176	1.67752e-06	4.36578	0.67301		-3.8332e-06	0.00079413	0.01818	2.2892e-06	6.52265	0.22459		-1.03837e-06	0.009	0.03048	2.55878e-06	5.23567	0.54155
	-4.53743e-06	-0.01086	0.00907	3.76619e-06	17.7988	0.52191		-6.71298e-06	0.01624	0.00974	1.58671e-06	5.18363	0.21644		-6.62563e-06	0.00302	0.01113	1.67652e-06	4.35388	0.71406		-3.8322e-06	0.00895	0.01513	2.2882e-06	6.51334	0.2391		-1.03737e-06	0.01324	0.02631	2.55778e-06	5.20405	0.50273
	-4.53643e-06	-0.01015	0.00981	3.76519e-06	17.7941	0.47835		-6.71198e-06	0.0051	0.01273	1.58571e-06	5.14445	0.2337		-6.62463e-06	1.33492e-05	0.01698	1.67552e-06	4.32507	0.73182		-3.8312e-06	0.00609	0.01076	2.2872e-06	6.47462	0.23903		-1.03637e-06	-0.00394	0.02559	2.55678e-06	5.17798	0.4132
	-4.53543e-06	-0.00338	0.01046	3.76419e-06	17.7654	0.49492		-6.71098e-06	0.01858	0.02512	1.58471e-06	5.13416	0.21027		-6.62363e-06	-0.00884	0.01915	1.67452e-06	4.29611	0.74043		-3.8302e-06	0.00394	0.00475	2.2862e-06	6.47035	0.28087		-1.03537e-06	-0.00513	0.01604	2.55578e-06	5.16997	0.42195
	-4.53443e-06	0.00266	0.00798	3.76319e-06	17.7367	0.51221		-6.70998e-06	0.01441	0.01255	1.58371e-06	5.10816	0.23751		-6.62263e-06	0.00826	0.03033	1.67352e-06	4.27176	0.6869		-3.8292e-06	0.00543	0.01926	2.2852e-06	6.4464	0.24177		-1.03437e-06	0.0181	0.0315	2.55477e-06	5.14929	0.45728
	-4.53343e-06	0.00105	0.00693	3.76219e-06	17.7157	0.50909		-6.70898e-06	0.00684	0.01018	1.58271e-06	5.05344	0.24726		-6.62163e-06	-0.00731	0.01761	1.67252e-06	4.2451	0.6539		-3.8282e-06	0.01056	0.00545	2.2842e-06	6.37247	0.27379		-1.03337e-06	0.02082	0.01506	2.55377e-06	5.14262	0.50617
	-4.53243e-06	0.000190375	0.00468	3.76119e-06	17.6805	0.50214		-6.70798e-06	0.0084	0.01377	1.58171e-06	5.07661	0.24086		-6.62063e-06	0.000870289	0.0263	1.67152e-06	4.23517	0.65054		-3.8272e-06	0.01228	0.0126	2.2832e-06	6.35422	0.26644		-1.03237e-06	0.02539	0.02901	2.55277e-06	5.093	0.48531
	-4.53143e-06	-0.01209	0.01489	3.76019e-06	17.6497	0.51199		-6.70698e-06	0.00216	0.01253	1.58071e-06	5.03118	0.22533		-6.61963e-06	-0.01821	0.01229	1.67052e-06	4.20375	0.70247		-3.8262e-06	0.01	0.00576	2.2822e-06	6.31857	0.23532		-1.03137e-06	0.0121	0.02263	2.55177e-06	5.08789	0.48938
	-4.53043e-06	0.00285	0.00989	3.75919e-06	17.5939	0.51822		-6.70598e-06	0.01216	0.01445	1.57971e-06	5.00534	0.2481		-6.61863e-06	-0.00765	0.01916	1.66952e-06	4.1861	0.74339		-3.8252e-06	0.00204	0.01219	2.28119e-06	6.28839	0.25889		-1.03037e-06	-0.00153	0.02614	2.55077e-06	5.08039	0.4491
	-4.52943e-06	0.00172	0.00825	3.75819e-06	17.5824	0.50192		-6.70498e-06	0.01732	0.01462	1.57871e-06	5.00183	0.24167		-6.61763e-06	-0.00416	0.01768	1.66852e-06	4.13663	0.72332		-3.8242e-06	-0.00217	0.00826	2.28019e-06	6.2511	0.28428		-1.02937e-06	0.01396	0.02228	2.54977e-06	5.07662	0.43053
	-4.52843e-06	-0.000634468	0.01657	3.75719e-06	17.5755	0.51743		-6.70398e-06	0.01188	0.00938	1.57771e-06	4.99788	0.28667		-6.61663e-06	-0.00408	0.02166	1.66752e-06	4.13641	0.68912		-3.8232e-06	-0.000453559	0.02096	2.27919e-06	6.22668	0.26635		-1.02837e-06	0.01271	0.0227	2.54877e-06	5.07078	0.4469
	-4.52743e-06	0.00278	0.00753	3.75619e-06	17.5416	0.50565		-6.70298e-06	-0.000690079	0.01701	1.57671e-06	4.97317	0.27015		-6.61563e-06	0.00313	0.02865	1.66652e-06	4.08851	0.66748		-3.8222e-06	0.00732	0.00527	2.27819e-06	6.19107	0.24734		-1.02737e-06	0.02224	0.0272	2.54777e-06	5.0229	0.49416
	-4.52643e-06	0.00239	0.01716	3.75519e-06	17.496	0.51463		-6.70198e-06	0.01556	0.011	1.57571e-06	4.93531	0.24953		-6.61462e-06	-0.00957	0.01443	1.66552e-06	4.09897	0.66779		-3.8212e-06	0.01994	0.00806	2.27719e-06	6.24414	0.26335		-1.02637e-06	0.01875	0.02174	2.54677e-06	5.00694	0.51119
	-4.52543e-06	-0.000707956	0.01118	3.75419e-06	17.4718	0.51914		-6.70098e-06	0.00754	0.02076	1.57471e-06	4.93895	0.26673		-6.61362e-06	-0.00335	0.01009	1.66452e-06	4.09187	0.66377		-3.8202e-06	0.01058	0.00715	2.27619e-06	6.18711	0.25672		-1.02537e-06	0.00646	0.02345	2.54577e-06	4.99583	0.49459
	-4.52443e-06	-0.00636	0.01055	3.75319e-06	17.4272	0.49049		-6.69998e-06	0.00278	0.0215	1.5737e-06	4.91957	0.26146		-6.61262e-06	-0.00527	0.02487	1.66352e-06	4.05881	0.6824		-3.8192e-06	0.01944	0.01203	2.27519e-06	6.15205	0.25177		-1.02437e-06	0.00393	0.03122	2.54477e-06	4.96091	0.44779
	-4.52343e-06	0.00236	0.00771	3.75219e-06	17.4062	0.49714		-6.69898e-06	0.00259	0.02207	1.5727e-06	4.89341	0.24833		-6.61162e-06	0.00366	0.01136	1.66252e-06	4.0217	0.69397		-3.8182e-06	0.00754	0.01426	2.27419e-06	6.09178	0.28428		-1.02337e-06	-0.00233	0.0276	2.54377e-06	4.96453	0.43697
	-4.52243e-06	0.00766	0.00725	3.75119e-06	17.4006	0.49403		-6.69798e-06	0.000784346	0.00594	1.5717e-06	4.87516	0.27178		-6.61062e-06	0.000598732	0.01019	1.66152e-06	4.00973	0.66994		-3.8172e-06	0.00699	0.01209	2.27319e-06	6.10142	0.28723		-1.02237e-06	0.00787	0.01688	2.54277e-06	4.96226	0.45908
	-4.52142e-06	0.00332	0.00618	3.75019e-06	17.3778	0.50647		-6.69698e-06	0.00425	0.00796	1.5707e-06	4.85866	0.27129		-6.60962e-06	-0.00292	0.03077	1.66051e-06	3.99371	0.62263		-3.8162e-06	0.00495	0.00727	2.27219e-06	6.08256	0.27627		-1.02137e-06	0.00928	0.02855	2.54177e-06	4.92781	0.4902
	-4.52042e-06	0.01672	0.00947	3.74919e-06	17.3572	0.49859		-6.69598e-06	0.0095	0.01545	1.5697e-06	4.80655	0.26967		-6.60862e-06	-0.000666001	0.02005	1.65951e-06	3.96967	0.64673		-3.8152e-06	0.01718	0.01187	2.27119e-06	6.07976	0.26606		-1.02037e-06	0.01413	0.01859	2.54077e-06	4.8752	0.51596
	-4.51942e-06	0.00576	0.01587	3.74818e-06	17.3244	0.4617		-6.69498e-06	0.00938	0.0151	1.5687e-06	4.74802	0.24789		-6.60762e-06	0.00307	0.02871	1.65851e-06	3.93875	0.65631		-3.8142e-06	0.01909	0.01958	2.27019e-06	6.10326	0.26413		-1.01937e-06	0.0191	0.02524	2.53977e-06	4.85096	0.48808
	-4.51842e-06	0.01406	0.00735	3.74718e-06	17.2854	0.50661		-6.69398e-06	-0.00397	0.02035	1.5677e-06	4.73709	0.23997		-6.60662e-06	-0.00424	0.01102	1.65751e-06	3.91068	0.69327		-3.8132e-06	0.00421	0.0116	2.26919e-06	6.04977	0.26091		-1.01836e-06	-0.0027	0.02119	2.53877e-06	4.84112	0.44862
	-4.51742e-06	-0.00119	0.01147	3.74618e-06	17.2615	0.50093		-6.69298e-06	0.0161	0.00987	1.5667e-06	4.74327	0.21639		-6.60562e-06	-0.00689	0.02306	1.65651e-06	3.89369	0.70962		-3.81219e-06	0.00184	0.02336	2.26819e-06	6.03152	0.28604		-1.01736e-06	-0.00332	0.0149	2.53777e-06	4.84604	0.44556
	-4.51642e-06	0.00242	0.00888	3.74518e-06	17.2475	0.50663		-6.69198e-06	0.00831	0.00995	1.5657e-06	4.71732	0.23138		-6.60462e-06	-0.01186	0.01055	1.65551e-06	3.88934	0.70822		-3.81119e-06	0.000996169	0.02325	2.26719e-06	5.98145	0.3034		-1.01636e-06	0.00056104	0.02524	2.53677e-06	4.83843	0.4843
	-4.51542e-06	0.00635	0.01612	3.74418e-06	17.2081	0.49583		-6.69098e-06	0.00663	0.01423	1.5647e-06	4.70455	0.21861		-6.60362e-06	0.00333	0.02309	1.65451e-06	3.84276	0.68222		-3.81019e-06	0.00399	0.01293	2.26619e-06	5.96748	0.28658		-1.01536e-06	0.01731	0.02279	2.53577e-06	4.79495	0.48194
	-4.51442e-06	-0.00145	0.00863	3.74318e-06	17.1803	0.4825		-6.68998e-06	0.00797	0.0111	1.5637e-06	4.67749	0.21058		-6.60262e-06	-0.00135	0.01542	1.65351e-06	3.82141	0.69226		-3.80919e-06	0.00822	0.00594	2.26519e-06	5.99491	0.29651		-1.01436e-06	0.01012	0.03219	2.53477e-06	4.74985	0.48621
	-4.51342e-06	0.00133	0.01569	3.74218e-06	17.1336	0.5311		-6.68898e-06	-0.0018	0.01698	1.5627e-06	4.65436	0.24398		-6.60162e-06	-0.00511	0.01878	1.65251e-06	3.79485	0.6999		-3.80819e-06	0.0064	0.01734	2.26419e-06	5.9591	0.31742		-1.01336e-06	-0.00331	0.02739	2.53377e-06	4.7367	0.50509
	-4.51242e-06	0.00478	0.01594	3.74118e-06	17.1381	0.55378		-6.68798e-06	0.01439	0.01863	1.5617e-06	4.64724	0.22489		-6.60062e-06	-0.01092	0.01818	1.65151e-06	3.76215	0.70316		-3.80719e-06	0.01069	0.01348	2.26319e-06	5.91015	0.30415		-1.01236e-06	-0.00159	0.03216	2.53277e-06	4.72679	0.46976
	-4.51142e-06	0.00239	0.00205	3.74018e-06	17.1207	0.52547		-6.68698e-06	0.00503	0.01194	1.5607e-06	4.60314	0.23926		-6.59962e-06	-0.01176	0.018	1.65051e-06	3.72816	0.67974		-3.80619e-06	0.01471	0.01862	2.26219e-06	5.88496	0.30781		-1.01136e-06	-0.01954	0.02042	2.53177e-06	4.71608	0.40806
	-4.51042e-06	0.00916	0.00486	3.73918e-06	17.0962	0.5159		-6.68597e-06	0.01544	0.02696	1.5597e-06	4.56907	0.22349		-6.59862e-06	-0.00523	0.01287	1.64951e-06	3.72847	0.67278		-3.80519e-06	0.00749	0.01353	2.26119e-06	5.84954	0.30942		-1.01036e-06	0.00866	0.02638	2.53076e-06	4.71706	0.42915
	-4.50942e-06	0.00635	0.01942	3.73818e-06	17.0855	0.49448		-6.68497e-06	0.00698	0.00964	1.5587e-06	4.55588	0.20737		-6.59762e-06	-0.00574	0.01458	1.64851e-06	3.70099	0.65219		-3.80419e-06	0.00384	0.00797	2.26018e-06	5.84656	0.2981		-1.00936e-06	0.01107	0.02355	2.52976e-06	4.68345	0.47939
	-4.50842e-06	0.00165	0.01883	3.73718e-06	17.0371	0.49332		-6.68397e-06	0.00951	0.02052	1.5577e-06	4.5405	0.21539		-6.59662e-06	-0.0046	0.01457	1.64751e-06	3.69497	0.64627		-3.80319e-06	0.0062	0.02095	2.25918e-06	5.84201	0.28823		-1.00836e-06	0.01329	0.03125	2.52876e-06	4.65468	0.5103
	-4.50742e-06	0.0079	0.01112	3.73618e-06	16.993	0.52095		-6.68297e-06	0.00922	0.0146	1.5567e-06	4.50793	0.26147		-6.59562e-06	-0.00322	0.02346	1.64651e-06	3.66615	0.6554		-3.80219e-06	0.02467	0.00921	2.25818e-06	5.82743	0.2907		-1.00736e-06	0.02376	0.01777	2.52776e-06	4.61973	0.51628
	-4.50642e-06	0.00333	0.01348	3.73518e-06	16.9784	0.518		-6.68197e-06	0.0068	0.01589	1.5557e-06	4.49645	0.26597		-6.59462e-06	-0.01199	0.02198	1.64551e-06	3.64321	0.69471		-3.80119e-06	0.00242	0.01802	2.25718e-06	5.79592	0.29585		-1.00636e-06	0.00205	0.02196	2.52676e-06	4.60003	0.47374
	-4.50542e-06	-0.00718	0.0094	3.73418e-06	16.9527	0.50096		-6.68097e-06	0.0096	0.01015	1.5547e-06	4.4789	0.23007		-6.59362e-06	-0.00459	0.02123	1.64451e-06	3.62598	0.6866		-3.80019e-06	0.01035	0.00982	2.25618e-06	5.73521	0.32842		-1.00536e-06	-0.00522	0.01844	2.52576e-06	4.60365	0.42613
	-4.50442e-06	0.00166	0.01113	3.73318e-06	16.9348	0.51126		-6.67997e-06	0.00966	0.0146	1.5537e-06	4.44849	0.25118		-6.59262e-06	-0.00566	0.01797	1.64351e-06	3.59053	0.72192		-3.79919e-06	0.0122	0.00986	2.25518e-06	5.71638	0.33627		-1.00436e-06	-0.0111	0.03346	2.52476e-06	4.61079	0.40187
	-4.50342e-06	0.00566	0.0071	3.73218e-06	16.9228	0.51266		-6.67897e-06	0.00867	0.01569	1.55269e-06	4.40847	0.24688		-6.59162e-06	-0.00471	0.01487	1.64251e-06	3.58634	0.68916		-3.79819e-06	0.0107	0.0108	2.25418e-06	5.70156	0.31724		-1.00336e-06	0.00813	0.02371	2.52376e-06	4.59762	0.46099
	-4.50242e-06	-0.007	0.0055	3.73118e-06	16.8769	0.48818		-6.67797e-06	0.01606	0.01493	1.55169e-06	4.38188	0.24468		-6.59062e-06	0.0022	0.01561	1.64151e-06	3.57702	0.70913		-3.79719e-06	0.02049	0.01108	2.25318e-06	5.68532	0.35238		-1.00236e-06	0.01248	0.0275	2.52276e-06	4.58268	0.49867
	-4.50142e-06	0.00433	0.01176	3.73018e-06	16.859	0.51295		-6.67697e-06	0.0085	0.01607	1.55069e-06	4.37762	0.24567		-6.58962e-06	-0.00981	0.01465	1.64051e-06	3.57731	0.66986		-3.79619e-06	0.01827	0.0143	2.25218e-06	5.65976	0.34714		-1.00136e-06	0.02358	0.02504	2.52176e-06	4.55339	0.51033
	-4.50042e-06	0.01239	0.00865	3.72918e-06	16.8133	0.50637		-6.67597e-06	0.00317	0.00512	1.54969e-06	4.37562	0.22191		-6.58862e-06	-0.00239	0.02494	1.6395e-06	3.54192	0.7161		-3.79519e-06	0.00141	0.01182	2.25118e-06	5.62327	0.36221		-1.00036e-06	-0.00717	0.032	2.52076e-06	4.51186	0.47761
	-4.49942e-06	0.00742	0.00883	3.72818e-06	16.7646	0.50961		-6.67497e-06	0.01024	0.01131	1.54869e-06	4.35964	0.23744		-6.58762e-06	-0.0156	0.0184	1.6385e-06	3.51152	0.71278		-3.79419e-06	0.00365	0.00666	2.25018e-06	5.61615	0.37073		-9.99358e-07	-0.01061	0.01636	2.51976e-06	4.49435	0.46905
	-4.49842e-06	0.00545	0.01778	3.72717e-06	16.7662	0.51037		-6.67397e-06	0.01052	0.0217	1.54769e-06	4.34104	0.26536		-6.58662e-06	-0.00502	0.02474	1.6375e-06	3.47744	0.73395		-3.79319e-06	0.00734	0.0314	2.24918e-06	5.55584	0.35641		-9.98358e-07	-0.01122	0.01912	2.51876e-06	4.48966	0.44803
	-4.49742e-06	-0.0023	0.01524	3.72617e-06	16.7638	0.5031		-6.67297e-06	0.00032856	0.01206	1.54669e-06	4.30301	0.23513		-6.58562e-06	-0.01605	0.00881	1.6365e-06	3.43617	0.70782		-3.79219e-06	-0.00656	0.00951	2.24818e-06	5.52274	0.35599		-9.97358e-07	0.00887	0.02418	2.51776e-06	4.47046	0.44385
	-4.49642e-06	0.00603	0.00248	3.72517e-06	16.7246	0.51054		-6.67197e-06	0.00406	0.02908	1.54569e-06	4.26806	0.24835		-6.58462e-06	-0.00888	0.01703	1.6355e-06	3.42369	0.68991		-3.79119e-06	0.00277	0.01562	2.24718e-06	5.49471	0.33602		-9.96358e-07	0.03357	0.01677	2.51676e-06	4.4547	0.49559
	-4.49542e-06	-0.00583	0.01665	3.72417e-06	16.7114	0.51536		-6.67097e-06	-0.0019	0.01012	1.54469e-06	4.24737	0.23085		-6.58361e-06	-0.01215	0.01305	1.6345e-06	3.43324	0.68394		-3.79019e-06	0.0177	0.01723	2.24618e-06	5.50095	0.35467		-9.95357e-07	0.0173	0.01774	2.51576e-06	4.42357	0.50269
	-4.49442e-06	0.000667472	0.0085	3.72317e-06	16.7062	0.51534		-6.66997e-06	0.00876	0.00583	1.54369e-06	4.22149	0.21347		-6.58261e-06	-0.00617	0.02302	1.6335e-06	3.3869	0.68851		-3.78919e-06	0.00683	0.02479	2.24518e-06	5.50264	0.32269		-9.94357e-07	-0.00389	0.02006	2.51476e-06	4.37002	0.46048
	-4.49342e-06	0.00928	0.01316	3.72217e-06	16.6472	0.52082		-6.66897e-06	0.00767	0.01584	1.54269e-06	4.21458	0.20429		-6.58161e-06	-0.01252	0.0247	1.6325e-06	3.38854	0.71505		-3.78819e-06	0.00253	0.00805	2.24418e-06	5.48416	0.36097		-9.93356e-07	0.00315	0.0327	2.51376e-06	4.3488	0.42344
	-4.49242e-06	0.0041	0.00239	3.72117e-06	16.6092	0.51343		-6.66797e-06	0.01039	0.0155	1.54169e-06	4.17323	0.23462		-6.58061e-06	-0.00434	0.01995	1.6315e-06	3.35101	0.73646		-3.78719e-06	-0.00357	0.01953	2.24318e-06	5.42432	0.33078		-9.92356e-07	-0.000266705	0.01464	2.51276e-06	4.3483	0.41708
	-4.49142e-06	-0.00113	0.01165	3.72017e-06	16.5908	0.53178		-6.66697e-06	0.01068	0.00976	1.54069e-06	4.16265	0.22768		-6.57961e-06	-0.00534	0.02518	1.6305e-06	3.30805	0.71579		-3.78619e-06	0.00345	0.00931	2.24218e-06	5.39233	0.34101		-9.91356e-07	0.00485	0.0214	2.51176e-06	4.35715	0.43522
	-4.49042e-06	0.00557	0.01267	3.71917e-06	16.5708	0.52401		-6.66597e-06	0.00938	0.0086	1.53969e-06	4.15148	0.24896		-6.57861e-06	0.00162	0.02175	1.6295e-06	3.2875	0.72746		-3.78518e-06	0.00267	0.02059	2.24118e-06	5.37215	0.37452		-9.90355e-07	0.01623	0.01519	2.51076e-06	4.31476	0.47265
	-4.48942e-06	0.00845	0.01263	3.71817e-06	16.5424	0.55813		-6.66497e-06	-1.03655e-05	0.01172	1.53869e-06	4.13416	0.24944		-6.57761e-06	-0.00483	0.01568	1.6285e-06	3.29195	0.71136		-3.78418e-06	0.00636	0.00802	2.24018e-06	5.41742	0.39427		-9.89355e-07	0.01556	0.03231	2.50976e-06	4.29625	0.50208
	-4.48841e-06	0.0113	0.00454	3.71717e-06	16.5262	0.5381		-6.66397e-06	0.02336	0.01503	1.53769e-06	4.11369	0.27451		-6.57661e-06	-0.00858	0.02844	1.6275e-06	3.26373	0.70723		-3.78318e-06	-0.00277	0.00742	2.23918e-06	5.3961	0.355		-9.88355e-07	0.00798	0.03339	2.50876e-06	4.26524	0.50342
	-4.48741e-06	-0.000189861	0.01179	3.71617e-06	16.5007	0.52244		-6.66297e-06	1.73864e-05	0.01431	1.53669e-06	4.14225	0.28841		-6.57561e-06	-0.0085	0.02556	1.6265e-06	3.26703	0.72683		-3.78218e-06	-0.01203	0.0045	2.23818e-06	5.3437	0.31273		-9.87354e-07	-0.00176	0.02827	2.50776e-06	4.26564	0.44634
	-4.48641e-06	0.00794	0.00424	3.71517e-06	16.4838	0.50193		-6.66197e-06	-0.0038	0.01609	1.53569e-06	4.10883	0.27683		-6.57461e-06	-0.0059	0.01614	1.6255e-06	3.22774	0.73475		-3.78118e-06	0.00403	0.00383	2.23717e-06	5.31244	0.34961		-9.86354e-07	-0.00429	0.01465	2.50676e-06	4.23527	0.42839
	-4.48541e-06	-0.000460858	0.01409	3.71417e-06	16.4581	0.51311		-6.66097e-06	0.00207	0.02138	1.53469e-06	4.09513	0.27175		-6.57361e-06	-0.00295	0.02513	1.6245e-06	3.18819	0.7046		-3.78018e-06	-0.000590385	0.02956	2.23617e-06	5.27765	0.38808		-9.85354e-07	0.00966	0.01819	2.50575e-06	4.23648	0.40553
	-4.48441e-06	0.00272	0.01003	3.71317e-06	16.4512	0.52976		-6.65997e-06	-0.00257	0.00823	1.53369e-06	4.04901	0.24406		-6.57261e-06	-0.00166	0.0136	1.6235e-06	3.20585	0.71122		-3.77918e-06	0.000902755	0.01831	2.23517e-06	5.26098	0.38686		-9.84353e-07	0.01032	0.01801	2.50475e-06	4.2245	0.44703
	-4.48341e-06	-0.01069	0.01786	3.71217e-06	16.4024	0.52283		-6.65897e-06	0.00891	0.01175	1.53269e-06	4.0331	0.25391		-6.57161e-06	0.000232206	0.03146	1.6225e-06	3.16929	0.69869		-3.77818e-06	0.00536	0.00762	2.23417e-06	5.27008	0.35355		-9.83353e-07	0.01152	0.02395	2.50375e-06	4.16293	0.51438
	-4.48241e-06	0.00893	0.01122	3.71117e-06	16.3858	0.5216		-6.65797e-06	0.01311	0.01101	1.53168e-06	4.00494	0.25112		-6.57061e-06	-0.00679	0.03314	1.6215e-06	3.129	0.68155		-3.77718e-06	-0.00662	0.02358	2.23317e-06	5.28274	0.35911		-9.82353e-07	0.0209	0.01873	2.50275e-06	4.15089	0.46171
	-4.48141e-06	0.00646	0.01232	3.71017e-06	16.3376	0.51861		-6.65697e-06	0.0083	0.0171	1.53068e-06	4.01369	0.27635		-6.56961e-06	-0.00834	0.02484	1.6205e-06	3.13447	0.69993		-3.77618e-06	0.00496	0.00995	2.23217e-06	5.25676	0.33677		-9.81352e-07	3.97025e-05	0.0167	2.50175e-06	4.12967	0.45131
	-4.48041e-06	-0.00404	0.01617	3.70917e-06	16.33	0.482		-6.65597e-06	0.01011	0.01312	1.52968e-06	4.03427	0.23189		-6.56861e-06	-0.01752	0.02472	1.6195e-06	3.09394	0.71005		-3.77518e-06	-0.00432	0.01166	2.23117e-06	5.19537	0.36241		-9.80352e-07	-0.00484	0.01868	2.50075e-06	4.12192	0.40127
	-4.47941e-06	0.01761	0.01637	3.70817e-06	16.293	0.50306		-6.65496e-06	0.00658	0.01263	1.52868e-06	3.98721	0.25755		-6.56761e-06	-0.00933	0.03385	1.6185e-06	3.08975	0.70562		-3.77418e-06	0.00246	0.02662	2.23017e-06	5.17379	0.34985		-9.79352e-07	-0.01526	0.02495	2.49975e-06	4.14654	0.41912
	-4.47841e-06	0.00324	0.00585	3.70716e-06	16.2646	0.49726		-6.65396e-06	0.00917	0.01712	1.52768e-06	3.96873	0.23635		-6.56661e-06	0.00482	0.01749	1.61749e-06	3.07313	0.69457		-3.77318e-06	0.00158	0.00681	2.22917e-06	5.143	0.41412		-9.78351e-07	0.0234	0.0192	2.49875e-06	4.11085	0.42416
	-4.47741e-06	0.00878	0.01719	3.70616e-06	16.2431	0.49133		-6.65296e-06	0.00456	0.01682	1.52668e-06	3.95465	0.26411		-6.56561e-06	-0.00442	0.02229	1.61649e-06	3.05085	0.7383		-3.77218e-06	0.00424	0.01146	2.22817e-06	5.21558	0.44945		-9.77351e-07	0.01846	0.01704	2.49775e-06	4.07131	0.47176
	-4.47641e-06	0.00244	0.00617	3.70516e-06	16.2392	0.52095		-6.65196e-06	0.01235	0.01028	1.52568e-06	3.9053	0.25125		-6.56461e-06	-0.01179	0.0357	1.61549e-06	3.02869	0.70799		-3.77118e-06	0.00515	0.01915	2.22717e-06	5.18131	0.44863		-9.76351e-07	0.00215	0.02882	2.49675e-06	4.04911	0.46195
	-4.47541e-06	-0.00354	0.01752	3.70416e-06	16.1875	0.50747		-6.65096e-06	0.01752	0.01992	1.52468e-06	3.90216	0.21733		-6.56361e-06	-0.0062	0.0337	1.61449e-06	3.01904	0.70533		-3.77018e-06	0.0096	0.01748	2.22617e-06	5.18075	0.50001		-9.7535e-07	0.00846	0.02192	2.49575e-06	4.01992	0.42507
	-4.47441e-06	0.0058	0.01889	3.70316e-06	16.1751	0.5336		-6.64996e-06	0.00663	0.01711	1.52368e-06	3.87921	0.22427		-6.56261e-06	-0.00459	0.02962	1.61349e-06	2.99244	0.71601		-3.76918e-06	0.000472375	0.01307	2.22517e-06	5.12843	0.46125		-9.7435e-07	0.00318	0.02486	2.49475e-06	4.05075	0.39556
	-4.47341e-06	-0.0016	0.0096	3.70216e-06	16.1541	0.52821		-6.64896e-06	0.01534	0.01671	1.52268e-06	3.8862	0.24071		-6.56161e-06	-0.00217	0.02492	1.61249e-06	2.9662	0.67646		-3.76818e-06	0.00669	0.01082	2.22417e-06	5.07902	0.46813		-9.7335e-07	-0.00118	0.01606	2.49375e-06	4.02616	0.40817
	-4.47241e-06	-0.00404	0.01051	3.70116e-06	16.0801	0.52993		-6.64796e-06	0.0129	0.01823	1.52168e-06	3.84646	0.22528		-6.56061e-06	0.000156235	0.02592	1.61149e-06	2.93984	0.69198		-3.76718e-06	-0.0055	0.01988	2.22317e-06	5.05561	0.42672		-9.7235e-07	0.00536	0.02169	2.49275e-06	4.03237	0.46618
	-4.47141e-06	0.00143	0.01587	3.70016e-06	16.1062	0.49459		-6.64696e-06	0.01263	0.01496	1.52068e-06	3.82311	0.21137		-6.55961e-06	-0.0138	0.02421	1.61049e-06	2.94536	0.69201		-3.76618e-06	0.01	0.02231	2.22217e-06	5.06045	0.45252		-9.71349e-07	0.01652	0.02768	2.49175e-06	3.98666	0.51102
	-4.47041e-06	0.000137311	0.02072	3.69916e-06	16.0261	0.50687		-6.64596e-06	0.01746	0.02154	1.51968e-06	3.8196	0.18959		-6.55861e-06	0.000857698	0.02908	1.60949e-06	2.90813	0.68048		-3.76518e-06	0.0128	0.01883	2.22117e-06	5.04614	0.471		-9.70349e-07	-0.0074	0.0277	2.49075e-06	3.97716	0.49901
	-4.46941e-06	-0.00334	0.00941	3.69816e-06	16.0074	0.51757		-6.64496e-06	0.01129	0.01843	1.51868e-06	3.75779	0.20596		-6.55761e-06	-0.01555	0.01593	1.60849e-06	2.91002	0.69103		-3.76418e-06	-0.00369	0.0216	2.22017e-06	5.01069	0.42842		-9.69349e-07	-0.00163	0.02951	2.48975e-06	3.95239	0.49453
	-4.46841e-06	0.00229	0.00559	3.69716e-06	15.9842	0.50868		-6.64396e-06	0.00749	0.00657	1.51768e-06	3.74164	0.20919		-6.55661e-06	-0.00839	0.02148	1.60749e-06	2.88223	0.75402		-3.76318e-06	-0.00165	0.01738	2.21917e-06	4.95825	0.40909		-9.68348e-07	0.00471	0.03047	2.48875e-06	3.95373	0.42095
	-4.46741e-06	0.00268	0.00663	3.69616e-06	15.9787	0.51772		-6.64296e-06	0.00454	0.01957	1.51668e-06	3.76366	0.22995		-6.55561e-06	-0.00386	0.02548	1.60649e-06	2.883	0.71081		-3.76218e-06	0.00449	0.01142	2.21817e-06	4.94749	0.4555		-9.67348e-07	-0.00824	0.02326	2.48775e-06	3.95895	0.41223
	-4.46641e-06	-0.00143	0.00659	3.69516e-06	15.9865	0.52579		-6.64196e-06	0.00446	0.01677	1.51568e-06	3.71475	0.23709		-6.55461e-06	-9.32786e-05	0.0213	1.60549e-06	2.84726	0.68995		-3.76118e-06	0.00468	0.01163	2.21717e-06	4.93411	0.46158		-9.66347e-07	-0.0018	0.01972	2.48675e-06	3.94757	0.42373
	-4.46541e-06	-0.000669495	0.00818	3.69416e-06	15.948	0.49225		-6.64096e-06	0.0084	0.02337	1.51468e-06	3.68904	0.26053		-6.55361e-06	0.00354	0.03013	1.60449e-06	2.80707	0.69572		-3.76018e-06	-0.000831368	0.00565	2.21617e-06	4.90105	0.50224		-9.65347e-07	0.01339	0.01571	2.48575e-06	3.89716	0.47334
	-4.46441e-06	0.00817	0.01208	3.69316e-06	15.9273	0.52447		-6.63996e-06	0.01772	0.02098	1.51368e-06	3.67131	0.22252		-6.5526e-06	-0.00409	0.02399	1.60349e-06	2.7922	0.6909		-3.75918e-06	0.00238	0.00541	2.21516e-06	4.92312	0.49359		-9.64347e-07	0.00846	0.02783	2.48475e-06	3.8858	0.48247
	-4.46341e-06	-0.00873	0.00639	3.69216e-06	15.889	0.50405		-6.63896e-06	0.01114	0.01451	1.51268e-06	3.64534	0.22753		-6.5516e-06	-0.01736	0.01882	1.60249e-06	2.7751	0.70102		-3.75818e-06	0.00642	0.02226	2.21416e-06	4.88775	0.49648		-9.63347e-07	-0.00747	0.02552	2.48375e-06	3.88916	0.43561
	-4.46241e-06	-0.01074	0.01275	3.69116e-06	15.858	0.49398		-6.63796e-06	0.01746	0.0081	1.51168e-06	3.62687	0.24373		-6.5506e-06	-0.00813	0.0301	1.60149e-06	2.7577	0.7261		-3.75717e-06	0.0031	0.01635	2.21316e-06	4.86935	0.46218		-9.62346e-07	-0.00897	0.01801	2.48275e-06	3.86253	0.40644
	-4.46141e-06	-0.00366	0.01056	3.69016e-06	15.8158	0.50494		-6.63696e-06	-0.00386	0.01997	1.51068e-06	3.60648	0.2777		-6.5496e-06	-0.01164	0.01754	1.60049e-06	2.71615	0.72925		-3.75617e-06	-0.0057	0.00774	2.21216e-06	4.82749	0.45889		-9.61346e-07	-0.01466	0.02107	2.48175e-06	3.8582	0.38361
	-4.46041e-06	0.00933	0.00996	3.68916e-06	15.7818	0.53443		-6.63596e-06	0.01677	0.01422	1.50967e-06	3.58095	0.22364		-6.5486e-06	-3.11413e-05	0.02585	1.59949e-06	2.69613	0.7151		-3.75517e-06	-0.00524	0.01723	2.21116e-06	4.82323	0.43679		-9.60346e-07	-0.00605	0.01742	2.48074e-06	3.83504	0.4036
	-4.45941e-06	-0.000769306	0.01088	3.68816e-06	15.7699	0.54766		-6.63496e-06	0.000812176	0.01898	1.50867e-06	3.5455	0.22365		-6.5476e-06	-0.00634	0.01146	1.59849e-06	2.68182	0.70107		-3.75417e-06	0.01074	0.00754	2.21016e-06	4.80976	0.45012		-9.59345e-07	0.01376	0.02123	2.47974e-06	3.80817	0.44457
	-4.45841e-06	0.00631	0.01043	3.68716e-06	15.7428	0.51638		-6.63396e-06	0.01884	0.0169	1.50767e-06	3.51511	0.21175		-6.5466e-06	-0.00444	0.01564	1.59748e-06	2.67272	0.69785		-3.75317e-06	0.000559795	0.00944	2.20916e-06	4.81609	0.44676		-9.58345e-07	0.00905	0.01758	2.47874e-06	3.77231	0.4519
	-4.45741e-06	0.00772	0.01293	3.68615e-06	15.7054	0.51311		-6.63296e-06	0.01238	0.0207	1.50667e-06	3.52905	0.26673		-6.5456e-06	-0.00565	0.01377	1.59648e-06	2.66603	0.70602		-3.75217e-06	0.0124	0.02899	2.20816e-06	4.78867	0.44186		-9.57345e-07	-0.00533	0.02024	2.47774e-06	3.75086	0.43321
	-4.45641e-06	-0.01146	0.01379	3.68515e-06	15.7075	0.52821		-6.63196e-06	0.01445	0.02218	1.50567e-06	3.53042	0.24377		-6.5446e-06	-0.00215	0.03333	1.59548e-06	2.65143	0.70733		-3.75117e-06	-0.00428	0.00576	2.20716e-06	4.75626	0.42143		-9.56344e-07	-0.00271	0.01846	2.47674e-06	3.72516	0.3951
	-4.4554e-06	-0.00201	0.01446	3.68415e-06	15.6923	0.53253		-6.63096e-06	0.00861	0.01184	1.50467e-06	3.52574	0.24834		-6.5436e-06	0.000825179	0.03477	1.59448e-06	2.65133	0.74708		-3.75017e-06	0.00436	0.00847	2.20616e-06	4.75441	0.42357		-9.55344e-07	-0.00642	0.0087	2.47574e-06	3.74309	0.36705
	-4.4544e-06	-0.00689	0.01261	3.68315e-06	15.6328	0.52165		-6.62996e-06	0.00694	0.02162	1.50367e-06	3.4769	0.2447		-6.5426e-06	0.00316	0.02173	1.59348e-06	2.62858	0.71326		-3.74917e-06	-0.0202	0.01312	2.20516e-06	4.72768	0.46395		-9.54344e-07	-0.00933	0.02935	2.47474e-06	3.7498	0.38963
	-4.4534e-06	-0.00137	0.00682	3.68215e-06	15.6448	0.53989		-6.62896e-06	0.00272	0.02262	1.50267e-06	3.45088	0.24456		-6.5416e-06	0.00373	0.03378	1.59248e-06	2.58221	0.68945		-3.74817e-06	-0.01126	0.01035	2.20416e-06	4.77894	0.45376		-9.53343e-07	0.00987	0.0194	2.47374e-06	3.69757	0.43003
	-4.4524e-06	0.00371	0.01409	3.68115e-06	15.6148	0.52253		-6.62796e-06	0.01131	0.01586	1.50167e-06	3.44	0.23202		-6.5406e-06	0.00285	0.01492	1.59148e-06	2.53719	0.67368		-3.74717e-06	0.00765	0.00642	2.20316e-06	4.78876	0.43612		-9.52343e-07	0.00961	0.00864	2.47274e-06	3.67001	0.44961
	-4.4514e-06	0.00172	0.01125	3.68015e-06	15.5983	0.528		-6.62696e-06	0.01645	0.01945	1.50067e-06	3.42992	0.25976		-6.5396e-06	-0.00811	0.02732	1.59048e-06	2.54381	0.68229		-3.74617e-06	0.00865	0.01189	2.20216e-06	4.7895	0.40728		-9.51343e-07	0.00769	0.02401	2.47174e-06	3.65627	0.43752
	-4.4504e-06	-0.00779	0.01217	3.67915e-06	15.5828	0.53235		-6.62596e-06	0.00839	0.0148	1.49967e-06	3.40559	0.28152		-6.5386e-06	0.000471252	0.03104	1.58948e-06	2.52121	0.69689		-3.74517e-06	-0.00144	0.01426	2.20116e-06	4.7284	0.42979		-9.50342e-07	-0.00439	0.02817	2.47074e-06	3.6668	0.39427
	-4.4494e-06	-0.00557	0.01755	3.67815e-06	15.5289	0.52746		-6.62496e-06	0.0021	0.01513	1.49867e-06	3.38983	0.24607		-6.5376e-06	0.00266	0.02279	1.58848e-06	2.49195	0.68882		-3.74417e-06	0.000548459	0.01915	2.20016e-06	4.70425	0.40779		-9.49342e-07	-0.01296	0.02483	2.46974e-06	3.64392	0.35868
	-4.4484e-06	0.00192	0.01333	3.67715e-06	15.5229	0.53124		-6.62395e-06	0.00601	0.01198	1.49767e-06	3.39233	0.2559		-6.5366e-06	0.00115	0.03059	1.58748e-06	2.47195	0.68625		-3.74317e-06	-0.00355	0.0053	2.19916e-06	4.69076	0.3802		-9.48342e-07	-0.00289	0.01384	2.46874e-06	3.63549	0.36093
	-4.4474e-06	0.00313	0.01164	3.67615e-06	15.5125	0.5135		-6.62295e-06	0.00879	0.02233	1.49667e-06	3.3669	0.26769		-6.5356e-06	0.00109	0.01962	1.58648e-06	2.45488	0.72569		-3.74217e-06	0.00859	0.00646	2.19816e-06	4.66693	0.41845		-9.47342e-07	0.00285	0.00913	2.46774e-06	3.60269	0.38032
	-4.4464e-06	-0.00366	0.0031	3.67515e-06	15.4667	0.49019		-6.62195e-06	0.01449	0.01163	1.49567e-06	3.35022	0.26441		-6.5346e-06	0.000242548	0.0245	1.58548e-06	2.45936	0.71926		-3.74117e-06	0.01754	0.01598	2.19716e-06	4.66925	0.42033		-9.46341e-07	0.00578	0.01839	2.46674e-06	3.58641	0.43612
	-4.4454e-06	0.00108	0.01301	3.67415e-06	15.4622	0.49634		-6.62095e-06	0.01706	0.01741	1.49467e-06	3.31967	0.28077		-6.5336e-06	-0.00213	0.02026	1.58448e-06	2.48495	0.75413		-3.74017e-06	0.01299	0.01629	2.19616e-06	4.66253	0.41675		-9.45341e-07	0.00765	0.01455	2.46574e-06	3.54705	0.43848
	-4.4444e-06	-0.00352	0.01275	3.67315e-06	15.4405	0.51728		-6.61995e-06	0.01299	0.0136	1.49367e-06	3.33075	0.26543		-6.5326e-06	-0.00515	0.02083	1.58348e-06	2.44807	0.73359		-3.73917e-06	-0.00874	0.01209	2.19516e-06	4.68969	0.37119		-9.4434e-07	0.00814	0.01815	2.46474e-06	3.52923	0.39138
	-4.4434e-06	-0.01152	0.0059	3.67215e-06	15.4051	0.51871		-6.61895e-06	0.01027	0.01136	1.49267e-06	3.29474	0.27877		-6.5316e-06	-0.00255	0.02487	1.58248e-06	2.40151	0.74412		-3.73817e-06	0.00153	0.0268	2.19416e-06	4.65225	0.35475		-9.4334e-07	-0.0215	0.02197	2.46374e-06	3.52748	0.37314
	-4.4424e-06	-0.00504	0.01189	3.67115e-06	15.3604	0.53037		-6.61795e-06	0.00593	0.02383	1.49167e-06	3.26862	0.26601		-6.5306e-06	-0.00338	0.01584	1.58148e-06	2.38058	0.76183		-3.73717e-06	-0.00652	0.01125	2.19316e-06	4.62517	0.36617		-9.4234e-07	0.00389	0.02111	2.46274e-06	3.5357	0.37929
	-4.4414e-06	-0.00248	0.00914	3.67015e-06	15.3413	0.50556		-6.61695e-06	0.01316	0.01313	1.49067e-06	3.26112	0.22782		-6.5296e-06	0.007	0.02574	1.58048e-06	2.37819	0.69435		-3.73617e-06	-0.00117	0.01458	2.19215e-06	4.59612	0.35569		-9.41339e-07	0.00634	0.02375	2.46174e-06	3.50421	0.40795
	-4.4404e-06	-0.00057174	0.01102	3.66915e-06	15.3098	0.48309		-6.61595e-06	0.00191	0.02555	1.48967e-06	3.24029	0.24874		-6.5286e-06	-0.01211	0.03089	1.57948e-06	2.34645	0.68501		-3.73517e-06	-0.00577	0.00605	2.19115e-06	4.59475	0.37438		-9.40339e-07	0.00188	0.01835	2.46074e-06	3.51245	0.40669
	-4.4394e-06	0.000673355	0.01427	3.66815e-06	15.2907	0.48526		-6.61495e-06	0.01201	0.0084	1.48866e-06	3.22611	0.27781		-6.5276e-06	-0.00156	0.02044	1.57848e-06	2.34298	0.68993		-3.73417e-06	-0.00475	0.01485	2.19015e-06	4.5905	0.36285		-9.39339e-07	0.02614	0.01766	2.45974e-06	3.48514	0.4193
	-4.4384e-06	-0.00301	0.01174	3.66715e-06	15.2955	0.51413		-6.61395e-06	0.00609	0.01655	1.48766e-06	3.16755	0.24889		-6.5266e-06	-0.0082	0.02567	1.57748e-06	2.31644	0.71751		-3.73317e-06	-0.00318	0.02044	2.18915e-06	4.55952	0.35149		-9.38338e-07	-0.01071	0.0388	2.45874e-06	3.45824	0.38641
	-4.4374e-06	0.00417	0.02478	3.66615e-06	15.2578	0.52213		-6.61295e-06	0.00538	0.01155	1.48666e-06	3.16794	0.24498		-6.5256e-06	-0.000393389	0.02803	1.57648e-06	2.31073	0.72099		-3.73217e-06	-0.00616	0.03004	2.18815e-06	4.50656	0.34884		-9.37338e-07	-0.01295	0.02324	2.45774e-06	3.47176	0.31863
	-4.4364e-06	-0.00392	0.00813	3.66515e-06	15.2347	0.52876		-6.61195e-06	-0.0037	0.00834	1.48566e-06	3.13823	0.2451		-6.5246e-06	-0.00792	0.02289	1.57547e-06	2.27377	0.69434		-3.73117e-06	-0.00738	0.01454	2.18715e-06	4.52859	0.32387		-9.36338e-07	-0.00598	0.02657	2.45674e-06	3.44873	0.29928
	-4.4354e-06	-0.000216807	0.01712	3.66414e-06	15.2054	0.48825		-6.61095e-06	-0.00199	0.02046	1.48466e-06	3.12938	0.23719		-6.5236e-06	-0.01436	0.02015	1.57447e-06	2.239	0.74112		-3.73017e-06	-0.00471	0.01786	2.18615e-06	4.48676	0.35705		-9.35338e-07	0.01519	0.01285	2.45574e-06	3.47505	0.32949
	-4.4344e-06	0.002	0.01634	3.66314e-06	15.1804	0.50357		-6.60995e-06	0.00563	0.02138	1.48366e-06	3.11653	0.21588		-6.5226e-06	0.00684	0.0233	1.57347e-06	2.21902	0.69902		-3.72916e-06	-0.01093	0.00854	2.18515e-06	4.50068	0.39688		-9.34337e-07	0.00512	0.00861	2.45474e-06	3.43498	0.35573
	-4.4334e-06	0.000553802	0.01007	3.66214e-06	15.1532	0.4995		-6.60895e-06	0.00557	0.01201	1.48266e-06	3.0955	0.23872		-6.5216e-06	-0.000289095	0.026	1.57247e-06	2.20894	0.69073		-3.72816e-06	0.00855	0.01166	2.18415e-06	4.47768	0.3451		-9.33337e-07	0.00535	0.02354	2.45373e-06	3.4125	0.37203
	-4.4324e-06	0.00148	0.01715	3.66114e-06	15.1044	0.49008		-6.60795e-06	0.00425	0.02871	1.48166e-06	3.0482	0.23565		-6.5206e-06	-0.00893	0.03	1.57147e-06	2.20463	0.70951		-3.72716e-06	-0.00488	0.0184	2.18315e-06	4.47615	0.34246		-9.32337e-07	0.0095	0.02296	2.45273e-06	3.39841	0.39611
	-4.4314e-06	-0.01933	0.00508	3.66014e-06	15.0911	0.49703		-6.60695e-06	-3.21662e-05	0.02143	1.48066e-06	3.03746	0.24176		-6.5196e-06	-0.00581	0.0272	1.57047e-06	2.16813	0.71956		-3.72616e-06	0.00298	0.01417	2.18215e-06	4.42509	0.34553		-9.31336e-07	-0.00784	0.01734	2.45173e-06	3.40421	0.34751
	-4.4304e-06	-0.00465	0.01283	3.65914e-06	15.096	0.5064		-6.60595e-06	0.00801	0.02	1.47966e-06	3.04584	0.24028		-6.51859e-06	0.00145	0.02936	1.56947e-06	2.18886	0.72052		-3.72516e-06	-0.01059	0.01727	2.18115e-06	4.39779	0.39711		-9.30336e-07	-0.00454	0.01502	2.45073e-06	3.39127	0.31562
	-4.4294e-06	-0.00913	0.01177	3.65814e-06	15.0741	0.49513		-6.60495e-06	0.00448	0.026	1.47866e-06	2.98918	0.23474		-6.51759e-06	0.000432519	0.0213	1.56847e-06	2.18786	0.73588		-3.72416e-06	-0.00104	0.02144	2.18015e-06	4.35894	0.40249		-9.29335e-07	0.0089	0.02129	2.44973e-06	3.36781	0.34678
	-4.4284e-06	-0.00711	0.00845	3.65714e-06	15.0467	0.52489		-6.60395e-06	0.00619	0.01507	1.47766e-06	2.99778	0.21013		-6.51659e-06	-0.000402868	0.02608	1.56747e-06	2.15179	0.69122		-3.72316e-06	-0.00917	0.00624	2.17915e-06	4.34302	0.42693		-9.28335e-07	0.02263	0.01386	2.44873e-06	3.34876	0.37218
	-4.4274e-06	0.00333	0.01011	3.65614e-06	15.0115	0.4927		-6.60295e-06	-0.000555956	0.01851	1.47666e-06	2.98913	0.22002		-6.51559e-06	-0.00764	0.0208	1.56647e-06	2.13675	0.68861		-3.72216e-06	0.00533	0.01248	2.17815e-06	4.34202	0.42663		-9.27335e-07	0.01859	0.02125	2.44773e-06	3.32735	0.392
	-4.4264e-06	0.00219	0.00835	3.65514e-06	14.9864	0.51394		-6.60195e-06	-0.0074	0.01076	1.47566e-06	2.98226	0.20164		-6.51459e-06	-0.00453	0.01669	1.56547e-06	2.12135	0.67294		-3.72116e-06	0.00494	0.01452	2.17715e-06	4.36744	0.36794		-9.26335e-07	0.00154	0.02288	2.44673e-06	3.30098	0.39759
	-4.4254e-06	-0.01172	0.01732	3.65414e-06	14.9691	0.50404		-6.60095e-06	0.00332	0.0173	1.47466e-06	2.96091	0.2417		-6.51359e-06	-0.00559	0.02585	1.56447e-06	2.09768	0.73154		-3.72016e-06	-0.01491	0.02097	2.17615e-06	4.33408	0.37266		-9.25335e-07	-0.0032	0.02458	2.44573e-06	3.29047	0.35429
	-4.4244e-06	-0.00777	0.01555	3.65314e-06	14.9573	0.48421		-6.59995e-06	-0.00328	0.02073	1.47366e-06	2.95295	0.241		-6.51259e-06	0.00224	0.0236	1.56347e-06	2.06685	0.72041		-3.71916e-06	0.00192	0.00628	2.17515e-06	4.27025	0.40528		-9.24334e-07	-0.01827	0.01821	2.44473e-06	3.311	0.32424
	-4.4234e-06	0.01589	0.0113	3.65214e-06	14.9435	0.50365		-6.59895e-06	0.00934	0.01247	1.47266e-06	2.93784	0.20185		-6.51159e-06	-0.01059	0.02376	1.56247e-06	2.05458	0.71619		-3.71816e-06	0.00633	0.01466	2.17415e-06	4.25915	0.42393		-9.23334e-07	0.00124	0.02322	2.44373e-06	3.30231	0.31787
	-4.42239e-06	0.00027065	0.01068	3.65114e-06	14.8966	0.50445		-6.59795e-06	0.00624	0.01161	1.47166e-06	2.90054	0.24049		-6.51059e-06	-0.00443	0.02575	1.56147e-06	2.04139	0.71551		-3.71716e-06	0.00383	0.02497	2.17315e-06	4.25684	0.44245		-9.22333e-07	0.00731	0.0232	2.44273e-06	3.27375	0.35611
	-4.4214e-06	0.00268	0.02464	3.65014e-06	14.8785	0.49191		-6.59695e-06	0.00521	0.02161	1.47066e-06	2.87535	0.20452		-6.50959e-06	-0.0055	0.01751	1.56047e-06	2.02913	0.70009		-3.71616e-06	0.00924	0.00926	2.17215e-06	4.27303	0.43905		-9.21333e-07	0.01568	0.02681	2.44173e-06	3.23446	0.38271
	-4.42039e-06	0.00561	0.00865	3.64914e-06	14.8818	0.50046		-6.59595e-06	0.00327	0.01005	1.46966e-06	2.86882	0.24636		-6.50859e-06	-0.000373692	0.03326	1.55947e-06	2.024	0.73052		-3.71516e-06	0.004	0.01176	2.17115e-06	4.29585	0.40587		-9.20333e-07	0.01367	0.03329	2.44073e-06	3.2371	0.38962
	-4.41939e-06	-0.00612	0.00697	3.64814e-06	14.8112	0.49962		-6.59495e-06	0.00886	0.01094	1.46866e-06	2.85509	0.25588		-6.50759e-06	-0.01743	0.02485	1.55847e-06	1.99295	0.74292		-3.71416e-06	0.000219283	0.01263	2.17014e-06	4.2716	0.3259		-9.19333e-07	-0.000543709	0.03499	2.43973e-06	3.22639	0.37347
	-4.41839e-06	0.00739	0.01224	3.64714e-06	14.7879	0.53888		-6.59395e-06	0.01463	0.01286	1.46766e-06	2.82081	0.24426		-6.50659e-06	-0.00592	0.01891	1.55747e-06	1.98242	0.75658		-3.71316e-06	-0.0066	0.013	2.16914e-06	4.19808	0.34945		-9.18332e-07	-0.00752	0.02899	2.43873e-06	3.24568	0.34598
	-4.41739e-06	0.0044	0.02161	3.64614e-06	14.7949	0.49995		-6.59295e-06	0.00343	0.01804	1.46665e-06	2.81181	0.24749		-6.50559e-06	0.000742289	0.0218	1.55647e-06	1.98958	0.77626		-3.71216e-06	-0.000768736	0.01151	2.16814e-06	4.13987	0.38566		-9.17332e-07	-0.01028	0.01806	2.43773e-06	3.25215	0.33255
	-4.41639e-06	-0.00245	0.01486	3.64514e-06	14.7773	0.49309		-6.59195e-06	0.00895	0.00686	1.46565e-06	2.80494	0.24878		-6.50459e-06	-0.00616	0.01755	1.55547e-06	1.96069	0.74958		-3.71116e-06	0.00282	0.01855	2.16714e-06	4.13227	0.39041		-9.16332e-07	0.01947	0.01288	2.43673e-06	3.2234	0.35853
	-4.41539e-06	0.00754	0.016	3.64414e-06	14.7445	0.488		-6.59094e-06	0.00387	0.02598	1.46465e-06	2.75282	0.24293		-6.50359e-06	0.00188	0.01512	1.55447e-06	1.96236	0.73978		-3.71016e-06	-0.00512	0.0128	2.16614e-06	4.12971	0.36681		-9.15331e-07	0.00898	0.01403	2.43573e-06	3.2343	0.37272
	-4.41439e-06	-0.00251	0.0207	3.64313e-06	14.7391	0.49605		-6.58994e-06	0.01286	0.02199	1.46365e-06	2.79008	0.22168		-6.50259e-06	-0.00873	0.0277	1.55346e-06	1.93129	0.7362		-3.70916e-06	0.0062	0.00573	2.16514e-06	4.18431	0.37015		-9.14331e-07	0.00873	0.02902	2.43473e-06	3.18168	0.38003
	-4.41339e-06	0.00611	0.01496	3.64213e-06	14.7058	0.49888		-6.58894e-06	0.00327	0.00817	1.46265e-06	2.75706	0.23421		-6.50159e-06	-0.01248	0.01993	1.55246e-06	1.91365	0.74185		-3.70816e-06	0.00152	0.0084	2.16414e-06	4.14525	0.32663		-9.13331e-07	-0.00422	0.0267	2.43373e-06	3.17506	0.36186
	-4.41239e-06	-0.00183	0.01151	3.64113e-06	14.6821	0.50925		-6.58794e-06	0.01333	0.01655	1.46165e-06	2.75486	0.2689		-6.50059e-06	-0.00221	0.02561	1.55146e-06	1.91567	0.75655		-3.70716e-06	-0.01226	0.01171	2.16314e-06	4.11039	0.33207		-9.12331e-07	-0.01243	0.02024	2.43273e-06	3.13048	0.32396
	-4.41139e-06	0.0072	0.01694	3.64013e-06	14.6549	0.49967		-6.58694e-06	0.00763	0.0245	1.46065e-06	2.72047	0.27594		-6.49959e-06	0.000360377	0.02386	1.55046e-06	1.91328	0.79257		-3.70616e-06	0.00137	0.0076	2.16214e-06	4.07936	0.31444		-9.1133e-07	0.00496	0.01579	2.43173e-06	3.1565	0.28092
	-4.41039e-06	-0.000125142	0.00692	3.63913e-06	14.6123	0.46213		-6.58594e-06	0.00116	0.01761	1.45965e-06	2.71511	0.24282		-6.49859e-06	-0.00505	0.02815	1.54946e-06	1.86841	0.79115		-3.70516e-06	0.00283	0.01705	2.16114e-06	4.055	0.36235		-9.1033e-07	0.00348	0.02397	2.43073e-06	3.12913	0.33491
	-4.40939e-06	0.0073	0.0116	3.63813e-06	14.6471	0.48693		-6.58494e-06	0.00645	0.01152	1.45865e-06	2.71712	0.25765		-6.49759e-06	-0.00393	0.01757	1.54846e-06	1.88175	0.75038		-3.70416e-06	0.00492	0.02037	2.16014e-06	4.05092	0.35089		-9.09329e-07	0.01231	0.02208	2.42973e-06	3.11988	0.3954
	-4.40839e-06	0.00668	0.0155	3.63713e-06	14.5945	0.47396		-6.58394e-06	0.00249	0.01516	1.45765e-06	2.71587	0.27647		-6.49659e-06	-0.00863	0.0216	1.54746e-06	1.85732	0.74534		-3.70316e-06	-0.01428	0.00965	2.15914e-06	4.05832	0.35737		-9.08329e-07	0.00941	0.02349	2.42873e-06	3.08515	0.43347
	-4.40739e-06	0.00312	0.01722	3.63613e-06	14.5712	0.45611		-6.58294e-06	0.00452	0.02716	1.45665e-06	2.68746	0.28614		-6.49559e-06	-0.01093	0.0243	1.54646e-06	1.89214	0.75407		-3.70216e-06	0.00188	0.01057	2.15814e-06	4.04222	0.36695		-9.07329e-07	0.001	0.02793	2.42772e-06	3.0956	0.40027
	-4.40639e-06	0.01157	0.01174	3.63513e-06	14.5521	0.48189		-6.58194e-06	0.00291	0.01464	1.45565e-06	2.6845	0.26363		-6.49459e-06	-0.01173	0.02445	1.54546e-06	1.81612	0.78363		-3.70116e-06	0.00275	0.01761	2.15714e-06	4.04196	0.3317		-9.06329e-07	-0.0185	0.03314	2.42673e-06	3.09614	0.36218
	-4.40539e-06	-0.00213	0.01461	3.63413e-06	14.54	0.46807		-6.58094e-06	0.000858154	0.02207	1.45465e-06	2.64955	0.29254		-6.49359e-06	-0.00962	0.0195	1.54446e-06	1.81896	0.78402		-3.70016e-06	0.00086532	0.00606	2.15614e-06	4.00074	0.31321		-9.05328e-07	-0.00508	0.03324	2.42572e-06	3.07827	0.33805
	-4.40439e-06	-0.00216	0.01334	3.63313e-06	14.5366	0.47074		-6.57994e-06	0.00786	0.02357	1.45365e-06	2.6295	0.28279		-6.49259e-06	0.00299	0.02071	1.54346e-06	1.78408	0.77942		-3.69915e-06	0.00312	0.01101	2.15514e-06	3.95942	0.33112		-9.04328e-07	0.00528	0.00929	2.42472e-06	3.07394	0.36161
	-4.40339e-06	-0.00413	0.00891	3.63213e-06	14.4735	0.44672		-6.57894e-06	0.00515	0.01916	1.45265e-06	2.62412	0.29653		-6.49159e-06	-0.00577	0.02635	1.54246e-06	1.78641	0.78976		-3.69815e-06	0.00192	0.00645	2.15414e-06	3.99622	0.34957		-9.03328e-07	0.00288	0.02201	2.42372e-06	3.04132	0.41935
	-4.40239e-06	0.00359	0.01357	3.63113e-06	14.4615	0.47428		-6.57794e-06	0.01225	0.01604	1.45165e-06	2.57998	0.28146		-6.49059e-06	-0.00591	0.02293	1.54146e-06	1.75545	0.74963		-3.69715e-06	0.01179	0.01482	2.15314e-06	4.02142	0.3874		-9.02327e-07	0.00727	0.0207	2.42272e-06	3.03255	0.46188
	-4.40139e-06	0.00573	0.02683	3.63013e-06	14.4103	0.4709		-6.57694e-06	0.0061	0.01629	1.45065e-06	2.57203	0.26175		-6.48959e-06	-0.01277	0.01507	1.54046e-06	1.72767	0.75409		-3.69615e-06	-0.00868	0.00711	2.15214e-06	4.00863	0.34296		-9.01327e-07	0.00895	0.02804	2.42172e-06	3.01871	0.4077
	-4.40039e-06	-0.00254	0.01437	3.62913e-06	14.4025	0.45104		-6.57594e-06	0.01811	0.02913	1.44965e-06	2.53629	0.27643		-6.48859e-06	-0.00947	0.01888	1.53946e-06	1.69578	0.78171		-3.69515e-06	-0.00553	0.01001	2.15114e-06	3.98866	0.29928		-9.00327e-07	-0.00809	0.00944	2.42072e-06	3.02159	0.39392
	-4.39939e-06	-0.000537508	0.009	3.62813e-06	14.3682	0.42313		-6.57494e-06	0.00304	0.01972	1.44865e-06	2.53875	0.29834		-6.48759e-06	0.00339	0.02435	1.53846e-06	1.6632	0.78055		-3.69415e-06	-0.01512	0.01031	2.15014e-06	3.90938	0.31563		-8.99327e-07	-0.00794	0.02098	2.41972e-06	3.01743	0.35648
	-4.39839e-06	0.01124	0.01994	3.62713e-06	14.3407	0.44278		-6.57394e-06	0.01087	0.01582	1.44765e-06	2.53116	0.28887		-6.48659e-06	-0.00929	0.0144	1.53746e-06	1.67745	0.76969		-3.69315e-06	-0.00772	0.01753	2.14914e-06	3.90746	0.33282		-8.98326e-07	0.0012	0.0165	2.41872e-06	3.01409	0.32029
	-4.39739e-06	0.0049	0.01718	3.62613e-06	14.3248	0.45385		-6.57294e-06	0.00392	0.01864	1.44665e-06	2.4909	0.28991		-6.48559e-06	-0.000930485	0.0184	1.53646e-06	1.63264	0.77443		-3.69215e-06	0.000775078	0.01555	2.14814e-06	3.89139	0.35961		-8.97326e-07	0.00838	0.02195	2.41772e-06	2.98531	0.3579
	-4.39639e-06	-0.00381	0.01392	3.62513e-06	14.2707	0.46448		-6.57194e-06	-0.000152684	0.02247	1.44565e-06	2.47541	0.27482		-6.48458e-06	-0.00612	0.02879	1.53546e-06	1.60937	0.76026		-3.69115e-06	0.01344	0.01075	2.14714e-06	3.9312	0.36641		-8.96325e-07	0.01963	0.01663	2.41672e-06	2.96582	0.41606
	-4.39539e-06	-0.0041	0.01861	3.62413e-06	14.2813	0.45919		-6.57094e-06	0.00588	0.01808	1.44465e-06	2.44717	0.28241		-6.48358e-06	-0.00927	0.02071	1.53446e-06	1.61453	0.77796		-3.69015e-06	0.01512	0.02078	2.14614e-06	3.94095	0.41175		-8.95325e-07	-4.24269e-06	0.03492	2.41572e-06	2.96553	0.43144
	-4.39439e-06	0.00501	0.00651	3.62313e-06	14.2413	0.47301		-6.56994e-06	0.000931862	0.0216	1.44364e-06	2.43437	0.2798		-6.48258e-06	-0.00805	0.03632	1.53346e-06	1.59286	0.78644		-3.68915e-06	-0.00947	0.0149	2.14513e-06	3.9058	0.37934		-8.94325e-07	-0.0085	0.01808	2.41472e-06	2.95654	0.38224
	-4.39339e-06	0.00235	0.00948	3.62213e-06	14.2136	0.4611		-6.56894e-06	0.01445	0.01854	1.44264e-06	2.43947	0.31688		-6.48158e-06	0.00142	0.01514	1.53246e-06	1.5656	0.81995		-3.68815e-06	-0.00678	0.00662	2.14413e-06	3.87868	0.33204		-8.93325e-07	-0.01076	0.02006	2.41372e-06	2.94143	0.33095
	-4.39239e-06	0.00287	0.00936	3.62112e-06	14.1897	0.45311		-6.56794e-06	0.01321	0.01673	1.44164e-06	2.41855	0.2941		-6.48058e-06	-0.00612	0.02108	1.53146e-06	1.58291	0.81245		-3.68715e-06	0.01136	0.00513	2.14313e-06	3.86537	0.31371		-8.92324e-07	-0.00116	0.01957	2.41272e-06	2.94393	0.31955
	-4.39139e-06	0.00462	0.01375	3.62012e-06	14.1795	0.45505		-6.56694e-06	0.0099	0.01841	1.44064e-06	2.42428	0.29218		-6.47958e-06	-0.000483653	0.02215	1.53045e-06	1.57769	0.78923		-3.68615e-06	0.00786	0.0103	2.14213e-06	3.82725	0.35584		-8.91324e-07	0.009	0.01381	2.41172e-06	2.91813	0.34196
	-4.39039e-06	0.00445	0.006	3.61912e-06	14.1761	0.46897		-6.56594e-06	0.00769	0.01952	1.43964e-06	2.40966	0.29314		-6.47858e-06	-0.0073	0.01054	1.52945e-06	1.56859	0.741		-3.68515e-06	-0.00769	0.00897	2.14113e-06	3.8522	0.33043		-8.90324e-07	-0.00227	0.01919	2.41072e-06	2.88986	0.41574
	-4.38939e-06	0.00163	0.01378	3.61812e-06	14.1409	0.48429		-6.56494e-06	0.01445	0.01547	1.43864e-06	2.36164	0.29374		-6.47758e-06	-0.01372	0.02217	1.52845e-06	1.52861	0.76696		-3.68415e-06	0.00587	0.01004	2.14013e-06	3.83322	0.29381		-8.89323e-07	-0.000596202	0.02546	2.40972e-06	2.88816	0.41677
	-4.38839e-06	-0.00693	0.01825	3.61712e-06	14.1235	0.47432		-6.56394e-06	-0.0031	0.01534	1.43764e-06	2.35153	0.31605		-6.47658e-06	-0.00914	0.01666	1.52745e-06	1.52679	0.75827		-3.68315e-06	-0.00683	0.01327	2.13913e-06	3.82374	0.30084		-8.88323e-07	-0.00543	0.02318	2.40872e-06	2.88461	0.38662
	-4.38738e-06	0.00272	0.01535	3.61612e-06	14.0826	0.48262		-6.56294e-06	0.00555	0.01434	1.43664e-06	2.32376	0.29665		-6.47558e-06	-0.01096	0.02743	1.52645e-06	1.5134	0.80598		-3.68215e-06	-0.00828	0.01473	2.13813e-06	3.76016	0.31912		-8.87323e-07	-0.0163	0.01229	2.40772e-06	2.87953	0.31347
	-4.38638e-06	0.000546019	0.00527	3.61512e-06	14.0779	0.4623		-6.56194e-06	0.01219	0.01319	1.43564e-06	2.33534	0.32468		-6.47458e-06	-0.00148	0.02019	1.52545e-06	1.48245	0.77666		-3.68115e-06	-0.00277	0.00887	2.13713e-06	3.72957	0.33516		-8.86323e-07	-0.00786	0.0197	2.40672e-06	2.84602	0.311
	-4.38538e-06	-0.00178	0.01035	3.61412e-06	14.0598	0.47316		-6.56094e-06	-0.00121	0.02062	1.43464e-06	2.30172	0.32612		-6.47358e-06	-0.00444	0.0218	1.52445e-06	1.49151	0.74161		-3.68015e-06	0.000227195	0.015	2.13613e-06	3.73477	0.29494		-8.85322e-07	0.00111	0.01731	2.40572e-06	2.80864	0.35219
	-4.38438e-06	-0.0012	0.0185	3.61312e-06	14.0037	0.45792		-6.55994e-06	0.0043	0.02071	1.43364e-06	2.2925	0.30688		-6.47258e-06	-0.000920798	0.02017	1.52345e-06	1.48826	0.75131		-3.67915e-06	0.00745	0.02033	2.13513e-06	3.74756	0.35289		-8.84322e-07	0.00655	0.01683	2.40472e-06	2.79451	0.40356
	-4.38338e-06	0.00465	0.01525	3.61212e-06	13.9853	0.4374		-6.55894e-06	0.00895	0.01819	1.43264e-06	2.2881	0.28443		-6.47158e-06	-0.01141	0.02358	1.52245e-06	1.47863	0.75568		-3.67815e-06	0.00247	0.00254	2.13413e-06	3.73799	0.35046		-8.83321e-07	-0.000573845	0.02104	2.40372e-06	2.80171	0.41243
	-4.38238e-06	0.00322	0.00477	3.61112e-06	13.9679	0.46736		-6.55794e-06	-0.00972	0.01781	1.43164e-06	2.27233	0.26675		-6.47058e-06	-0.00421	0.01273	1.52145e-06	1.46968	0.77675		-3.67715e-06	-0.00229	0.01937	2.13313e-06	3.72883	0.30557		-8.82321e-07	-0.01759	0.02286	2.40272e-06	2.78817	0.39029
	-4.38138e-06	-0.00139	0.02117	3.61012e-06	13.9759	0.46617		-6.55694e-06	-0.00184	0.0191	1.43064e-06	2.27548	0.26456		-6.46958e-06	-0.00245	0.02358	1.52045e-06	1.4238	0.78968		-3.67615e-06	-0.01032	0.01074	2.13213e-06	3.70702	0.29661		-8.81321e-07	-0.01548	0.01436	2.40172e-06	2.78174	0.35134
	-4.38038e-06	0.01291	0.01231	3.60912e-06	13.9439	0.46574		-6.55593e-06	0.01912	0.01737	1.42964e-06	2.26826	0.28098		-6.46858e-06	-0.00539	0.01666	1.51945e-06	1.38259	0.77416		-3.67515e-06	-0.003	0.0143	2.13113e-06	3.65991	0.34683		-8.80321e-07	-0.01842	0.02498	2.40072e-06	2.77774	0.29979
	-4.37938e-06	-0.00916	0.01104	3.60812e-06	13.916	0.48172		-6.55493e-06	0.00584	0.02387	1.42864e-06	2.22601	0.24292		-6.46758e-06	-0.00415	0.0204	1.51845e-06	1.39773	0.7284		-3.67415e-06	-0.00159	0.01694	2.13013e-06	3.61894	0.37158		-8.7932e-07	-0.00366	0.00989	2.39971e-06	2.74271	0.35542
	-4.37838e-06	0.00418	0.01172	3.60712e-06	13.8835	0.48063		-6.55393e-06	0.00773	0.01457	1.42764e-06	2.20868	0.25729		-6.46658e-06	-0.000808405	0.02951	1.51745e-06	1.39509	0.72935		-3.67315e-06	-0.000151166	0.01153	2.12913e-06	3.65165	0.36882		-8.7832e-07	0.000526872	0.02861	2.39871e-06	2.73209	0.38615
	-4.37738e-06	-0.00505	0.00852	3.60612e-06	13.873	0.46763		-6.55293e-06	0.00821	0.01012	1.42664e-06	2.18461	0.26606		-6.46558e-06	-0.01423	0.02988	1.51645e-06	1.36892	0.71255		-3.67215e-06	0.01612	0.01635	2.12813e-06	3.62882	0.37164		-8.7732e-07	0.00444	0.02372	2.39771e-06	2.6691	0.42282
	-4.37638e-06	-0.00479	0.00907	3.60512e-06	13.8553	0.46085		-6.55193e-06	-0.00506	0.01947	1.42564e-06	2.17356	0.27481		-6.46458e-06	-0.01012	0.01409	1.51545e-06	1.33495	0.70949		-3.67115e-06	-0.00984	0.02618	2.12713e-06	3.62079	0.35436		-8.7632e-07	0.00355	0.03715	2.39671e-06	2.67219	0.40869
	-4.37538e-06	0.01264	0.01938	3.60412e-06	13.8287	0.42988		-6.55093e-06	0.01311	0.01875	1.42464e-06	2.12518	0.26108		-6.46358e-06	-0.00994	0.02893	1.51445e-06	1.38472	0.73191		-3.67014e-06	-0.00845	0.0065	2.12613e-06	3.59133	0.31075		-8.75319e-07	-0.00524	0.01847	2.39571e-06	2.66065	0.34069
	-4.37438e-06	0.01646	0.01116	3.60312e-06	13.8262	0.43736		-6.54993e-06	-0.00653	0.02242	1.42364e-06	2.10728	0.28041		-6.46258e-06	-0.00105	0.02723	1.51345e-06	1.37205	0.73968		-3.66914e-06	-0.00288	0.01831	2.12513e-06	3.56998	0.36221		-8.74319e-07	-0.01021	0.00967	2.39471e-06	2.65142	0.28662
	-4.37338e-06	-0.00243	0.01893	3.60212e-06	13.7941	0.45771		-6.54893e-06	-0.00757	0.01468	1.42264e-06	2.09479	0.24039		-6.46158e-06	-0.00124	0.01878	1.51245e-06	1.33425	0.73926		-3.66814e-06	-0.00186	0.0172	2.12413e-06	3.5498	0.37154		-8.73319e-07	-0.00415	0.02167	2.39371e-06	2.68524	0.30449
	-4.37238e-06	0.01208	0.01765	3.60112e-06	13.7802	0.41443		-6.54793e-06	0.00517	0.01676	1.42164e-06	2.0923	0.2576		-6.46058e-06	0.0094	0.02467	1.51145e-06	1.29653	0.74673		-3.66714e-06	-0.00196	0.00671	2.12313e-06	3.50439	0.38708		-8.72318e-07	0.00275	0.01014	2.39271e-06	2.64832	0.38525
	-4.37138e-06	0.00475	0.02163	3.60012e-06	13.7518	0.45668		-6.54693e-06	0.00995	0.00782	1.42063e-06	2.0908	0.28501		-6.45958e-06	-0.01092	0.01489	1.51045e-06	1.30683	0.72938		-3.66614e-06	-0.000801311	0.02288	2.12212e-06	3.53704	0.33852		-8.71318e-07	0.00227	0.02189	2.39171e-06	2.60965	0.3754
	-4.37038e-06	0.00368	0.01534	3.59912e-06	13.7046	0.41998		-6.54593e-06	-0.00936	0.01232	1.41963e-06	2.05777	0.26135		-6.45858e-06	-0.01619	0.02632	1.50945e-06	1.2896	0.71112		-3.66514e-06	-0.00147	0.02683	2.12112e-06	3.53449	0.33968		-8.70318e-07	-0.00669	0.03366	2.39071e-06	2.59171	0.35133
	-4.36938e-06	0.02227	0.01649	3.59811e-06	13.7304	0.43875		-6.54493e-06	-0.00453	0.0136	1.41863e-06	2.05771	0.27425		-6.45758e-06	-0.00674	0.02698	1.50844e-06	1.26351	0.75071		-3.66414e-06	-0.01898	0.01752	2.12012e-06	3.50522	0.33571		-8.69317e-07	-0.0158	0.02346	2.38971e-06	2.57959	0.31191
	-4.36838e-06	0.00104	0.00838	3.59711e-06	13.6915	0.48201		-6.54393e-06	0.01422	0.02339	1.41763e-06	2.02533	0.28293		-6.45658e-06	-7.1755e-05	0.02406	1.50744e-06	1.24813	0.71185		-3.66314e-06	-0.00554	0.0098	2.11912e-06	3.4841	0.34273		-8.68317e-07	-0.02856	0.01141	2.38871e-06	2.59484	0.30346
	-4.36738e-06	-0.00486	0.01229	3.59611e-06	13.6427	0.44424		-6.54293e-06	-0.00261	0.01816	1.41663e-06	2.03034	0.26413		-6.45558e-06	-0.00984	0.03032	1.50644e-06	1.21924	0.73637		-3.66214e-06	0.00267	0.01753	2.11812e-06	3.50073	0.29847		-8.67317e-07	0.00228	0.0123	2.38771e-06	2.59219	0.28876
	-4.36638e-06	0.00357	0.00961	3.59511e-06	13.6401	0.45295		-6.54193e-06	0.00322	0.01901	1.41563e-06	2.01482	0.25416		-6.45458e-06	0.00978	0.02035	1.50544e-06	1.18733	0.69931		-3.66114e-06	-0.00545	0.0173	2.11712e-06	3.49528	0.271		-8.66316e-07	0.00778	0.0241	2.38671e-06	2.58578	0.32728
	-4.36538e-06	0.00889	0.02471	3.59411e-06	13.603	0.43342		-6.54093e-06	0.00261	0.01585	1.41463e-06	1.98912	0.25747		-6.45358e-06	-0.00651	0.02913	1.50444e-06	1.16177	0.72866		-3.66014e-06	0.00161	0.01555	2.11612e-06	3.51121	0.30021		-8.65316e-07	0.00572	0.02755	2.38571e-06	2.54127	0.36767
	-4.36438e-06	0.00103	0.01276	3.59311e-06	13.592	0.45469		-6.53993e-06	-0.00632	0.02298	1.41363e-06	1.96593	0.25536		-6.45258e-06	-0.01046	0.02664	1.50344e-06	1.1513	0.72319		-3.65914e-06	-0.00101	0.01966	2.11512e-06	3.50384	0.26859		-8.64316e-07	-0.00562	0.02563	2.38471e-06	2.54953	0.37821
	-4.36338e-06	0.00296	0.0163	3.59211e-06	13.5834	0.45531		-6.53893e-06	0.01116	0.01223	1.41263e-06	1.93917	0.25408		-6.45158e-06	-0.00652	0.03188	1.50244e-06	1.17434	0.69725		-3.65814e-06	-0.00273	0.02055	2.11412e-06	3.49527	0.22229		-8.63316e-07	-0.00704	0.03129	2.38371e-06	2.53959	0.32627
	-4.36238e-06	-0.00127	0.00771	3.59111e-06	13.5565	0.47212		-6.53793e-06	0.01216	0.00971	1.41163e-06	1.94941	0.25891		-6.45058e-06	-0.00416	0.02155	1.50144e-06	1.14749	0.71613		-3.65714e-06	0.00436	0.02022	2.11312e-06	3.49198	0.21506		-8.62316e-07	-0.01299	0.02006	2.38271e-06	2.54401	0.30233
	-4.36138e-06	0.00401	0.02618	3.59011e-06	13.5289	0.45501		-6.53693e-06	-0.00384	0.00783	1.41063e-06	1.90726	0.25629		-6.44957e-06	-0.00385	0.02593	1.50044e-06	1.12371	0.71188		-3.65614e-06	-0.00614	0.01007	2.11212e-06	3.44315	0.18472		-8.61315e-07	-0.00938	0.01919	2.38171e-06	2.52172	0.30093
	-4.36038e-06	0.00709	0.01273	3.58911e-06	13.501	0.46758		-6.53593e-06	-0.000361217	0.02194	1.40963e-06	1.92614	0.25886		-6.44857e-06	0.000799736	0.0364	1.49944e-06	1.10488	0.72225		-3.65514e-06	0.00856	0.0129	2.11112e-06	3.42748	0.23308		-8.60315e-07	0.01056	0.01035	2.38071e-06	2.53664	0.34056
	-4.35938e-06	-0.00262	0.01377	3.58811e-06	13.4957	0.47073		-6.53493e-06	0.00402	0.01365	1.40863e-06	1.92737	0.24946		-6.44757e-06	-0.00612	0.02156	1.49844e-06	1.08587	0.70324		-3.65414e-06	-0.00409	0.01608	2.11012e-06	3.44307	0.22829		-8.59314e-07	0.00722	0.01268	2.37971e-06	2.50411	0.39175
	-4.35838e-06	0.00454	0.01426	3.58711e-06	13.4861	0.43555		-6.53393e-06	0.00527	0.01009	1.40763e-06	1.87115	0.23855		-6.44657e-06	-0.00802	0.03164	1.49744e-06	1.06403	0.71965		-3.65314e-06	-0.000342661	0.00758	2.10912e-06	3.44769	0.2407		-8.58314e-07	0.00551	0.03197	2.37871e-06	2.46673	0.39019
	-4.35738e-06	-0.00479	0.01759	3.58611e-06	13.4444	0.48685		-6.53293e-06	0.00656	0.02196	1.40663e-06	1.88276	0.24309		-6.44557e-06	-0.01381	0.01692	1.49644e-06	1.0564	0.72145		-3.65214e-06	-0.00728	0.00756	2.10812e-06	3.44846	0.20699		-8.57314e-07	-0.0055	0.03458	2.37771e-06	2.46022	0.36731
	-4.35638e-06	0.00104	0.0177	3.58511e-06	13.4159	0.46129		-6.53193e-06	-0.0051	0.00817	1.40563e-06	1.87763	0.23304		-6.44457e-06	-0.00628	0.03234	1.49544e-06	1.04577	0.74368		-3.65114e-06	-0.01657	0.0135	2.10712e-06	3.39369	0.18246		-8.56314e-07	-0.01033	0.01416	2.37671e-06	2.4669	0.34451
	-4.35538e-06	0.01126	0.0095	3.58411e-06	13.4187	0.46433		-6.53093e-06	0.00542	0.01427	1.40463e-06	1.83633	0.22485		-6.44357e-06	-4.6863e-05	0.03136	1.49444e-06	1.03848	0.70868		-3.65014e-06	-0.01238	0.00414	2.10612e-06	3.36295	0.24383		-8.55313e-07	-0.01046	0.01122	2.37571e-06	2.42506	0.31867
	-4.35438e-06	8.30753e-05	0.01685	3.58311e-06	13.3932	0.43411		-6.52993e-06	0.00167	0.01496	1.40363e-06	1.82357	0.22272		-6.44257e-06	0.00475	0.01919	1.49344e-06	1.03303	0.71269		-3.64914e-06	-0.00691	0.00945	2.10512e-06	3.33942	0.27032		-8.54313e-07	0.00525	0.0255	2.37471e-06	2.44008	0.35894
	-4.35338e-06	0.01188	0.01522	3.58211e-06	13.3589	0.45573		-6.52893e-06	0.000158776	0.02389	1.40263e-06	1.82356	0.2551		-6.44157e-06	-0.00139	0.03523	1.49244e-06	1.00111	0.67601		-3.64814e-06	-0.00352	0.01133	2.10412e-06	3.34226	0.24064		-8.53313e-07	0.01722	0.01431	2.37371e-06	2.41374	0.41587
	-4.35238e-06	0.00812	0.01376	3.58111e-06	13.3206	0.45302		-6.52793e-06	0.0053	0.02396	1.40163e-06	1.8188	0.22547		-6.44057e-06	-0.01154	0.01487	1.49144e-06	0.99106	0.69335		-3.64714e-06	-0.00248	0.01511	2.10312e-06	3.35524	0.20646		-8.52313e-07	0.00684	0.01904	2.37271e-06	2.40409	0.44293
	-4.35137e-06	-0.00438	0.02403	3.58011e-06	13.3435	0.44125		-6.52693e-06	0.00177	0.01927	1.40063e-06	1.788	0.25728		-6.43957e-06	-0.0106	0.01887	1.49044e-06	0.98295	0.73487		-3.64614e-06	0.00517	0.00586	2.10212e-06	3.32461	0.23353		-8.51312e-07	-0.00684	0.03544	2.37171e-06	2.42155	0.41276
	-4.35037e-06	-0.00393	0.01816	3.57911e-06	13.3115	0.45215		-6.52593e-06	0.01573	0.02864	1.39963e-06	1.76898	0.25526		-6.43857e-06	-0.00796	0.03634	1.48944e-06	1.00932	0.72391		-3.64514e-06	-0.01915	0.01179	2.10112e-06	3.32562	0.2566		-8.50312e-07	-0.01154	0.02234	2.3707e-06	2.4384	0.36145
	-4.34937e-06	-0.00234	0.00849	3.57811e-06	13.2979	0.44922		-6.52493e-06	-6.393e-05	0.01353	1.39863e-06	1.75266	0.24553		-6.43757e-06	0.00687	0.03131	1.48844e-06	0.97537	0.74211		-3.64414e-06	-0.01636	0.00891	2.10012e-06	3.31826	0.22975		-8.49312e-07	-0.01355	0.02411	2.3697e-06	2.42792	0.37137
	-4.34837e-06	0.00779	0.02077	3.57711e-06	13.2733	0.44182		-6.52393e-06	0.00745	0.01158	1.39762e-06	1.74596	0.2538		-6.43657e-06	-0.00156	0.02119	1.48744e-06	0.96243	0.72714		-3.64314e-06	-0.01273	0.01148	2.09912e-06	3.29099	0.29003		-8.48311e-07	0.00129	0.00909	2.3687e-06	2.3985	0.36654
	-4.34737e-06	0.000355665	0.01004	3.5761e-06	13.2387	0.4614		-6.52292e-06	0.0021	0.02543	1.39662e-06	1.73844	0.24075		-6.43557e-06	-0.00531	0.03177	1.48644e-06	0.94162	0.72179		-3.64214e-06	0.00882	0.0185	2.09812e-06	3.25543	0.28551		-8.47311e-07	0.00674	0.02669	2.3677e-06	2.38006	0.41723
	-4.34637e-06	0.00486	0.0199	3.5751e-06	13.2095	0.44146		-6.52192e-06	0.0072	0.0151	1.39562e-06	1.72953	0.27445		-6.43457e-06	0.01127	0.00542	1.48543e-06	0.9686	0.72783		-3.64114e-06	0.00879	0.01375	2.09712e-06	3.283	0.24152		-8.46311e-07	-0.00981	0.03324	2.3667e-06	2.37089	0.42305
	-4.34537e-06	-0.00592	0.00511	3.5741e-06	13.183	0.43812		-6.52092e-06	0.00911	0.02466	1.39462e-06	1.69282	0.27449		-6.43357e-06	-0.00403	0.03351	1.48443e-06	0.94483	0.70377		-3.64014e-06	-0.00817	0.01204	2.09611e-06	3.27131	0.24106		-8.4531e-07	-0.0079	0.02802	2.3657e-06	2.34796	0.42917
	-4.34437e-06	-0.00474	0.00966	3.5731e-06	13.1385	0.4382		-6.51992e-06	0.0045	0.02352	1.39362e-06	1.69352	0.27999		-6.43257e-06	-0.00069749	0.02681	1.48343e-06	0.92844	0.73129		-3.63913e-06	-0.00405	0.01242	2.09511e-06	3.28847	0.28993		-8.4431e-07	-0.01431	0.0307	2.3647e-06	2.32302	0.38783
	-4.34337e-06	0.00802	0.01437	3.5721e-06	13.154	0.44008		-6.51892e-06	0.000183675	0.02125	1.39262e-06	1.69725	0.27623		-6.43157e-06	-0.00572	0.01951	1.48243e-06	0.90308	0.73593		-3.63813e-06	-0.00234	0.01523	2.09411e-06	3.23675	0.28748		-8.4331e-07	-0.01841	0.02903	2.3637e-06	2.32031	0.31941
	-4.34237e-06	0.00895	0.0106	3.5711e-06	13.1351	0.41909		-6.51792e-06	-3.05435e-05	0.01898	1.39162e-06	1.68544	0.28968		-6.43057e-06	0.00174	0.01434	1.48143e-06	0.90176	0.77044		-3.63713e-06	-0.00505	0.01473	2.09311e-06	3.19854	0.23117		-8.4231e-07	-0.01153	0.0245	2.3627e-06	2.31945	0.32788
	-4.34137e-06	0.00185	0.01801	3.5701e-06	13.114	0.4401		-6.51692e-06	-0.00556	0.01729	1.39062e-06	1.67426	0.28033		-6.42957e-06	0.00437	0.02888	1.48043e-06	0.91624	0.71622		-3.63613e-06	-0.00542	0.01092	2.09211e-06	3.23425	0.24297		-8.41309e-07	0.01153	0.01077	2.3617e-06	2.29211	0.37818
	-4.34037e-06	-2.83554e-06	0.01882	3.5691e-06	13.0766	0.44323		-6.51592e-06	0.00911	0.01027	1.38962e-06	1.65826	0.25819		-6.42857e-06	-0.00453	0.0175	1.47943e-06	0.88927	0.75103		-3.63513e-06	0.01491	0.02047	2.09111e-06	3.24165	0.23759		-8.40309e-07	-0.00263	0.00794	2.3607e-06	2.2813	0.4235
	-4.33937e-06	-0.00154	0.00466	3.5681e-06	13.0559	0.45235		-6.51492e-06	0.00347	0.02287	1.38862e-06	1.63976	0.27698		-6.42757e-06	-0.01161	0.01669	1.47843e-06	0.86119	0.75803		-3.63413e-06	0.00202	0.00808	2.09011e-06	3.27357	0.21267		-8.39309e-07	-0.02405	0.02849	2.3597e-06	2.26582	0.45872
	-4.33837e-06	-0.00821	0.01756	3.5671e-06	13.0296	0.47027		-6.51392e-06	-0.00246	0.01438	1.38762e-06	1.61346	0.25568		-6.42657e-06	-0.00392	0.01646	1.47743e-06	0.81855	0.78935		-3.63313e-06	0.0035	0.00428	2.08911e-06	3.23044	0.21619		-8.38309e-07	-0.01482	0.01544	2.3587e-06	2.25464	0.40696
	-4.33737e-06	0.00472	0.00642	3.5661e-06	12.9962	0.4307		-6.51292e-06	0.00468	0.02456	1.38662e-06	1.61504	0.27152		-6.42557e-06	-0.0098	0.01715	1.47643e-06	0.81829	0.7834		-3.63213e-06	-0.00635	0.00884	2.08811e-06	3.17058	0.27346		-8.37308e-07	-0.01519	0.00914	2.3577e-06	2.25969	0.34461
	-4.33637e-06	-0.00595	0.00437	3.5651e-06	12.9973	0.45556		-6.51192e-06	0.00162	0.02418	1.38562e-06	1.60724	0.26547		-6.42457e-06	-0.00997	0.01588	1.47543e-06	0.77353	0.78779		-3.63113e-06	-0.0036	0.00902	2.08711e-06	3.16109	0.25809		-8.36308e-07	-0.02011	0.02492	2.3567e-06	2.23385	0.33922
	-4.33537e-06	-0.00176	0.01504	3.5641e-06	12.9711	0.42851		-6.51092e-06	0.00748	0.02624	1.38462e-06	1.59806	0.22248		-6.42357e-06	0.00203	0.02285	1.47443e-06	0.78104	0.77137		-3.63013e-06	-0.00755	0.02087	2.08611e-06	3.17396	0.26057		-8.35307e-07	0.00394	0.02056	2.3557e-06	2.22313	0.36426
	-4.33437e-06	-0.00203	0.00953	3.5631e-06	12.9543	0.43393		-6.50992e-06	-0.00336	0.01386	1.38362e-06	1.59522	0.23899		-6.42257e-06	0.000215588	0.01841	1.47343e-06	0.76826	0.75111		-3.62913e-06	-0.00121	0.00969	2.08511e-06	3.17219	0.27034		-8.34307e-07	0.00992	0.03273	2.3547e-06	2.21126	0.41034
	-4.33337e-06	0.00407	0.01142	3.5621e-06	12.9316	0.45149		-6.50892e-06	0.00202	0.00989	1.38262e-06	1.59351	0.24009		-6.42157e-06	-0.00302	0.01685	1.47243e-06	0.74258	0.76009		-3.62813e-06	-0.00125	0.02075	2.08411e-06	3.19509	0.2226		-8.33307e-07	-0.00093843	0.01628	2.3537e-06	2.18027	0.39623
	-4.33237e-06	0.00308	0.0203	3.5611e-06	12.9129	0.4517		-6.50792e-06	0.00604	0.01954	1.38162e-06	1.55179	0.26332		-6.42057e-06	-0.0102	0.02161	1.47143e-06	0.74105	0.783		-3.62713e-06	-0.01111	0.01307	2.08311e-06	3.16132	0.24121		-8.32307e-07	-0.01943	0.02948	2.3527e-06	2.18984	0.36855
	-4.33137e-06	0.00507	0.02703	3.5601e-06	12.9012	0.44353		-6.50692e-06	0.00138	0.02828	1.38062e-06	1.54376	0.27654		-6.41957e-06	0.000156228	0.03203	1.47043e-06	0.7193	0.77279		-3.62613e-06	-0.01007	0.00385	2.08211e-06	3.1622	0.27174		-8.31306e-07	-0.01326	0.02064	2.3517e-06	2.1693	0.3413
	-4.33037e-06	0.00237	0.02524	3.5591e-06	12.8881	0.42151		-6.50592e-06	-0.00173	0.01537	1.37962e-06	1.51823	0.26653		-6.41857e-06	-0.00218	0.03251	1.46943e-06	0.69188	0.75878		-3.62513e-06	-0.01031	0.00516	2.08111e-06	3.10653	0.28922		-8.30306e-07	-0.00474	0.02011	2.3507e-06	2.16379	0.34556
	-4.32937e-06	0.0074	0.01568	3.5581e-06	12.8758	0.41905		-6.50492e-06	-0.00452	0.01873	1.37862e-06	1.53435	0.25382		-6.41757e-06	0.00474	0.0188	1.46843e-06	0.67322	0.74951		-3.62413e-06	0.00757	0.00904	2.08011e-06	3.1096	0.29126		-8.29306e-07	0.00105	0.03425	2.3497e-06	2.15488	0.38189
	-4.32837e-06	0.00385	0.01171	3.5571e-06	12.8852	0.43221		-6.50392e-06	-0.00331	0.02145	1.37762e-06	1.51169	0.25619		-6.41657e-06	-0.00119	0.02303	1.46743e-06	0.67412	0.76741		-3.62313e-06	-0.00516	0.00519	2.07911e-06	3.10775	0.27138		-8.28306e-07	-0.00638	0.04708	2.3487e-06	2.1441	0.41297
	-4.32737e-06	0.00622	0.00474	3.5561e-06	12.8506	0.4557		-6.50292e-06	-0.00517	0.01306	1.37662e-06	1.49171	0.25978		-6.41557e-06	-0.00466	0.01759	1.46643e-06	0.69583	0.7394		-3.62213e-06	-0.00413	0.01625	2.07811e-06	3.12111	0.25534		-8.27305e-07	0.00336	0.03109	2.3477e-06	2.14224	0.44043
	-4.32637e-06	0.01588	0.01558	3.5551e-06	12.8042	0.43352		-6.50192e-06	0.00368	0.02517	1.37562e-06	1.47831	0.24662		-6.41457e-06	0.00207	0.03511	1.46543e-06	0.66759	0.78295		-3.62113e-06	-0.00665	0.01877	2.07711e-06	3.09653	0.27093		-8.26305e-07	-0.02369	0.03596	2.3467e-06	2.13495	0.39804
	-4.32537e-06	-0.0034	0.01595	3.5541e-06	12.7643	0.44157		-6.50092e-06	0.00674	0.01724	1.37462e-06	1.45353	0.25304		-6.41356e-06	-0.00733	0.01843	1.46443e-06	0.64928	0.79524		-3.62013e-06	-0.01364	0.01673	2.07611e-06	3.07646	0.25957		-8.25305e-07	-0.02166	0.02015	2.3457e-06	2.13465	0.34159
	-4.32437e-06	0.00471	0.00973	3.55309e-06	12.7748	0.45227		-6.49992e-06	0.00618	0.01683	1.37361e-06	1.43424	0.28318		-6.41256e-06	0.00377	0.01678	1.46343e-06	0.63133	0.75948		-3.61913e-06	-0.000885832	0.00717	2.07511e-06	3.04216	0.28527		-8.24304e-07	-0.00545	0.01604	2.3447e-06	2.13463	0.32285
	-4.32337e-06	0.00506	0.01806	3.55209e-06	12.7676	0.43577		-6.49892e-06	-0.01446	0.01407	1.37261e-06	1.39174	0.29572		-6.41156e-06	-0.00246	0.03037	1.46242e-06	0.64111	0.72035		-3.61813e-06	-0.0042	0.0186	2.07411e-06	2.99564	0.30691		-8.23304e-07	-0.00211	0.01504	2.3437e-06	2.12838	0.3716
	-4.32237e-06	0.012	0.00752	3.55109e-06	12.7735	0.41829		-6.49792e-06	0.000405464	0.01972	1.37161e-06	1.38804	0.28624		-6.41056e-06	-0.00658	0.02117	1.46142e-06	0.63766	0.75372		-3.61713e-06	-0.000195641	0.01096	2.07311e-06	3.02043	0.26875		-8.22304e-07	0.00536	0.02409	2.3427e-06	2.09929	0.36786
	-4.32137e-06	0.00828	0.01592	3.55009e-06	12.7197	0.43466		-6.49692e-06	0.00728	0.01369	1.37061e-06	1.35994	0.25377		-6.40956e-06	-0.00653	0.01499	1.46042e-06	0.6325	0.72366		-3.61613e-06	-0.01022	0.00776	2.07211e-06	2.98325	0.27835		-8.21303e-07	-0.000848068	0.0243	2.34169e-06	2.07461	0.43025
	-4.32037e-06	0.00471	0.01625	3.54909e-06	12.6969	0.44726		-6.49592e-06	-0.00283	0.02098	1.36961e-06	1.35669	0.25354		-6.40856e-06	-0.0053	0.02193	1.45942e-06	0.62118	0.71697		-3.61513e-06	-0.00954	0.02261	2.0711e-06	3.00715	0.29445		-8.20303e-07	-0.0169	0.02636	2.3407e-06	2.08017	0.3873
	-4.31937e-06	0.00668	0.01196	3.54809e-06	12.6886	0.45		-6.49492e-06	0.00244	0.02119	1.36861e-06	1.33825	0.25991		-6.40756e-06	-0.01392	0.02765	1.45842e-06	0.61709	0.74032		-3.61413e-06	-0.00156	0.01155	2.0701e-06	2.95973	0.31459		-8.19303e-07	-0.01294	0.0247	2.33969e-06	2.0655	0.35667
	-4.31837e-06	0.00151	0.0057	3.54709e-06	12.6519	0.4173		-6.49392e-06	0.00672	0.02323	1.36761e-06	1.31037	0.23735		-6.40656e-06	0.00333	0.01683	1.45742e-06	0.57728	0.72812		-3.61313e-06	0.00337	0.01512	2.0691e-06	2.91101	0.28783		-8.18303e-07	-0.01792	0.02187	2.33869e-06	2.05779	0.33384
	-4.31737e-06	0.0016	0.0108	3.54609e-06	12.642	0.39033		-6.49292e-06	-0.00576	0.01563	1.36661e-06	1.30063	0.22116		-6.40556e-06	0.01101	0.0144	1.45642e-06	0.58281	0.71902		-3.61213e-06	-0.0113	0.00995	2.0681e-06	2.90867	0.28484		-8.17303e-07	0.00062862	0.01094	2.33769e-06	2.04548	0.30986
	-4.31637e-06	0.00502	0.01685	3.54509e-06	12.6068	0.41357		-6.49192e-06	-0.00758	0.01811	1.36561e-06	1.29896	0.22123		-6.40456e-06	0.00466	0.00706	1.45542e-06	0.59131	0.71297		-3.61113e-06	-0.00711	0.00569	2.0671e-06	2.92278	0.23255		-8.16302e-07	0.01534	0.02966	2.33669e-06	2.05335	0.38772
	-4.31537e-06	0.0114	0.01944	3.54409e-06	12.6015	0.39951		-6.49092e-06	0.000708002	0.01673	1.36461e-06	1.28922	0.22162		-6.40356e-06	-0.01451	0.01528	1.45442e-06	0.58649	0.7469		-3.61013e-06	0.00147	0.01391	2.0661e-06	2.93906	0.24555		-8.15302e-07	-0.00368	0.03169	2.33569e-06	2.01645	0.41608
	-4.31436e-06	-0.00715	0.01764	3.54309e-06	12.5889	0.4019		-6.48992e-06	-0.00498	0.00855	1.36361e-06	1.26778	0.20959		-6.40256e-06	-0.000232995	0.02103	1.45342e-06	0.58108	0.7691		-3.60913e-06	-0.00752	0.02609	2.0651e-06	2.94251	0.24973		-8.14302e-07	-0.00856	0.04139	2.33469e-06	2.01578	0.4236
	-4.31337e-06	0.00214	0.01869	3.54209e-06	12.5745	0.40776		-6.48892e-06	-0.01312	0.01261	1.36261e-06	1.26956	0.22846		-6.40156e-06	-0.01169	0.0248	1.45242e-06	0.58101	0.7459		-3.60813e-06	-0.00632	0.01201	2.0641e-06	2.90837	0.25339		-8.13301e-07	-0.01627	0.02002	2.33369e-06	2.02542	0.37925
	-4.31236e-06	0.00395	0.02072	3.54109e-06	12.5458	0.41768		-6.48791e-06	-0.00405	0.00948	1.36161e-06	1.24604	0.23964		-6.40056e-06	-0.00413	0.02555	1.45142e-06	0.55557	0.74978		-3.60712e-06	-0.00693	0.01428	2.0631e-06	2.8886	0.22636		-8.12301e-07	-0.02589	0.02519	2.33269e-06	2.00963	0.35732
	-4.31136e-06	0.00528	0.01106	3.54009e-06	12.5242	0.45424		-6.48691e-06	0.00398	0.01174	1.36061e-06	1.22134	0.267		-6.39956e-06	0.00397	0.01572	1.45042e-06	0.56389	0.70289		-3.60612e-06	-0.000983987	0.01899	2.0621e-06	2.87243	0.23261		-8.11301e-07	-0.01314	0.01653	2.33169e-06	1.97806	0.35088
	-4.31036e-06	0.0061	0.01304	3.53909e-06	12.4566	0.43561		-6.48591e-06	0.00741	0.01938	1.35961e-06	1.23434	0.29322		-6.39856e-06	0.00136	0.01922	1.44942e-06	0.51645	0.69445		-3.60512e-06	-0.01534	0.00819	2.0611e-06	2.89894	0.24912		-8.103e-07	0.00294	0.02587	2.33069e-06	1.93792	0.37625
	-4.30936e-06	0.00665	0.01082	3.53809e-06	12.46	0.42946		-6.48491e-06	0.00889	0.01157	1.35861e-06	1.23063	0.28588		-6.39756e-06	-0.0043	0.02644	1.44842e-06	0.51228	0.71218		-3.60412e-06	0.01031	0.01611	2.0601e-06	2.89471	0.2105		-8.093e-07	-0.00578	0.02569	2.32969e-06	1.9446	0.41521
	-4.30836e-06	-0.00395	0.01322	3.53709e-06	12.4279	0.42028		-6.48391e-06	0.00529	0.01827	1.35761e-06	1.2083	0.28151		-6.39656e-06	0.00427	0.02654	1.44742e-06	0.50544	0.73493		-3.60312e-06	0.00407	0.01364	2.0591e-06	2.89091	0.23556		-8.083e-07	-0.01333	0.03497	2.32869e-06	1.90971	0.43207
	-4.30736e-06	4.03099e-06	0.01057	3.53609e-06	12.4253	0.43408		-6.48291e-06	-0.00433	0.01741	1.35661e-06	1.18548	0.26533		-6.39556e-06	-0.01166	0.02997	1.44642e-06	0.51217	0.70947		-3.60212e-06	-0.00226	0.01124	2.0581e-06	2.8114	0.22342		-8.07299e-07	-0.01676	0.02443	2.32769e-06	1.90463	0.40234
	-4.30636e-06	9.66064e-05	0.00677	3.53509e-06	12.3824	0.4393		-6.48191e-06	-0.000480728	0.01492	1.35561e-06	1.15697	0.27629		-6.39456e-06	0.00206	0.03412	1.44542e-06	0.47231	0.72192		-3.60112e-06	-0.01194	0.01581	2.0571e-06	2.79684	0.26948		-8.06299e-07	-0.03134	0.02568	2.32669e-06	1.90806	0.34253
	-4.30536e-06	0.00221	0.00948	3.53409e-06	12.3734	0.43326		-6.48091e-06	0.00767	0.01345	1.35461e-06	1.17413	0.24346		-6.39356e-06	0.00128	0.02568	1.44442e-06	0.47024	0.69176		-3.60012e-06	-0.000261022	0.01422	2.0561e-06	2.7835	0.22937		-8.05299e-07	-0.01222	0.0201	2.32569e-06	1.91265	0.34542
	-4.30436e-06	0.0042	0.01991	3.53309e-06	12.3673	0.44211		-6.47991e-06	0.00106	0.01799	1.35361e-06	1.13324	0.22737		-6.39256e-06	-0.00399	0.01921	1.44342e-06	0.44722	0.68267		-3.59912e-06	-0.00555	0.01732	2.0551e-06	2.76492	0.2154		-8.04299e-07	-0.0036	0.02339	2.32469e-06	1.90299	0.39732
	-4.30336e-06	0.00383	0.01374	3.53209e-06	12.347	0.40332		-6.47891e-06	-0.00134	0.0163	1.35261e-06	1.13845	0.25447		-6.39156e-06	-0.00643	0.02434	1.44242e-06	0.42322	0.71695		-3.59812e-06	-0.005	0.00615	2.0541e-06	2.7895	0.22293		-8.03299e-07	-0.01413	0.02644	2.32369e-06	1.86822	0.42525
	-4.30236e-06	0.00546	0.01203	3.53109e-06	12.332	0.41259		-6.47791e-06	0.00155	0.02436	1.35161e-06	1.12297	0.2542		-6.39056e-06	-0.00381	0.01484	1.44142e-06	0.42766	0.71296		-3.59712e-06	-0.00144	0.02392	2.0531e-06	2.76627	0.19386		-8.02298e-07	-0.00892	0.01406	2.32269e-06	1.86298	0.4586
	-4.30136e-06	-0.000894071	0.01468	3.53009e-06	12.3179	0.41496		-6.47691e-06	0.000958782	0.01103	1.35061e-06	1.10777	0.23493		-6.38956e-06	-0.00485	0.02254	1.44042e-06	0.41529	0.73923		-3.59612e-06	-0.00696	0.01446	2.0521e-06	2.73158	0.23003		-8.01298e-07	-0.02791	0.02835	2.32169e-06	1.85572	0.39823
	-4.30036e-06	0.00695	0.01985	3.52908e-06	12.3142	0.40003		-6.47591e-06	0.000943841	0.01206	1.34961e-06	1.1158	0.23263		-6.38856e-06	-0.000378903	0.01834	1.43942e-06	0.40286	0.73813		-3.59512e-06	-0.0118	0.00974	2.0511e-06	2.73836	0.20408		-8.00298e-07	-0.01221	0.01674	2.32069e-06	1.84665	0.35119
	-4.29936e-06	0.01013	0.01422	3.52808e-06	12.2862	0.44015		-6.47491e-06	0.00826	0.01109	1.3486e-06	1.0846	0.2374		-6.38756e-06	-0.00232	0.01816	1.43841e-06	0.38693	0.72855		-3.59412e-06	-0.00903	0.00661	2.0501e-06	2.73302	0.1921		-7.99297e-07	-0.01512	0.0337	2.31969e-06	1.83929	0.32535
	-4.29836e-06	0.00964	0.00953	3.52708e-06	12.2273	0.42232		-6.47391e-06	-0.00744	0.00784	1.3476e-06	1.08817	0.23383		-6.38656e-06	-0.00401	0.02456	1.43741e-06	0.37509	0.69914		-3.59312e-06	-0.00395	0.01111	2.0491e-06	2.7426	0.20394		-7.98297e-07	-0.00849	0.01807	2.31869e-06	1.84368	0.37308
	-4.29736e-06	-0.00134	0.00865	3.52608e-06	12.2049	0.4185		-6.47291e-06	0.00205	0.01123	1.3466e-06	1.07138	0.22551		-6.38556e-06	0.00196	0.01622	1.43641e-06	0.35185	0.73503		-3.59212e-06	0.00393	0.01015	2.0481e-06	2.73427	0.14065		-7.97297e-07	-0.00489	0.01572	2.31769e-06	1.83909	0.4297
	-4.29636e-06	0.00263	0.01224	3.52508e-06	12.2073	0.44262		-6.47191e-06	0.00193	0.01185	1.3456e-06	1.0569	0.22635		-6.38456e-06	0.00567	0.01516	1.43541e-06	0.35708	0.72968		-3.59112e-06	-0.00823	0.01881	2.0471e-06	2.73217	0.23173		-7.96297e-07	-0.01112	0.03671	2.31669e-06	1.83829	0.43277
	-4.29536e-06	0.00536	0.01514	3.52408e-06	12.1799	0.44649		-6.47091e-06	0.00808	0.01791	1.3446e-06	1.06349	0.21555		-6.38356e-06	-0.00682	0.01871	1.43441e-06	0.36771	0.72239		-3.59012e-06	-0.01177	0.01265	2.0461e-06	2.73848	0.20449		-7.95296e-07	-0.02151	0.03465	2.31569e-06	1.8279	0.4206
	-4.29436e-06	0.00643	0.00893	3.52308e-06	12.1441	0.44269		-6.46991e-06	0.000869011	0.01723	1.3436e-06	1.03375	0.23601		-6.38256e-06	-0.000441406	0.01585	1.43341e-06	0.33721	0.7146		-3.58912e-06	-0.00528	0.01247	2.04509e-06	2.70013	0.20851		-7.94296e-07	-0.03056	0.0192	2.31469e-06	1.83986	0.39125
	-4.29336e-06	0.0036	0.01897	3.52208e-06	12.1149	0.43425		-6.46891e-06	0.00771	0.01893	1.3426e-06	0.97698	0.21815		-6.38156e-06	-0.0041	0.03254	1.43241e-06	0.32304	0.69746		-3.58812e-06	-0.01065	0.00667	2.04409e-06	2.69529	0.19859		-7.93296e-07	-0.02982	0.02162	2.31369e-06	1.8259	0.3633
	-4.29236e-06	0.00325	0.01298	3.52108e-06	12.0878	0.44243		-6.46791e-06	0.00559	0.01109	1.3416e-06	1.00737	0.22923		-6.38056e-06	0.00687	0.02465	1.43141e-06	0.309	0.70467		-3.58712e-06	-0.00777	0.00604	2.04309e-06	2.70156	0.18491		-7.92296e-07	-0.01333	0.03125	2.31269e-06	1.81262	0.36249
	-4.29136e-06	0.00505	0.01377	3.52008e-06	12.0869	0.41513		-6.46691e-06	-0.000675251	0.01135	1.3406e-06	1.00452	0.21779		-6.37956e-06	-0.00291	0.01961	1.43041e-06	0.30535	0.71325		-3.58612e-06	0.000244478	0.01149	2.04209e-06	2.6875	0.17414		-7.91295e-07	-0.00964	0.02644	2.31169e-06	1.82779	0.38115
	-4.29036e-06	-0.00835	0.01926	3.51908e-06	12.0939	0.41263		-6.46591e-06	0.000641786	0.00829	1.3396e-06	0.9689	0.23187		-6.37856e-06	-0.00345	0.02322	1.42941e-06	0.26265	0.70927		-3.58512e-06	-0.000718109	0.01839	2.04109e-06	2.67153	0.21337		-7.90295e-07	-0.01455	0.0313	2.31068e-06	1.81412	0.41435
	-4.28936e-06	0.00881	0.01723	3.51808e-06	12.0411	0.41138		-6.46491e-06	-0.00381	0.0142	1.3386e-06	0.97722	0.2172		-6.37756e-06	-0.00643	0.03044	1.42841e-06	0.24858	0.71629		-3.58412e-06	-0.00825	0.01024	2.04009e-06	2.69228	0.19034		-7.89295e-07	-0.01533	0.02019	2.30968e-06	1.77595	0.41202
	-4.28836e-06	0.01125	0.0097	3.51708e-06	12.0446	0.40614		-6.46391e-06	-0.00286	0.01895	1.3376e-06	0.96346	0.22649		-6.37655e-06	-0.0097	0.02709	1.42741e-06	0.25358	0.72046		-3.58312e-06	-0.01836	0.01667	2.03909e-06	2.67255	0.22063		-7.88294e-07	-0.02724	0.01974	2.30868e-06	1.79598	0.35647
	-4.28736e-06	0.00306	0.01842	3.51608e-06	12.0208	0.41895		-6.46291e-06	-0.00572	0.01272	1.3366e-06	0.96483	0.24689		-6.37555e-06	-0.01115	0.02571	1.42641e-06	0.24515	0.76475		-3.58212e-06	-0.01185	0.00778	2.03809e-06	2.67519	0.20985		-7.87294e-07	-0.02254	0.02889	2.30768e-06	1.77702	0.30329
	-4.28636e-06	-0.00186	0.01104	3.51508e-06	12.0249	0.45325		-6.46191e-06	0.00932	0.00828	1.3356e-06	0.93236	0.23429		-6.37455e-06	0.0061	0.02733	1.42541e-06	0.23277	0.7542		-3.58112e-06	-0.01589	0.01832	2.03709e-06	2.67072	0.20109		-7.86294e-07	-0.01542	0.02421	2.30668e-06	1.76499	0.30466
	-4.28536e-06	0.01256	0.01927	3.51408e-06	12.0114	0.4533		-6.46091e-06	0.00041321	0.01215	1.3346e-06	0.95559	0.21767		-6.37355e-06	-0.01547	0.0222	1.42441e-06	0.22521	0.75393		-3.58012e-06	-0.00443	0.00995	2.03609e-06	2.69664	0.2686		-7.85294e-07	0.0144	0.02359	2.30568e-06	1.74828	0.33958
	-4.28436e-06	0.00217	0.01221	3.51308e-06	11.9579	0.39789		-6.45991e-06	0.00323	0.01129	1.3336e-06	0.91889	0.23155		-6.37255e-06	-0.00182	0.0226	1.42341e-06	0.22073	0.71648		-3.57912e-06	-0.00402	0.01168	2.03509e-06	2.73205	0.21698		-7.84293e-07	-0.0023	0.02998	2.30468e-06	1.7373	0.39351
	-4.28336e-06	0.00989	0.01449	3.51208e-06	11.9823	0.38113		-6.45891e-06	-0.00566	0.00704	1.3326e-06	0.91845	0.25108		-6.37155e-06	-0.0034	0.03016	1.42241e-06	0.2254	0.75469		-3.57812e-06	-0.00832	0.02435	2.03409e-06	2.69008	0.25696		-7.83293e-07	-0.02482	0.03908	2.30368e-06	1.71917	0.40227
	-4.28236e-06	-0.00862	0.00595	3.51108e-06	11.9577	0.40744		-6.45791e-06	0.01305	0.0165	1.3316e-06	0.88534	0.24287		-6.37055e-06	-0.01701	0.02943	1.42141e-06	0.19869	0.75333		-3.57712e-06	-0.02103	0.01355	2.03309e-06	2.66911	0.21224		-7.82293e-07	-0.03311	0.02491	2.30268e-06	1.71232	0.35098
	-4.28136e-06	-0.00405	0.01393	3.51008e-06	11.9067	0.3948		-6.45691e-06	-0.000942295	0.00897	1.3306e-06	0.87723	0.24689		-6.36955e-06	-0.01663	0.02557	1.42041e-06	0.1864	0.73149		-3.57611e-06	-0.02302	0.01104	2.03209e-06	2.62492	0.26102		-7.81292e-07	-0.0298	0.03314	2.30168e-06	1.71711	0.3271
	-4.28036e-06	0.00382	0.00774	3.50908e-06	11.9026	0.44339		-6.45591e-06	-0.00249	0.01705	1.3296e-06	0.8594	0.2127		-6.36855e-06	-0.00343	0.01752	1.41941e-06	0.17101	0.7416		-3.57511e-06	-0.00503	0.01165	2.03109e-06	2.63726	0.25912		-7.80292e-07	-0.01678	0.02334	2.30068e-06	1.70819	0.32909
	-4.27936e-06	-0.00237	0.01167	3.50808e-06	11.8936	0.42009		-6.45491e-06	0.01917	0.01016	1.3286e-06	0.84833	0.22582		-6.36755e-06	-0.00294	0.01179	1.41841e-06	0.14912	0.74871		-3.57411e-06	0.00367	0.00717	2.03009e-06	2.61645	0.23222		-7.79292e-07	-0.00293	0.03316	2.29968e-06	1.70096	0.3497
	-4.27836e-06	-0.00234	0.0145	3.50708e-06	11.878	0.44311		-6.45391e-06	-0.00237	0.02172	1.3276e-06	0.83632	0.2304		-6.36655e-06	-0.0086	0.02501	1.41741e-06	0.15335	0.74982		-3.57311e-06	-0.01675	0.01077	2.02909e-06	2.62891	0.21186		-7.78292e-07	-0.0117	0.0287	2.29868e-06	1.6813	0.38748
	-4.27736e-06	0.00873	0.01365	3.50608e-06	11.8593	0.41633		-6.45291e-06	0.00144	0.02248	1.3266e-06	0.84357	0.21587		-6.36555e-06	0.00217	0.0238	1.41641e-06	0.15763	0.76859		-3.57211e-06	-0.01285	0.02026	2.02809e-06	2.61611	0.21247		-7.77291e-07	-0.0118	0.04347	2.29768e-06	1.6812	0.4005
	-4.27636e-06	-0.01125	0.01285	3.50507e-06	11.8273	0.42922		-6.45191e-06	0.00572	0.01516	1.3256e-06	0.83116	0.2593		-6.36455e-06	-0.01321	0.0244	1.41541e-06	0.13252	0.7728		-3.57111e-06	-0.00923	0.01136	2.02709e-06	2.60829	0.24028		-7.76291e-07	-0.01713	0.03638	2.29668e-06	1.68451	0.34974
	-4.27535e-06	0.00129	0.01649	3.50407e-06	11.7877	0.41994		-6.4509e-06	-0.00449	0.01203	1.32459e-06	0.80503	0.24276		-6.36355e-06	-0.0167	0.02904	1.4144e-06	0.13812	0.79004		-3.57011e-06	-0.01327	0.0077	2.02609e-06	2.56925	0.21781		-7.75291e-07	-0.02233	0.02578	2.29568e-06	1.66162	0.31896
	-4.27435e-06	0.01037	0.02483	3.50307e-06	11.7664	0.40287		-6.4499e-06	0.00821	0.0157	1.32359e-06	0.81206	0.24984		-6.36255e-06	0.00356	0.01708	1.4134e-06	0.12869	0.78103		-3.56911e-06	-0.01708	0.01112	2.02509e-06	2.54742	0.26182		-7.74291e-07	-0.01886	0.02837	2.29468e-06	1.6651	0.32882
	-4.27335e-06	0.00282	0.01193	3.50207e-06	11.7397	0.41033		-6.4489e-06	0.00529	0.02226	1.32259e-06	0.79174	0.2569		-6.36155e-06	-0.01025	0.02592	1.4124e-06	0.12708	0.7685		-3.56811e-06	-0.01667	0.00997	2.02409e-06	2.56407	0.2188		-7.7329e-07	-0.00492	0.03057	2.29368e-06	1.65444	0.35106
	-4.27235e-06	-0.00137	0.01489	3.50107e-06	11.7453	0.39047		-6.4479e-06	-0.0027	0.0101	1.32159e-06	0.75875	0.22298		-6.36055e-06	-0.0051	0.02348	1.4114e-06	0.08673	0.7702		-3.56711e-06	-0.00254	0.02007	2.02309e-06	2.56045	0.23692		-7.7229e-07	-0.01096	0.03907	2.29268e-06	1.61525	0.39286
	-4.27135e-06	0.0046	0.01269	3.50007e-06	11.7179	0.36865		-6.4469e-06	0.00566	0.01313	1.32059e-06	0.75228	0.23935		-6.35955e-06	-0.00438	0.02684	1.4104e-06	0.06977	0.78416		-3.56611e-06	-0.00683	0.02806	2.02209e-06	2.56881	0.23047		-7.7129e-07	-0.02794	0.02841	2.29168e-06	1.6222	0.3792
	-4.27035e-06	0.000361464	0.02158	3.49907e-06	11.696	0.37851		-6.4459e-06	0.00859	0.01	1.31959e-06	0.76775	0.24617		-6.35855e-06	-0.01188	0.03498	1.4094e-06	0.07191	0.76345		-3.56511e-06	-0.02409	0.01253	2.02109e-06	2.55238	0.20865		-7.70289e-07	-0.01904	0.03565	2.29068e-06	1.60977	0.38145
	-4.26935e-06	0.00318	0.00625	3.49807e-06	11.6844	0.38068		-6.4449e-06	-0.00319	0.01178	1.31859e-06	0.74432	0.23501		-6.35755e-06	-0.00728	0.02737	1.4084e-06	0.02996	0.77103		-3.56411e-06	-0.00312	0.02765	2.02009e-06	2.50033	0.21408		-7.69289e-07	-0.03205	0.02561	2.28968e-06	1.62049	0.31296
	-4.26835e-06	0.00305	0.01605	3.49707e-06	11.6414	0.37662		-6.4439e-06	0.00146	0.01163	1.31759e-06	0.70442	0.25599		-6.35655e-06	-0.00495	0.02066	1.4074e-06	0.01298	0.75307		-3.56311e-06	-0.00324	0.02055	2.01909e-06	2.49808	0.22691		-7.68289e-07	-0.02372	0.01961	2.28868e-06	1.59328	0.32958
	-4.26735e-06	0.000797415	0.02358	3.49607e-06	11.6075	0.38071		-6.4429e-06	-0.000127333	0.01538	1.31659e-06	0.70486	0.23226		-6.35555e-06	-0.00732	0.02411	1.4064e-06	0.00482	0.76259		-3.56211e-06	-0.0094	0.00907	2.01808e-06	2.47711	0.18486		-7.67289e-07	-0.01504	0.01867	2.28768e-06	1.57496	0.34658
	-4.26635e-06	-0.00181	0.02113	3.49507e-06	11.6255	0.37823		-6.4419e-06	0.00556	0.01749	1.31559e-06	0.70728	0.22903		-6.35455e-06	-0.00579	0.03069	1.4054e-06	-0.00776	0.75386		-3.56111e-06	-0.01152	0.00965	2.01708e-06	2.47997	0.15237		-7.66289e-07	0.00242	0.02311	2.28668e-06	1.54964	0.41751
	-4.26535e-06	-0.000912009	0.02176	3.49407e-06	11.5737	0.39553		-6.4409e-06	0.00182	0.01302	1.31459e-06	0.68	0.23268		-6.35355e-06	-0.00188	0.02441	1.4044e-06	-0.02269	0.74272		-3.56011e-06	-0.00795	0.01967	2.01608e-06	2.52582	0.13024		-7.65288e-07	-0.01598	0.03996	2.28568e-06	1.53759	0.41392
	-4.26435e-06	0.00397	0.00803	3.49307e-06	11.5405	0.36895		-6.4399e-06	-0.00628	0.01136	1.31359e-06	0.68103	0.20537		-6.35255e-06	-0.01971	0.03632	1.4034e-06	-0.01473	0.79918		-3.55911e-06	-0.00933	0.01928	2.01508e-06	2.51606	0.19246		-7.64288e-07	-0.03156	0.0364	2.28468e-06	1.54285	0.37587
	-4.26335e-06	0.00134	0.02325	3.49207e-06	11.5336	0.35709		-6.4389e-06	-0.00426	0.01695	1.31259e-06	0.63606	0.26953		-6.35155e-06	-0.00387	0.02986	1.4024e-06	-0.04091	0.752		-3.55811e-06	-0.01545	0.0106	2.01408e-06	2.5041	0.20124		-7.63288e-07	-0.02157	0.02789	2.28368e-06	1.53618	0.33819
	-4.26235e-06	0.00874	0.01678	3.49107e-06	11.5249	0.39485		-6.4379e-06	-0.000530753	0.00373	1.31159e-06	0.653	0.21228		-6.35055e-06	-0.00284	0.02047	1.4014e-06	-0.03445	0.72674		-3.55711e-06	-0.0101	0.01602	2.01308e-06	2.47594	0.17613		-7.62287e-07	-0.02283	0.0279	2.28268e-06	1.54741	0.30824
	-4.26135e-06	0.00569	0.02105	3.49007e-06	11.5277	0.37676		-6.4369e-06	-0.00557	0.01965	1.31059e-06	0.65422	0.2214		-6.34955e-06	-0.00425	0.02777	1.4004e-06	-0.0665	0.71572		-3.55611e-06	0.000704504	0.01137	2.01208e-06	2.47491	0.15952		-7.61287e-07	-0.01466	0.0176	2.28168e-06	1.54932	0.31315
	-4.26035e-06	0.00932	0.01702	3.48907e-06	11.4952	0.3858		-6.4359e-06	0.000655746	0.00972	1.30959e-06	0.63602	0.21437		-6.34855e-06	-0.00561	0.02964	1.3994e-06	-0.08771	0.69403		-3.55511e-06	-0.01081	0.01558	2.01108e-06	2.48273	0.12649		-7.60287e-07	-0.01077	0.02951	2.28068e-06	1.5313	0.37601
	-4.25935e-06	0.00186	0.01696	3.48807e-06	11.4715	0.39374		-6.4349e-06	-0.00453	0.0089	1.30859e-06	0.6178	0.24252		-6.34755e-06	0.00238	0.01024	1.3984e-06	-0.06127	0.70858		-3.55411e-06	-0.0058	0.01134	2.01008e-06	2.49101	0.15151		-7.59287e-07	-0.02413	0.03023	2.27967e-06	1.55145	0.41788
	-4.25835e-06	0.00837	0.01481	3.48707e-06	11.4607	0.36748		-6.4339e-06	0.00371	0.02045	1.30759e-06	0.58947	0.24633		-6.34655e-06	-0.006	0.02338	1.3974e-06	-0.07929	0.74905		-3.55311e-06	-0.00662	0.02638	2.00908e-06	2.45256	0.16033		-7.58286e-07	-0.01338	0.03596	2.27867e-06	1.53002	0.37789
	-4.25735e-06	0.00434	0.01788	3.48607e-06	11.4307	0.36801		-6.4329e-06	-0.00295	0.00984	1.30659e-06	0.58692	0.23225		-6.34555e-06	-0.00123	0.00986	1.3964e-06	-0.07047	0.75844		-3.55211e-06	-0.00954	0.01055	2.00808e-06	2.4416	0.20321		-7.57286e-07	-0.03359	0.03913	2.27767e-06	1.53064	0.3408
	-4.25635e-06	0.00534	0.01601	3.48507e-06	11.407	0.33396		-6.4319e-06	-6.87363e-05	0.01755	1.30559e-06	0.5771	0.19719		-6.34455e-06	0.00698	0.02127	1.3954e-06	-0.11928	0.76041		-3.55111e-06	-0.01456	0.00608	2.00708e-06	2.41695	0.16646		-7.56286e-07	-0.01629	0.02221	2.27667e-06	1.49965	0.30755
	-4.25535e-06	-0.000907518	0.01958	3.48407e-06	11.4024	0.38501		-6.4309e-06	-0.00631	0.01581	1.30459e-06	0.5883	0.21424		-6.34355e-06	-0.00605	0.02459	1.3944e-06	-0.12997	0.72761		-3.55011e-06	-0.00646	0.0123	2.00608e-06	2.41313	0.2014		-7.55285e-07	-0.0101	0.03989	2.27567e-06	1.49945	0.31353
	-4.25435e-06	-0.00677	0.01267	3.48307e-06	11.39	0.38332		-6.4299e-06	-0.0117	0.01176	1.30359e-06	0.58298	0.20598		-6.34255e-06	0.00498	0.0228	1.3934e-06	-0.11381	0.70222		-3.54911e-06	-0.00255	0.01044	2.00508e-06	2.42043	0.17288		-7.54285e-07	-0.00289	0.03764	2.27467e-06	1.49152	0.3395
	-4.25335e-06	0.00536	0.01833	3.48207e-06	11.3665	0.36451		-6.4289e-06	0.00976	0.01057	1.30259e-06	0.5663	0.19272		-6.34155e-06	-0.01191	0.026	1.3924e-06	-0.11076	0.71713		-3.54811e-06	0.00668	0.02034	2.00408e-06	2.42585	0.16488		-7.53285e-07	-0.00955	0.02293	2.27367e-06	1.47937	0.38704
	-4.25235e-06	0.01088	0.01874	3.48106e-06	11.3573	0.36841		-6.4279e-06	-0.00303	0.01545	1.30159e-06	0.5463	0.24784		-6.34055e-06	-0.01437	0.02242	1.3914e-06	-0.14709	0.75091		-3.54711e-06	-0.01155	0.01074	2.00308e-06	2.44193	0.20808		-7.52285e-07	-0.02505	0.03717	2.27267e-06	1.50378	0.39476
	-4.25135e-06	-0.000996346	0.02118	3.48006e-06	11.3389	0.39158		-6.4269e-06	-0.00212	0.01492	1.30059e-06	0.51696	0.24677		-6.33955e-06	-0.00721	0.02327	1.39039e-06	-0.17	0.75405		-3.54611e-06	-0.02323	0.02078	2.00208e-06	2.41323	0.22739		-7.51285e-07	-0.03548	0.03808	2.27167e-06	1.4929	0.36821
	-4.25035e-06	0.01868	0.01555	3.47906e-06	11.3361	0.41187		-6.4259e-06	0.00196	0.01573	1.29958e-06	0.51333	0.20757		-6.33854e-06	-0.01115	0.01875	1.38939e-06	-0.1566	0.71735		-3.54511e-06	-0.01364	0.02067	2.00108e-06	2.37505	0.16929		-7.50284e-07	-0.01011	0.02306	2.27067e-06	1.48996	0.30261
	-4.24935e-06	0.0061	0.0103	3.47806e-06	11.3146	0.37412		-6.4249e-06	-0.000745448	0.00605	1.29858e-06	0.49357	0.23671		-6.33754e-06	-0.000693463	0.02315	1.38839e-06	-0.17746	0.72069		-3.54411e-06	-0.00544	0.01753	2.00008e-06	2.3587	0.18452		-7.49284e-07	-0.02028	0.01067	2.26967e-06	1.47097	0.29408
	-4.24835e-06	0.01026	0.01422	3.47706e-06	11.3133	0.38155		-6.4239e-06	-0.01144	0.01461	1.29758e-06	0.47417	0.22998		-6.33654e-06	0.000513341	0.01586	1.38739e-06	-0.19919	0.71652		-3.54311e-06	-0.01644	0.01195	1.99908e-06	2.38065	0.16368		-7.48284e-07	-0.01643	0.02781	2.26867e-06	1.45321	0.32778
	-4.24735e-06	0.01235	0.00984	3.47606e-06	11.296	0.38959		-6.4229e-06	-0.0081	0.0117	1.29658e-06	0.4813	0.23561		-6.33554e-06	-0.01135	0.01809	1.38639e-06	-0.19742	0.73115		-3.54211e-06	-0.01336	0.01601	1.99808e-06	2.37609	0.1579		-7.47283e-07	-0.01015	0.02592	2.26767e-06	1.40824	0.39425
	-4.24635e-06	0.00534	0.01072	3.47506e-06	11.2424	0.38147		-6.4219e-06	0.00732	0.0138	1.29558e-06	0.46074	0.2199		-6.33454e-06	-0.00906	0.02359	1.38539e-06	-0.21383	0.74499		-3.5411e-06	-0.01116	0.01394	1.99708e-06	2.40514	0.13065		-7.46283e-07	-0.01808	0.03718	2.26667e-06	1.43085	0.3864
	-4.24535e-06	0.00822	0.01144	3.47406e-06	11.2381	0.39627		-6.4209e-06	0.00399	0.02399	1.29458e-06	0.46523	0.19255		-6.33354e-06	0.00399	0.02475	1.38439e-06	-0.22385	0.74368		-3.5401e-06	-0.01588	0.00613	1.99608e-06	2.41324	0.22236		-7.45283e-07	-0.03145	0.04066	2.26567e-06	1.42897	0.34061
	-4.24435e-06	0.01947	0.01195	3.47306e-06	11.2253	0.39595		-6.4199e-06	-0.00396	0.01274	1.29358e-06	0.42797	0.19811		-6.33254e-06	-0.00629	0.01328	1.38339e-06	-0.24134	0.74074		-3.5391e-06	-0.00983	0.02803	1.99508e-06	2.37531	0.24651		-7.44283e-07	-0.03183	0.0172	2.26467e-06	1.40358	0.32321
	-4.24335e-06	0.002	0.01812	3.47206e-06	11.215	0.41451		-6.4189e-06	0.00186	0.01865	1.29258e-06	0.42377	0.20939		-6.33154e-06	-0.00113	0.0266	1.38239e-06	-0.26744	0.73488		-3.5381e-06	-0.01084	0.01162	1.99408e-06	2.38872	0.22723		-7.43282e-07	-0.0254	0.03306	2.26367e-06	1.3787	0.33306
	-4.24235e-06	0.00982	0.01992	3.47106e-06	11.1861	0.40822		-6.4179e-06	0.0118	0.01867	1.29158e-06	0.42509	0.22526		-6.33054e-06	-0.00171	0.0162	1.38139e-06	-0.27224	0.72345		-3.5371e-06	-0.02166	0.0081	1.99308e-06	2.38107	0.19975		-7.42282e-07	-0.01737	0.02759	2.26267e-06	1.37182	0.34246
	-4.24135e-06	0.00684	0.01226	3.47006e-06	11.1841	0.385		-6.4169e-06	0.00957	0.01419	1.29058e-06	0.41476	0.22302		-6.32954e-06	0.000620623	0.02387	1.38039e-06	-0.25932	0.71455		-3.5361e-06	-0.00186	0.01747	1.99208e-06	2.36348	0.16044		-7.41282e-07	-0.01411	0.03457	2.26167e-06	1.38568	0.35114
	-4.24035e-06	0.00342	0.01748	3.46906e-06	11.1296	0.3514		-6.4159e-06	-0.00664	0.01035	1.28958e-06	0.40591	0.21236		-6.32854e-06	-0.00856	0.02434	1.37939e-06	-0.26539	0.74803		-3.5351e-06	-0.01608	0.0244	1.99107e-06	2.37126	0.17702		-7.40282e-07	-0.01175	0.03557	2.26067e-06	1.36787	0.36164
	-4.23935e-06	0.01361	0.00845	3.46806e-06	11.1429	0.37509		-6.41489e-06	0.000778792	0.01318	1.28858e-06	0.39942	0.22809		-6.32754e-06	-0.00344	0.02702	1.37839e-06	-0.27954	0.77992		-3.5341e-06	-0.01608	0.00724	1.99007e-06	2.39249	0.19947		-7.39281e-07	-0.01884	0.02669	2.25967e-06	1.38674	0.32384
	-4.23835e-06	0.00609	0.01052	3.46706e-06	11.1214	0.39283		-6.41389e-06	0.00361	0.01113	1.28758e-06	0.36245	0.21408		-6.32654e-06	-0.01309	0.03316	1.37739e-06	-0.31404	0.78814		-3.5331e-06	-0.02542	0.01493	1.98907e-06	2.35739	0.16368		-7.38281e-07	-0.02732	0.03948	2.25867e-06	1.39192	0.28563
	-4.23735e-06	0.00769	0.01572	3.46606e-06	11.1209	0.37466		-6.41289e-06	0.00292	0.01371	1.28658e-06	0.36561	0.20912		-6.32554e-06	0.00516	0.01632	1.37639e-06	-0.3275	0.73954		-3.5321e-06	-0.02099	0.01788	1.98807e-06	2.34342	0.2073		-7.37281e-07	-0.02487	0.0364	2.25767e-06	1.37195	0.26694
	-4.23635e-06	0.00124	0.00999	3.46506e-06	11.0859	0.38544		-6.41189e-06	0.0013	0.01986	1.28558e-06	0.35582	0.22651		-6.32454e-06	-0.0026	0.01471	1.37539e-06	-0.33594	0.73868		-3.5311e-06	-0.01292	0.01356	1.98707e-06	2.34643	0.20772		-7.36281e-07	-0.00194	0.02713	2.25667e-06	1.35392	0.29314
	-4.23534e-06	-0.00683	0.0064	3.46406e-06	11.0614	0.37332		-6.41089e-06	-0.0037	0.00815	1.28458e-06	0.36202	0.20644		-6.32354e-06	-0.00659	0.02911	1.37439e-06	-0.34745	0.75532		-3.5301e-06	-0.01619	0.00389	1.98607e-06	2.34823	0.20902		-7.3528e-07	-0.01529	0.03427	2.25567e-06	1.35721	0.37572
	-4.23434e-06	0.000910775	0.0068	3.46306e-06	11.0599	0.3539		-6.40989e-06	-0.00281	0.01507	1.28358e-06	0.32448	0.20995		-6.32254e-06	0.000113558	0.032	1.37339e-06	-0.33388	0.78242		-3.5291e-06	-0.00937	0.01066	1.98507e-06	2.36294	0.18106		-7.3428e-07	-0.0135	0.03457	2.25467e-06	1.32175	0.36813
	-4.23334e-06	-0.00194	0.01233	3.46206e-06	11.0054	0.3636		-6.40889e-06	0.000856071	0.01489	1.28258e-06	0.33186	0.20615		-6.32154e-06	-0.00181	0.01948	1.37239e-06	-0.36474	0.77142		-3.5281e-06	-0.02476	0.02409	1.98407e-06	2.34012	0.21774		-7.3328e-07	-0.02184	0.02834	2.25367e-06	1.34219	0.32438
	-4.23234e-06	0.00582	0.01802	3.46106e-06	11.0016	0.37349		-6.40789e-06	-0.000205033	0.00706	1.28158e-06	0.30406	0.18786		-6.32054e-06	0.00446	0.02039	1.37139e-06	-0.3862	0.78714		-3.5271e-06	-0.02137	0.02185	1.98307e-06	2.29176	0.22445		-7.32279e-07	-0.0248	0.03954	2.25267e-06	1.30542	0.27044
	-4.23134e-06	-0.00306	0.00946	3.46006e-06	10.9864	0.34129		-6.40689e-06	0.00733	0.0164	1.28058e-06	0.32932	0.19278		-6.31954e-06	-0.00796	0.02095	1.37039e-06	-0.3824	0.77519		-3.5261e-06	-0.00494	0.01664	1.98207e-06	2.2794	0.26279		-7.31279e-07	-0.02346	0.0357	2.25167e-06	1.32082	0.23068
	-4.23034e-06	-0.000935791	0.00317	3.45906e-06	10.9536	0.33868		-6.40589e-06	0.00538	0.0122	1.27958e-06	0.28956	0.1897		-6.31854e-06	0.00597	0.0207	1.36939e-06	-0.38642	0.75668		-3.5251e-06	-0.01341	0.01718	1.98107e-06	2.24712	0.25022		-7.30279e-07	-0.01676	0.03035	2.25067e-06	1.31167	0.27608
	-4.22934e-06	-0.00238	0.01353	3.45806e-06	10.9613	0.35799		-6.40489e-06	0.00352	0.01574	1.27858e-06	0.29939	0.19232		-6.31754e-06	-0.000234183	0.00988	1.36839e-06	-0.40939	0.77153		-3.5241e-06	-0.01552	0.00248	1.98007e-06	2.26871	0.22328		-7.29279e-07	-0.01393	0.0291	2.24967e-06	1.29084	0.31977
	-4.22834e-06	0.00461	0.00733	3.45706e-06	10.9236	0.33842		-6.40389e-06	0.00155	0.01674	1.27758e-06	0.26793	0.21576		-6.31654e-06	0.0063	0.01618	1.36739e-06	-0.42326	0.76186		-3.5231e-06	-0.02007	0.01692	1.97907e-06	2.31501	0.2102		-7.28279e-07	-0.02126	0.03138	2.24867e-06	1.28095	0.35929
	-4.22734e-06	0.00996	0.0196	3.45605e-06	10.9065	0.36599		-6.40289e-06	0.00422	0.00779	1.27658e-06	0.26435	0.21452		-6.31554e-06	0.00487	0.00988	1.36639e-06	-0.45022	0.77765		-3.5221e-06	-0.01841	0.01023	1.97807e-06	2.26036	0.2305		-7.27278e-07	-0.02443	0.046	2.24767e-06	1.29545	0.33861
	-4.22634e-06	0.01019	0.01036	3.45505e-06	10.8905	0.35308		-6.40189e-06	0.00748	0.00876	1.27558e-06	0.25481	0.21299		-6.31454e-06	-0.01267	0.01971	1.36539e-06	-0.45707	0.76591		-3.5211e-06	-0.02153	0.0098	1.97707e-06	2.23543	0.24264		-7.26278e-07	-0.03303	0.02983	2.24667e-06	1.29174	0.3144
	-4.22534e-06	0.00649	0.00691	3.45405e-06	10.885	0.3788		-6.40089e-06	0.00134	0.0134	1.27458e-06	0.25513	0.22256		-6.31354e-06	0.00236	0.01818	1.36438e-06	-0.47837	0.77594		-3.5201e-06	-0.02303	0.0057	1.97607e-06	2.24134	0.24925		-7.25278e-07	-0.02626	0.03152	2.24566e-06	1.30454	0.30564
	-4.22434e-06	-0.00149	0.01475	3.45305e-06	10.8771	0.34141		-6.39989e-06	0.00205	0.01838	1.27357e-06	0.22194	0.22459		-6.31254e-06	-0.000895279	0.01496	1.36338e-06	-0.47612	0.76289		-3.5191e-06	-0.01066	0.01535	1.97507e-06	2.20647	0.21472		-7.24278e-07	-0.01383	0.03916	2.24466e-06	1.27979	0.34237
	-4.22334e-06	0.00655	0.01754	3.45205e-06	10.8687	0.36588		-6.39889e-06	0.000836962	0.01191	1.27257e-06	0.20782	0.23646		-6.31154e-06	-0.00238	0.01774	1.36238e-06	-0.50544	0.75334		-3.5181e-06	-0.0084	0.00405	1.97407e-06	2.19595	0.22214		-7.23277e-07	-0.00274	0.04121	2.24366e-06	1.26507	0.34836
	-4.22234e-06	0.000831331	0.01747	3.45105e-06	10.8402	0.34461		-6.39789e-06	0.00317	0.01295	1.27157e-06	0.17765	0.22269		-6.31054e-06	-0.00169	0.01379	1.36138e-06	-0.50698	0.75299		-3.5171e-06	-0.01878	0.00846	1.97307e-06	2.20663	0.20927		-7.22277e-07	-0.01345	0.05037	2.24266e-06	1.23902	0.39689
	-4.22134e-06	0.00020929	0.01757	3.45005e-06	10.8127	0.3542		-6.39689e-06	0.000233646	0.0151	1.27057e-06	0.16992	0.20275		-6.30954e-06	0.002	0.02135	1.36038e-06	-0.51467	0.78913		-3.5161e-06	-0.01561	0.01831	1.97207e-06	2.22569	0.20176		-7.21277e-07	-0.02473	0.04065	2.24166e-06	1.225	0.39362
	-4.22034e-06	0.00128	0.00636	3.44905e-06	10.7828	0.34382		-6.39589e-06	0.00417	0.02312	1.26957e-06	0.1628	0.19723		-6.30854e-06	-0.00129	0.01621	1.35938e-06	-0.54255	0.74776		-3.5151e-06	-0.01528	0.02325	1.97107e-06	2.17202	0.24582		-7.20276e-07	-0.03161	0.026	2.24066e-06	1.25738	0.37343
	-4.21934e-06	-0.00335	0.00672	3.44805e-06	10.8009	0.37838		-6.39489e-06	-0.00322	0.01325	1.26857e-06	0.15353	0.20792		-6.30754e-06	-0.00135	0.02652	1.35838e-06	-0.54009	0.76311		-3.5141e-06	-0.02444	0.01119	1.97007e-06	2.14585	0.26992		-7.19276e-07	-0.02488	0.0398	2.23966e-06	1.21082	0.33401
	-4.21834e-06	0.00282	0.0197	3.44705e-06	10.7771	0.36451		-6.39389e-06	-0.00131	0.00593	1.26757e-06	0.13614	0.2377		-6.30654e-06	0.00147	0.0298	1.35738e-06	-0.57082	0.77063		-3.5131e-06	-0.009	0.02203	1.96907e-06	2.1073	0.27315		-7.18276e-07	-0.02011	0.01958	2.23866e-06	1.23009	0.33728
	-4.21734e-06	-0.000867935	0.01078	3.44605e-06	10.7609	0.34959		-6.39289e-06	-0.00723	0.0163	1.26657e-06	0.1533	0.21574		-6.30554e-06	0.000858832	0.01575	1.35638e-06	-0.55882	0.73256		-3.5121e-06	-0.00942	0.00543	1.96807e-06	2.11429	0.24947		-7.17276e-07	-0.01267	0.04206	2.23766e-06	1.23229	0.34969
	-4.21634e-06	-0.000186806	0.01788	3.44505e-06	10.7319	0.34087		-6.39189e-06	0.000523659	0.00332	1.26557e-06	0.11743	0.23096		-6.30454e-06	-0.000989188	0.01664	1.35538e-06	-0.54974	0.70654		-3.5111e-06	-0.01626	0.00905	1.96707e-06	2.13612	0.2067		-7.16275e-07	-0.02394	0.02987	2.23666e-06	1.23187	0.38951
	-4.21534e-06	0.00294	0.01007	3.44405e-06	10.7109	0.34474		-6.39089e-06	0.00869	0.01507	1.26457e-06	0.10403	0.21864		-6.30354e-06	-0.00161	0.02258	1.35438e-06	-0.56153	0.74304		-3.5101e-06	-0.01398	0.02398	1.96607e-06	2.11785	0.21881		-7.15275e-07	-0.03186	0.03314	2.23566e-06	1.20459	0.38261
	-4.21434e-06	-0.00408	0.01106	3.44305e-06	10.7171	0.36043		-6.38989e-06	0.00426	0.02233	1.26357e-06	0.09882	0.24137		-6.30254e-06	-0.00843	0.02046	1.35338e-06	-0.56358	0.76613		-3.5091e-06	-0.02432	0.01158	1.96507e-06	2.10291	0.25261		-7.14275e-07	-0.03398	0.04229	2.23466e-06	1.20922	0.37308
	-4.21334e-06	-0.0068	0.01131	3.44205e-06	10.6818	0.35578		-6.38889e-06	0.00418	0.01337	1.26257e-06	0.06168	0.23742		-6.30154e-06	-0.00162	0.02807	1.35238e-06	-0.58441	0.79		-3.5081e-06	-0.02045	0.01871	1.96406e-06	2.05225	0.25124		-7.13275e-07	-0.02456	0.04265	2.23366e-06	1.20008	0.34081
	-4.21234e-06	-0.00577	0.01419	3.44105e-06	10.6478	0.34578		-6.38789e-06	0.00139	0.02138	1.26157e-06	0.08238	0.25277		-6.30054e-06	-0.00313	0.021	1.35138e-06	-0.60183	0.76282		-3.50709e-06	-0.01786	0.00645	1.96306e-06	2.05448	0.21271		-7.12274e-07	-0.02576	0.02321	2.23266e-06	1.17669	0.33553
	-4.21134e-06	0.00292	0.0129	3.44005e-06	10.6429	0.34714		-6.38689e-06	0.00288	0.00921	1.26057e-06	0.08355	0.24737		-6.29953e-06	-0.00709	0.00919	1.35038e-06	-0.62652	0.75695		-3.50609e-06	-0.00932	0.01	1.96206e-06	2.05205	0.16692		-7.11274e-07	-0.0124	0.02115	2.23166e-06	1.17943	0.38488
	-4.21034e-06	0.01485	0.01922	3.43905e-06	10.5975	0.31042		-6.38589e-06	0.00399	0.02394	1.25957e-06	0.06469	0.25397		-6.29854e-06	-0.00314	0.02305	1.34938e-06	-0.62715	0.75483		-3.50509e-06	-0.00682	0.01377	1.96106e-06	2.05562	0.20261		-7.10274e-07	-0.01069	0.02767	2.23066e-06	1.17251	0.41715
	-4.20934e-06	-0.00576	0.00896	3.43805e-06	10.6028	0.31403		-6.38489e-06	-0.01112	0.01467	1.25857e-06	0.04564	0.26514		-6.29753e-06	-0.01212	0.03049	1.34838e-06	-0.62278	0.76942		-3.50409e-06	-0.0174	0.03038	1.96006e-06	2.05315	0.20525		-7.09274e-07	-0.01509	0.04375	2.22966e-06	1.16016	0.41573
	-4.20834e-06	0.00627	0.00811	3.43705e-06	10.5875	0.30416		-6.38389e-06	0.00447	0.01941	1.25757e-06	0.04863	0.25324		-6.29653e-06	0.0064	0.03079	1.34738e-06	-0.6225	0.78263		-3.50309e-06	-0.01287	0.01806	1.95906e-06	2.02939	0.23548		-7.08273e-07	-0.03143	0.04605	2.22866e-06	1.16286	0.39399
	-4.20734e-06	-0.0075	0.01857	3.43605e-06	10.5643	0.33142		-6.38289e-06	0.00129	0.01529	1.25657e-06	0.06254	0.25102		-6.29553e-06	0.00132	0.02231	1.34638e-06	-0.63934	0.79133		-3.50209e-06	-0.01592	0.00482	1.95806e-06	1.98792	0.25903		-7.07273e-07	-0.03051	0.04578	2.22766e-06	1.16662	0.36898
	-4.20634e-06	0.00717	0.00634	3.43505e-06	10.5417	0.35066		-6.38189e-06	-0.00328	0.00836	1.25557e-06	0.0293	0.24567		-6.29453e-06	-0.00289	0.02786	1.34538e-06	-0.67075	0.7762		-3.50109e-06	-0.01935	0.0122	1.95706e-06	1.97573	0.25455		-7.06273e-07	-0.0306	0.0172	2.22666e-06	1.1493	0.36475
	-4.20534e-06	0.01135	0.01463	3.43405e-06	10.5273	0.35352		-6.38089e-06	0.00847	0.00898	1.25457e-06	-0.00181	0.24081		-6.29353e-06	0.00315	0.01778	1.34438e-06	-0.6529	0.75025		-3.50009e-06	-0.02047	0.01751	1.95606e-06	2.0083	0.25228		-7.05273e-07	-0.00755	0.0278	2.22566e-06	1.12533	0.35282
	-4.20434e-06	-0.00412	0.01406	3.43305e-06	10.5037	0.36921		-6.37989e-06	0.00374	0.0123	1.25357e-06	-0.000441114	0.27774		-6.29253e-06	-0.01069	0.02765	1.34338e-06	-0.67443	0.74287		-3.49909e-06	-0.01066	0.00939	1.95506e-06	2.0224	0.20434		-7.04272e-07	-0.01776	0.04107	2.22466e-06	1.12563	0.37847
	-4.20334e-06	0.00404	0.01211	3.43205e-06	10.5179	0.3862		-6.37889e-06	-0.01213	0.01557	1.25257e-06	0.00126	0.27609		-6.29153e-06	-0.00703	0.02047	1.34238e-06	-0.6832	0.74381		-3.49809e-06	-0.01373	0.00161	1.95406e-06	2.04783	0.25361		-7.03272e-07	-0.02259	0.04334	2.22366e-06	1.11562	0.39393
	-4.20234e-06	0.000943776	0.01299	3.43104e-06	10.4745	0.3369		-6.37788e-06	0.0018	0.01407	1.25157e-06	-0.03366	0.26907		-6.29053e-06	-0.00282	0.02305	1.34138e-06	-0.69989	0.76253		-3.49709e-06	-0.01789	0.00775	1.95306e-06	1.99622	0.25672		-7.02272e-07	-0.03246	0.05309	2.22266e-06	1.15336	0.38851
	-4.20134e-06	0.00843	0.01289	3.43004e-06	10.4705	0.32135		-6.37689e-06	0.0016	0.01364	1.25057e-06	-0.04816	0.25916		-6.28953e-06	-0.00779	0.01846	1.34038e-06	-0.68068	0.76073		-3.49609e-06	-0.021	0.00984	1.95206e-06	1.94337	0.29923		-7.01271e-07	-0.03625	0.03368	2.22166e-06	1.11331	0.34017
	-4.20034e-06	-0.00374	0.01959	3.42904e-06	10.4362	0.3246		-6.37588e-06	0.00395	0.01708	1.24957e-06	-0.02793	0.24105		-6.28853e-06	-0.00417	0.02083	1.33938e-06	-0.72058	0.73721		-3.49509e-06	-0.0132	0.01155	1.95106e-06	1.91941	0.28477		-7.00271e-07	-0.03502	0.05462	2.22066e-06	1.11036	0.33152
	-4.19934e-06	0.00534	0.02471	3.42804e-06	10.434	0.30741		-6.37488e-06	-0.00105	0.01272	1.24857e-06	-0.05343	0.25668		-6.28753e-06	0.00703	0.01534	1.33837e-06	-0.73697	0.69357		-3.49409e-06	-0.01167	0.01833	1.95006e-06	1.91678	0.25766		-6.99271e-07	-0.02278	0.01971	2.21966e-06	1.12123	0.32182
	-4.19834e-06	0.00298	0.01662	3.42704e-06	10.4236	0.33498		-6.37388e-06	0.00549	0.01753	1.24756e-06	-0.05595	0.23765		-6.28653e-06	0.00818	0.02988	1.33737e-06	-0.73089	0.72512		-3.49309e-06	-0.00478	0.01361	1.94906e-06	1.89339	0.233		-6.98271e-07	-0.0089	0.04203	2.21866e-06	1.0881	0.40725
	-4.19734e-06	0.00312	0.03153	3.42604e-06	10.3927	0.32795		-6.37288e-06	0.0026	0.01518	1.24656e-06	-0.06541	0.24847		-6.28553e-06	-0.01362	0.02063	1.33637e-06	-0.73959	0.75372		-3.49209e-06	-0.00279	0.0144	1.94806e-06	1.94186	0.24132		-6.97271e-07	-0.01507	0.02951	2.21766e-06	1.0824	0.41113
	-4.19634e-06	-0.00654	0.02048	3.42504e-06	10.3735	0.34514		-6.37188e-06	-0.00133	0.01006	1.24556e-06	-0.06916	0.20621		-6.28453e-06	-0.00687	0.01873	1.33537e-06	-0.73438	0.76571		-3.49109e-06	-0.00948	0.00967	1.94706e-06	1.9322	0.25846		-6.96271e-07	-0.02484	0.04986	2.21666e-06	1.06612	0.41553
	-4.19534e-06	-0.00278	0.02964	3.42404e-06	10.3815	0.34264		-6.37088e-06	0.00138	0.013	1.24456e-06	-0.08644	0.21363		-6.28353e-06	-0.00727	0.01448	1.33437e-06	-0.75097	0.77364		-3.49009e-06	-0.01154	0.02193	1.94606e-06	1.94561	0.2794		-6.9527e-07	-0.03479	0.0444	2.21566e-06	1.05058	0.39262
	-4.19433e-06	0.01275	0.01075	3.42304e-06	10.3731	0.32571		-6.36988e-06	0.00736	0.02648	1.24356e-06	-0.06871	0.21108		-6.28253e-06	-0.00202	0.02501	1.33337e-06	-0.77827	0.77819		-3.48909e-06	-0.01853	0.01447	1.94506e-06	1.91265	0.28342		-6.9427e-07	-0.02949	0.03784	2.21466e-06	1.05366	0.34674
	-4.19334e-06	0.000323477	0.01809	3.42204e-06	10.3713	0.31503		-6.36888e-06	-0.00371	0.0049	1.24256e-06	-0.11061	0.21429		-6.28153e-06	-0.00276	0.02793	1.33237e-06	-0.80101	0.76953		-3.48809e-06	-0.0119	0.00924	1.94406e-06	1.90438	0.25408		-6.9327e-07	-0.01446	0.02382	2.21366e-06	1.05221	0.35234
	-4.19233e-06	0.00421	0.01961	3.42104e-06	10.3136	0.31656		-6.36788e-06	0.00531	0.01702	1.24156e-06	-0.10881	0.20401		-6.28053e-06	-0.00383	0.0195	1.33137e-06	-0.77975	0.75245		-3.48709e-06	-0.00172	0.01514	1.94306e-06	1.92276	0.24083		-6.92269e-07	-0.0194	0.04639	2.21265e-06	1.02834	0.39093
	-4.19133e-06	-0.00888	0.01431	3.42004e-06	10.3193	0.29989		-6.36688e-06	-0.00252	0.0165	1.24056e-06	-0.13317	0.229		-6.27953e-06	0.00463	0.01953	1.33037e-06	-0.77351	0.7504		-3.48609e-06	-0.01592	0.01994	1.94206e-06	1.94871	0.2543		-6.91269e-07	-0.00786	0.02508	2.21165e-06	1.02501	0.43535
	-4.19033e-06	0.00845	0.01587	3.41904e-06	10.29	0.3169		-6.36588e-06	0.00661	0.01667	1.23956e-06	-0.11614	0.24634		-6.27853e-06	-0.00125	0.0215	1.32937e-06	-0.77378	0.74021		-3.48509e-06	-0.01278	0.01752	1.94106e-06	1.95307	0.26187		-6.90269e-07	-0.03547	0.03936	2.21065e-06	1.02356	0.42635
	-4.18933e-06	0.00513	0.01379	3.41804e-06	10.2921	0.28705		-6.36488e-06	0.000123459	0.01949	1.23856e-06	-0.1536	0.24166		-6.27753e-06	-0.000282768	0.02492	1.32837e-06	-0.79951	0.7472		-3.48409e-06	-0.01881	0.01862	1.94006e-06	1.92578	0.25934		-6.89268e-07	-0.02968	0.04302	2.20965e-06	1.04025	0.42501
	-4.18833e-06	0.00496	0.01507	3.41704e-06	10.255	0.30797		-6.36388e-06	-0.00889	0.01836	1.23756e-06	-0.16293	0.20338		-6.27653e-06	-0.00928	0.02086	1.32737e-06	-0.81432	0.73628		-3.48309e-06	-0.00486	0.00616	1.93906e-06	1.88874	0.27643		-6.88268e-07	-0.02374	0.03843	2.20865e-06	0.99951	0.40332
	-4.18733e-06	-1.04365e-05	0.01528	3.41604e-06	10.2536	0.32836		-6.36288e-06	0.01501	0.00722	1.23656e-06	-0.18351	0.21783		-6.27553e-06	-0.000108905	0.0141	1.32637e-06	-0.80766	0.74751		-3.48209e-06	-0.01568	0.01387	1.93806e-06	1.90391	0.22556		-6.87268e-07	-0.01814	0.04165	2.20765e-06	0.98322	0.39901
	-4.18633e-06	0.00999	0.02567	3.41504e-06	10.2209	0.31146		-6.36188e-06	-0.00352	0.01656	1.23556e-06	-0.1736	0.23164		-6.27453e-06	-0.00234	0.02783	1.32537e-06	-0.82827	0.69319		-3.48109e-06	-0.0107	0.00944	1.93706e-06	1.94244	0.22146		-6.86268e-07	-0.00639	0.03635	2.20665e-06	0.99529	0.44647
	-4.18533e-06	0.00679	0.01689	3.41404e-06	10.1924	0.31324		-6.36088e-06	0.00226	0.0212	1.23456e-06	-0.1688	0.22823		-6.27353e-06	0.00208	0.02693	1.32437e-06	-0.82422	0.72111		-3.48009e-06	-0.00232	0.01578	1.93605e-06	1.93903	0.22904		-6.85268e-07	-0.02505	0.0403	2.20565e-06	1.00219	0.48385
	-4.18433e-06	0.00379	0.01883	3.41304e-06	10.2006	0.31523		-6.35988e-06	0.00464	0.01371	1.23356e-06	-0.17481	0.2358		-6.27253e-06	-0.00177	0.02319	1.32337e-06	-0.8321	0.72714		-3.47909e-06	-0.01842	0.01124	1.93505e-06	1.94936	0.25254		-6.84267e-07	-0.02703	0.05056	2.20465e-06	0.96265	0.47549
	-4.18333e-06	-0.00412	0.01384	3.41204e-06	10.1861	0.3022		-6.35888e-06	-0.00153	0.0146	1.23256e-06	-0.18786	0.25597		-6.27153e-06	-0.00762	0.02366	1.32237e-06	-0.83781	0.74919		-3.47809e-06	-0.01336	0.02472	1.93405e-06	1.92021	0.26516		-6.83267e-07	-0.02948	0.03503	2.20365e-06	0.99423	0.41918
	-4.18233e-06	-0.000628559	0.01236	3.41104e-06	10.1903	0.27769		-6.35788e-06	0.00414	0.01389	1.23156e-06	-0.2105	0.239		-6.27053e-06	-0.0014	0.01379	1.32137e-06	-0.86725	0.77682		-3.47709e-06	-0.01073	0.01268	1.93305e-06	1.89389	0.26922		-6.82267e-07	-0.04068	0.03972	2.20265e-06	0.99517	0.36851
	-4.18133e-06	-0.00306	0.01079	3.41004e-06	10.1382	0.28902		-6.35688e-06	-0.00497	0.0124	1.23056e-06	-0.19411	0.27766		-6.26953e-06	-0.00313	0.0212	1.32037e-06	-0.83063	0.74012		-3.47609e-06	-0.01081	0.01692	1.93205e-06	1.84782	0.24328		-6.81267e-07	-0.02522	0.02151	2.20165e-06	0.95453	0.38067
	-4.18033e-06	0.00343	0.01045	3.40904e-06	10.1212	0.29096		-6.35588e-06	0.00605	0.01396	1.22956e-06	-0.22045	0.23904		-6.26853e-06	0.01629	0.01635	1.31937e-06	-0.82356	0.73736		-3.47509e-06	-0.02559	0.01147	1.93105e-06	1.85101	0.25655		-6.80266e-07	-0.0151	0.026	2.20065e-06	0.934	0.37327
	-4.17933e-06	0.00713	0.01843	3.40804e-06	10.1086	0.31706		-6.35488e-06	-0.00377	0.02365	1.22856e-06	-0.22424	0.24017		-6.26753e-06	0.00952	0.01086	1.31837e-06	-0.82537	0.72712		-3.47409e-06	0.00232	0.01224	1.93005e-06	1.87675	0.24646		-6.79266e-07	-0.01905	0.04919	2.19965e-06	0.89561	0.43784
	-4.17833e-06	-0.000855807	0.02681	3.40704e-06	10.0977	0.3296		-6.35388e-06	0.0054	0.01543	1.22756e-06	-0.22502	0.27328		-6.26653e-06	-0.00965	0.01732	1.31737e-06	-0.84477	0.7397		-3.47309e-06	-0.00599	0.01662	1.92905e-06	1.87044	0.26688		-6.78266e-07	-0.01533	0.04261	2.19865e-06	0.8927	0.4599
	-4.17733e-06	0.00459	0.01719	3.40604e-06	10.0858	0.29916		-6.35288e-06	0.00419	0.0161	1.22656e-06	-0.24008	0.27691		-6.26553e-06	-0.00413	0.02316	1.31637e-06	-0.8698	0.76652		-3.47208e-06	-0.01487	0.01061	1.92805e-06	1.84373	0.27256		-6.77266e-07	-0.04187	0.03729	2.19765e-06	0.91307	0.42665
	-4.17633e-06	-0.00468	0.0088	3.40503e-06	10.0692	0.29773		-6.35188e-06	-0.00114	0.01926	1.22556e-06	-0.23934	0.25672		-6.26453e-06	-0.00186	0.01655	1.31537e-06	-0.86753	0.79355		-3.47108e-06	-0.00421	0.01633	1.92705e-06	1.79894	0.32229		-6.76265e-07	-0.02331	0.0407	2.19665e-06	0.92437	0.38282
	-4.17533e-06	0.0084	0.01507	3.40403e-06	10.0255	0.34825		-6.35088e-06	0.00773	0.0143	1.22456e-06	-0.2471	0.25617		-6.26353e-06	-0.00166	0.01774	1.31437e-06	-0.90328	0.78515		-3.47008e-06	-0.01984	0.01446	1.92605e-06	1.77986	0.31778		-6.75265e-07	-0.0308	0.03846	2.19565e-06	0.90911	0.37962
	-4.17433e-06	0.00251	0.00874	3.40303e-06	10.0161	0.29524		-6.34988e-06	0.00189	0.00785	1.22356e-06	-0.26335	0.24757		-6.26253e-06	-0.00235	0.02875	1.31337e-06	-0.88267	0.7324		-3.46908e-06	-0.00576	0.01176	1.92505e-06	1.78354	0.27965		-6.74265e-07	-0.02121	0.03993	2.19465e-06	0.87671	0.40005
	-4.17333e-06	-0.000997936	0.01264	3.40203e-06	10.0189	0.32913		-6.34888e-06	-0.00423	0.01794	1.22256e-06	-0.28965	0.2492		-6.26153e-06	-0.00221	0.02067	1.31236e-06	-0.88612	0.71034		-3.46808e-06	-0.00611	0.02538	1.92405e-06	1.81312	0.25483		-6.73265e-07	-0.02395	0.04581	2.19365e-06	0.85139	0.42558
	-4.17233e-06	0.00995	0.01888	3.40103e-06	9.97881	0.32418		-6.34788e-06	-0.00287	0.00828	1.22155e-06	-0.26096	0.23017		-6.26053e-06	-0.00681	0.02408	1.31136e-06	-0.888	0.76861		-3.46708e-06	-0.01463	0.01516	1.92305e-06	1.81842	0.28411		-6.72264e-07	-0.02495	0.0319	2.19265e-06	0.85354	0.45142
	-4.17133e-06	0.0062	0.01065	3.40003e-06	9.97179	0.33128		-6.34688e-06	-0.00763	0.01089	1.22055e-06	-0.28448	0.20724		-6.25953e-06	-0.01121	0.02413	1.31036e-06	-0.90608	0.77868		-3.46608e-06	-0.01605	0.02041	1.92205e-06	1.79639	0.31721		-6.71264e-07	-0.03632	0.04772	2.19165e-06	0.86523	0.4255
	-4.17033e-06	-0.00296	0.01319	3.39903e-06	9.92573	0.34561		-6.34588e-06	0.00171	0.01544	1.21955e-06	-0.30099	0.21727		-6.25852e-06	0.000318486	0.01348	1.30936e-06	-0.93098	0.78469		-3.46508e-06	-0.02622	0.01802	1.92105e-06	1.77514	0.33059		-6.70264e-07	-0.03367	0.04363	2.19065e-06	0.85563	0.40749
	-4.16933e-06	0.00392	0.014	3.39803e-06	9.905	0.34246		-6.34488e-06	0.0048	0.01406	1.21855e-06	-0.29876	0.2223		-6.25753e-06	-0.00516	0.02775	1.30836e-06	-0.93038	0.7473		-3.46408e-06	-0.011	0.01041	1.92005e-06	1.77387	0.27798		-6.69264e-07	-0.03333	0.03238	2.18965e-06	0.83293	0.35289
	-4.16833e-06	0.00648	0.01417	3.39703e-06	9.89269	0.35173		-6.34388e-06	-0.00791	0.01444	1.21755e-06	-0.31474	0.22134		-6.25652e-06	-0.00473	0.01927	1.30736e-06	-0.96602	0.72616		-3.46308e-06	-0.01168	0.01628	1.91905e-06	1.79058	0.24769		-6.68264e-07	-0.02428	0.04427	2.18865e-06	0.82614	0.36903
	-4.16733e-06	0.00333	0.01726	3.39603e-06	9.9005	0.35565		-6.34288e-06	-0.00628	0.00217	1.21655e-06	-0.31752	0.23494		-6.25552e-06	-0.00193	0.02459	1.30636e-06	-0.96495	0.73208		-3.46208e-06	-0.0084	0.0094	1.91805e-06	1.82281	0.27956		-6.67263e-07	-0.02386	0.02848	2.18765e-06	0.83253	0.43321
	-4.16633e-06	0.00561	0.01185	3.39503e-06	9.89251	0.3233		-6.34188e-06	-0.00235	0.01443	1.21555e-06	-0.31177	0.2413		-6.25452e-06	-0.00784	0.01088	1.30536e-06	-0.9557	0.75459		-3.46108e-06	-0.007	0.01795	1.91705e-06	1.80484	0.30304		-6.66263e-07	-0.02811	0.04424	2.18665e-06	0.82606	0.44358
	-4.16533e-06	0.00619	0.01096	3.39403e-06	9.85965	0.34938		-6.34088e-06	0.000989261	0.01089	1.21455e-06	-0.33391	0.23392		-6.25352e-06	-0.00502	0.01502	1.30436e-06	-0.97711	0.75219		-3.46008e-06	-0.01514	0.01305	1.91605e-06	1.79033	0.28371		-6.65263e-07	-0.03516	0.05011	2.18565e-06	0.82714	0.42855
	-4.16433e-06	0.00697	0.01418	3.39303e-06	9.83113	0.34548		-6.33988e-06	-0.000941635	0.00745	1.21355e-06	-0.34008	0.22482		-6.25252e-06	-0.01877	0.02107	1.30336e-06	-0.97352	0.75989		-3.45908e-06	-0.01539	0.01667	1.91505e-06	1.76099	0.29603		-6.64262e-07	-0.0288	0.04042	2.18465e-06	0.84786	0.40098
	-4.16333e-06	-0.000202724	0.01097	3.39203e-06	9.81675	0.31261		-6.33888e-06	-0.000824338	0.01239	1.21255e-06	-0.36142	0.21704		-6.25152e-06	-0.00254	0.02204	1.30236e-06	-0.99933	0.76642		-3.45808e-06	-0.0164	0.00166	1.91405e-06	1.73265	0.29018		-6.63262e-07	-0.04279	0.02887	2.18365e-06	0.84544	0.38699
	-4.16233e-06	0.00413	0.01809	3.39103e-06	9.80121	0.32703		-6.33788e-06	-0.01489	0.01114	1.21155e-06	-0.38549	0.19936		-6.25052e-06	-0.00785	0.02617	1.30136e-06	-0.99382	0.74789		-3.45708e-06	-0.01152	0.01779	1.91305e-06	1.73672	0.27864		-6.62262e-07	-0.02278	0.03158	2.18265e-06	0.81409	0.35827
	-4.16133e-06	0.00644	0.01267	3.39003e-06	9.77726	0.31876		-6.33687e-06	-0.00233	0.01782	1.21055e-06	-0.38368	0.21671		-6.24952e-06	-0.00183	0.01096	1.30036e-06	-1.01237	0.75695		-3.45608e-06	-0.01466	0.01154	1.91205e-06	1.72009	0.29544		-6.61262e-07	-0.01931	0.03183	2.18165e-06	0.78799	0.3864
	-4.16033e-06	-0.00349	0.01067	3.38903e-06	9.78237	0.33821		-6.33587e-06	-0.000505928	0.01014	1.20955e-06	-0.38562	0.24279		-6.24852e-06	0.0077	0.01572	1.29936e-06	-1.02543	0.75745		-3.45508e-06	-0.0218	0.01307	1.91105e-06	1.72979	0.26873		-6.60261e-07	-0.00986	0.05011	2.18065e-06	0.78217	0.41714
	-4.15933e-06	0.00334	0.02106	3.38803e-06	9.76762	0.35547		-6.33487e-06	-0.00262	0.01349	1.20855e-06	-0.39414	0.24248		-6.24752e-06	0.000610706	0.03024	1.29836e-06	-1.04253	0.75206		-3.45408e-06	-0.01878	0.01342	1.91005e-06	1.72779	0.28667		-6.59261e-07	-0.02631	0.04475	2.17965e-06	0.78868	0.41954
	-4.15833e-06	0.00552	0.00736	3.38703e-06	9.76036	0.32566		-6.33387e-06	-0.00345	0.02121	1.20755e-06	-0.40088	0.25806		-6.24652e-06	-0.01578	0.02682	1.29736e-06	-1.03299	0.76612		-3.45308e-06	-0.02046	0.01315	1.90905e-06	1.71604	0.2822		-6.58261e-07	-0.04288	0.05293	2.17865e-06	0.7836	0.36311
	-4.15733e-06	-0.00218	0.01264	3.38603e-06	9.7351	0.31533		-6.33287e-06	-0.0083	0.01561	1.20655e-06	-0.39073	0.23423		-6.24552e-06	-0.00708	0.01119	1.29636e-06	-1.07114	0.77838		-3.45208e-06	-0.01735	0.01493	1.90805e-06	1.69384	0.30283		-6.57261e-07	-0.05115	0.04437	2.17764e-06	0.79659	0.34172
	-4.15633e-06	-0.00915	0.00654	3.38503e-06	9.72959	0.33604		-6.33187e-06	-0.00777	0.01624	1.20555e-06	-0.39572	0.2365		-6.24452e-06	-0.00248	0.01932	1.29536e-06	-1.07494	0.79773		-3.45108e-06	-0.02092	0.01652	1.90705e-06	1.69097	0.29748		-6.5626e-07	-0.01636	0.03144	2.17664e-06	0.77869	0.36057
	-4.15533e-06	-0.00271	0.00835	3.38403e-06	9.69928	0.30786		-6.33087e-06	0.00566	0.01386	1.20455e-06	-0.45347	0.2231		-6.24352e-06	0.00186	0.03479	1.29436e-06	-1.04433	0.75763		-3.45008e-06	-0.02448	0.01303	1.90605e-06	1.71958	0.27183		-6.55261e-07	-0.01105	0.04048	2.17564e-06	0.79104	0.37089
	-4.15433e-06	-0.00518	0.01751	3.38303e-06	9.68509	0.28464		-6.32987e-06	-0.00889	0.01807	1.20355e-06	-0.44693	0.22351		-6.24252e-06	-0.00759	0.01399	1.29336e-06	-1.06566	0.77262		-3.44908e-06	-0.01779	0.01532	1.90504e-06	1.71453	0.25902		-6.5426e-07	-0.01672	0.05253	2.17464e-06	0.78323	0.40964
	-4.15333e-06	-0.00398	0.01504	3.38203e-06	9.67349	0.31033		-6.32887e-06	-0.000133325	0.00991	1.20255e-06	-0.4273	0.23044		-6.24152e-06	-0.01754	0.01465	1.29236e-06	-1.064	0.77316		-3.44808e-06	-0.02803	0.02648	1.90404e-06	1.71897	0.27318		-6.5326e-07	-0.02789	0.04919	2.17364e-06	0.79949	0.44052
	-4.15233e-06	0.00689	0.01393	3.38103e-06	9.63963	0.31175		-6.32787e-06	-0.0033	0.00812	1.20155e-06	-0.44898	0.21894		-6.24052e-06	-0.003	0.01473	1.29136e-06	-1.08062	0.76458		-3.44708e-06	-0.02267	0.02798	1.90304e-06	1.68234	0.29723		-6.5226e-07	-0.0271	0.03613	2.17264e-06	0.77584	0.38113
	-4.15133e-06	0.000142145	0.01257	3.38003e-06	9.60126	0.31772		-6.32687e-06	-0.00432	0.01378	1.20055e-06	-0.48538	0.18587		-6.23952e-06	-0.01652	0.02086	1.29036e-06	-1.10415	0.76813		-3.44608e-06	-0.03129	0.01615	1.90204e-06	1.66524	0.28973		-6.51259e-07	-0.03552	0.03005	2.17164e-06	0.77361	0.35165
	-4.15032e-06	0.00568	0.01721	3.37902e-06	9.60879	0.31312		-6.32587e-06	-0.000748524	0.00966	1.19955e-06	-0.48983	0.19902		-6.23852e-06	0.00311	0.0194	1.28936e-06	-1.10592	0.77635		-3.44508e-06	-0.03008	0.01006	1.90104e-06	1.66216	0.3003		-6.50259e-07	-0.03195	0.03186	2.17064e-06	0.73379	0.35154
	-4.14932e-06	0.000409388	0.00849	3.37802e-06	9.55881	0.315		-6.32487e-06	0.00491	0.00878	1.19855e-06	-0.50398	0.19108		-6.23752e-06	-0.0167	0.0175	1.28836e-06	-1.11831	0.75708		-3.44408e-06	-0.02069	0.01884	1.90004e-06	1.66294	0.23724		-6.49259e-07	-0.01326	0.03773	2.16964e-06	0.73397	0.35634
	-4.14832e-06	0.0037	0.00988	3.37702e-06	9.54663	0.30299		-6.32387e-06	-0.00642	0.01482	1.19755e-06	-0.51758	0.19		-6.23652e-06	-0.00635	0.01378	1.28736e-06	-1.12922	0.77229		-3.44308e-06	-0.01254	0.0159	1.89904e-06	1.69884	0.26746		-6.48259e-07	-0.01828	0.04842	2.16864e-06	0.71295	0.403
	-4.14732e-06	0.00305	0.00788	3.37602e-06	9.53836	0.31701		-6.32287e-06	-0.00838	0.01292	1.19655e-06	-0.50917	0.19996		-6.23552e-06	-0.0175	0.01332	1.28635e-06	-1.12084	0.77896		-3.44208e-06	-0.0254	0.0115	1.89804e-06	1.68822	0.26911		-6.47258e-07	-0.02873	0.04264	2.16764e-06	0.72805	0.43162
	-4.14632e-06	0.00893	0.01166	3.37502e-06	9.51814	0.28857		-6.32187e-06	0.00208	0.02013	1.19555e-06	-0.51299	0.19359		-6.23452e-06	-0.01424	0.01476	1.28535e-06	-1.12981	0.80195		-3.44108e-06	-0.03117	0.01605	1.89704e-06	1.65711	0.29512		-6.46258e-07	-0.0419	0.04661	2.16664e-06	0.72109	0.38476
	-4.14532e-06	0.00208	0.01664	3.37402e-06	9.53164	0.30472		-6.32087e-06	-0.00269	0.0217	1.19454e-06	-0.55408	0.20799		-6.23352e-06	-0.01363	0.01314	1.28435e-06	-1.14616	0.78814		-3.44008e-06	-0.03856	0.02519	1.89604e-06	1.65418	0.30332		-6.45258e-07	-0.03711	0.04291	2.16564e-06	0.72292	0.34037
	-4.14432e-06	0.014	0.0157	3.37302e-06	9.52213	0.30825		-6.31987e-06	-0.00561	0.01327	1.19354e-06	-0.52894	0.21628		-6.23252e-06	-0.00545	0.01927	1.28335e-06	-1.15626	0.78595		-3.43908e-06	-0.01338	0.0175	1.89504e-06	1.624	0.28968		-6.44258e-07	-0.03132	0.04193	2.16464e-06	0.70511	0.29319
	-4.14332e-06	0.00464	0.01825	3.37202e-06	9.50383	0.30896		-6.31887e-06	-0.00147	0.01882	1.19254e-06	-0.53766	0.20157		-6.23152e-06	-0.01	0.02258	1.28235e-06	-1.16136	0.78239		-3.43808e-06	-0.02242	0.00575	1.89404e-06	1.64652	0.30292		-6.43257e-07	-0.01329	0.04685	2.16364e-06	0.71158	0.34334
	-4.14232e-06	-5.24085e-05	0.01208	3.37102e-06	9.45663	0.30772		-6.31787e-06	-0.00545	0.01339	1.19154e-06	-0.56912	0.20273		-6.23052e-06	-0.0014	0.01944	1.28135e-06	-1.16751	0.76315		-3.43708e-06	-0.01555	0.02727	1.89304e-06	1.64868	0.28505		-6.42257e-07	-0.01	0.04179	2.16264e-06	0.68941	0.36147
	-4.14132e-06	-0.00171	0.006	3.37002e-06	9.45721	0.26581		-6.31687e-06	0.0015	0.00858	1.19054e-06	-0.56344	0.18974		-6.22952e-06	-0.01528	0.02215	1.28035e-06	-1.16811	0.77024		-3.43608e-06	-0.0282	0.00858	1.89204e-06	1.64587	0.24818		-6.41257e-07	-0.0278	0.03642	2.16164e-06	0.70108	0.39058
	-4.14032e-06	0.01036	0.01025	3.36902e-06	9.45128	0.29591		-6.31587e-06	0.00159	0.01485	1.18954e-06	-0.56975	0.19592		-6.22852e-06	-0.00522	0.02743	1.27935e-06	-1.15123	0.78518		-3.43507e-06	-0.02821	0.01713	1.89104e-06	1.64174	0.31848		-6.40257e-07	-0.02855	0.04052	2.16064e-06	0.68392	0.3846
	-4.13932e-06	0.00251	0.00818	3.36802e-06	9.43919	0.2628		-6.31487e-06	0.000838264	0.01117	1.18854e-06	-0.60127	0.2113		-6.22752e-06	-0.00577	0.01705	1.27835e-06	-1.17212	0.77787		-3.43407e-06	-0.03454	0.01728	1.89004e-06	1.62022	0.27601		-6.39256e-07	-0.04414	0.04694	2.15964e-06	0.71157	0.35136
	-4.13832e-06	-0.00239	0.01088	3.36702e-06	9.40698	0.28964		-6.31387e-06	-0.01157	0.01991	1.18754e-06	-0.59433	0.23011		-6.22652e-06	-0.01317	0.01609	1.27735e-06	-1.19275	0.81032		-3.43307e-06	-0.023	0.01653	1.88904e-06	1.58136	0.27475		-6.38256e-07	-0.02959	0.03221	2.15864e-06	0.69047	0.31168
	-4.13732e-06	-0.00104	0.01202	3.36602e-06	9.40772	0.27042		-6.31287e-06	-0.000487237	0.01315	1.18654e-06	-0.60005	0.21338		-6.22552e-06	-0.01657	0.01988	1.27635e-06	-1.20311	0.77193		-3.43207e-06	-0.02437	0.01962	1.88804e-06	1.59394	0.25777		-6.37256e-07	-0.01753	0.04061	2.15764e-06	0.67436	0.30625
	-4.13632e-06	-0.00268	0.01324	3.36502e-06	9.40083	0.27917		-6.31187e-06	-0.00867	0.00632	1.18554e-06	-0.58474	0.23234		-6.22452e-06	-0.01479	0.01046	1.27535e-06	-1.21841	0.75269		-3.43107e-06	-0.0204	0.01217	1.88704e-06	1.587	0.2211		-6.36256e-07	-0.00614	0.04544	2.15664e-06	0.65781	0.35505
	-4.13532e-06	-0.00362	0.01915	3.36402e-06	9.35139	0.27886		-6.31087e-06	0.000679486	0.02567	1.18454e-06	-0.62113	0.19584		-6.22352e-06	-0.01198	0.01093	1.27435e-06	-1.20161	0.76805		-3.43007e-06	-0.01065	0.0108	1.88604e-06	1.59711	0.20522		-6.35255e-07	-0.02463	0.04456	2.15564e-06	0.67561	0.37786
	-4.13432e-06	-0.00415	0.0189	3.36302e-06	9.33655	0.30139		-6.30987e-06	-0.000322329	0.01436	1.18354e-06	-0.6251	0.2204		-6.22252e-06	-0.01544	0.01337	1.27335e-06	-1.17379	0.77961		-3.42907e-06	-0.02521	0.02182	1.88504e-06	1.60293	0.2629		-6.34255e-07	-0.03508	0.0433	2.15464e-06	0.66344	0.37906
	-4.13332e-06	0.00807	0.01089	3.36202e-06	9.32479	0.2583		-6.30887e-06	-0.00845	0.00724	1.18254e-06	-0.62227	0.2131		-6.22152e-06	-0.00107	0.01078	1.27235e-06	-1.1803	0.79432		-3.42807e-06	-0.02473	0.02362	1.88404e-06	1.56938	0.27583		-6.33255e-07	-0.04311	0.05936	2.15364e-06	0.65545	0.36757
	-4.13232e-06	0.00874	0.02122	3.36102e-06	9.29571	0.22973		-6.30787e-06	-0.00473	0.01429	1.18154e-06	-0.63541	0.19332		-6.22052e-06	-0.001	0.00903	1.27135e-06	-1.21839	0.75507		-3.42707e-06	-0.03619	0.01442	1.88304e-06	1.56875	0.27493		-6.32255e-07	-0.03552	0.04424	2.15264e-06	0.65627	0.31357
	-4.13132e-06	1.58302e-05	0.02009	3.36002e-06	9.28076	0.26946		-6.30687e-06	-0.00785	0.01535	1.18054e-06	-0.65155	0.16248		-6.21952e-06	0.00262	0.0237	1.27035e-06	-1.22101	0.72782		-3.42607e-06	-0.02444	0.01913	1.88204e-06	1.54201	0.27796		-6.31254e-07	-0.0261	0.04577	2.15164e-06	0.61789	0.31687
	-4.13032e-06	-0.00354	0.02513	3.35902e-06	9.29524	0.25771		-6.30587e-06	-0.0058	0.01258	1.17954e-06	-0.67301	0.17088		-6.21852e-06	-0.01072	0.02229	1.26935e-06	-1.23188	0.74069		-3.42507e-06	-0.01746	0.01	1.88104e-06	1.5663	0.26371		-6.30254e-07	-0.0212	0.03662	2.15064e-06	0.61207	0.35605
	-4.12932e-06	-0.000437596	0.01333	3.35802e-06	9.25455	0.27188		-6.30487e-06	-0.00958	0.01032	1.17854e-06	-0.6535	0.17292		-6.21752e-06	-0.01115	0.02143	1.26835e-06	-1.22487	0.73814		-3.42407e-06	-0.02358	0.01598	1.88004e-06	1.55899	0.25251		-6.29254e-07	-0.01292	0.04778	2.14964e-06	0.62609	0.39646
	-4.12832e-06	0.00125	0.02259	3.35702e-06	9.25155	0.27631		-6.30387e-06	-0.00635	0.01456	1.17754e-06	-0.67692	0.19576		-6.21652e-06	-0.00789	0.01134	1.26735e-06	-1.24257	0.74303		-3.42307e-06	-0.03016	0.01455	1.87904e-06	1.58094	0.27191		-6.28254e-07	-0.03333	0.05349	2.14864e-06	0.62704	0.40753
	-4.12732e-06	0.01104	0.01824	3.35602e-06	9.19498	0.27869		-6.30287e-06	-0.00828	0.00953	1.17654e-06	-0.71127	0.2139		-6.21551e-06	-0.02143	0.03084	1.26635e-06	-1.25941	0.74641		-3.42207e-06	-0.03365	0.01274	1.87804e-06	1.53352	0.26878		-6.27254e-07	-0.02535	0.05285	2.14764e-06	0.59891	0.38087
	-4.12632e-06	-0.00783	0.00761	3.35502e-06	9.18647	0.27867		-6.30187e-06	0.00108	0.00989	1.17554e-06	-0.72498	0.24065		-6.21451e-06	-0.00891	0.01258	1.26535e-06	-1.27902	0.77352		-3.42107e-06	-0.02509	0.01817	1.87704e-06	1.52977	0.26726		-6.26253e-07	-0.04129	0.05156	2.14664e-06	0.59431	0.33885
	-4.12532e-06	-0.00221	0.01035	3.35402e-06	9.1865	0.29296		-6.30087e-06	-0.01078	0.01086	1.17454e-06	-0.70626	0.23776		-6.21351e-06	-0.00539	0.01907	1.26435e-06	-1.2862	0.73674		-3.42007e-06	-0.02161	0.0112	1.87603e-06	1.51613	0.28579		-6.25253e-07	-0.02789	0.03325	2.14564e-06	0.56645	0.34444
	-4.12432e-06	0.00349	0.01519	3.35302e-06	9.16011	0.25845		-6.29987e-06	-0.00158	0.01142	1.17354e-06	-0.71721	0.22633		-6.21251e-06	-0.00716	0.02163	1.26335e-06	-1.32156	0.75547		-3.41907e-06	-0.02159	0.01101	1.87503e-06	1.50264	0.27533		-6.24253e-07	-0.01901	0.02961	2.14464e-06	0.54813	0.39045
	-4.12332e-06	-0.00348	0.01801	3.35201e-06	9.15235	0.26048		-6.29887e-06	-0.01167	0.00944	1.17254e-06	-0.70153	0.22193		-6.21151e-06	-0.00594	0.01358	1.26235e-06	-1.33021	0.75083		-3.41807e-06	-0.02239	0.00479	1.87403e-06	1.51733	0.25425		-6.23253e-07	-0.01779	0.03626	2.14364e-06	0.56135	0.42245
	-4.12232e-06	-0.01068	0.01149	3.35101e-06	9.16084	0.28546		-6.29787e-06	-0.00638	0.01541	1.17154e-06	-0.74321	0.23033		-6.21051e-06	-0.000308906	0.01853	1.26135e-06	-1.33648	0.75885		-3.41707e-06	-0.02501	0.01697	1.87303e-06	1.50078	0.27794		-6.22252e-07	-0.03433	0.03957	2.14263e-06	0.56506	0.41814
	-4.12132e-06	-0.00445	0.01258	3.35001e-06	9.11913	0.27596		-6.29686e-06	0.000290263	0.00847	1.17054e-06	-0.73856	0.21908		-6.20951e-06	-0.00367	0.00954	1.26035e-06	-1.32808	0.75366		-3.41607e-06	-0.02649	0.0183	1.87203e-06	1.48308	0.30175		-6.21252e-07	-0.05317	0.04306	2.14163e-06	0.57891	0.3953
	-4.12032e-06	0.01167	0.01553	3.34901e-06	9.11219	0.26833		-6.29586e-06	0.0026	0.02134	1.16954e-06	-0.73117	0.1967		-6.20851e-06	0.00281	0.02121	1.25935e-06	-1.34592	0.76438		-3.41507e-06	-0.02841	0.00693	1.87103e-06	1.47923	0.30253		-6.20252e-07	-0.03814	0.03204	2.14063e-06	0.59236	0.33889
	-4.11932e-06	-0.00449	0.00993	3.34801e-06	9.12473	0.28789		-6.29486e-06	-0.00527	0.00933	1.16854e-06	-0.76386	0.20766		-6.20751e-06	-0.01018	0.02267	1.25834e-06	-1.35696	0.76632		-3.41407e-06	-0.0254	0.01716	1.87003e-06	1.4781	0.31207		-6.19252e-07	-0.02271	0.03483	2.13963e-06	0.58733	0.32026
	-4.11832e-06	-0.00235	0.0178	3.34701e-06	9.08988	0.26703		-6.29386e-06	-0.01631	0.01633	1.16754e-06	-0.75208	0.1856		-6.20651e-06	0.00345	0.01585	1.25734e-06	-1.35635	0.77137		-3.41307e-06	-0.0126	0.00574	1.86903e-06	1.49355	0.24726		-6.18251e-07	-0.03104	0.04764	2.13863e-06	0.57546	0.35807
	-4.11732e-06	-0.000656873	0.0151	3.34601e-06	9.05328	0.26571		-6.29286e-06	-0.0115	0.01196	1.16654e-06	-0.77581	0.17786		-6.20551e-06	-0.0029	0.01619	1.25634e-06	-1.38393	0.75503		-3.41207e-06	-0.01655	0.02545	1.86803e-06	1.5096	0.25307		-6.17251e-07	-0.0202	0.04054	2.13763e-06	0.54252	0.40381
	-4.11632e-06	-0.00538	0.01477	3.34501e-06	9.04355	0.27466		-6.29186e-06	-0.00843	0.019	1.16553e-06	-0.78588	0.21085		-6.20451e-06	-0.01059	0.01801	1.25534e-06	-1.38218	0.78087		-3.41107e-06	-0.0246	0.01431	1.86703e-06	1.50458	0.3034		-6.16251e-07	-0.03106	0.0422	2.13663e-06	0.55267	0.40708
	-4.11532e-06	0.00887	0.01496	3.34401e-06	9.02947	0.26719		-6.29086e-06	-0.00882	0.00816	1.16453e-06	-0.78298	0.2127		-6.20351e-06	-0.01248	0.0285	1.25434e-06	-1.41155	0.78066		-3.41007e-06	-0.044	0.02164	1.86603e-06	1.51059	0.32264		-6.15251e-07	-0.0374	0.03932	2.13563e-06	0.50416	0.39918
	-4.11432e-06	0.000361408	0.0071	3.34301e-06	9.01634	0.27154		-6.28986e-06	-0.01442	0.01999	1.16353e-06	-0.802	0.20376		-6.20251e-06	-0.000325299	0.0217	1.25334e-06	-1.42462	0.79192		-3.40907e-06	-0.02829	0.0213	1.86503e-06	1.48927	0.33493		-6.14251e-07	-0.04124	0.04055	2.13463e-06	0.52027	0.35985
	-4.11332e-06	-0.00448	0.00854	3.34201e-06	8.99812	0.2745		-6.28886e-06	-0.01239	0.00754	1.16253e-06	-0.81547	0.21317		-6.20151e-06	-0.00386	0.0227	1.25234e-06	-1.43002	0.78908		-3.40807e-06	-0.02639	0.01062	1.86403e-06	1.4846	0.30351		-6.1325e-07	-0.02466	0.03673	2.13363e-06	0.51034	0.32184
	-4.11232e-06	-0.01009	0.01292	3.34101e-06	9.01157	0.25513		-6.28786e-06	-0.01049	0.01287	1.16153e-06	-0.83163	0.22153		-6.20051e-06	0.00621	0.0171	1.25134e-06	-1.41831	0.76508		-3.40707e-06	-0.00542	0.01217	1.86303e-06	1.48024	0.29		-6.1225e-07	-0.02016	0.04609	2.13263e-06	0.50032	0.33362
	-4.11132e-06	0.0057	0.0182	3.34001e-06	8.98342	0.24808		-6.28686e-06	-0.00726	0.00911	1.16053e-06	-0.84874	0.17591		-6.19951e-06	-0.00701	0.02307	1.25034e-06	-1.41626	0.75396		-3.40607e-06	-0.028	0.02408	1.86203e-06	1.50421	0.25996		-6.1125e-07	-0.02022	0.0485	2.13163e-06	0.49887	0.36304
	-4.11032e-06	-0.00176	0.02072	3.33901e-06	8.98035	0.24549		-6.28586e-06	-0.00459	0.01924	1.15953e-06	-0.84247	0.22938		-6.19851e-06	-0.00919	0.01714	1.24934e-06	-1.41772	0.75903		-3.40507e-06	-0.01575	0.0142	1.86103e-06	1.5271	0.33176		-6.1025e-07	-0.03035	0.04358	2.13063e-06	0.4973	0.4026
	-4.10932e-06	-0.00116	0.00597	3.33801e-06	8.96239	0.2511		-6.28486e-06	-0.00886	0.01121	1.15853e-06	-0.87103	0.21756		-6.19751e-06	-0.00614	0.01574	1.24834e-06	-1.43109	0.77258		-3.40407e-06	-0.02922	0.01685	1.86003e-06	1.51306	0.32734		-6.09249e-07	-0.02855	0.05048	2.12963e-06	0.49555	0.41626
	-4.10832e-06	-0.00731	0.0137	3.33701e-06	8.9499	0.23679		-6.28386e-06	-0.00531	0.01665	1.15753e-06	-0.84827	0.2115		-6.19651e-06	0.00191	0.02029	1.24734e-06	-1.4342	0.74804		-3.40307e-06	-0.02505	0.02252	1.85903e-06	1.48874	0.30438		-6.08249e-07	-0.04055	0.04449	2.12863e-06	0.48095	0.40435
	-4.10731e-06	-0.00691	0.0078	3.33601e-06	8.90878	0.24432		-6.28286e-06	0.00377	0.01776	1.15653e-06	-0.87809	0.22252		-6.19551e-06	-0.00732	0.0221	1.24634e-06	-1.46612	0.75129		-3.40207e-06	-0.03216	0.01611	1.85803e-06	1.45268	0.31855		-6.07249e-07	-0.03234	0.03744	2.12763e-06	0.49495	0.39566
	-4.10631e-06	0.00495	0.00957	3.33501e-06	8.90692	0.25503		-6.28186e-06	-0.00462	0.00922	1.15553e-06	-0.89306	0.20956		-6.19451e-06	-0.00638	0.02258	1.24534e-06	-1.49205	0.76174		-3.40107e-06	-0.01735	0.0076	1.85703e-06	1.49692	0.30436		-6.06249e-07	-0.02289	0.05176	2.12663e-06	0.50362	0.42648
	-4.10531e-06	-0.00541	0.01316	3.33401e-06	8.90878	0.22436		-6.28086e-06	0.00398	0.014	1.15453e-06	-0.88017	0.24868		-6.19351e-06	-0.01118	0.02821	1.24434e-06	-1.49186	0.75332		-3.40007e-06	-0.01828	0.0029	1.85603e-06	1.49486	0.28903		-6.05248e-07	-0.02267	0.05014	2.12563e-06	0.49691	0.45153
	-4.10431e-06	0.00545	0.01101	3.33301e-06	8.86658	0.22894		-6.27986e-06	-0.00411	0.01502	1.15353e-06	-0.8936	0.2184		-6.19251e-06	-0.00902	0.02226	1.24334e-06	-1.46745	0.74762		-3.39907e-06	-0.02171	0.01881	1.85503e-06	1.49661	0.31221		-6.04248e-07	-0.02966	0.03418	2.12463e-06	0.49944	0.44657
	-4.10331e-06	0.0057	0.01283	3.33201e-06	8.83444	0.22828		-6.27886e-06	-0.00746	0.01447	1.15253e-06	-0.88986	0.22826		-6.19151e-06	-0.00893	0.01301	1.24234e-06	-1.51533	0.75854		-3.39807e-06	-0.03267	0.01467	1.85403e-06	1.51094	0.32508		-6.03248e-07	-0.03946	0.04502	2.12363e-06	0.47352	0.4567
	-4.10231e-06	-0.00202	0.0143	3.33101e-06	8.82938	0.24205		-6.27786e-06	-0.00385	0.01879	1.15153e-06	-0.92944	0.22526		-6.19051e-06	-0.01653	0.01433	1.24134e-06	-1.48031	0.76373		-3.39707e-06	-0.03227	0.01686	1.85303e-06	1.45922	0.32183		-6.02248e-07	-0.04348	0.05203	2.12263e-06	0.4586	0.42856
	-4.10131e-06	-0.00514	0.01167	3.33001e-06	8.80265	0.27863		-6.27686e-06	-0.000765253	0.0135	1.15053e-06	-0.90845	0.23928		-6.18951e-06	-0.00404	0.02462	1.24034e-06	-1.50571	0.73777		-3.39606e-06	-0.01124	0.01251	1.85203e-06	1.45266	0.32463		-6.01248e-07	-0.02983	0.04321	2.12163e-06	0.43416	0.40564
	-4.10031e-06	-0.000968143	0.01149	3.32901e-06	8.7766	0.24352		-6.27586e-06	0.00268	0.01545	1.14953e-06	-0.91429	0.21152		-6.18851e-06	-0.00709	0.03017	1.23934e-06	-1.50633	0.75614		-3.39506e-06	-0.03081	0.02089	1.85103e-06	1.44968	0.26677		-6.00247e-07	-0.02573	0.04243	2.12063e-06	0.42613	0.38453
	-4.09931e-06	0.01131	0.0104	3.32801e-06	8.76448	0.25838		-6.27486e-06	-0.01269	0.02459	1.14853e-06	-0.90493	0.22818		-6.18751e-06	-0.01013	0.02184	1.23834e-06	-1.50099	0.77175		-3.39406e-06	-0.01147	0.02021	1.85003e-06	1.43935	0.30201		-5.99247e-07	-0.02421	0.04288	2.11963e-06	0.4209	0.41234
	-4.09831e-06	-0.00613	0.00693	3.32701e-06	8.76367	0.25513		-6.27386e-06	-0.00722	0.01989	1.14753e-06	-0.91087	0.23167		-6.18651e-06	-0.00259	0.01666	1.23734e-06	-1.47567	0.74726		-3.39306e-06	-0.02077	0.01675	1.84903e-06	1.47722	0.32788		-5.98247e-07	-0.02564	0.0617	2.11863e-06	0.41544	0.4754
	-4.09731e-06	0.00419	0.01107	3.32601e-06	8.74958	0.25851		-6.27286e-06	-0.00532	0.01848	1.14653e-06	-0.93339	0.23795		-6.18551e-06	-0.01041	0.01991	1.23634e-06	-1.51843	0.77696		-3.39206e-06	-0.02008	0.00683	1.84803e-06	1.4437	0.36129		-5.97247e-07	-0.03676	0.04566	2.11763e-06	0.40727	0.45481
	-4.09631e-06	0.00995	0.01322	3.32501e-06	8.72562	0.28015		-6.27186e-06	-0.0136	0.0194	1.14553e-06	-0.94817	0.20956		-6.18451e-06	-0.01065	0.0203	1.23534e-06	-1.5171	0.77924		-3.39106e-06	-0.03062	0.01211	1.84703e-06	1.439	0.36901		-5.96246e-07	-0.03203	0.05949	2.11663e-06	0.40845	0.44066
	-4.09531e-06	-0.003	0.01119	3.324e-06	8.70111	0.28085		-6.27086e-06	-0.00824	0.0109	1.14453e-06	-0.91748	0.20889		-6.18351e-06	-0.0053	0.03032	1.23434e-06	-1.53384	0.78647		-3.39006e-06	-0.02733	0.01683	1.84603e-06	1.4338	0.37811		-5.95246e-07	-0.04182	0.04187	2.11563e-06	0.42205	0.41722
	-4.09431e-06	-0.00521	0.01537	3.323e-06	8.69879	0.26297		-6.26986e-06	-0.01222	0.00943	1.14353e-06	-0.94902	0.18612		-6.18251e-06	-0.00407	0.01132	1.23334e-06	-1.5229	0.7954		-3.38906e-06	-0.01746	0.0153	1.84502e-06	1.43963	0.38413		-5.94246e-07	-0.03523	0.04341	2.11463e-06	0.40283	0.42842
	-4.09331e-06	0.0037	0.0162	3.322e-06	8.66485	0.2734		-6.26886e-06	-0.00753	0.02461	1.14253e-06	-0.92282	0.19019		-6.18151e-06	-0.00226	0.01259	1.23234e-06	-1.50692	0.78169		-3.38806e-06	-0.01922	0.02071	1.84402e-06	1.45201	0.38207		-5.93246e-07	-0.02688	0.03587	2.11363e-06	0.40933	0.40043
	-4.09231e-06	0.01022	0.00703	3.321e-06	8.68663	0.26201		-6.26786e-06	-0.0045	0.01027	1.14153e-06	-0.94118	0.19798		-6.18051e-06	-0.01056	0.01178	1.23134e-06	-1.53456	0.77299		-3.38706e-06	-0.01417	0.01837	1.84302e-06	1.41465	0.35612		-5.92245e-07	-0.01787	0.04498	2.11263e-06	0.38518	0.44533
	-4.09131e-06	0.0028	0.01161	3.32e-06	8.66466	0.24862		-6.26686e-06	-0.00425	0.02103	1.14053e-06	-0.96073	0.20672		-6.17951e-06	-0.01754	0.01367	1.23033e-06	-1.53585	0.79507		-3.38606e-06	-0.0182	0.02569	1.84202e-06	1.40579	0.33229		-5.91245e-07	-0.03834	0.0468	2.11163e-06	0.39059	0.48262
	-4.09031e-06	0.00359	0.01259	3.319e-06	8.64147	0.25829		-6.26586e-06	-0.01033	0.007	1.13953e-06	-0.98151	0.21202		-6.17851e-06	-0.01475	0.01298	1.22933e-06	-1.53021	0.80248		-3.38506e-06	-0.01563	0.00836	1.84102e-06	1.41101	0.35073		-5.90245e-07	-0.05873	0.06537	2.11063e-06	0.38407	0.43319
	-4.08931e-06	0.00552	0.01878	3.318e-06	8.61912	0.26503		-6.26486e-06	-0.00896	0.01216	1.13853e-06	-0.97744	0.20955		-6.17751e-06	-0.00935	0.01803	1.22833e-06	-1.53743	0.80406		-3.38406e-06	-0.03259	0.01194	1.84002e-06	1.41365	0.37925		-5.89245e-07	-0.04444	0.03994	2.10963e-06	0.39832	0.39941
	-4.08831e-06	0.0011	0.01082	3.317e-06	8.61202	0.2571		-6.26386e-06	0.00145	0.01575	1.13752e-06	-0.99916	0.20612		-6.17651e-06	-0.00744	0.01218	1.22733e-06	-1.56274	0.80098		-3.38306e-06	-0.02159	0.02144	1.83902e-06	1.37178	0.37326		-5.88244e-07	-0.02402	0.04025	2.10863e-06	0.42055	0.37181
	-4.08731e-06	-0.002	0.01915	3.316e-06	8.58869	0.25081		-6.26286e-06	-0.00819	0.01538	1.13652e-06	-0.99481	0.18881		-6.17551e-06	0.00060481	0.01337	1.22633e-06	-1.5464	0.79624		-3.38206e-06	-0.01592	0.01212	1.83802e-06	1.35786	0.35794		-5.87244e-07	-0.0173	0.05158	2.10763e-06	0.42509	0.36559
	-4.08631e-06	-0.00317	0.01207	3.315e-06	8.5792	0.25791		-6.26186e-06	0.00438	0.0283	1.13552e-06	-0.98269	0.18349		-6.17451e-06	-0.01371	0.01281	1.22533e-06	-1.54332	0.78018		-3.38106e-06	-0.01266	0.01279	1.83702e-06	1.34936	0.36364		-5.86244e-07	-0.01805	0.04203	2.10662e-06	0.42292	0.41036
	-4.08531e-06	-0.00167	0.01053	3.314e-06	8.56116	0.26079		-6.26086e-06	-0.01217	0.01866	1.13452e-06	-1.00291	0.17994		-6.17351e-06	-0.01453	0.01808	1.22433e-06	-1.55769	0.80169		-3.38006e-06	-0.04379	0.01733	1.83602e-06	1.37126	0.35052		-5.85244e-07	-0.02957	0.04493	2.10562e-06	0.40138	0.40571
	-4.08431e-06	0.01146	0.01337	3.313e-06	8.55836	0.25242		-6.25986e-06	-0.00436	0.01242	1.13352e-06	-1.01657	0.17172		-6.17251e-06	-0.01265	0.01244	1.22333e-06	-1.55589	0.83769		-3.37906e-06	-0.02325	0.00786	1.83502e-06	1.35253	0.35121		-5.84244e-07	-0.04918	0.04689	2.10462e-06	0.38483	0.40186
	-4.08331e-06	0.0063	0.01303	3.312e-06	8.54248	0.25039		-6.25886e-06	-0.00526	0.0154	1.13252e-06	-1.02883	0.15935		-6.1715e-06	-0.00806	0.0094	1.22233e-06	-1.56036	0.82019		-3.37806e-06	-0.03689	0.01926	1.83402e-06	1.34135	0.33388		-5.83243e-07	-0.03605	0.03531	2.10362e-06	0.37866	0.37804
	-4.08231e-06	0.0051	0.01837	3.311e-06	8.53558	0.26764		-6.25786e-06	-0.01791	0.01443	1.13152e-06	-1.03143	0.15525		-6.1705e-06	-0.00696	0.02003	1.22133e-06	-1.56964	0.84178		-3.37706e-06	-0.03576	0.02048	1.83302e-06	1.3494	0.33631		-5.82243e-07	-0.02122	0.04353	2.10262e-06	0.37375	0.35183
	-4.08131e-06	0.00917	0.01707	3.31e-06	8.5011	0.2908		-6.25686e-06	-0.00681	0.01597	1.13052e-06	-1.04059	0.15041		-6.1695e-06	-0.00559	0.01626	1.22033e-06	-1.57461	0.82212		-3.37606e-06	-0.03067	0.01066	1.83202e-06	1.37283	0.3516		-5.81243e-07	-0.02733	0.04518	2.10162e-06	0.37789	0.40277
	-4.08031e-06	0.01292	0.00919	3.309e-06	8.48989	0.25417		-6.25586e-06	-0.000534072	0.03003	1.12952e-06	-1.04272	0.14864		-6.1685e-06	-0.02136	0.02298	1.21933e-06	-1.5796	0.79646		-3.37506e-06	-0.02446	0.01568	1.83102e-06	1.38363	0.34397		-5.80243e-07	-0.01572	0.03122	2.10062e-06	0.37316	0.40068
	-4.07931e-06	0.00513	0.01271	3.308e-06	8.48728	0.26335		-6.25486e-06	-0.00347	0.00886	1.12852e-06	-1.04634	0.15853		-6.1675e-06	-0.00933	0.00699	1.21833e-06	-1.58695	0.80559		-3.37406e-06	-0.0164	0.02481	1.83002e-06	1.40381	0.34745		-5.79242e-07	-0.02092	0.05873	2.09962e-06	0.36915	0.43814
	-4.07831e-06	-0.0026	0.01363	3.307e-06	8.45731	0.24852		-6.25385e-06	-0.00846	0.01914	1.12752e-06	-1.09788	0.16453		-6.1665e-06	-0.01332	0.01347	1.21733e-06	-1.5886	0.7924		-3.37306e-06	-0.02298	0.02017	1.82902e-06	1.40659	0.36508		-5.78242e-07	-0.04141	0.05475	2.09862e-06	0.37549	0.42396
	-4.07731e-06	-0.00212	0.01465	3.306e-06	8.45875	0.24777		-6.25285e-06	-0.007	0.00634	1.12652e-06	-1.09721	0.13745		-6.1655e-06	0.00132	0.0161	1.21633e-06	-1.62418	0.79133		-3.37206e-06	-0.04118	0.00943	1.82802e-06	1.40387	0.3297		-5.77242e-07	-0.03944	0.05346	2.09762e-06	0.36668	0.41119
	-4.07631e-06	0.013	0.01585	3.305e-06	8.4489	0.24385		-6.25185e-06	-0.01375	0.01845	1.12552e-06	-1.11964	0.15965		-6.1645e-06	-0.00555	0.02072	1.21533e-06	-1.6209	0.80348		-3.37106e-06	-0.01489	0.01591	1.82702e-06	1.36275	0.30624		-5.76242e-07	-0.03345	0.04409	2.09662e-06	0.35191	0.39926
	-4.07531e-06	0.00131	0.00955	3.304e-06	8.43589	0.26905		-6.25085e-06	-0.00726	0.02634	1.12452e-06	-1.11488	0.14061		-6.1635e-06	-0.01126	0.01656	1.21433e-06	-1.64083	0.8098		-3.37006e-06	-0.02265	0.02255	1.82602e-06	1.38714	0.25998		-5.75241e-07	-0.02937	0.03719	2.09562e-06	0.33821	0.41032
	-4.07431e-06	0.01086	0.00753	3.303e-06	8.41411	0.23972		-6.24985e-06	-0.0028	0.0143	1.12352e-06	-1.106	0.16106		-6.1625e-06	-0.02071	0.03013	1.21333e-06	-1.641	0.79256		-3.36906e-06	-0.01856	0.01337	1.82502e-06	1.38636	0.2483		-5.74241e-07	-0.0199	0.05258	2.09462e-06	0.35066	0.45267
	-4.07331e-06	0.00442	0.0142	3.302e-06	8.41477	0.2621		-6.24885e-06	-0.01245	0.01009	1.12252e-06	-1.10651	0.15813		-6.1615e-06	-0.00597	0.02456	1.21233e-06	-1.67232	0.80082		-3.36806e-06	-0.01568	0.02903	1.82402e-06	1.40228	0.23891		-5.73241e-07	-0.02819	0.0481	2.09362e-06	0.33016	0.47914
	-4.07231e-06	0.00802	0.01486	3.301e-06	8.39143	0.24806		-6.24785e-06	-0.00813	0.01487	1.12152e-06	-1.13839	0.18128		-6.1605e-06	-0.01581	0.01583	1.21133e-06	-1.65953	0.81067		-3.36706e-06	-0.02714	0.02346	1.82302e-06	1.41075	0.22561		-5.72241e-07	-0.03662	0.05397	2.09262e-06	0.33686	0.47643
	-4.07131e-06	0.00875	0.01236	3.3e-06	8.39723	0.26306		-6.24685e-06	-0.01336	0.01287	1.12052e-06	-1.15741	0.20286		-6.1595e-06	-0.00589	0.01361	1.21033e-06	-1.68565	0.82605		-3.36606e-06	-0.0182	0.00811	1.82202e-06	1.39367	0.21151		-5.71241e-07	-0.04296	0.05494	2.09162e-06	0.32385	0.47196
	-4.07031e-06	0.00669	0.0189	3.299e-06	8.37079	0.23068		-6.24585e-06	-0.0099	0.01843	1.11952e-06	-1.11932	0.20349		-6.1585e-06	-0.000593154	0.01699	1.20933e-06	-1.6634	0.80767		-3.36506e-06	-0.02196	0.02761	1.82102e-06	1.36673	0.22881		-5.7024e-07	-0.0425	0.04662	2.09062e-06	0.31934	0.41869
	-4.06931e-06	0.00224	0.0227	3.298e-06	8.34871	0.24903		-6.24485e-06	-0.01541	0.02365	1.11852e-06	-1.13318	0.20744		-6.1575e-06	-0.00787	0.01919	1.20833e-06	-1.6674	0.81704		-3.36406e-06	-0.01733	0.00852	1.82002e-06	1.37408	0.25592		-5.6924e-07	-0.02845	0.02994	2.08962e-06	0.30859	0.42726
	-4.06831e-06	-0.000515343	0.01511	3.297e-06	8.31318	0.25728		-6.24385e-06	-0.0118	0.01345	1.11752e-06	-1.13847	0.19601		-6.1565e-06	-0.00929	0.01767	1.20733e-06	-1.68129	0.81002		-3.36306e-06	-0.02368	0.01569	1.81902e-06	1.36488	0.26107		-5.6824e-07	-0.02945	0.0507	2.08862e-06	0.29148	0.43991
	-4.06731e-06	0.00656	0.01267	3.29599e-06	8.29502	0.20599		-6.24285e-06	-0.02054	0.02039	1.11652e-06	-1.1306	0.21348		-6.1555e-06	-0.01911	0.02442	1.20633e-06	-1.69411	0.76993		-3.36206e-06	-0.02489	0.0196	1.81802e-06	1.38074	0.25207		-5.6724e-07	-0.03254	0.03474	2.08762e-06	0.2827	0.47933
	-4.06631e-06	0.000664281	0.01546	3.29499e-06	8.26257	0.22477		-6.24185e-06	-0.00482	0.0179	1.11552e-06	-1.1527	0.1827		-6.1545e-06	-0.01711	0.00773	1.20533e-06	-1.67249	0.79549		-3.36106e-06	-0.02129	0.01642	1.81702e-06	1.37454	0.25691		-5.66239e-07	-0.03943	0.0621	2.08662e-06	0.26699	0.42868
	-4.06531e-06	0.000641339	0.00392	3.29399e-06	8.26101	0.23686		-6.24085e-06	-0.00176	0.0133	1.11452e-06	-1.16183	0.19664		-6.1535e-06	-0.00888	0.01064	1.20433e-06	-1.67237	0.8273		-3.36006e-06	-0.02578	0.01787	1.81602e-06	1.35739	0.26038		-5.65239e-07	-0.05475	0.04199	2.08562e-06	0.27427	0.41924
	-4.06431e-06	0.00117	0.00998	3.29299e-06	8.26789	0.21765		-6.23985e-06	-0.00911	0.01216	1.11352e-06	-1.17474	0.18898		-6.1525e-06	-0.00905	0.01629	1.20333e-06	-1.72206	0.80796		-3.35906e-06	-0.03643	0.01953	1.81502e-06	1.37359	0.24192		-5.64239e-07	-0.02973	0.03473	2.08462e-06	0.27441	0.40488
	-4.06331e-06	0.00246	0.01763	3.29199e-06	8.26878	0.2313		-6.23885e-06	-0.00496	0.02247	1.11252e-06	-1.19337	0.1521		-6.1515e-06	-0.01384	0.01911	1.20232e-06	-1.72114	0.80444		-3.35806e-06	-0.01513	0.00539	1.81402e-06	1.36157	0.29233		-5.63239e-07	-0.03494	0.06196	2.08362e-06	0.26519	0.35885
	-4.06231e-06	0.000269884	0.01631	3.29099e-06	8.24933	0.23698		-6.23785e-06	-0.00539	0.02315	1.11152e-06	-1.18399	0.17054		-6.1505e-06	-0.00482	0.02634	1.20132e-06	-1.73623	0.80872		-3.35705e-06	-0.02206	0.01396	1.81301e-06	1.37057	0.26477		-5.62238e-07	-0.01178	0.04439	2.08262e-06	0.28313	0.38281
	-4.0613e-06	0.003	0.01406	3.28999e-06	8.23852	0.24892		-6.23685e-06	-0.00858	0.00712	1.11052e-06	-1.17986	0.21282		-6.1495e-06	-0.01076	0.01332	1.20032e-06	-1.70941	0.82792		-3.35605e-06	-0.02605	0.00677	1.81201e-06	1.37874	0.22957		-5.61238e-07	-0.01795	0.05654	2.08162e-06	0.2536	0.4262
	-4.0603e-06	-0.000664059	0.00777	3.28899e-06	8.21487	0.25308		-6.23585e-06	-0.01182	0.0159	1.10952e-06	-1.19383	0.18105		-6.1485e-06	-0.0269	0.01036	1.19932e-06	-1.72364	0.82473		-3.35505e-06	-0.02094	0.0119	1.81101e-06	1.36413	0.202		-5.60238e-07	-0.04404	0.06257	2.08062e-06	0.24832	0.42531
	-4.0593e-06	0.00359	0.01435	3.28799e-06	8.20657	0.25479		-6.23485e-06	-0.00543	0.01953	1.10851e-06	-1.20417	0.20503		-6.1475e-06	-0.01116	0.01964	1.19832e-06	-1.73661	0.82573		-3.35405e-06	-0.03256	0.0161	1.81001e-06	1.36831	0.26753		-5.59238e-07	-0.04527	0.05513	2.07962e-06	0.25634	0.43689
	-4.0583e-06	-0.00428	0.0087	3.28699e-06	8.19869	0.26424		-6.23385e-06	-0.0048	0.0118	1.10751e-06	-1.1844	0.18323		-6.1465e-06	-0.02878	0.01823	1.19732e-06	-1.74541	0.83541		-3.35305e-06	-0.0242	0.0108	1.80901e-06	1.34573	0.25539		-5.58238e-07	-0.04101	0.07271	2.07862e-06	0.2707	0.41171
	-4.0573e-06	0.00289	0.00681	3.28599e-06	8.1696	0.27981		-6.23285e-06	-0.00468	0.02502	1.10651e-06	-1.19527	0.1687		-6.1455e-06	-0.00936	0.01043	1.19632e-06	-1.76778	0.81553		-3.35205e-06	-0.02747	0.01454	1.80801e-06	1.36003	0.27957		-5.57237e-07	-0.04375	0.04161	2.07762e-06	0.23738	0.40318
	-4.0563e-06	-0.00697	0.01185	3.28499e-06	8.13136	0.27877		-6.23185e-06	-0.00712	0.01942	1.10551e-06	-1.21581	0.18249		-6.1445e-06	-0.00294	0.02071	1.19532e-06	-1.74971	0.79307		-3.35105e-06	-0.03248	0.01088	1.80701e-06	1.34267	0.25031		-5.56237e-07	-0.024	0.05497	2.07662e-06	0.22219	0.41137
	-4.0553e-06	0.00694	0.01365	3.28399e-06	8.14041	0.26134		-6.23085e-06	-0.00836	0.01976	1.10451e-06	-1.22831	0.17209		-6.1435e-06	-0.011	0.01597	1.19432e-06	-1.74713	0.79213		-3.35005e-06	-0.0305	0.02034	1.80601e-06	1.34109	0.24672		-5.55237e-07	-0.02592	0.04745	2.07562e-06	0.22154	0.4358
	-4.0543e-06	-0.00608	0.0146	3.28299e-06	8.12093	0.26283		-6.22985e-06	-0.00674	0.0209	1.10351e-06	-1.23686	0.17745		-6.1425e-06	-0.01786	0.01621	1.19332e-06	-1.77607	0.78792		-3.34905e-06	-0.02342	0.01386	1.80501e-06	1.34254	0.24444		-5.54237e-07	-0.04061	0.06219	2.07462e-06	0.23346	0.44794
	-4.0533e-06	0.01304	0.01917	3.28199e-06	8.12049	0.26201		-6.22885e-06	-0.00362	0.02313	1.10251e-06	-1.22346	0.17941		-6.1415e-06	-0.01474	0.0052	1.19232e-06	-1.78001	0.78242		-3.34805e-06	-0.0206	0.00762	1.80401e-06	1.35297	0.24009		-5.53237e-07	-0.04032	0.03672	2.07362e-06	0.2443	0.42324
	-4.0523e-06	0.00738	0.01471	3.28099e-06	8.10854	0.26586		-6.22785e-06	-0.000882227	0.02318	1.10151e-06	-1.2195	0.17676		-6.1405e-06	-0.00175	0.01809	1.19132e-06	-1.79672	0.80282		-3.34705e-06	-0.03435	0.00828	1.80301e-06	1.30858	0.25493		-5.52237e-07	-0.0406	0.04185	2.07262e-06	0.22938	0.38235
	-4.0513e-06	-0.00433	0.01477	3.27999e-06	8.10142	0.23975		-6.22685e-06	-0.00329	0.01841	1.10051e-06	-1.21719	0.16746		-6.1395e-06	-0.02037	0.01567	1.19032e-06	-1.79532	0.77351		-3.34605e-06	-0.02109	0.01067	1.80201e-06	1.3009	0.22118		-5.51236e-07	-0.02876	0.04103	2.07162e-06	0.22907	0.41999
	-4.0503e-06	0.00584	0.01246	3.27899e-06	8.0621	0.26153		-6.22585e-06	-0.00912	0.01175	1.09951e-06	-1.22335	0.16975		-6.1385e-06	-0.01426	0.01611	1.18932e-06	-1.79912	0.75788		-3.34505e-06	-0.02653	0.01942	1.80101e-06	1.33624	0.21339		-5.50236e-07	-0.03968	0.04212	2.07062e-06	0.21369	0.40529
	-4.0493e-06	0.00349	0.00536	3.27799e-06	8.05512	0.24802		-6.22485e-06	-0.00841	0.0155	1.09851e-06	-1.23556	0.17787		-6.1375e-06	-0.01769	0.01697	1.18832e-06	-1.81289	0.75666		-3.34405e-06	-0.01339	0.0107	1.80001e-06	1.36989	0.20391		-5.49236e-07	-0.01283	0.04662	2.06962e-06	0.20622	0.44565
	-4.0483e-06	-0.00291	0.0211	3.27699e-06	8.02788	0.26495		-6.22385e-06	-0.00764	0.01125	1.09751e-06	-1.25369	0.18295		-6.1365e-06	-0.00866	0.01427	1.18732e-06	-1.80023	0.75665		-3.34305e-06	-0.02414	0.01883	1.79901e-06	1.35928	0.21172		-5.48236e-07	-0.02872	0.05465	2.06862e-06	0.18983	0.47666
	-4.0473e-06	-0.00202	0.00843	3.27599e-06	8.02324	0.25007		-6.22285e-06	-0.00428	0.02063	1.09651e-06	-1.29748	0.1777		-6.1355e-06	-0.00776	0.01595	1.18632e-06	-1.81843	0.79496		-3.34205e-06	-0.03644	0.01286	1.79801e-06	1.35529	0.19723		-5.47235e-07	-0.02483	0.05919	2.06761e-06	0.20764	0.45633
	-4.0463e-06	0.00262	0.01995	3.27499e-06	7.98687	0.23431		-6.22185e-06	-0.00499	0.01494	1.09551e-06	-1.27338	0.138		-6.1345e-06	-0.01298	0.02987	1.18532e-06	-1.84633	0.81679		-3.34105e-06	-0.01707	0.01697	1.79701e-06	1.37727	0.22395		-5.46235e-07	-0.04634	0.05426	2.06661e-06	0.18516	0.43927
	-4.0453e-06	0.00199	0.00826	3.27399e-06	7.99423	0.25094		-6.22085e-06	-0.00644	0.01476	1.09451e-06	-1.28451	0.17045		-6.1335e-06	-0.02789	0.01348	1.18432e-06	-1.82208	0.78065		-3.34005e-06	-0.03202	0.01866	1.79601e-06	1.34464	0.23282		-5.45235e-07	-0.03528	0.03835	2.06561e-06	0.20032	0.40827
	-4.0443e-06	0.00208	0.01044	3.27299e-06	7.96923	0.2183		-6.21985e-06	0.000971576	0.00396	1.09351e-06	-1.29121	0.15891		-6.1325e-06	-0.00897	0.01821	1.18332e-06	-1.82462	0.78435		-3.33905e-06	-0.02104	0.01556	1.79501e-06	1.37083	0.20759		-5.44235e-07	-0.02767	0.05629	2.06461e-06	0.17216	0.40812
	-4.0433e-06	0.00697	0.0141	3.27199e-06	7.96948	0.24215		-6.21885e-06	-0.01293	0.02151	1.09251e-06	-1.29189	0.16242		-6.1315e-06	0.000451051	0.01737	1.18232e-06	-1.83381	0.77632		-3.33805e-06	-0.02357	0.01431	1.79401e-06	1.36652	0.21964		-5.43234e-07	-0.01945	0.05781	2.06361e-06	0.17094	0.4527
	-4.0423e-06	-0.000297315	0.02533	3.27099e-06	7.95682	0.22624		-6.21785e-06	0.01228	0.0218	1.09151e-06	-1.27842	0.14507		-6.1305e-06	-0.01101	0.01188	1.18132e-06	-1.83171	0.76025		-3.33705e-06	-0.01209	0.0232	1.79301e-06	1.37567	0.21932		-5.42234e-07	-0.02525	0.06653	2.06261e-06	0.1834	0.51591
	-4.0413e-06	0.0043	0.02692	3.26999e-06	7.97918	0.22288		-6.21685e-06	-0.00397	0.02194	1.09051e-06	-1.30543	0.16719		-6.1295e-06	-0.01386	0.01204	1.18032e-06	-1.8353	0.76417		-3.33605e-06	-0.02795	0.01673	1.79201e-06	1.37688	0.21386		-5.41234e-07	-0.03683	0.05324	2.06161e-06	0.19812	0.52129
	-4.0403e-06	0.00312	0.01707	3.26899e-06	7.9507	0.26206		-6.21585e-06	-0.01267	0.01394	1.08951e-06	-1.2956	0.14563		-6.1285e-06	-0.01471	0.0175	1.17932e-06	-1.84445	0.77332		-3.33505e-06	-0.03589	0.01926	1.79101e-06	1.38135	0.20416		-5.40234e-07	-0.03242	0.05655	2.06061e-06	0.19401	0.49605
	-4.0393e-06	-0.00479	0.01027	3.26798e-06	7.93406	0.29817		-6.21485e-06	-0.00889	0.01026	1.08851e-06	-1.32084	0.12973		-6.1275e-06	-0.00451	0.01723	1.17832e-06	-1.85135	0.75904		-3.33405e-06	-0.02857	0.02473	1.79001e-06	1.35734	0.19108		-5.39234e-07	-0.03897	0.04762	2.05961e-06	0.17951	0.49984
	-4.0383e-06	-0.00442	0.01555	3.26698e-06	7.91348	0.26867		-6.21385e-06	0.00602	0.01707	1.08751e-06	-1.32981	0.12973		-6.12649e-06	-0.01019	0.01862	1.17732e-06	-1.85147	0.76186		-3.33305e-06	-0.0148	0.01243	1.78901e-06	1.33727	0.17012		-5.38233e-07	-0.02669	0.03921	2.05861e-06	0.19414	0.47632
	-4.0373e-06	0.00344	0.01399	3.26598e-06	7.90455	0.26643		-6.21284e-06	-0.0188	0.02369	1.08651e-06	-1.32121	0.15384		-6.12549e-06	-0.00641	0.02429	1.17632e-06	-1.87836	0.74654		-3.33205e-06	-0.02717	0.01387	1.78801e-06	1.34618	0.18659		-5.37233e-07	-0.02054	0.05011	2.05761e-06	0.17871	0.50165
	-4.0363e-06	-0.00263	0.02041	3.26498e-06	7.88111	0.27164		-6.21185e-06	-0.00944	0.01773	1.08551e-06	-1.31494	0.1284		-6.12449e-06	-0.01124	0.00989	1.17532e-06	-1.87603	0.72961		-3.33105e-06	-0.0183	0.01573	1.78701e-06	1.35065	0.22486		-5.36233e-07	-0.02277	0.05852	2.05661e-06	0.19399	0.54277
	-4.0353e-06	0.00107	0.02279	3.26398e-06	7.86723	0.29557		-6.21084e-06	-5.67117e-06	0.02123	1.08451e-06	-1.3234	0.12665		-6.12349e-06	-0.00102	0.02157	1.17432e-06	-1.88082	0.78389		-3.33005e-06	-0.0254	0.02468	1.78601e-06	1.38649	0.19652		-5.35233e-07	-0.02278	0.05261	2.05561e-06	0.18487	0.54671
	-4.0343e-06	0.00313	0.01753	3.26298e-06	7.87587	0.29743		-6.20984e-06	-0.02326	0.01433	1.08351e-06	-1.31069	0.13652		-6.12249e-06	-0.000298702	0.01831	1.17332e-06	-1.87932	0.77062		-3.32905e-06	-0.02555	0.01857	1.78501e-06	1.35759	0.19736		-5.34232e-07	-0.03004	0.05533	2.05461e-06	0.20022	0.51893
	-4.0333e-06	-0.000240844	0.01359	3.26198e-06	7.83975	0.2667		-6.20884e-06	-0.00232	0.01376	1.08251e-06	-1.32045	0.14063		-6.12149e-06	-0.00679	0.01837	1.17231e-06	-1.89678	0.7471		-3.32805e-06	-0.02001	0.01967	1.78401e-06	1.34908	0.18232		-5.33232e-07	-0.04093	0.04058	2.05361e-06	0.17499	0.54274
	-4.0323e-06	0.00736	0.01299	3.26098e-06	7.81512	0.25063		-6.20784e-06	-0.0068	0.01857	1.08151e-06	-1.33043	0.10832		-6.12049e-06	-0.000549105	0.02886	1.17131e-06	-1.90184	0.76417		-3.32705e-06	-0.01291	0.00324	1.78301e-06	1.34293	0.14116		-5.32232e-07	-0.03473	0.04275	2.05261e-06	0.1733	0.49482
	-4.0313e-06	0.00858	0.00745	3.25998e-06	7.80972	0.27786		-6.20684e-06	-0.01357	0.01715	1.08051e-06	-1.32985	0.11685		-6.11949e-06	-0.00686	0.01457	1.17031e-06	-1.92322	0.74996		-3.32605e-06	-0.02348	0.01386	1.78201e-06	1.34361	0.15466		-5.31232e-07	-0.0234	0.06224	2.05161e-06	0.1601	0.52539
	-4.0303e-06	-0.00275	0.01637	3.25898e-06	7.7839	0.26075		-6.20584e-06	-0.00827	0.02428	1.0795e-06	-1.3523	0.1105		-6.11849e-06	-0.0095	0.02092	1.16931e-06	-1.91639	0.7546		-3.32505e-06	-0.01795	0.00966	1.781e-06	1.38489	0.14749		-5.30231e-07	-0.01363	0.04074	2.05061e-06	0.1472	0.55499
	-4.0293e-06	0.00104	0.01203	3.25798e-06	7.78025	0.25365		-6.20484e-06	-0.00905	0.02077	1.0785e-06	-1.34934	0.10319		-6.11749e-06	-0.00135	0.01087	1.16831e-06	-1.92765	0.75121		-3.32405e-06	-0.03389	0.02318	1.78e-06	1.42462	0.16263		-5.29231e-07	-0.03229	0.05768	2.04961e-06	0.15649	0.56279
	-4.0283e-06	-0.00207	0.01115	3.25698e-06	7.75737	0.25776		-6.20384e-06	-0.000703553	0.02637	1.0775e-06	-1.35096	0.10763		-6.11649e-06	-0.0035	0.01988	1.16731e-06	-1.92294	0.74052		-3.32305e-06	-0.03128	0.0242	1.779e-06	1.39468	0.1295		-5.28231e-07	-0.04267	0.03879	2.04861e-06	0.16265	0.53118
	-4.0273e-06	0.00281	0.01325	3.25598e-06	7.73366	0.27305		-6.20284e-06	-0.00697	0.012	1.0765e-06	-1.36564	0.11099		-6.11549e-06	-0.01062	0.0291	1.16631e-06	-1.88415	0.75265		-3.32205e-06	-0.01733	0.01033	1.778e-06	1.37044	0.1785		-5.27231e-07	-0.04849	0.04514	2.04761e-06	0.1635	0.49107
	-4.0263e-06	0.0007541	0.00657	3.25498e-06	7.74382	0.27038		-6.20184e-06	-0.00974	0.01751	1.0755e-06	-1.34709	0.12125		-6.11449e-06	-0.00578	0.02057	1.16531e-06	-1.90475	0.71862		-3.32105e-06	-0.0169	0.00852	1.777e-06	1.38655	0.11605		-5.26231e-07	-0.03683	0.03993	2.04661e-06	0.18375	0.50936
	-4.0253e-06	0.00618	0.0149	3.25398e-06	7.71885	0.27135		-6.20084e-06	-0.01925	0.01442	1.0745e-06	-1.37531	0.13071		-6.11349e-06	0.0112	0.01565	1.16431e-06	-1.89092	0.67678		-3.32005e-06	-0.01699	0.00542	1.776e-06	1.36956	0.12416		-5.25231e-07	-0.01665	0.06041	2.04561e-06	0.16407	0.53478
	-4.0243e-06	0.01196	0.00863	3.25298e-06	7.70586	0.2642		-6.19984e-06	-0.00756	0.01389	1.0735e-06	-1.37622	0.12597		-6.11249e-06	-0.00505	0.01773	1.16331e-06	-1.90279	0.68805		-3.31905e-06	-0.02526	0.0123	1.775e-06	1.37505	0.10198		-5.2423e-07	-0.02383	0.0521	2.04461e-06	0.15038	0.57713
	-4.0233e-06	-0.00134	0.0118	3.25198e-06	7.67393	0.23645		-6.19884e-06	-0.01022	0.00529	1.0725e-06	-1.38563	0.10634		-6.11149e-06	0.00251	0.02539	1.16231e-06	-1.92213	0.68076		-3.31804e-06	-0.02479	0.0252	1.774e-06	1.35044	0.13297		-5.2323e-07	-0.03109	0.05452	2.04361e-06	0.12842	0.58641
	-4.0223e-06	0.01011	0.00643	3.25098e-06	7.67246	0.27433		-6.19784e-06	-0.00942	0.01476	1.0715e-06	-1.37779	0.1053		-6.11049e-06	-0.00686	0.02153	1.16131e-06	-1.94041	0.6867		-3.31704e-06	-0.02796	0.01526	1.773e-06	1.36345	0.13545		-5.2223e-07	-0.04655	0.05449	2.04261e-06	0.12139	0.58524
	-4.0213e-06	-0.01005	0.0291	3.24998e-06	7.64935	0.26245		-6.19684e-06	-0.00815	0.01397	1.0705e-06	-1.38397	0.11483		-6.10949e-06	0.01045	0.01618	1.16031e-06	-1.95245	0.68028		-3.31604e-06	-0.03214	0.01059	1.772e-06	1.36835	0.13154		-5.2123e-07	-0.04058	0.0497	2.04161e-06	0.10611	0.53138
[truncated: 8,636 more rows]

## Sheet: Supplementry Figure 1b
	after invasion
[truncated: 15,002 more rows]

## Sheet: Supplementary Figure 2c
	Distance (μm)	Norm. intensity
	0	1.02514
	0.0708	0.97633
[truncated: 707 more rows]

## Sheet: Supplementary Figure 2d
	Intensity ratio (50 μM)	Intensity ratio (75 μM)	Intensity ratio (100 μM)	Intensity ratio (200 μM)	Intensity ratio (400 μM)
[truncated: 8 more rows]

[truncated: 3 more sheets: Supplementary Figure 4a, Supplementary Figure 4b, Supplementary Figure 4c]
