# Supplementary material for: Ballistic diffusion fronts in biomolecular condensates
Source: Nat Nanotechnol. 2025 Jun 6;20(8):1062–70. doi: 10.1038/s41565-025-01941-0 (PMC12373509; doi:10.1038/s41565-025-01941-0)
Supplement: Supplementary file 8 — Sequences of oligonucleotides and DNA polymers used. [file 41565_2025_1941_MOESM8_ESM.xlsx]

## Sheet: Sheet1
	Name	Sequence (5’ → 3’)	Purification	Modification	Supplier
	Tp(A20-m)	/Phos/ATC TAT CCT AAT TTT TTT TTT TTT TTT TTT TGA ACC CGT AT	HPLC	5’-Phosphorylation	Biomers
	Tp(T20-k)	/Phos/ATC CTC TAA AAT CAA AAA AAA AAA AAA AAA AAA GTA AAA CCA CAC G	HPLC	5’-Phosphorylation	Biomers
	Tp(A20-q)	/Phos/TAC CTC AAT GCT TTT TTT TTT TTT TTT TTT TTG GGA GCA ACA A	HPLC	5’-Phosphorylation	Biomers
	Tp(A20-m-XL)	/phos/TAT ATC TAT CCT AAT TTT TTT TTT TTT TTT TTT TGC TAG CGA ACC CG	HPLC	5’-Phosphorylation	Biomers
	ligation-m	TTA GGA TAG ATA TAC GGG TTC	HPLC	None	Biomers
	ligation-k	TTT TAG AGG ATC GTG TGG TTT T	HPLC	None	Biomers
	Ligation-q	GCA TTG AGG TAT TGT TGC TCC CA	HPLC	None	Biomers
	ligation-m-XL	GGA TAG ATA TAC GGG TTC GCT	HPLC	None	Biomers
	primer-m	TTA GGA TAG ATA TAC GGG T*T*C	Desalting	Phosphorothioated twice	IDT
	primer-k	TTT TAG AGG ATC GTG TGG TT*T*T	Desalting	Phosphorothioated twice	IDT
	primer-q	GCA TTG AGG TAT TGT TGC TCC*C*A	Desalting	Phosphorothioated twice	IDT
	primer-m-XL	GGA TAG ATA TAC GGG TTC G*C*T	Desalting	Phosphorothioated twice	IDT
	p(A20-m)n	p(AAA AAA AAA AAA AAA AAA AAT TAG GAT AGA TAT ACG GGT TC)74	Desalting	74 repeating units on average	synthesized
	p(T20-k)n	p(TTT TTT TTT TTT TTT TTT TTG ATT TTA GAG GAT CGT GTG GTT TTAC)>90	Desalting	over 90 repeating units on average	synthesized
	m*-Atto488	/ATTO488/ TGA ACC CGT ATA TCT ATC CTA A	HPLC	5’-Atto488	Biomers
	n*-Atto647	/Atto647N/AAA ACC ACA CGA TCC TCT AAA A	HPLC	5’-Atto647N	Biomers
	m*	TGA ACC CGT ATA TCT ATC CTA A	HPLC	None	Biomers
	p	TAA TAC GAC TCA CTA TAG GGA T	HPLC	None	Biomers
	q*-DNAzyme	TGG GAG CAA CAA TAC CTC AAT GCA AAG AGT CAT GAG GCT AGC TAC AAC GAG GTT AGG TC	HPLC	None	Biomers
	p*-Substrate (RNA)	AUC CCU AUA GUG AGU CGU AUU A/BMN-Q1/G ACC UAA CCA UCA UGA/6FAM/	HPLC	Internal BMN-Q1	Biomers
				3’-6FAM
	Cy5-20nt-dummy	/Cy5/TCG TCT ACT AGC TCC AAC CT	HPLC	5’-Cy5	IDT
	c*	/FITC/AAA AAA TCC TAA TTT	HPLC	5’-FITC	Biomers
	m*PNA-Atto488	/ATTO488/ TGA ACC CGT ATA TCT ATC CTA A	HPLC	5’-Atto488	PANAGENE
