# Supplementary material for: Ballistic diffusion fronts in biomolecular condensates
Source: Nat Nanotechnol. 2025 Jun 6;20(8):1062–70. doi: 10.1038/s41565-025-01941-0 (PMC12373509; doi:10.1038/s41565-025-01941-0)
Supplement: Supplementary file 9 — Statistical source data. [file 41565_2025_1941_MOESM9_ESM.xlsx]

## Sheet: Fig. 1d
	Time (min)	Front displacement (μm)
	0	0
	1	0.07051
	2	0.17618
	3	0.28202
	4	0.42303
	5	0.56405
	6	0.66972
	7	0.77556
	8	0.88124
	9	1.02225
	10	1.09276
	11	1.23377
	12	1.37478
	13	1.48062
	14	1.62163
	15	1.72731
	16	1.86832
	17	2.00933
	18	2.15034
	19	2.29135
	20	2.43237
	21	2.57338
	22	2.74972
	23	2.89073
	24	2.99641
	25	3.20793
	26	3.38411
	27	3.52512
	28	3.73664
	29	3.91298
	30	4.1245
	31	4.33602
	32	4.58271
	33	4.86473
	34	5.07625
	35	5.3936
	36	5.81664
	37	6.34535
	38	6.83889
	39	6.83889
	40	6.83889
	41	6.83889
	42	6.83889
	43	6.83889
	44	6.83889
	45	6.83889
	46	6.83889
	47	6.83889
	48	6.83889
	49	6.83889
	50	6.83889

## Sheet: Fig. 1e
	Time (min)	Condensate radius (μm)
	0	7.47344
	1	7.75546
	2	8.10799
	3	8.53102
	4	9.20075
	5	9.62378
	6	9.97631
	7	10.2583
	8	10.3993
	9	10.6462
	10	10.7872
	11	10.9282
	12	11.0692
	13	11.2102
	14	11.3513
	15	11.4569
	16	11.5628
	17	11.6331
	18	11.7036
	19	11.8446
	20	11.9151
	21	11.9856
	22	12.0915
	23	12.162
	24	12.1972
	25	12.2325
	26	12.303
	27	12.303
	28	12.3735
	29	12.4087
	30	12.4792
	31	12.5145
	32	12.5497
	33	12.5497
	34	12.585
	35	12.6202
	36	12.6202
	37	12.6555
	38	12.6555
	39	12.6555
	40	12.6555
	41	12.6555
	42	12.6555
	43	12.6555
	44	12.6555
	45	12.6555
	46	12.6555
	47	12.6555
	48	12.6555
	49	12.6555
	50	12.6555

## Sheet: Fig. 1f
	Distance (μm)	Norm. intensity (at 10 min)	Norm. intensity (at 12 min)	Norm. intensity (at 14 min)	Norm. intensity (at 16 min)	Norm. intensity (at 18 min)	Norm. intensity (at 20 min)
	0	0.99488	0.96213	0.98324	0.98202	0.99572	0.94497
	0.0705	0.97798	0.93804	0.95224	0.94053	1.03141	0.99655
	0.14101	0.97622	1.00688	1.03318	1.0287	0.96181	0.95074
	0.21151	0.90751	1	0.98668	1.02178	1.00286	1.01907
	0.28202	0.97832	0.93976	1.05901	0.95781	1.00999	0.99893
	0.35252	0.98458	1	0.97119	1.01314	1.00464	0.98458
	0.42303	0.99626	0.98795	0.96258	0.97337	0.94754	0.97209
	0.49353	0.97025	1.00344	0.98152	1.0287	0.94218	0.99254
	0.56403	1.00873	1.02926	0.94363	1.04772	0.96181	0.98458
	0.63454	0.97102	0.99312	1.02801	1.01314	0.9743	1.01515
	0.70504	1.00837	1.01721	1.0349	1.00277	1.01356	0.97201
	0.77555	0.99723	1.0327	0.98152	0.93015	1.01535	1.02098
	0.84605	0.99336	0.96386	0.99013	1.01314	1.00821	1.0168
	0.91655	0.97717	0.96213	0.98324	0.98721	1.02427	0.99621
	0.98706	0.9778	1	0.96946	0.99412	0.99929	0.99833
	1.05756	1.03341	1	0.97291	0.98202	1.03854	0.98187
	1.12807	0.99312	1.00688	0.97463	0.99412	0.97787	1.01889
	1.19857	0.98508	1.01033	1.02973	1.00968	1.00642	0.99037
	1.26908	0.96436	0.97935	1.01423	0.98029	1.04211	1.052
	1.33958	1.00464	1.00172	0.99529	0.99066	1.00464	1.03949
	1.41008	1.00692	1.00688	1.02112	0.99585	1.00464	1.00038
	1.48059	1.02372	0.98967	0.98324	1.0166	1.01535	0.96433
	1.55109	1.0193	0.99656	0.99357	0.97165	0.9868	0.98526
	1.6216	1.00949	0.98279	1.00735	0.99585	0.97966	1.02157
	1.6921	1.03277	0.99828	1.02284	1.01141	1.02248	1.03654
	1.7626	1.0704	1.03098	1.01596	1.01141	0.96895	1.03627
	1.83311	1.08972	1.02926	1.01251	1.0166	1.00999	0.98701
	1.90361	1.01682	1.06368	1.02112	1.05118	1.02605	0.96338
	1.97412	1.02165	1.06713	1.06417	0.99239	1.02248	1.02215
	2.04462	1.00892	1	1.01079	1.04599	1.00107	1.03695
	2.11513	1.05395	1.0895	1.00735	1.02006	1.03676	1.027
	2.18563	1.05376	1.03614	1.07795	1.00622	1.04211	1.03307
	2.25613	1.02779	1.07917	1.06073	1.03216	1.0439	1.01432
	2.32664	1.06004	1.04303	1.06934	1.0408	1.04211	1.02481
	2.39714	1.05608	1.09294	1.09689	1.03389	1.00999	1.03929
	2.46765	1.11322	1.0654	1.04179	1.01487	1.09921	1.01421
	2.53815	1.10675	1.06713	1.08311	1.04772	1.05996	1.04839
	2.60865	1.09358	1.07573	1.1055	1.0287	1.09208	1.06919
	2.67916	1.13268	1.13081	1.08139	1.01833	1.09743	1.08669
	2.74966	1.08882	1.14974	1.05556	1.0944	1.14918	1.07633
	2.82017	1.11307	1.12392	1.11239	1.04945	1.15096	1.11629
	2.89067	1.14976	1.10671	1.11755	1.10477	1.11706	1.15616
	2.96118	1.09799	1.13253	1.13994	1.11515	1.14026	1.15999
	3.03168	1.14134	1.1463	1.16577	1.1186	1.14918	1.18107
	3.10218	1.22297	1.20998	1.1761	1.21542	1.19379	1.22793
	3.17269	1.24617	1.22031	1.27769	1.15491	1.17951	1.26947
	3.24319	1.24784	1.26334	1.25875	1.29149	1.27944	1.26297
	3.3137	1.30984	1.30293	1.28803	1.22234	1.21699	1.31041
	3.3842	1.37687	1.38898	1.39479	1.33126	1.28301	1.3829
	3.4547	1.44511	1.4389	1.39134	1.28976	1.33119	1.43797
	3.52521	1.45343	1.49742	1.38101	1.46093	1.40614	1.478
	3.59571	1.52802	1.49398	1.48777	1.4834	1.46859	1.56665
	3.66622	1.59198	1.64372	1.59454	1.55602	1.48108	1.59397
	3.73672	1.67865	1.70568	1.60659	1.61307	1.58101	1.63221
	3.80723	1.71281	1.7401	1.69269	1.67012	1.63098	1.71976
	3.87773	1.71384	1.80034	1.74779	1.7168	1.67024	1.73261
	3.94823	1.71046	1.75387	1.74779	1.73237	1.70236	1.68065
	4.01874	1.78348	1.78313	1.73574	1.68568	1.69879	1.63404
	4.08924	1.70177	1.75559	1.69613	1.6148	1.66131	1.51855
	4.15975	1.61264	1.54733	1.5842	1.53354	1.56138	1.42439
	4.23025	1.40278	1.49742	1.44472	1.33472	1.43826	1.23558
	4.30076	1.26231	1.22719	1.27942	1.21024	1.33298	1.10475
	4.37126	1.10494	1.0809	1.09517	1.06501	1.09921	0.95018
	4.44176	0.9147	0.8864	0.86615	0.89039	0.99572	0.81549
	4.51227	0.75818	0.74527	0.80243	0.7953	0.82263	0.71945
	4.58277	0.64532	0.62823	0.65607	0.63797	0.70485	0.64636
	4.65328	0.562	0.51635	0.56997	0.59129	0.62634	0.54958
	4.72378	0.50632	0.51807	0.54931	0.50311	0.57994	0.50542
	4.79428	0.45065	0.46127	0.45632	0.4547	0.51035	0.48262
	4.86479	0.39622	0.40792	0.44427	0.41321	0.45146	0.42284
	4.93529	0.37441	0.39587	0.38572	0.37344	0.41577	0.39023
	5.0058	0.35544	0.34423	0.35645	0.34924	0.38722	0.36371
	5.0763	0.31087	0.32358	0.33923	0.31639	0.3444	0.3378
	5.14681	0.27755	0.31842	0.33923	0.34059	0.33726	0.32075
	5.21731	0.26994	0.29604	0.29273	0.27663	0.34975	0.30291
	5.28781	0.26311	0.28227	0.29273	0.31812	0.33012	0.29054
	5.35832	0.25523	0.25473	0.27896	0.26452	0.29265	0.27927
	5.42882	0.2361	0.23924	0.24452	0.24896	0.29443	0.25854
	5.49933	0.21968	0.24441	0.25657	0.25242	0.25517	0.25126
	5.56983	0.21006	0.21515	0.22213	0.25242	0.26767	0.24137
	5.64034	0.20933	0.22547	0.23419	0.23686	0.26767	0.23116
	5.71084	0.20833	0.2031	0.23074	0.21784	0.22127	0.22174
	5.78134	0.19734	0.22031	0.18769	0.20574	0.22305	0.23738
	5.85185	0.18213	0.18933	0.22385	0.21611	0.23376	0.22899
	5.92235	0.18836	0.19966	0.21525	0.19364	0.22127	0.21229
	5.99286	0.18033	0.18072	0.20319	0.19364	0.22662	0.20227
	6.06336	0.1683	0.16695	0.18253	0.1971	0.19272	0.20829
	6.13386	0.16008	0.16695	0.20491	0.20401	0.19094	0.21878
	6.20437	0.15202	0.16867	0.18081	0.19018	0.20164	0.21931
	6.27487	0.15458	0.16007	0.18253	0.18154	0.20343	0.22011
	6.34538	0.15584	0.15835	0.1567	0.18154	0.1945	0.20312
	6.41588	0.14736	0.14458	0.17047	0.17116	0.19272	0.18577
	6.48639	0.14767	0.15835	0.15153	0.17289	0.17844	0.18966
	6.55689	0.14306	0.12737	0.14981	0.1556	0.19986	0.17885
	6.62739	0.13552	0.14114	0.14809	0.1556	0.15703	0.17527
	6.6979	0.13809	0.13769	0.1567	0.16598	0.17666	0.17521
	6.7684	0.13403	0.13597	0.16531	0.15214	0.17309	0.18804
	6.83891	0.13781	0.1463	0.16014	0.15906	0.16417	0.18263
	6.90941	0.13947	0.14458	0.16531	0.14523	0.16238	0.16868
	6.97991	0.13197	0.14802	0.16186	0.1435	0.17844	0.17803
	7.05042	0.12045	0.13769	0.13259	0.15733	0.14811	0.17475
	7.12092	0.12321	0.14114	0.13431	0.14177	0.16595	0.16016
	7.19143	0.1204	0.13941	0.13259	0.15214	0.16595	0.15738
	7.26193	0.11391	0.1222	0.14981	0.16079	0.16417	0.17857
	7.33244	0.11545	0.12737	0.13259	0.14523	0.16774	0.16848
	7.40294	0.11453	0.11704	0.13087	0.15041	0.15703	0.1696
	7.47344	0.11375	0.1222	0.13259	0.13658	0.15346	0.17406
	7.54395	0.11375	0.1222	0.12743	0.1314	0.15168	0.16361
	7.61445	0.10749	0.1222	0.12743	0.13313	0.14097	0.15955
	7.68496	0.10718	0.13425	0.12398	0.12794	0.14632	0.15362
	7.75546	0.10238	0.1222	0.1257	0.13485	0.13562	0.15547
	7.82596	0.10035	0.13081	0.13776	0.1435	0.13919	0.15353
	7.89647	0.10696	0.12048	0.11709	0.12621	0.1267	0.15369
	7.96697	0.09839	0.10499	0.11537	0.13831	0.14097	0.15629
	8.03748	0.09423	0.11015	0.11537	0.12621	0.15882	0.15362
