# Supplementary material for: Ballistic diffusion fronts in biomolecular condensates
Source: Nat Nanotechnol. 2025 Jun 6;20(8):1062–70. doi: 10.1038/s41565-025-01941-0 (PMC12373509; doi:10.1038/s41565-025-01941-0)
Supplement: Supplementary file 10 — Statistical source data. [file 41565_2025_1941_MOESM10_ESM.xlsx]

## Sheet: Fig. 2c
	Distance (μm)	green channel (at t0)	magenta channel (at t0)	green channel (at t0 + 3 min)	magenta channel (at t0 + 3 min)	green channel (at t0 + 6 min)	magenta channel (at t0 + 6 min)
	0	0.9516	0.9777	0.99103	1.14019	0.999	1.05656
	0.07031	0.97	0.86907	1.00984	1.12354	1.00155	1.08324
	0.14061	0.96941	0.86907	1.00768	1.04032	1.00219	0.9285
	0.21092	0.96466	0.8805	1.01292	1.07638	1.00601	1.00854
	0.28122	0.95872	0.75472	1.00182	0.94877	1.00984	0.9445
	0.35153	0.95635	0.80617	0.97777	0.95154	1.01111	0.83244
	0.42183	0.9985	0.97198	0.9716	0.99871	1.01239	1.01387
	0.49214	1.00087	1.12636	0.99195	1.09858	1.00984	0.95518
	0.56245	0.96881	1.05775	1.00244	1.14296	1.00729	0.81644
	0.63275	0.99315	0.83476	1.00644	1.28445	1.00856	0.92316
	0.70306	1.02165	0.91481	1.00583	1.21509	1.0041	1.06724
	0.77336	1.01334	0.93768	0.99719	0.99316	0.99964	1.15261
	0.84367	1.01571	0.82905	0.99874	0.9349	1.00091	1.22199
	0.91397	1.04361	0.79474	0.99257	0.82948	1.01876	1.26467
	0.98428	1.02165	0.83476	0.97838	0.81284	1.02323	1.05123
	1.05459	0.99612	0.85763	0.98548	0.98483	0.99581	0.98186
	1.12489	0.9985	1.09205	0.99997	0.99038	0.9837	1.04055
	1.1952	0.99315	1.1721	1.00706	0.94322	0.97414	0.98186
	1.2655	0.97356	1.13208	1.00089	0.91271	0.97414	1.03522
	1.33581	0.98662	1.22927	1.0123	0.91271	1.0041	1.02988
	1.40612	1.01987	1.12636	1.03666	1.00148	0.98816	0.96585
	1.47642	1.02105	1.06346	1.04005	0.9238	0.96011	0.83244
	1.54673	1.01809	1.04631	1.02001	0.92658	0.99581	0.91782
	1.61703	1.01809	1.04631	1.00521	0.98483	1.01239	1.04589
	1.68734	1.02224	1.2064	0.99719	0.94877	0.99326	0.98719
	1.75764	1.0353	1.12636	0.99473	0.96542	1.0194	1.1206
	1.82795	1.02521	0.9777	0.99658	1.04032	1.02514	1.05123
	1.89826	1.01571	1.13208	0.99719	1.00703	0.99135	0.8698
	1.96856	1.01749	1.16066	0.99134	0.95709	0.98051	0.88047
	2.03887	1.01096	1.1721	0.96913	0.90993	0.98753	0.93917
	2.10917	1.01512	1.18925	0.97191	0.98483	1.00665	0.96585
	2.17948	1.01037	1.11492	0.9938	1.01812	1.00346	0.99253
	2.24978	1.00325	1.25786	1.02186	0.95154	1.01366	1.03522
	2.32009	1.03174	1.28645	1.01446	1.03754	1.0347	1.14194
	2.3904	1.04005	1.20069	0.99257	1.20122	1.04554	1.18463
	2.4607	1.03768	1.3036	1.01199	1.21232	1.04235	1.09925
	2.53101	1.03827	1.29217	1.00737	1.14574	1.04427	1.0032
	2.60131	1.02818	1.16066	1.0086	1.204	1.05192	1.02988
	2.67162	1.03233	1.17782	1.04252	1.23174	1.04745	1.254
	2.74192	1.05252	1.26358	1.05424	1.42593	1.07742	1.34472
	2.81223	1.08457	1.498	1.0638	1.43148	1.09144	1.33404
	2.88254	1.09941	1.57804	1.11498	1.37877	1.11057	1.57417
	2.95284	1.12316	1.6295	1.16678	1.66451	1.16412	1.83565
	3.02315	1.18312	1.84105	1.17634	1.75328	1.20492	1.70224
	3.09345	1.18134	1.85249	1.18251	1.90031	1.24062	1.6809
	3.16376	1.19321	2.12121	1.19731	2.07231	1.25592	2.07577
	3.23406	1.24248	2.40137	1.21828	2.38025	1.24381	2.43863
	3.30437	1.20746	2.65866	1.21304	2.60218	1.2011	2.49733
	3.37468	1.14987	3.24757	1.13132	2.66321	1.09654	2.72145
	3.44498	1.06973	3.61349	1.03512	3.08489	0.98306	3.00961
	3.51529	0.96881	3.7793	0.96852	3.60921	0.87277	3.03095
	3.58559	0.87205	3.99657	0.86584	3.73127	0.74782	3.27108
	3.6559	0.74739	4.19097	0.7388	3.93934	0.6592	3.79936
	3.7262	0.63519	4.37965	0.63797	4.61069	0.57058	4.20491
	3.79651	0.5414	4.47684	0.54423	4.39985	0.48707	4.15688
	3.86682	0.45057	4.48256	0.45759	4.40818	0.42077	4.26361
	3.93712	0.38883	4.45969	0.39931	4.93527	0.35765	4.64248
	4.00743	0.3449	4.81418	0.35182	4.77992	0.32641	4.71185
	4.07773	0.30869	4.98571	0.31575	4.72998	0.29709	4.54109
	4.14804	0.26298	4.93425	0.28645	4.96579	0.26075	4.53042
	4.21835	0.2238	4.93997	0.25963	4.83817	0.24098	4.27962
	4.28865	0.21608	4.45969	0.24113	4.49972	0.2276	4.26894
	4.35896	0.2143	4.757	0.218	4.57185	0.22058	4.40768
	4.42926	0.20006	4.96284	0.20043	4.69669	0.2174	4.04482
	4.49957	0.18106	4.71698	0.18655	4.76882	0.19955	4.22092
	4.56987	0.16384	4.98571	0.18408	4.98521	0.18169	4.40235
	4.64018	0.15613	4.99714	0.17915	4.90198	0.17659	4.67449
	4.71049	0.15435	4.59691	0.1662	4.77159	0.18361	4.6905
	4.78079	0.14307	4.73413	0.15972	5.01295	0.18616	4.46638
	4.8511	0.13476	5.13436	0.15109	5.12391	0.17149	4.79723
	4.9214	0.13654	4.7227	0.14801	4.85759	0.15556	4.69584
	4.99171	0.13357	4.77987	0.14955	4.75217	0.15301	4.39168
	5.06201	0.13238	5.13436	0.15047	4.84927	0.15683	4.52508
	5.13232	0.1306	5.24871	0.14369	4.63843	0.14982	4.87193
	5.20263	0.12644	5.24871	0.12827	4.41095	0.14536	4.86126
	5.27293	0.11873	5.10577	0.12149	4.49418	0.14536	4.89328
	5.34324	0.11101	5.31161	0.11409	5.05456	0.13898	5
	5.41354	0.10685	5.24871	0.11285	5.31533	0.12942	4.82924
	5.48385	0.10567	4.95712	0.12087	5.17662	0.13324	4.75987
	5.55415	0.10389	4.95712	0.11162	5.02959	0.13643	5.03202
	5.62446	0.10329	5.06575	0.1033	4.77437	0.12814	5.09605
	5.69477	0.10567	5.08862	0.11162	4.68837	0.1224	4.7492
	5.76507	0.10211	5.20869	0.10638	4.60237	0.11922	4.58378
	5.83538	0.10032	5.26587	0.09775	4.97411	0.1122	4.63714
	5.90568	0.09261	5.03716	0.10915	5.24875	0.10902	4.73853
	5.97599	0.08311	4.96855	0.10545	5.0823	0.11922	4.50907
	6.04629	0.08311	5.08862	0.09497	4.86037	0.1224	4.48773
	6.1166	0.08964	5.22013	0.09867	4.8243	0.11985	4.53042
	6.18691	0.0932	4.93425	0.09744	5.07675	0.11667	4.24226
	6.25721	0.09439	4.71698	0.0959	4.81321	0.10965	4.44504
	6.32752	0.08489	5.19726	0.09682	4.89088	0.10519	4.99466
	6.39782	0.07895	5.29445	0.09405	4.96856	0.10965	5.08004
	6.46813	0.08489	4.8542	0.08788	4.97688	0.1071	5.00534
	6.53843	0.08192	4.71126	0.0885	5.26262	0.09754	4.71718

## Sheet: Fig. 2f
	before invasion								after invasion								before invasion (6000 s FRAP)
	time (s)	Norm. intensity (FRAP1)	Norm. intensity (FRAP2)	Norm. intensity (FRAP3)	Norm. intensity (FRAP4)	Average	STD		time (s)	Norm. intensity (FRAP1)	Norm. intensity (FRAP2)	Norm. intensity (FRAP3)	Norm. intensity (FRAP4)	Average	STD		time (s)	Norm. intensity
	-11	1	1	1	1	1	0		-11	1	1	1	1	1	0		-40	1
	-9	0.979292	0.991336	1.01086	0.993414	0.993727	0.013011		-9	1.03284	0.992089	0.996441	1.03197	1.01333	0.0220934		-30	0.99545
	-7	0.997819	0.978777	1.01527	0.994447	0.996579	0.0149721		-7	1.03449	1.00059	0.977599	0.992294	1.00124	0.0241149		-20	1.00638
	-5	0.982317	1.00072	1.01547	0.991517	0.997505	0.0141365		-5	1.01553	0.984935	0.994281	1.01832	1.00327	0.0162671		-10	1.0039
	-3	0.983789	0.985868	1.01485	0.985787	0.992574	0.0148826		-3	1.04444	0.977538	0.98664	1.01468	1.00582	0.0302078		0	1.02122
	0	0.0583945	0.0628525	0.0698727	0.0689247	0.0650111	0.00539724		0	0.10588	0.106923	0.129038	0.118264	0.115026	0.0108954		3	0.0469
	2	0.0583159	0.0596371	0.0712556	0.0721119	0.0653301	0.00736464		2	0.133915	0.136744	0.172212	0.167485	0.152589	0.0200561		103	0.05543
	4	0.0563655	0.0654689	0.0697385	0.0713025	0.0657189	0.00670528		4	0.168607	0.163914	0.194041	0.199425	0.181497	0.0178334		1218	0.05024
	6	0.0590523	0.0598965	0.0733005	0.0707925	0.0657604	0.00733847		6	0.175265	0.182681	0.220226	0.214888	0.198265	0.0225866		1318	0.04799
	8	0.0612759	0.0598574	0.0695461	0.0713974	0.0655192	0.00579745		8	0.203522	0.176969	0.219673	0.226829	0.206748	0.0221169		1418	0.04745
	10	0.0561267	0.0636157	0.0713239	0.0705378	0.065401	0.00708677		10	0.206989	0.194038	0.245933	0.248281	0.22381	0.0274323		1484	0.04945
	12	0.0580428	0.0657907	0.0730709	0.0729526	0.0674642	0.00714426		12	0.224793	0.211378	0.252729	0.25875	0.236912	0.0225534		1732	0.04931
	14	0.0574342	0.0630583	0.070599	0.0729996	0.0660228	0.00712201		14	0.214557	0.21281	0.265187	0.273437	0.241498	0.0323012		2055	0.05217
	16	0.0582546	0.0608366	0.0701447	0.0717907	0.0652567	0.00671197		16	0.223294	0.234948	0.281334	0.275244	0.253705	0.0288902		2311	0.05305
	18	0.0554744	0.0627793	0.069631	0.0731129	0.0652494	0.00780354		18	0.23377	0.240658	0.291731	0.289754	0.263978	0.0310428		2562	0.05355
	20	0.0562175	0.0640121	0.0716318	0.0723382	0.0660499	0.0075615		20	0.231252	0.233292	0.301107	0.292838	0.264622	0.0375163		2811	0.04953
	22	0.0620178	0.065828	0.0726117	0.071593	0.0680126	0.00498934		22	0.242664	0.240343	0.314742	0.313034	0.277696	0.0418078		3023	0.05438
	24	0.0608076	0.0634876	0.0716693	0.0743841	0.0675872	0.00647126		24	0.247166	0.251719	0.31542	0.302112	0.279104	0.0347283		3256	0.05825
	26	0.0595281	0.064067	0.0727997	0.0754128	0.0679519	0.0074211		26	0.262707	0.265239	0.31696	0.3039	0.287201	0.0273664		3521	0.0578
	28	0.0582685	0.0677689	0.0740657	0.0731248	0.068307	0.00724419		28	0.259041	0.280154	0.331019	0.324491	0.298676	0.0347682		3750	0.06105
	30	0.058447	0.0644545	0.071375	0.0741503	0.0671067	0.00706765		30	0.278093	0.274366	0.330649	0.325601	0.302177	0.0300713		3961	0.05967
	32	0.0575769	0.0657931	0.0712037	0.0733	0.0669684	0.00701449		32	0.275725	0.266066	0.33111	0.335378	0.30207	0.0362546		4158	0.05856
	34	0.0572932	0.061845	0.0725405	0.0761412	0.066955	0.00885149		34	0.279222	0.2791	0.353959	0.331384	0.310916	0.0378081		4332	0.05959
	36	0.0587558	0.0608822	0.0753384	0.0741532	0.0672824	0.00867509		36	0.285414	0.269707	0.338316	0.33327	0.306677	0.0342886		4521	0.06215
	38	0.0583765	0.0629313	0.074388	0.0740854	0.0674453	0.00806042		38	0.285447	0.283883	0.346441	0.339347	0.313779	0.0337491		4713	0.05384
	40	0.0585225	0.0611762	0.0745297	0.0751856	0.0673535	0.00873663		40	0.287957	0.296423	0.361124	0.341872	0.321844	0.0353017		4893	0.05973
	42	0.0569993	0.0636444	0.0750176	0.0746809	0.0675855	0.00881631		42	0.296296	0.283796	0.351026	0.352891	0.321002	0.0361158		5131	0.06426
	44	0.0576837	0.0636907	0.0762693	0.0741293	0.0679433	0.00877372		44	0.30287	0.291933	0.364469	0.356879	0.329038	0.0369325		5386	0.06088
	46	0.0598347	0.0608917	0.0739054	0.0765001	0.067783	0.00864365		46	0.286629	0.305664	0.364893	0.348492	0.326419	0.0364302		5584	0.06509
	48	0.0568525	0.065455	0.075775	0.0755451	0.0684069	0.00908221		48	0.312259	0.308593	0.38794	0.358952	0.341936	0.0382902		5754	0.06582
	50	0.0540352	0.0652063	0.0755719	0.0751831	0.0674991	0.0101775		50	0.313543	0.298814	0.373611	0.361016	0.336746	0.0361721		5914	0.06979
	52	0.0557342	0.0658172	0.0725357	0.0743432	0.0671076	0.00842293		52	0.325289	0.314388	0.385127	0.357794	0.34565	0.032134		6078	0.07094
	54	0.05672	0.0636387	0.0721061	0.0741425	0.0666518	0.00803287		54	0.308344	0.31025	0.392729	0.377667	0.347247	0.0442577		6187	0.07288
	56	0.056529	0.0608271	0.0739274	0.0748144	0.0665245	0.00923571		56	0.315564	0.30727	0.386549	0.374137	0.34588	0.0402584
	58	0.054325	0.0601121	0.0720337	0.0754647	0.0654839	0.00993134		58	0.313019	0.297526	0.398275	0.369139	0.344489	0.0472454
	60	0.0581179	0.0655435	0.073803	0.0746789	0.0680358	0.00778816		60	0.318124	0.321841	0.396931	0.393509	0.357601	0.0434876
	62	0.059137	0.0634665	0.0748777	0.0765011	0.0684956	0.00851847		62	0.328862	0.313879	0.399987	0.393067	0.358949	0.0439118
	64	0.0613368	0.0656581	0.0730541	0.0768808	0.0692324	0.00702896		64	0.318761	0.32438	0.392132	0.384837	0.355028	0.0388151
	66	0.0577904	0.0626136	0.075094	0.0786507	0.0685372	0.0099307		66	0.327949	0.325241	0.409015	0.379491	0.360424	0.0408945
	68	0.0576992	0.0638501	0.0735249	0.0771564	0.0680576	0.00890089		68	0.338617	0.327948	0.408869	0.377084	0.363129	0.0370829
	70	0.0575775	0.0660811	0.0731559	0.0756324	0.0681117	0.00810551		70	0.325457	0.326516	0.424046	0.396226	0.368061	0.0498955
	72	0.0572434	0.0653241	0.0759452	0.0773005	0.0689533	0.00946672		72	0.345503	0.332591	0.430563	0.389953	0.374653	0.044643
	74	0.059048	0.0621684	0.0726752	0.0778814	0.0679433	0.00882483		74	0.338478	0.344151	0.404511	0.38745	0.368647	0.0324036
	76	0.0554157	0.0629071	0.077641	0.0773993	0.0683408	0.0110323		76	0.338161	0.332985	0.418802	0.391446	0.370349	0.0417328
	78	0.0583695	0.0619333	0.0740899	0.0760138	0.0676016	0.00876021		78	0.33703	0.332925	0.421897	0.39198	0.370958	0.0433372
	80	0.0566332	0.0611924	0.0759336	0.0777965	0.0678889	0.010558		80	0.33184	0.333999	0.429357	0.403393	0.374647	0.049343
	82	0.0566976	0.0634636	0.0781493	0.0758654	0.068544	0.0101982		82	0.333461	0.343868	0.419924	0.403172	0.375106	0.0428427
	84	0.0596567	0.0667104	0.0752669	0.0785012	0.0700338	0.00852081		84	0.340495	0.359766	0.431451	0.418461	0.387543	0.0442302
	86	0.0587293	0.0675439	0.0760055	0.0771524	0.0698578	0.00856743		86	0.336413	0.342025	0.430563	0.422474	0.382869	0.0505622
	88	0.0576285	0.0645868	0.0767838	0.0769657	0.0689912	0.00953636		88	0.350424	0.360471	0.435822	0.41349	0.390052	0.0411891
	90	0.0585407	0.0632319	0.0782533	0.0763586	0.0690961	0.00970229		90	0.33759	0.343398	0.440646	0.41807	0.384926	0.0521808
	92	0.0580184	0.0659128	0.0778544	0.0765023	0.069572	0.009372		92	0.343764	0.35064	0.449117	0.414173	0.389424	0.0508753
	94	0.0593743	0.0664745	0.0761978	0.0782603	0.0700767	0.00879308		94	0.357215	0.356178	0.440686	0.425684	0.394941	0.0445852
	96	0.0568177	0.0629942	0.0756341	0.0758574	0.0678259	0.00948681		96	0.338859	0.365935	0.436738	0.432086	0.393405	0.0486614
	98	0.0598903	0.0672469	0.0758794	0.0780158	0.0702581	0.00833345		98	0.353452	0.344152	0.441523	0.420437	0.389891	0.0483694
	100	0.0588013	0.0661371	0.0766869	0.0791573	0.0701957	0.00946487		100	0.369678	0.362166	0.449912	0.411243	0.39825	0.0406459
	102	0.0595343	0.0681098	0.0752806	0.0775762	0.0701252	0.0081307		102	0.359087	0.362943	0.459643	0.43231	0.403496	0.0503305
	104	0.0579304	0.0666047	0.0775376	0.0795179	0.0703976	0.0100661		104	0.358886	0.359873	0.451073	0.413739	0.395893	0.0448341
	106	0.0576185	0.0647624	0.0801523	0.0774095	0.0699857	0.0106255		106	0.364192	0.360145	0.449556	0.430726	0.401155	0.045699
	108	0.0569724	0.0703172	0.0791946	0.0776776	0.0710405	0.0101485		108	0.37344	0.359319	0.439605	0.428639	0.400251	0.0397863
	110	0.0593116	0.0676488	0.0779837	0.0775778	0.0706305	0.008932		110	0.359609	0.37386	0.45996	0.432487	0.406479	0.0476005
	112	0.0571835	0.0659459	0.0788903	0.0801323	0.070538	0.0109733		112	0.361977	0.369397	0.443073	0.430121	0.401142	0.0413908
	114	0.0577929	0.0673047	0.0808403	0.0793281	0.0713165	0.0108608		114	0.369288	0.371345	0.464468	0.44457	0.412417	0.0492956
	116	0.0573132	0.0643468	0.0782815	0.0810143	0.070239	0.0112928		116	0.380226	0.370913	0.448776	0.445984	0.411475	0.0416491
	118	0.0591345	0.0682561	0.0793478	0.08096	0.0719246	0.0102272		118	0.383868	0.376335	0.454351	0.443012	0.414391	0.0399825
	120	0.0604619	0.0655819	0.0788677	0.0806123	0.071381	0.00990159		120	0.390186	0.368633	0.463052	0.443904	0.416444	0.0443534
	122	0.0616462	0.0642062	0.0795826	0.081571	0.0717515	0.0102761		122	0.384527	0.374282	0.463974	0.441345	0.416032	0.0434925
	124	0.0603428	0.0666485	0.079999	0.0788893	0.0714699	0.00957167		124	0.387486	0.372342	0.482799	0.4447	0.421832	0.0512149
	126	0.0620529	0.0659316	0.0804291	0.0818077	0.0725553	0.0100296		126	0.36972	0.369438	0.473862	0.457098	0.417529	0.0557898
	128	0.06006	0.0669867	0.0799787	0.0819667	0.072248	0.0104952		128	0.385649	0.368402	0.463127	0.447558	0.416184	0.0462006
	130	0.0609521	0.0644035	0.0817012	0.0822114	0.0723171	0.0112212		130	0.379248	0.386	0.476931	0.448503	0.42267	0.0477559
	132	0.0595951	0.0681255	0.0825865	0.0808721	0.0727948	0.0109111		132	0.37939	0.377587	0.486317	0.461238	0.426133	0.0559646
	134	0.0623087	0.0642006	0.0815195	0.0831309	0.0727899	0.011057		134	0.389984	0.377905	0.477933	0.462878	0.427175	0.0505363
	136	0.0615185	0.0672406	0.0804206	0.0788946	0.0720186	0.00914613		136	0.380703	0.389243	0.461985	0.4467	0.419658	0.0406836
	138	0.0602997	0.0660067	0.0810521	0.0839261	0.0728211	0.0114643		138	0.370887	0.384925	0.479727	0.470103	0.426411	0.0564374
	140	0.0555087	0.069109	0.08303	0.0834865	0.0727836	0.01331		140	0.384247	0.386311	0.479249	0.47083	0.430159	0.0519441
	142	0.0572619	0.0710691	0.0842914	0.0823747	0.0737492	0.0124439		142	0.392509	0.394344	0.47974	0.462967	0.43239	0.0455157
	144	0.0591643	0.0694078	0.0793486	0.0832951	0.0728039	0.0108085		144	0.374898	0.3719	0.494865	0.461373	0.425759	0.0619993
	146	0.0584796	0.0674127	0.0806293	0.083674	0.0725489	0.0117386		146	0.39395	0.384314	0.482844	0.455088	0.429049	0.0476273
	148	0.0588217	0.0702095	0.083908	0.0799427	0.0732205	0.0111923		148	0.386966	0.393528	0.470318	0.468458	0.429818	0.0457769
	150	0.0580837	0.0705653	0.0833184	0.0820762	0.0735109	0.0117789		150	0.40465	0.387829	0.481527	0.467152	0.43529	0.045987
	152	0.058589	0.0658842	0.08311	0.0806366	0.072055	0.0117653		152	0.39488	0.388609	0.497416	0.47495	0.438964	0.0553495
	154	0.0557926	0.0701893	0.0839464	0.0807045	0.0726582	0.0126848		154	0.394064	0.394426	0.502501	0.469296	0.440072	0.0546253
	156	0.0581823	0.0669611	0.084129	0.0809009	0.0725433	0.0121309		156	0.39518	0.383965	0.496768	0.461289	0.4343	0.053835
	158	0.0594698	0.069462	0.083293	0.0789489	0.0727934	0.0105948		158	0.399703	0.388081	0.489333	0.467161	0.43607	0.0497631
	160	0.060415	0.0684722	0.0861951	0.0820293	0.0742779	0.0119442		160	0.407264	0.411086	0.509388	0.47832	0.451514	0.050532
	162	0.0588485	0.066395	0.0831132	0.0817708	0.0725319	0.0118634		162	0.398911	0.401151	0.49265	0.462466	0.438795	0.0464344
	164	0.0608849	0.0681005	0.0857309	0.0803303	0.0737616	0.0113177		164	0.402962	0.391988	0.493708	0.479675	0.442083	0.0520203
	166	0.061046	0.0715525	0.0857264	0.0778021	0.0740317	0.0104204		166	0.426103	0.408292	0.516243	0.479792	0.457608	0.0495138
	168	0.0622833	0.0682128	0.085753	0.0784975	0.0736867	0.010468		168	0.408062	0.40369	0.502869	0.478131	0.448188	0.0499226
	170	0.0587009	0.0707644	0.0852092	0.0816081	0.0740707	0.0119449		170	0.411824	0.392672	0.502114	0.486976	0.448396	0.0542115
	172	0.0571656	0.071258	0.0856171	0.0803765	0.0736043	0.012462		172	0.425563	0.383309	0.507746	0.489992	0.451653	0.0576426
	174	0.0579924	0.0688717	0.0850592	0.0768911	0.0722036	0.0115513		174	0.40694	0.398319	0.508341	0.479843	0.448361	0.0541868
	176	0.0587903	0.0675237	0.0855263	0.0800265	0.0729667	0.0120855		176	0.421101	0.406694	0.505576	0.475995	0.452341	0.0463791
	178	0.0605617	0.069201	0.0843942	0.0808958	0.0737632	0.010939		178	0.41132	0.417959	0.511598	0.485133	0.456502	0.049606
	180	0.0621423	0.0692453	0.0861019	0.0804409	0.0744826	0.0108046		180	0.401855	0.404306	0.520751	0.482682	0.452399	0.0590387
	182	0.0627903	0.0698224	0.0869032	0.0801355	0.0749128	0.0107069		182	0.4069	0.40627	0.517456	0.494252	0.456219	0.0580913
	184	0.0629605	0.0696232	0.0873016	0.0784072	0.0745731	0.0105841		184	0.41147	0.418499	0.520301	0.483114	0.458346	0.052399
	186	0.0631347	0.0692252	0.0886799	0.0816596	0.0756748	0.0116018		186	0.413648	0.413114	0.513878	0.486365	0.456751	0.0513239
	188	0.0634872	0.0673109	0.0874478	0.0812538	0.0748749	0.0113382		188	0.411837	0.408763	0.516014	0.506212	0.460706	0.0583551
	190	0.0623917	0.0700744	0.08843	0.0791606	0.0750142	0.011268		190	0.436582	0.416924	0.51512	0.488807	0.464358	0.0454461
	192	0.0631864	0.0679232	0.0861577	0.081494	0.0746904	0.0108923		192	0.433552	0.397631	0.502982	0.489217	0.455845	0.0490627
	194	0.0586392	0.0721796	0.0846228	0.0792376	0.0736698	0.0112414		194	0.425353	0.414045	0.525066	0.496263	0.465182	0.0540165
	196	0.0634166	0.0726874	0.0882944	0.0774185	0.0754542	0.0103487		196	0.428814	0.4247	0.530766	0.491365	0.468911	0.0512917
	198	0.0618638	0.0708633	0.0871432	0.0774346	0.0743262	0.0106652		198	0.420424	0.41121	0.542143	0.50641	0.470047	0.064406
	200	0.0623304	0.0670138	0.0895046	0.0772272	0.074019	0.0120526		200	0.403909	0.422108	0.531194	0.498427	0.46391	0.0607349
	202	0.0655966	0.0693697	0.0896338	0.0797988	0.0760997	0.0108392		202	0.426575	0.407713	0.509725	0.495101	0.459779	0.0501851
	204	0.0621665	0.0744724	0.0884661	0.0787305	0.0759589	0.0109019		204	0.449967	0.431732	0.513193	0.504628	0.47488	0.0401465
	206	0.0641865	0.0700403	0.0916733	0.0781558	0.076014	0.0119076		206	0.445503	0.416056	0.529958	0.50821	0.474932	0.0531278
	208	0.0613946	0.069906	0.0907905	0.0780874	0.0750446	0.0125156		208	0.416246	0.430266	0.5283	0.500135	0.468737	0.0540646
	210	0.0660196	0.0735884	0.0934636	0.0773924	0.077616	0.0115743		210	0.435657	0.423947	0.529344	0.504533	0.47337	0.0515402
	212	0.064109	0.0734765	0.09089	0.0787589	0.0768086	0.0111725		212	0.451152	0.43564	0.537124	0.505384	0.482325	0.0472085
	214	0.0620336	0.0733161	0.0931531	0.0765634	0.0762665	0.012865		214	0.430584	0.429044	0.532344	0.50933	0.475325	0.0533891
	216	0.0659996	0.0701068	0.0904928	0.0774458	0.0760112	0.0107528		216	0.440531	0.417639	0.544515	0.506068	0.477188	0.0584716
	218	0.0635824	0.0717923	0.0931493	0.077557	0.0765202	0.0124812		218	0.437019	0.415831	0.530199	0.517936	0.475246	0.0572529
	220	0.0674221	0.0746211	0.089068	0.0796875	0.0776997	0.00909755		220	0.437461	0.43272	0.538366	0.518025	0.481643	0.0544262
	222	0.0630041	0.0773369	0.0906078	0.0790795	0.0775071	0.0113206		222	0.448117	0.428538	0.532674	0.489298	0.474657	0.0462303
	224	0.0662143	0.0743987	0.0920708	0.0804682	0.078288	0.0108876		224	0.433371	0.429366	0.539354	0.50449	0.476645	0.0542086
	226	0.0651923	0.0713082	0.094261	0.0794649	0.0775566	0.0125777		226	0.443824	0.426469	0.551961	0.513414	0.483917	0.0589006
	228	0.0636458	0.0723241	0.0942754	0.0772955	0.0768852	0.0128928		228	0.434302	0.437887	0.552579	0.520862	0.486408	0.0595399
	230	0.0619604	0.0752221	0.0950147	0.0793366	0.0778834	0.0136164		230	0.436333	0.434826	0.560111	0.51697	0.48706	0.0620015
	232	0.0614295	0.0728248	0.0935823	0.076958	0.0761986	0.0133202		232	0.447773	0.446653	0.546825	0.518895	0.490036	0.0507481
	234	0.0638235	0.077021	0.0957561	0.0779153	0.0786289	0.0131102		234	0.440605	0.439592	0.553013	0.531092	0.491075	0.0595409
	236	0.0644608	0.0739631	0.0973254	0.07752	0.0783173	0.0138191		236	0.423482	0.445536	0.550284	0.519159	0.484615	0.0599172
	238	0.0657102	0.0762027	0.0960561	0.0782068	0.0790439	0.012596		238	0.438386	0.444524	0.567746	0.517009	0.491916	0.0618904
	240	0.0663573	0.07708	0.094949	0.0774056	0.078948	0.0118381		240	0.444409	0.428759	0.55385	0.513447	0.485116	0.0587656
	242	0.0631985	0.0793587	0.100815	0.0783472	0.08043	0.0154702		242	0.451241	0.438595	0.543127	0.524013	0.489244	0.0520314
	244	0.0662226	0.0728739	0.0978358	0.0774027	0.0785837	0.0136313		244	0.445218	0.432869	0.543462	0.520475	0.485506	0.0546974
	246	0.0682767	0.0762776	0.0992271	0.0781793	0.0804902	0.0132077		246	0.449317	0.440252	0.559842	0.516703	0.491528	0.0568964
	248	0.0695143	0.0759693	0.0965179	0.077163	0.0797911	0.0116463		248	0.435575	0.437558	0.550405	0.527142	0.48767	0.0597741
	250	0.0724171	0.0757501	0.097685	0.0814314	0.0818209	0.0112117		250	0.444223	0.455043	0.560884	0.520953	0.495276	0.0553437
	252	0.0711759	0.0771815	0.0992862	0.0769387	0.0811456	0.0124082		252	0.440648	0.44797	0.553438	0.514278	0.489084	0.0541991
	254	0.0709476	0.076452	0.0996054	0.0800147	0.0817549	0.0124711		254	0.448172	0.455212	0.564557	0.526889	0.498707	0.056498
	256	0.073275	0.0767609	0.103021	0.0785496	0.0829017	0.0135907		256	0.468887	0.428276	0.565421	0.515449	0.494508	0.0591895
	258	0.0662413	0.0757698	0.101468	0.0813854	0.0812161	0.0148781		258	0.436808	0.455734	0.583537	0.523474	0.499888	0.0670378
	260	0.0657082	0.0768008	0.101771	0.0795154	0.0809488	0.0151117		260	0.446968	0.454123	0.57421	0.532609	0.501977	0.0618382
	262	0.0687503	0.0777653	0.102782	0.0808401	0.0825345	0.0144405		262	0.455254	0.449712	0.56853	0.530479	0.500994	0.0581735
	264	0.0658801	0.0774449	0.103056	0.0784842	0.0812163	0.0156402		264	0.444734	0.446844	0.570343	0.518087	0.495002	0.0607049
	266	0.0651305	0.0765647	0.102774	0.0799472	0.081104	0.0157762		266	0.466647	0.448107	0.596062	0.526707	0.509381	0.0668192
	268	0.0680649	0.0748876	0.101199	0.0817705	0.0814804	0.0142867		268	0.443085	0.446918	0.56098	0.54364	0.498656	0.0623775
	270	0.0638933	0.0771416	0.10332	0.0806955	0.0812627	0.0163864		270	0.462266	0.447363	0.561499	0.51512	0.496562	0.0521474
	272	0.0678289	0.0772445	0.101151	0.081392	0.0819042	0.0140302		272	0.443906	0.439007	0.577366	0.536805	0.499271	0.0688105
	274	0.0651383	0.0783031	0.103552	0.0791387	0.0815331	0.0160188		274	0.45797	0.442335	0.565298	0.518156	0.49594	0.0566253
	276	0.0662214	0.0766711	0.103785	0.0780664	0.0811859	0.0159663		276	0.466293	0.445556	0.560364	0.53276	0.501243	0.0541943
	278	0.069995	0.0786821	0.104736	0.0788494	0.0830657	0.0150273		278	0.445487	0.456307	0.55455	0.52062	0.494241	0.0521184
	280	0.0671227	0.0773991	0.106142	0.0780463	0.0821776	0.0167417		280	0.461239	0.458714	0.580586	0.519139	0.504919	0.0576498
	282	0.065411	0.073549	0.102819	0.0791195	0.0802246	0.0160803		282	0.455349	0.448922	0.566963	0.537719	0.502238	0.059131
	284	0.065955	0.0795957	0.102221	0.07917	0.0817356	0.0150539		284	0.453555	0.435808	0.576416	0.516413	0.495548	0.0640501
	286	0.0670961	0.0810391	0.104466	0.0799387	0.0831351	0.0155659		286	0.45794	0.438192	0.588469	0.547976	0.508144	0.0717691
	288	0.0729031	0.0778004	0.107418	0.0795296	0.0844129	0.0155917		288	0.471872	0.434179	0.582008	0.542619	0.50767	0.0669075
	290	0.0720795	0.0779013	0.10648	0.080762	0.0843057	0.015218		290	0.456179	0.442859	0.566691	0.534312	0.50001	0.0600287
	292	0.069753	0.075086	0.108387	0.0833773	0.0841508	0.0171021		292	0.453777	0.456091	0.580293	0.54462	0.508695	0.0637702
	294	0.0685773	0.0763491	0.10393	0.0784842	0.0818353	0.0153329		294	0.446765	0.448378	0.569323	0.527975	0.49811	0.0607531
	296	0.0683922	0.0768789	0.107976	0.0798653	0.083278	0.0171673		296	0.450255	0.445092	0.58006	0.556733	0.508035	0.0703783
	298	0.0689001	0.0756486	0.107171	0.0790815	0.0827003	0.0168532		298	0.458892	0.446694	0.575384	0.5494	0.507592	0.0643532

## Sheet: Fig. 2g
	Reciprocal of half recovery time (arrested) (1/s)	Reciprocal of half recovery time (dyanmic) (1/s)
	0.000166667	0.0289974
	0.000166667	0.0297339
	0.000166667	0.0295742
	0.000166667	0.0329735
Average	0.000166667	0.0303197
STD	0	0.00179724

## Sheet: Fig. 2j
	Fluorescence lifetime (arrested) (ns)	Fluorescence lifetime (dynamic) (ns)
	2.908	3.318
	2.901	3.41
	2.927	3.31
	2.881	3.348
	2.909	3.4
	2.869	3.319
	2.912	3.36
	2.955	3.373
Average	2.90775	3.35475
STD	0.0264183	0.0380554

## Sheet: Fig. 2l
	before invasion							after invasion
	Compression			Retraction				Compression			Retraction
	indenetation (um)	Force (nN)	STD	indenetation (um)	Force (nN)	STD		indenetation (um)	Force (nN)	STD	indenetation (um)	Force (nN)	STD
	-7.76037e-06	0.04212	0.02609	2.23428e-06	64.9983	0.22372		-6.37734e-06	-0.00362	0.04718	8.60766e-06	65.2484	0.51249
	-7.75937e-06	0.03198	0.02284	2.23328e-06	64.9714	0.23713		-6.37634e-06	-0.00348	0.05414	8.60666e-06	65.0616	0.56567
	-7.75837e-06	0.04371	0.02385	2.23228e-06	64.8453	0.25373		-6.37534e-06	-0.00523	0.03376	8.60566e-06	64.7407	0.57028
	-7.75737e-06	0.04839	0.01129	2.23128e-06	64.6391	0.24475		-6.37434e-06	-0.00705	0.0461	8.60466e-06	64.3517	0.46323
	-7.75637e-06	0.04279	0.02208	2.23028e-06	64.365	0.24841		-6.37334e-06	0.000225934	0.04662	8.60366e-06	64.0389	0.42135
	-7.75537e-06	0.05049	0.02312	2.22928e-06	64.0971	0.23959		-6.37234e-06	0.00489	0.06001	8.60266e-06	63.8539	0.34101
	-7.75437e-06	0.04877	0.02009	2.22828e-06	63.8032	0.25173		-6.37134e-06	0.00156	0.05148	8.60166e-06	63.7176	0.27055
	-7.75337e-06	0.04619	0.02506	2.22728e-06	63.5537	0.25049		-6.37034e-06	-0.00246	0.05923	8.60066e-06	63.692	0.28844
	-7.75237e-06	0.04953	0.01601	2.22627e-06	63.228	0.25774		-6.36934e-06	0.00137	0.04184	8.59966e-06	63.5188	0.39197
	-7.75137e-06	0.03813	0.00911	2.22527e-06	62.9871	0.257		-6.36834e-06	-0.0017	0.04495	8.59865e-06	63.3244	0.51053
	-7.75037e-06	0.04545	0.01919	2.22427e-06	62.6633	0.21853		-6.36734e-06	0.000427854	0.04011	8.59765e-06	62.942	0.57245
	-7.74937e-06	0.0479	0.01879	2.22327e-06	62.3669	0.20271		-6.36634e-06	-0.00431	0.04234	8.59665e-06	62.4942	0.5592
	-7.74837e-06	0.05001	0.01694	2.22227e-06	62.0848	0.2042		-6.36533e-06	0.000894507	0.04298	8.59565e-06	62.0166	0.52012
	-7.74736e-06	0.03563	0.02165	2.22127e-06	61.8424	0.21453		-6.36433e-06	0.00375	0.04319	8.59465e-06	61.6303	0.51369
	-7.74636e-06	0.04096	0.02829	2.22027e-06	61.6374	0.21287		-6.36333e-06	0.01299	0.05378	8.59365e-06	61.4272	0.37997
	-7.74536e-06	0.03678	0.01672	2.21927e-06	61.4215	0.23837		-6.36233e-06	-0.000599138	0.05873	8.59265e-06	61.28	0.33275
	-7.74436e-06	0.04223	0.02464	2.21827e-06	61.1684	0.24282		-6.36133e-06	-0.00182	0.0528	8.59165e-06	61.2206	0.36786
	-7.74336e-06	0.04861	0.02038	2.21727e-06	60.9463	0.20389		-6.36033e-06	0.00656	0.04496	8.59065e-06	61.2043	0.39918
	-7.74236e-06	0.04696	0.01928	2.21627e-06	60.7274	0.21641		-6.35933e-06	-0.00509	0.04772	8.58965e-06	61.0925	0.3986
	-7.74136e-06	0.04692	0.01452	2.21526e-06	60.48	0.25022		-6.35833e-06	-0.000590568	0.04526	8.58864e-06	60.8255	0.49363
	-7.74036e-06	0.04962	0.02939	2.21426e-06	60.2855	0.26178		-6.35733e-06	0.01513	0.04578	8.58764e-06	60.4055	0.53447
	-7.73936e-06	0.04294	0.01626	2.21326e-06	60.1054	0.22447		-6.35633e-06	0.0029	0.04817	8.58664e-06	59.9938	0.52614
	-7.73836e-06	0.04048	0.01468	2.21226e-06	59.8652	0.2394		-6.35533e-06	0.000619763	0.05384	8.58564e-06	59.6585	0.46415
	-7.73736e-06	0.0387	0.02268	2.21126e-06	59.6551	0.26941		-6.35433e-06	-0.00594	0.05914	8.58464e-06	59.3763	0.40525
	-7.73636e-06	0.03527	0.01246	2.21026e-06	59.4466	0.21694		-6.35332e-06	0.00817	0.05697	8.58364e-06	59.2956	0.32191
	-7.73536e-06	0.03606	0.02617	2.20926e-06	59.2603	0.22663		-6.35232e-06	-0.00127	0.05182	8.58264e-06	59.264	0.32339
	-7.73436e-06	0.0475	0.02544	2.20826e-06	59.0764	0.20636		-6.35132e-06	-0.000459485	0.05528	8.58164e-06	59.2875	0.37651
	-7.73336e-06	0.04638	0.00832	2.20726e-06	58.8727	0.23466		-6.35032e-06	0.00798	0.05397	8.58064e-06	59.194	0.45275
	-7.73236e-06	0.03934	0.02228	2.20626e-06	58.7383	0.2411		-6.34932e-06	-0.000151048	0.05575	8.57963e-06	58.9774	0.52409
	-7.73135e-06	0.03713	0.02395	2.20526e-06	58.5891	0.24934		-6.34832e-06	0.00277	0.06056	8.57863e-06	58.6677	0.57285
	-7.73035e-06	0.04604	0.0294	2.20425e-06	58.3883	0.19925		-6.34732e-06	-0.00308	0.05286	8.57763e-06	58.2636	0.49869
	-7.72935e-06	0.04836	0.02049	2.20325e-06	58.231	0.22534		-6.34632e-06	0.00439	0.05038	8.57663e-06	57.9351	0.4892
	-7.72835e-06	0.05708	0.0096	2.20225e-06	58.0562	0.2261		-6.34532e-06	0.00232	0.0497	8.57563e-06	57.6972	0.45497
	-7.72735e-06	0.04469	0.01372	2.20125e-06	57.8811	0.21529		-6.34432e-06	-0.00166	0.05388	8.57463e-06	57.5954	0.42634
	-7.72635e-06	0.05191	0.01603	2.20025e-06	57.7473	0.2343		-6.34332e-06	-0.003	0.05596	8.57363e-06	57.5736	0.35813
	-7.72535e-06	0.04179	0.02446	2.19925e-06	57.5625	0.24034		-6.34232e-06	0.00762	0.05596	8.57263e-06	57.5925	0.37674
	-7.72435e-06	0.04271	0.01482	2.19825e-06	57.3979	0.23721		-6.34131e-06	-0.00194	0.05354	8.57163e-06	57.5274	0.4069
	-7.72335e-06	0.04303	0.0163	2.19725e-06	57.2494	0.28101		-6.34031e-06	0.00901	0.05366	8.57063e-06	57.3783	0.51083
	-7.72235e-06	0.05322	0.02454	2.19625e-06	57.1015	0.26444		-6.33931e-06	0.00601	0.04901	8.56962e-06	57.0981	0.54367
	-7.72135e-06	0.0429	0.01394	2.19525e-06	56.9439	0.23253		-6.33831e-06	-0.000907724	0.04518	8.56862e-06	56.7062	0.50522
	-7.72035e-06	0.04149	0.01442	2.19425e-06	56.778	0.21463		-6.33731e-06	0.00639	0.04565	8.56762e-06	56.3814	0.4592
	-7.71935e-06	0.03519	0.02067	2.19325e-06	56.6457	0.21147		-6.33631e-06	0.0079	0.04355	8.56662e-06	56.1678	0.34632
	-7.71835e-06	0.04131	0.01357	2.19224e-06	56.5099	0.22154		-6.33531e-06	0.00609	0.04483	8.56562e-06	55.9936	0.25899
	-7.71735e-06	0.05015	0.01652	2.19124e-06	56.3525	0.24239		-6.33431e-06	0.00692	0.05059	8.56462e-06	56.0012	0.23307
	-7.71635e-06	0.0444	0.01334	2.19024e-06	56.1826	0.22161		-6.33331e-06	0.0088	0.04708	8.56362e-06	56.0107	0.19976
	-7.71535e-06	0.04909	0.01338	2.18924e-06	56.0604	0.24757		-6.33231e-06	0.0052	0.04735	8.56262e-06	55.9827	0.29319
	-7.71434e-06	0.04706	0.0221	2.18824e-06	55.9196	0.26813		-6.33131e-06	0.01571	0.04613	8.56162e-06	55.8293	0.39337
	-7.71334e-06	0.04309	0.0204	2.18724e-06	55.7574	0.23242		-6.33031e-06	-0.00103	0.04657	8.56062e-06	55.6171	0.4432
	-7.71234e-06	0.03939	0.01275	2.18624e-06	55.6153	0.25421		-6.3293e-06	0.00229	0.04621	8.55961e-06	55.2314	0.48386
	-7.71134e-06	0.04239	0.01222	2.18524e-06	55.4667	0.26502		-6.3283e-06	0.002	0.04087	8.55861e-06	54.9256	0.4217
	-7.71034e-06	0.04149	0.0113	2.18424e-06	55.3046	0.23439		-6.3273e-06	0.00028123	0.04543	8.55761e-06	54.6883	0.35334
	-7.70934e-06	0.03511	0.01331	2.18324e-06	55.1675	0.23018		-6.3263e-06	0.00277	0.05078	8.55661e-06	54.5402	0.25817
	-7.70834e-06	0.04512	0.02013	2.18224e-06	55.0136	0.23805		-6.3253e-06	-6.09883e-05	0.04779	8.55561e-06	54.4937	0.25172
	-7.70734e-06	0.04791	0.01322	2.18124e-06	54.8661	0.22938		-6.3243e-06	0.00898	0.05097	8.55461e-06	54.4849	0.25926
	-7.70634e-06	0.04144	0.01485	2.18023e-06	54.7628	0.20679		-6.3233e-06	0.00212	0.04614	8.55361e-06	54.5278	0.28147
	-7.70534e-06	0.04009	0.02101	2.17923e-06	54.6141	0.24241		-6.3223e-06	0.00782	0.04293	8.55261e-06	54.4368	0.32177
	-7.70434e-06	0.04621	0.01475	2.17823e-06	54.4971	0.28252		-6.3213e-06	0.00553	0.04372	8.55161e-06	54.2206	0.46594
	-7.70334e-06	0.03373	0.0169	2.17723e-06	54.3628	0.28332		-6.3203e-06	0.00405	0.04093	8.55061e-06	53.972	0.50303
	-7.70234e-06	0.04344	0.01925	2.17623e-06	54.2161	0.26892		-6.3193e-06	-0.00628	0.0392	8.5496e-06	53.6049	0.38698
	-7.70134e-06	0.04875	0.01483	2.17523e-06	54.0769	0.24258		-6.3183e-06	0.00587	0.04218	8.5486e-06	53.3454	0.37093
	-7.70034e-06	0.03916	0.0158	2.17423e-06	53.9494	0.25378		-6.3173e-06	-0.01421	0.03882	8.5476e-06	53.1767	0.29768
	-7.69934e-06	0.04858	0.00899	2.17323e-06	53.8202	0.2548		-6.31629e-06	0.01222	0.04747	8.5466e-06	53.0772	0.27304
	-7.69834e-06	0.04004	0.02589	2.17223e-06	53.6856	0.25961		-6.31529e-06	-0.00323	0.05165	8.5456e-06	53.1713	0.24979
	-7.69734e-06	0.04302	0.00681	2.17123e-06	53.6039	0.25226		-6.31429e-06	0.00567	0.04429	8.5446e-06	53.1484	0.28362
	-7.69633e-06	0.05082	0.00964	2.17023e-06	53.4476	0.26097		-6.31329e-06	0.0106	0.05297	8.5436e-06	53.1143	0.32391
	-7.69533e-06	0.04289	0.01384	2.16922e-06	53.3307	0.25262		-6.31229e-06	0.00929	0.03176	8.5426e-06	52.9844	0.35492
	-7.69433e-06	0.05196	0.01192	2.16822e-06	53.1588	0.24048		-6.31129e-06	-0.000299881	0.04538	8.5416e-06	52.7432	0.45017
	-7.69333e-06	0.03757	0.01323	2.16722e-06	53.0618	0.25457		-6.31029e-06	0.0013	0.03926	8.5406e-06	52.4078	0.42602
	-7.69233e-06	0.04507	0.01896	2.16622e-06	52.9312	0.26054		-6.30929e-06	-0.00126	0.04761	8.53959e-06	52.1171	0.3747
	-7.69133e-06	0.0416	0.01244	2.16522e-06	52.8089	0.21336		-6.30829e-06	-0.00746	0.04617	8.53859e-06	51.9116	0.34898
	-7.69033e-06	0.06311	0.01981	2.16422e-06	52.6442	0.18023		-6.30729e-06	0.00734	0.05061	8.53759e-06	51.8481	0.27911
	-7.68933e-06	0.04418	0.00557	2.16322e-06	52.5124	0.22635		-6.30629e-06	-0.00356	0.05188	8.53659e-06	51.8131	0.27758
	-7.68833e-06	0.04157	0.01218	2.16222e-06	52.4326	0.26321		-6.30529e-06	8.19948e-05	0.0547	8.53559e-06	51.8815	0.25657
	-7.68733e-06	0.0431	0.01842	2.16122e-06	52.2714	0.29093		-6.30429e-06	0.00408	0.0518	8.53459e-06	51.8983	0.23614
	-7.68633e-06	0.04596	0.01182	2.16022e-06	52.1576	0.28888		-6.30328e-06	0.00616	0.04506	8.53359e-06	51.7563	0.33544
	-7.68533e-06	0.03568	0.0135	2.15922e-06	52.0527	0.26255		-6.30228e-06	-0.00142	0.04903	8.53259e-06	51.5219	0.44046
	-7.68433e-06	0.05331	0.01679	2.15822e-06	51.9205	0.25963		-6.30128e-06	-0.00384	0.04512	8.53159e-06	51.1701	0.45621
	-7.68333e-06	0.03423	0.0108	2.15721e-06	51.7771	0.24811		-6.30028e-06	0.00207	0.04179	8.53059e-06	50.9636	0.31806
	-7.68233e-06	0.04452	0.01158	2.15621e-06	51.6389	0.26804		-6.29928e-06	-0.00501	0.05425	8.52958e-06	50.7163	0.30112
	-7.68133e-06	0.05348	0.01494	2.15521e-06	51.5468	0.27961		-6.29828e-06	0.00269	0.04961	8.52858e-06	50.611	0.30355
	-7.68033e-06	0.04704	0.01556	2.15421e-06	51.408	0.23315		-6.29728e-06	-0.00498	0.04371	8.52758e-06	50.6092	0.28215
	-7.67932e-06	0.0506	0.01147	2.15321e-06	51.2652	0.25372		-6.29628e-06	0.00072427	0.04195	8.52658e-06	50.6388	0.29872
	-7.67832e-06	0.04524	0.01024	2.15221e-06	51.1326	0.19754		-6.29528e-06	0.00363	0.04788	8.52558e-06	50.6215	0.33888
	-7.67732e-06	0.04792	0.0176	2.15121e-06	51.0061	0.26152		-6.29428e-06	-0.00825	0.04237	8.52458e-06	50.5242	0.34605
	-7.67632e-06	0.05457	0.01638	2.15021e-06	50.8926	0.28597		-6.29328e-06	-0.00187	0.04975	8.52358e-06	50.444	0.4631
	-7.67532e-06	0.04151	0.01083	2.14921e-06	50.7926	0.25015		-6.29228e-06	-0.01015	0.04574	8.52258e-06	50.1128	0.50559
	-7.67432e-06	0.05979	0.01538	2.14821e-06	50.6461	0.23358		-6.29127e-06	-0.01231	0.04984	8.52158e-06	49.8016	0.43401
	-7.67332e-06	0.04249	0.0202	2.14721e-06	50.5531	0.28468		-6.29027e-06	-0.00283	0.05139	8.52057e-06	49.5581	0.34607
	-7.67232e-06	0.04467	0.00935	2.1462e-06	50.4746	0.31217		-6.28927e-06	-0.0059	0.04829	8.51957e-06	49.4697	0.32507
	-7.67132e-06	0.03912	0.01956	2.1452e-06	50.3103	0.29921		-6.28827e-06	-0.012	0.05531	8.51857e-06	49.4563	0.26924
	-7.67032e-06	0.04138	0.01793	2.1442e-06	50.2128	0.26034		-6.28727e-06	-0.00721	0.04909	8.51757e-06	49.5167	0.20997
	-7.66932e-06	0.04742	0.01212	2.1432e-06	50.1348	0.24071		-6.28627e-06	-0.00042977	0.04455	8.51657e-06	49.4963	0.31543
	-7.66832e-06	0.04374	0.00865	2.1422e-06	49.9925	0.25662		-6.28527e-06	-0.000500793	0.05622	8.51557e-06	49.4738	0.33994
	-7.66732e-06	0.0614	0.00425	2.1412e-06	49.8657	0.24096		-6.28427e-06	-0.00582	0.05222	8.51457e-06	49.3262	0.45961
	-7.66632e-06	0.04213	0.02235	2.1402e-06	49.7519	0.2447		-6.28327e-06	0.000482214	0.04104	8.51357e-06	49.0817	0.44875
	-7.66532e-06	0.05271	0.00994	2.1392e-06	49.6201	0.28038		-6.28227e-06	-0.000393303	0.04175	8.51257e-06	48.7908	0.39466
	-7.66432e-06	0.04835	0.00991	2.1382e-06	49.5061	0.29593		-6.28127e-06	-0.01599	0.05201	8.51157e-06	48.557	0.38243
	-7.66332e-06	0.04903	0.0212	2.1372e-06	49.3936	0.28361		-6.28027e-06	-0.00635	0.05636	8.51057e-06	48.3888	0.36754
	-7.66231e-06	0.03983	0.01159	2.1362e-06	49.2511	0.29759		-6.27927e-06	-0.01435	0.04594	8.50956e-06	48.3369	0.32758
	-7.66131e-06	0.04465	0.02784	2.1352e-06	49.1509	0.26708		-6.27826e-06	-0.0157	0.05097	8.50856e-06	48.4198	0.3291
	-7.66031e-06	0.04888	0.01091	2.13419e-06	49.0233	0.2462		-6.27726e-06	-0.00681	0.05022	8.50756e-06	48.4273	0.36091
	-7.65931e-06	0.04203	0.01654	2.13319e-06	48.9449	0.25927		-6.27626e-06	-0.00681	0.04623	8.50656e-06	48.3886	0.37068
	-7.65831e-06	0.0393	0.01733	2.13219e-06	48.8152	0.28431		-6.27526e-06	-0.00133	0.05263	8.50556e-06	48.2393	0.40203
	-7.65731e-06	0.04876	0.02006	2.13119e-06	48.7216	0.29173		-6.27426e-06	-0.01381	0.05211	8.50456e-06	48.1273	0.44232
	-7.65631e-06	0.04324	0.02482	2.13019e-06	48.5993	0.32296		-6.27326e-06	-0.0154	0.04112	8.50356e-06	47.8477	0.47718
	-7.65531e-06	0.04886	0.01024	2.12919e-06	48.4604	0.28986		-6.27226e-06	-0.01679	0.06012	8.50256e-06	47.5987	0.4098
	-7.65431e-06	0.04823	0.02155	2.12819e-06	48.3345	0.27645		-6.27126e-06	-0.01027	0.0532	8.50156e-06	47.3609	0.36289
	-7.65331e-06	0.02968	0.013	2.12719e-06	48.2202	0.27606		-6.27026e-06	-0.01059	0.05713	8.50056e-06	47.3216	0.32609
	-7.65231e-06	0.04864	0.027	2.12619e-06	48.0903	0.27371		-6.26926e-06	-0.00865	0.05253	8.49955e-06	47.3496	0.25506
	-7.65131e-06	0.04764	0.00437	2.12519e-06	47.9877	0.28901		-6.26826e-06	-0.00895	0.04956	8.49855e-06	47.3972	0.28823
	-7.65031e-06	0.04013	0.01874	2.12419e-06	47.8989	0.26385		-6.26726e-06	-0.00766	0.04937	8.49755e-06	47.3906	0.33473
	-7.64931e-06	0.04411	0.01183	2.12319e-06	47.7788	0.24703		-6.26626e-06	-0.00623	0.05143	8.49655e-06	47.3354	0.42119
	-7.64831e-06	0.04806	0.01294	2.12219e-06	47.6855	0.27229		-6.26525e-06	-0.01176	0.04752	8.49555e-06	47.2165	0.43582
	-7.64731e-06	0.05454	0.01529	2.12118e-06	47.5749	0.26828		-6.26425e-06	-0.01171	0.0421	8.49455e-06	46.9405	0.39669
	-7.64631e-06	0.04342	0.01317	2.12018e-06	47.4397	0.25262		-6.26325e-06	-0.01088	0.05778	8.49355e-06	46.643	0.40194
	-7.64531e-06	0.05539	0.01391	2.11918e-06	47.3267	0.22268		-6.26225e-06	-0.00546	0.04044	8.49255e-06	46.4593	0.34674
	-7.6443e-06	0.03102	0.01363	2.11818e-06	47.2326	0.21781		-6.26125e-06	-0.01165	0.05046	8.49155e-06	46.354	0.35919
	-7.6433e-06	0.04196	0.01832	2.11718e-06	47.1166	0.22615		-6.26025e-06	0.000245532	0.05376	8.49055e-06	46.348	0.2816
	-7.6423e-06	0.03254	0.02293	2.11618e-06	46.9682	0.2585		-6.25925e-06	-0.01123	0.04494	8.48954e-06	46.4642	0.30373
	-7.6413e-06	0.03533	0.01072	2.11518e-06	46.8881	0.24187		-6.25825e-06	-0.00243	0.05234	8.48854e-06	46.4932	0.31959
	-7.6403e-06	0.03821	0.0127	2.11418e-06	46.7661	0.25679		-6.25725e-06	-0.0074	0.05067	8.48754e-06	46.3976	0.32882
	-7.6393e-06	0.03358	0.01795	2.11318e-06	46.6695	0.24628		-6.25625e-06	-0.00452	0.0524	8.48654e-06	46.1902	0.44313
	-7.6383e-06	0.03569	0.01499	2.11218e-06	46.5346	0.27582		-6.25525e-06	-0.00483	0.03797	8.48554e-06	45.9871	0.44918
	-7.6373e-06	0.03963	0.02391	2.11118e-06	46.4259	0.27988		-6.25425e-06	-0.01075	0.03574	8.48454e-06	45.752	0.40389
	-7.6363e-06	0.04072	0.00934	2.11018e-06	46.3082	0.28445		-6.25325e-06	-0.00664	0.04393	8.48354e-06	45.5469	0.34931
	-7.6353e-06	0.03556	0.01993	2.10917e-06	46.2265	0.28848		-6.25224e-06	-0.0109	0.04822	8.48254e-06	45.4075	0.28525
	-7.6343e-06	0.03957	0.01468	2.10817e-06	46.0836	0.26588		-6.25124e-06	-0.0064	0.05681	8.48154e-06	45.4129	0.24621
	-7.6333e-06	0.04188	0.02083	2.10717e-06	45.9717	0.2611		-6.25024e-06	-0.000776329	0.04625	8.48054e-06	45.4362	0.27667
	-7.6323e-06	0.04745	0.01511	2.10617e-06	45.8665	0.27093		-6.24924e-06	-0.00655	0.06506	8.47953e-06	45.5168	0.25481
	-7.6313e-06	0.03611	0.01634	2.10517e-06	45.734	0.27324		-6.24824e-06	-0.00275	0.05084	8.47853e-06	45.5278	0.30323
	-7.6303e-06	0.04185	0.02149	2.10417e-06	45.6195	0.25624		-6.24724e-06	-0.000814322	0.05389	8.47753e-06	45.3897	0.34894
	-7.6293e-06	0.03477	0.02194	2.10317e-06	45.5305	0.27875		-6.24624e-06	-0.00554	0.04711	8.47653e-06	45.1538	0.41833
	-7.6283e-06	0.03922	0.01147	2.10217e-06	45.4373	0.29448		-6.24524e-06	-0.00158	0.06027	8.47553e-06	44.8987	0.3973
	-7.6273e-06	0.03712	0.01761	2.10117e-06	45.3017	0.3015		-6.24424e-06	-0.01295	0.04493	8.47453e-06	44.6777	0.35569
	-7.62629e-06	0.04656	0.02125	2.10017e-06	45.209	0.26574		-6.24324e-06	0.000779726	0.04661	8.47353e-06	44.5651	0.27644
	-7.62529e-06	0.03527	0.01062	2.09917e-06	45.1377	0.27391		-6.24224e-06	-0.00338	0.05833	8.47253e-06	44.515	0.34374
	-7.62429e-06	0.0361	0.0177	2.09817e-06	45.0135	0.29773		-6.24124e-06	-0.00251	0.03687	8.47153e-06	44.5675	0.30993
	-7.62329e-06	0.04292	0.01584	2.09716e-06	44.9001	0.25075		-6.24024e-06	-0.0108	0.05126	8.47053e-06	44.6372	0.27306
	-7.62229e-06	0.03957	0.01704	2.09616e-06	44.77	0.25417		-6.23923e-06	0.00106	0.05421	8.46953e-06	44.621	0.34854
	-7.62129e-06	0.03387	0.01821	2.09516e-06	44.6596	0.24691		-6.23823e-06	-0.00917	0.04254	8.46852e-06	44.5611	0.37654
	-7.62029e-06	0.03792	0.0195	2.09416e-06	44.5791	0.24152		-6.23723e-06	0.00846	0.04841	8.46752e-06	44.3443	0.38273
	-7.61929e-06	0.03696	0.0142	2.09316e-06	44.464	0.2119		-6.23623e-06	0.000782187	0.04825	8.46652e-06	44.074	0.36364
	-7.61829e-06	0.03989	0.02248	2.09216e-06	44.3701	0.22843		-6.23523e-06	-0.00232	0.03939	8.46552e-06	43.854	0.32939
	-7.61729e-06	0.04587	0.00809	2.09116e-06	44.2655	0.24624		-6.23423e-06	-0.00814	0.05782	8.46452e-06	43.6803	0.33166
	-7.61629e-06	0.03887	0.01883	2.09016e-06	44.1752	0.238		-6.23323e-06	0.0047	0.04494	8.46352e-06	43.6378	0.27373
	-7.61529e-06	0.03818	0.01167	2.08916e-06	44.0781	0.21865		-6.23223e-06	-0.00675	0.04616	8.46252e-06	43.647	0.28569
	-7.61429e-06	0.03642	0.02369	2.08816e-06	43.9571	0.23686		-6.23123e-06	0.00386	0.03825	8.46152e-06	43.725	0.27354
	-7.61329e-06	0.03515	0.0066	2.08716e-06	43.8424	0.22616		-6.23023e-06	-0.00432	0.05427	8.46052e-06	43.7396	0.30086
	-7.61229e-06	0.03741	0.02059	2.08616e-06	43.7565	0.23739		-6.22923e-06	0.00565	0.04725	8.45952e-06	43.6969	0.37214
	-7.61129e-06	0.03903	0.02259	2.08515e-06	43.6729	0.23017		-6.22823e-06	0.00126	0.05178	8.45851e-06	43.5539	0.42762
	-7.61029e-06	0.03358	0.02213	2.08415e-06	43.565	0.23347		-6.22723e-06	-0.0015	0.04458	8.45751e-06	43.2987	0.45733
	-7.60929e-06	0.03644	0.00894	2.08315e-06	43.4478	0.2207		-6.22622e-06	-0.00214	0.0475	8.45651e-06	43.0426	0.41339
	-7.60828e-06	0.03905	0.00551	2.08215e-06	43.3422	0.21621		-6.22522e-06	-3.20003e-05	0.04151	8.45551e-06	42.8984	0.34683
	-7.60728e-06	0.03731	0.02143	2.08115e-06	43.2691	0.21105		-6.22422e-06	0.00302	0.05655	8.45451e-06	42.8261	0.33898
	-7.60628e-06	0.04557	0.01885	2.08015e-06	43.15	0.21892		-6.22322e-06	-0.00525	0.04312	8.45351e-06	42.833	0.32899
	-7.60528e-06	0.03291	0.02453	2.07915e-06	43.0597	0.24265		-6.22222e-06	0.0012	0.05188	8.45251e-06	42.9047	0.31646
	-7.60428e-06	0.03839	0.02458	2.07815e-06	42.9741	0.22424		-6.22122e-06	0.01033	0.05914	8.45151e-06	42.9612	0.33895
	-7.60328e-06	0.04759	0.02246	2.07715e-06	42.8466	0.21605		-6.22022e-06	0.00807	0.05451	8.45051e-06	42.8834	0.36299
	-7.60228e-06	0.03288	0.01514	2.07615e-06	42.7644	0.2627		-6.21922e-06	0.00371	0.04956	8.44951e-06	42.7627	0.41959
	-7.60128e-06	0.03472	0.02054	2.07515e-06	42.6523	0.21932		-6.21822e-06	-0.01043	0.05844	8.4485e-06	42.504	0.43804
	-7.60028e-06	0.04219	0.01674	2.07415e-06	42.5743	0.22115		-6.21722e-06	-0.00131	0.04691	8.4475e-06	42.314	0.45062
	-7.59928e-06	0.03402	0.00719	2.07315e-06	42.4513	0.23606		-6.21622e-06	-0.00252	0.06157	8.4465e-06	42.0858	0.35979
	-7.59828e-06	0.04036	0.02051	2.07214e-06	42.3736	0.24208		-6.21522e-06	0.000618773	0.05915	8.4455e-06	41.9924	0.35236
	-7.59728e-06	0.04324	0.01591	2.07114e-06	42.2874	0.24778		-6.21422e-06	0.00337	0.04937	8.4445e-06	41.9604	0.28949
	-7.59628e-06	0.03451	0.01565	2.07014e-06	42.19	0.28674		-6.21322e-06	0.00272	0.04936	8.4435e-06	41.99	0.27584
	-7.59528e-06	0.03388	0.02098	2.06914e-06	42.1103	0.24551		-6.21221e-06	0.01413	0.05375	8.4425e-06	42.0366	0.30123
	-7.59428e-06	0.04073	0.01503	2.06814e-06	41.9777	0.25701		-6.21121e-06	0.0057	0.05854	8.4415e-06	42.0364	0.34237
	-7.59328e-06	0.03364	0.01878	2.06714e-06	41.8774	0.27546		-6.21021e-06	-0.00114	0.04735	8.4405e-06	41.9472	0.39645
	-7.59228e-06	0.03716	0.02372	2.06614e-06	41.77	0.24091		-6.20921e-06	-0.00089464	0.04649	8.4395e-06	41.7724	0.43333
	-7.59128e-06	0.03556	0.01795	2.06514e-06	41.694	0.25355		-6.20821e-06	-0.00383	0.05123	8.4385e-06	41.5042	0.43165
	-7.59028e-06	0.03703	0.02187	2.06414e-06	41.5701	0.26446		-6.20721e-06	0.00595	0.05437	8.43749e-06	41.259	0.31785
	-7.58927e-06	0.04087	0.01306	2.06314e-06	41.4785	0.27027		-6.20621e-06	0.00486	0.05241	8.43649e-06	41.162	0.3202
	-7.58827e-06	0.03302	0.02173	2.06214e-06	41.3885	0.26652		-6.20521e-06	0.0103	0.05268	8.43549e-06	41.1747	0.3098
	-7.58727e-06	0.02804	0.02034	2.06114e-06	41.2794	0.25047		-6.20421e-06	-0.00065157	0.04831	8.43449e-06	41.2019	0.24974
	-7.58627e-06	0.04258	0.01263	2.06014e-06	41.1959	0.28051		-6.20321e-06	-0.0017	0.04678	8.43349e-06	41.2475	0.2494
	-7.58527e-06	0.04579	0.01124	2.05913e-06	41.0709	0.2379		-6.20221e-06	-0.00145	0.04713	8.43249e-06	41.2463	0.29818
	-7.58427e-06	0.03372	0.01239	2.05813e-06	40.9776	0.23676		-6.20121e-06	-0.00237	0.04498	8.43149e-06	41.1485	0.35846
	-7.58327e-06	0.03625	0.0078	2.05713e-06	40.8512	0.25767		-6.20021e-06	0.00651	0.04018	8.43049e-06	40.9783	0.36937
	-7.58227e-06	0.04325	0.02122	2.05613e-06	40.7336	0.26379		-6.1992e-06	0.00705	0.03982	8.42949e-06	40.7908	0.4093
	-7.58127e-06	0.04536	0.01285	2.05513e-06	40.6603	0.25056		-6.1982e-06	-0.000235432	0.04178	8.42849e-06	40.5929	0.38216
	-7.58027e-06	0.03589	0.01045	2.05413e-06	40.6035	0.25004		-6.1972e-06	0.0049	0.04302	8.42748e-06	40.4706	0.33575
	-7.57927e-06	0.05241	0.01607	2.05313e-06	40.4843	0.20922		-6.1962e-06	0.00108	0.04247	8.42648e-06	40.3599	0.27904
	-7.57827e-06	0.03609	0.01166	2.05213e-06	40.4011	0.21169		-6.1952e-06	-0.000736117	0.05275	8.42548e-06	40.3597	0.26578
	-7.57727e-06	0.03433	0.02372	2.05113e-06	40.2822	0.1949		-6.1942e-06	0.00248	0.03943	8.42448e-06	40.413	0.24991
	-7.57627e-06	0.04355	0.01782	2.05013e-06	40.1825	0.22721		-6.1932e-06	0.00633	0.03927	8.42348e-06	40.4598	0.28858
	-7.57527e-06	0.03711	0.01778	2.04913e-06	40.0872	0.2446		-6.1922e-06	0.00193	0.04249	8.42248e-06	40.3549	0.36707
	-7.57427e-06	0.03729	0.02052	2.04813e-06	39.9558	0.22309		-6.1912e-06	0.00924	0.04651	8.42148e-06	40.2225	0.40659
	-7.57327e-06	0.04161	0.0155	2.04712e-06	39.8604	0.22499		-6.1902e-06	-4.62654e-05	0.04162	8.42048e-06	40.0342	0.41593
	-7.57226e-06	0.04057	0.02607	2.04612e-06	39.7588	0.21742		-6.1892e-06	-0.00151	0.0427	8.41948e-06	39.8044	0.4336
	-7.57127e-06	0.04014	0.00858	2.04512e-06	39.6951	0.21092		-6.1882e-06	0.01195	0.04835	8.41848e-06	39.6478	0.37829
	-7.57026e-06	0.03619	0.01665	2.04412e-06	39.6156	0.2364		-6.1872e-06	0.00541	0.04788	8.41748e-06	39.541	0.34709
	-7.56926e-06	0.02947	0.01577	2.04312e-06	39.5175	0.25214		-6.18619e-06	0.00423	0.04559	8.41647e-06	39.5827	0.3074
	-7.56826e-06	0.04147	0.02518	2.04212e-06	39.4453	0.25911		-6.18519e-06	0.00632	0.04677	8.41547e-06	39.6211	0.31316
	-7.56726e-06	0.0351	0.01252	2.04112e-06	39.3246	0.25112		-6.18419e-06	0.00384	0.04209	8.41447e-06	39.7338	0.30715
	-7.56626e-06	0.03669	0.00968	2.04012e-06	39.2031	0.23689		-6.18319e-06	0.00326	0.04616	8.41347e-06	39.6743	0.38106
	-7.56526e-06	0.04368	0.01867	2.03912e-06	39.082	0.24157		-6.18219e-06	0.01281	0.05679	8.41247e-06	39.5412	0.39322
	-7.56426e-06	0.03062	0.01737	2.03812e-06	39.0019	0.22573		-6.18119e-06	-0.00379	0.03968	8.41147e-06	39.3412	0.47569
	-7.56326e-06	0.03688	0.01342	2.03712e-06	38.9265	0.24678		-6.18019e-06	0.00858	0.03609	8.41047e-06	39.1182	0.42891
	-7.56226e-06	0.03604	0.02243	2.03612e-06	38.8406	0.2753		-6.17919e-06	0.00662	0.04664	8.40947e-06	38.9261	0.36682
	-7.56126e-06	0.04347	0.02472	2.03512e-06	38.7199	0.32141		-6.17819e-06	0.01834	0.04075	8.40847e-06	38.8661	0.3171
	-7.56026e-06	0.03952	0.00999	2.03411e-06	38.6352	0.26852		-6.17719e-06	0.01005	0.0404	8.40747e-06	38.8294	0.25441
	-7.55926e-06	0.04196	0.01967	2.03311e-06	38.534	0.25381		-6.17619e-06	0.00946	0.04257	8.40646e-06	38.882	0.3108
	-7.55826e-06	0.02283	0.01434	2.03211e-06	38.4267	0.27976		-6.17519e-06	-0.000270433	0.04353	8.40546e-06	38.9332	0.29659
	-7.55726e-06	0.02225	0.01506	2.03111e-06	38.3619	0.20695		-6.17419e-06	0.01305	0.05289	8.40446e-06	38.9006	0.35581
	-7.55626e-06	0.01997	0.00786	2.03011e-06	38.2782	0.20319		-6.17318e-06	0.00989	0.0466	8.40346e-06	38.7892	0.41019
	-7.55526e-06	0.02963	0.01393	2.02911e-06	38.179	0.2471		-6.17218e-06	0.00699	0.04224	8.40246e-06	38.553	0.42146
	-7.55426e-06	0.03555	0.0254	2.02811e-06	38.0826	0.26994		-6.17118e-06	0.00405	0.03484	8.40146e-06	38.3542	0.40436
	-7.55325e-06	0.02902	0.02198	2.02711e-06	37.9717	0.26668		-6.17018e-06	0.00378	0.03829	8.40046e-06	38.1708	0.39569
	-7.55225e-06	0.03694	0.02018	2.02611e-06	37.8678	0.23888		-6.16918e-06	0.00173	0.04357	8.39946e-06	38.0242	0.32966
	-7.55125e-06	0.04836	0.01875	2.02511e-06	37.8031	0.26044		-6.16818e-06	-0.000187168	0.04257	8.39846e-06	38.0635	0.27369
	-7.55025e-06	0.02068	0.01795	2.02411e-06	37.7316	0.21917		-6.16718e-06	0.0088	0.04711	8.39746e-06	38.1068	0.32657
	-7.54925e-06	0.03074	0.01201	2.02311e-06	37.6325	0.21134		-6.16618e-06	0.00405	0.03728	8.39646e-06	38.1459	0.31182
	-7.54825e-06	0.03001	0.01641	2.02211e-06	37.5336	0.21086		-6.16518e-06	-0.00462	0.0417	8.39545e-06	38.1955	0.32044
	-7.54725e-06	0.02801	0.01584	2.0211e-06	37.4707	0.26473		-6.16418e-06	0.00772	0.04085	8.39445e-06	38.1215	0.39255
	-7.54625e-06	0.02732	0.01698	2.0201e-06	37.3642	0.22355		-6.16318e-06	-0.00354	0.04758	8.39345e-06	37.9386	0.4142
	-7.54525e-06	0.03891	0.01951	2.0191e-06	37.276	0.21355		-6.16218e-06	-0.00452	0.03877	8.39245e-06	37.7532	0.42613
	-7.54425e-06	0.03701	0.02329	2.0181e-06	37.2059	0.23327		-6.16118e-06	-0.00293	0.04438	8.39145e-06	37.5522	0.36137
	-7.54325e-06	0.03642	0.01822	2.0171e-06	37.0983	0.26119		-6.16018e-06	0.00467	0.03352	8.39045e-06	37.3858	0.30835
	-7.54225e-06	0.03656	0.01804	2.0161e-06	37.0151	0.23172		-6.15917e-06	0.00212	0.04304	8.38945e-06	37.38	0.31351
	-7.54125e-06	0.03182	0.0312	2.0151e-06	36.9917	0.20923		-6.15817e-06	0.00396	0.03809	8.38845e-06	37.3787	0.25532
	-7.54025e-06	0.02785	0.02102	2.0141e-06	36.8652	0.20117		-6.15717e-06	0.01241	0.04384	8.38745e-06	37.3967	0.26178
	-7.53925e-06	0.02839	0.01782	2.0131e-06	36.7726	0.20692		-6.15617e-06	0.00285	0.05038	8.38645e-06	37.4553	0.33027
	-7.53825e-06	0.0342	0.01804	2.0121e-06	36.6923	0.2129		-6.15517e-06	0.0036	0.04021	8.38544e-06	37.3868	0.41862
	-7.53725e-06	0.03111	0.01574	2.0111e-06	36.5794	0.18909		-6.15417e-06	0.00792	0.03817	8.38444e-06	37.2767	0.45683
	-7.53625e-06	0.034	0.01136	2.0101e-06	36.485	0.20911		-6.15317e-06	-0.00426	0.04184	8.38344e-06	37.0703	0.49563
	-7.53525e-06	0.033	0.00904	2.0091e-06	36.3825	0.24433		-6.15217e-06	0.00263	0.03547	8.38244e-06	36.8785	0.42718
	-7.53425e-06	0.03597	0.00829	2.00809e-06	36.3091	0.21771		-6.15117e-06	0.01046	0.04983	8.38144e-06	36.6848	0.32454
	-7.53324e-06	0.03344	0.01094	2.00709e-06	36.2112	0.17032		-6.15017e-06	0.00804	0.0483	8.38044e-06	36.7029	0.2658
	-7.53224e-06	0.03096	0.00892	2.00609e-06	36.1388	0.21172		-6.14917e-06	0.00352	0.04547	8.37944e-06	36.7098	0.27025
	-7.53124e-06	0.03941	0.01431	2.00509e-06	36.0606	0.19867		-6.14817e-06	0.00645	0.0494	8.37844e-06	36.7449	0.23775
	-7.53024e-06	0.03375	0.01501	2.00409e-06	35.9813	0.18021		-6.14717e-06	0.01559	0.05242	8.37744e-06	36.7382	0.29863
	-7.52924e-06	0.03664	0.01872	2.00309e-06	35.8541	0.17549		-6.14616e-06	0.00603	0.04141	8.37644e-06	36.7491	0.33445
	-7.52824e-06	0.02906	0.01575	2.00209e-06	35.7504	0.22608		-6.14516e-06	0.01634	0.04669	8.37544e-06	36.6298	0.40539
	-7.52724e-06	0.03778	0.00994	2.00109e-06	35.6673	0.22019		-6.14416e-06	0.0063	0.04304	8.37443e-06	36.3862	0.43942
	-7.52624e-06	0.03491	0.01314	2.00009e-06	35.5809	0.2099		-6.14316e-06	0.0135	0.0424	8.37343e-06	36.2112	0.46036
	-7.52524e-06	0.0344	0.01846	1.99909e-06	35.485	0.23342		-6.14216e-06	0.01541	0.04413	8.37243e-06	36.017	0.35901
	-7.52424e-06	0.03032	0.02103	1.99809e-06	35.4095	0.2012		-6.14116e-06	0.01763	0.04143	8.37143e-06	35.9935	0.29918
	-7.52324e-06	0.03874	0.01229	1.99709e-06	35.3615	0.21544		-6.14016e-06	0.0084	0.03834	8.37043e-06	35.9616	0.26607
	-7.52224e-06	0.04056	0.01611	1.99609e-06	35.2413	0.20943		-6.13916e-06	0.00763	0.05344	8.36943e-06	36.0281	0.24039
	-7.52124e-06	0.03626	0.01729	1.99508e-06	35.1596	0.22572		-6.13816e-06	0.00343	0.03707	8.36843e-06	36.0538	0.26569
	-7.52024e-06	0.04687	0.01464	1.99408e-06	35.0792	0.23698		-6.13716e-06	0.00726	0.04354	8.36743e-06	36.0545	0.35423
	-7.51924e-06	0.03885	0.01696	1.99308e-06	35.0195	0.21521		-6.13616e-06	0.00454	0.0496	8.36643e-06	35.9899	0.40074
	-7.51824e-06	0.03744	0.00982	1.99208e-06	34.9128	0.21864		-6.13516e-06	-0.00838	0.03859	8.36543e-06	35.8213	0.41856
	-7.51724e-06	0.04106	0.02376	1.99108e-06	34.8226	0.24597		-6.13416e-06	0.00867	0.04001	8.36443e-06	35.599	0.36246
	-7.51624e-06	0.03498	0.02739	1.99008e-06	34.7438	0.24887		-6.13316e-06	0.01025	0.04268	8.36342e-06	35.4506	0.36057
	-7.51524e-06	0.03344	0.02164	1.98908e-06	34.6398	0.2087		-6.13215e-06	0.00882	0.04017	8.36242e-06	35.3436	0.33731
	-7.51423e-06	0.03034	0.01244	1.98808e-06	34.535	0.1977		-6.13115e-06	0.007	0.04041	8.36142e-06	35.3112	0.30565
	-7.51323e-06	0.04683	0.01326	1.98708e-06	34.4684	0.2046		-6.13015e-06	0.00987	0.05392	8.36042e-06	35.3821	0.30125
	-7.51223e-06	0.03989	0.02008	1.98608e-06	34.4085	0.22208		-6.12915e-06	0.0122	0.03445	8.35942e-06	35.451	0.28882
	-7.51123e-06	0.03408	0.01875	1.98508e-06	34.2969	0.23667		-6.12815e-06	0.000505983	0.02726	8.35842e-06	35.4201	0.32953
	-7.51023e-06	0.03769	0.01293	1.98408e-06	34.1912	0.22486		-6.12715e-06	0.00334	0.04394	8.35742e-06	35.3929	0.36137
	-7.50923e-06	0.03918	0.01814	1.98308e-06	34.1393	0.21371		-6.12615e-06	0.00267	0.04446	8.35642e-06	35.2871	0.47684
	-7.50823e-06	0.03696	0.01839	1.98207e-06	34.0364	0.26297		-6.12515e-06	0.00229	0.03442	8.35542e-06	35.1103	0.47806
	-7.50723e-06	0.03212	0.01092	1.98107e-06	33.9628	0.23875		-6.12415e-06	0.00729	0.03362	8.35442e-06	34.8881	0.41158
	-7.50623e-06	0.03052	0.02319	1.98007e-06	33.864	0.21592		-6.12315e-06	0.00636	0.03386	8.35342e-06	34.7181	0.36311
	-7.50523e-06	0.03502	0.02128	1.97907e-06	33.7683	0.23075		-6.12215e-06	0.01015	0.03881	8.35241e-06	34.7112	0.30869
	-7.50423e-06	0.03617	0.02222	1.97807e-06	33.6987	0.20161		-6.12115e-06	0.0145	0.04465	8.35141e-06	34.7528	0.32007
	-7.50323e-06	0.03187	0.01526	1.97707e-06	33.6212	0.19275		-6.12015e-06	0.01746	0.04616	8.35041e-06	34.8396	0.30296
	-7.50223e-06	0.01858	0.01574	1.97607e-06	33.5312	0.21296		-6.11915e-06	0.01242	0.03207	8.34941e-06	34.8457	0.30127
	-7.50123e-06	0.0433	0.01519	1.97507e-06	33.4103	0.23393		-6.11814e-06	0.00387	0.0451	8.34841e-06	34.8083	0.34534
	-7.50023e-06	0.0319	0.01232	1.97407e-06	33.3502	0.22354		-6.11714e-06	0.01015	0.03995	8.34741e-06	34.7028	0.37788
	-7.49923e-06	0.03427	0.03315	1.97307e-06	33.2711	0.22302		-6.11614e-06	0.0123	0.03789	8.34641e-06	34.504	0.36629
	-7.49823e-06	0.03717	0.02451	1.97207e-06	33.1869	0.22933		-6.11514e-06	0.01088	0.03087	8.34541e-06	34.2916	0.33593
	-7.49723e-06	0.03479	0.02816	1.97107e-06	33.0986	0.23322		-6.11414e-06	0.00772	0.03334	8.34441e-06	34.1796	0.32645
	-7.49623e-06	0.03766	0.01627	1.97007e-06	32.9806	0.20994		-6.11314e-06	0.01135	0.02974	8.34341e-06	34.1251	0.27518
	-7.49523e-06	0.04239	0.02332	1.96906e-06	32.9284	0.21498		-6.11214e-06	0.01554	0.03506	8.34241e-06	34.1684	0.25447
	-7.49422e-06	0.03468	0.02018	1.96806e-06	32.8371	0.22154		-6.11114e-06	0.00904	0.04	8.3414e-06	34.2343	0.25177
	-7.49322e-06	0.02571	0.01828	1.96706e-06	32.8066	0.21531		-6.11014e-06	0.02532	0.04315	8.3404e-06	34.2838	0.31228
	-7.49222e-06	0.02523	0.0178	1.96606e-06	32.7011	0.18405		-6.10914e-06	0.01205	0.04101	8.3394e-06	34.2078	0.3659
	-7.49122e-06	0.03899	0.01606	1.96506e-06	32.6109	0.19186		-6.10814e-06	0.015	0.04692	8.3384e-06	34.1338	0.43877
	-7.49022e-06	0.02387	0.01939	1.96406e-06	32.5255	0.18765		-6.10714e-06	0.02206	0.04855	8.3374e-06	33.947	0.45205
	-7.48922e-06	0.03857	0.03351	1.96306e-06	32.4559	0.19293		-6.10614e-06	0.01273	0.03633	8.3364e-06	33.7839	0.42196
	-7.48822e-06	0.03639	0.01843	1.96206e-06	32.3392	0.2612		-6.10514e-06	0.01711	0.05008	8.3354e-06	33.6563	0.36328
	-7.48722e-06	0.03325	0.00923	1.96106e-06	32.2476	0.20022		-6.10413e-06	0.01854	0.03636	8.3344e-06	33.5388	0.34427
	-7.48622e-06	0.03669	0.02372	1.96006e-06	32.176	0.19382		-6.10313e-06	0.02525	0.04015	8.3334e-06	33.5652	0.31181
	-7.48522e-06	0.04052	0.01773	1.95906e-06	32.1296	0.22852		-6.10213e-06	0.00488	0.03477	8.3324e-06	33.645	0.28108
	-7.48422e-06	0.03489	0.01697	1.95806e-06	32.0528	0.2074		-6.10113e-06	0.0085	0.04142	8.3314e-06	33.6669	0.30683
	-7.48322e-06	0.03935	0.01929	1.95706e-06	31.9661	0.23635		-6.10013e-06	0.01606	0.03545	8.33039e-06	33.6639	0.36374
	-7.48222e-06	0.03412	0.01943	1.95606e-06	31.8664	0.23083		-6.09913e-06	0.01357	0.0338	8.32939e-06	33.6095	0.41727
	-7.48122e-06	0.03386	0.02028	1.95505e-06	31.7776	0.21479		-6.09813e-06	0.00704	0.0408	8.32839e-06	33.4894	0.45511
	-7.48022e-06	0.03275	0.02105	1.95405e-06	31.6719	0.21078		-6.09713e-06	0.00894	0.03706	8.32739e-06	33.2805	0.4099
	-7.47922e-06	0.04066	0.02306	1.95305e-06	31.6334	0.21624		-6.09613e-06	0.0085	0.0383	8.32639e-06	33.1167	0.36456
	-7.47822e-06	0.04205	0.02534	1.95205e-06	31.5483	0.22059		-6.09513e-06	0.00489	0.04066	8.32539e-06	32.9996	0.35154
	-7.47722e-06	0.03895	0.02042	1.95105e-06	31.4765	0.24269		-6.09413e-06	0.01296	0.02912	8.32439e-06	32.9496	0.30815
	-7.47622e-06	0.04355	0.02009	1.95005e-06	31.4002	0.26473		-6.09313e-06	0.0105	0.05327	8.32339e-06	33.0393	0.32378
	-7.47521e-06	0.03187	0.01928	1.94905e-06	31.343	0.28493		-6.09213e-06	0.0168	0.03343	8.32239e-06	33.0787	0.36992
	-7.47421e-06	0.03504	0.02046	1.94805e-06	31.2571	0.25477		-6.09113e-06	0.01843	0.037	8.32139e-06	33.1379	0.35299
	-7.47321e-06	0.02572	0.01028	1.94705e-06	31.1587	0.27426		-6.09012e-06	0.0209	0.0435	8.32039e-06	33.0416	0.41183
	-7.47221e-06	0.03444	0.01976	1.94605e-06	31.0508	0.29326		-6.08912e-06	0.01389	0.03679	8.31938e-06	32.9571	0.47639
	-7.47121e-06	0.03112	0.01881	1.94505e-06	30.9757	0.2607		-6.08812e-06	0.01254	0.03159	8.31838e-06	32.7699	0.45227
	-7.47021e-06	0.0325	0.0272	1.94405e-06	30.9005	0.22777		-6.08712e-06	0.00801	0.03809	8.31738e-06	32.5827	0.46272
	-7.46921e-06	0.03394	0.02835	1.94305e-06	30.7949	0.23918		-6.08612e-06	0.0053	0.0339	8.31638e-06	32.4555	0.39905
	-7.46821e-06	0.03058	0.02315	1.94205e-06	30.7446	0.24573		-6.08512e-06	0.0135	0.02881	8.31538e-06	32.4183	0.31517
	-7.46721e-06	0.03824	0.01923	1.94104e-06	30.669	0.23614		-6.08412e-06	0.01055	0.04182	8.31438e-06	32.4211	0.352
	-7.46621e-06	0.03553	0.02323	1.94004e-06	30.5858	0.24408		-6.08312e-06	0.0138	0.03626	8.31338e-06	32.5204	0.34403
	-7.46521e-06	0.02471	0.01205	1.93904e-06	30.5412	0.22817		-6.08212e-06	0.01011	0.03875	8.31238e-06	32.5803	0.34767
	-7.46421e-06	0.03664	0.02179	1.93804e-06	30.4857	0.20263		-6.08112e-06	0.01024	0.04303	8.31138e-06	32.5552	0.4513
	-7.46321e-06	0.03442	0.02328	1.93704e-06	30.3917	0.18412		-6.08012e-06	0.00603	0.03854	8.31038e-06	32.4404	0.45607
	-7.46221e-06	0.03521	0.02967	1.93604e-06	30.3343	0.18643		-6.07912e-06	0.00856	0.03301	8.30938e-06	32.2246	0.44083
	-7.46121e-06	0.03283	0.02231	1.93504e-06	30.2176	0.22134		-6.07812e-06	0.00861	0.04122	8.30837e-06	32.0453	0.43159
	-7.46021e-06	0.03955	0.01202	1.93404e-06	30.1606	0.23056		-6.07712e-06	0.00184	0.03877	8.30737e-06	31.898	0.34169
	-7.45921e-06	0.02781	0.01656	1.93304e-06	30.0733	0.22971		-6.07611e-06	0.01792	0.03481	8.30637e-06	31.8727	0.30444
	-7.45821e-06	0.03884	0.0341	1.93204e-06	29.9997	0.23611		-6.07511e-06	0.00425	0.03598	8.30537e-06	31.9378	0.27918
	-7.45721e-06	0.03302	0.0209	1.93104e-06	29.9146	0.24694		-6.07411e-06	0.0053	0.05056	8.30437e-06	31.9585	0.28671
	-7.45621e-06	0.02874	0.02422	1.93004e-06	29.8215	0.21884		-6.07311e-06	0.01602	0.03519	8.30337e-06	31.9614	0.2708
	-7.4552e-06	0.03779	0.02954	1.92904e-06	29.7591	0.24638		-6.07211e-06	0.01308	0.04206	8.30237e-06	32.0153	0.3725
	-7.4542e-06	0.02578	0.02626	1.92803e-06	29.6984	0.20528		-6.07111e-06	0.01416	0.03666	8.30137e-06	31.9	0.46299
	-7.4532e-06	0.04036	0.0198	1.92703e-06	29.5936	0.20376		-6.07011e-06	0.00911	0.03512	8.30037e-06	31.7585	0.47336
	-7.4522e-06	0.02529	0.02999	1.92603e-06	29.5307	0.20451		-6.06911e-06	0.01267	0.04848	8.29937e-06	31.5365	0.44753
	-7.4512e-06	0.02509	0.02287	1.92503e-06	29.4774	0.21968		-6.06811e-06	0.01671	0.03036	8.29837e-06	31.3951	0.42153
	-7.4502e-06	0.02589	0.03006	1.92403e-06	29.3697	0.2143		-6.06711e-06	0.0155	0.03777	8.29736e-06	31.3303	0.34731
	-7.4492e-06	0.02742	0.03039	1.92303e-06	29.3307	0.25883		-6.06611e-06	0.00981	0.02821	8.29636e-06	31.3781	0.29357
	-7.4482e-06	0.03891	0.02819	1.92203e-06	29.2278	0.26478		-6.06511e-06	0.000708621	0.02925	8.29536e-06	31.4395	0.32433
	-7.4472e-06	0.02874	0.02551	1.92103e-06	29.1452	0.23721		-6.06411e-06	0.00866	0.04047	8.29436e-06	31.4777	0.35059
	-7.4462e-06	0.03446	0.02316	1.92003e-06	29.0753	0.23517		-6.06311e-06	0.00514	0.03432	8.29336e-06	31.4663	0.38324
	-7.4452e-06	0.04219	0.02043	1.91903e-06	28.992	0.23344		-6.0621e-06	0.00787	0.04327	8.29236e-06	31.4218	0.48664
	-7.4442e-06	0.04047	0.02557	1.91803e-06	28.8988	0.21725		-6.0611e-06	0.01476	0.0401	8.29136e-06	31.2932	0.44164
	-7.4432e-06	0.03941	0.01244	1.91703e-06	28.8151	0.22017		-6.0601e-06	0.00677	0.03407	8.29036e-06	31.0662	0.46241
	-7.4422e-06	0.03213	0.02309	1.91603e-06	28.7801	0.20169		-6.0591e-06	0.0101	0.0461	8.28936e-06	30.8818	0.38271
	-7.4412e-06	0.03522	0.01602	1.91503e-06	28.7377	0.21527		-6.0581e-06	0.00408	0.04053	8.28836e-06	30.8452	0.34086
	-7.4402e-06	0.03789	0.02577	1.91403e-06	28.6494	0.19339		-6.0571e-06	0.00593	0.03299	8.28736e-06	30.8497	0.31449
	-7.4392e-06	0.03691	0.0253	1.91302e-06	28.5754	0.2063		-6.0561e-06	0.01873	0.02779	8.28635e-06	30.8758	0.30582
	-7.4382e-06	0.03321	0.01978	1.91202e-06	28.485	0.1854		-6.0551e-06	0.01035	0.04292	8.28535e-06	30.954	0.33086
	-7.4372e-06	0.03098	0.01846	1.91102e-06	28.4245	0.21641		-6.0541e-06	0.01107	0.03597	8.28435e-06	30.9476	0.41929
	-7.4362e-06	0.03865	0.02259	1.91002e-06	28.355	0.1669		-6.0531e-06	0.01801	0.03275	8.28335e-06	30.9269	0.39612
	-7.4352e-06	0.03201	0.02693	1.90902e-06	28.296	0.14896		-6.0521e-06	0.00367	0.03773	8.28235e-06	30.7802	0.46575
	-7.43419e-06	0.03735	0.02261	1.90802e-06	28.1653	0.19912		-6.0511e-06	0.00813	0.0246	8.28135e-06	30.6339	0.43554
	-7.43319e-06	0.03002	0.02362	1.90702e-06	28.0829	0.18559		-6.0501e-06	-0.00416	0.0368	8.28035e-06	30.4365	0.42943
	-7.43219e-06	0.02709	0.02392	1.90602e-06	28.0011	0.19393		-6.0491e-06	0.00212	0.0323	8.27935e-06	30.3254	0.31926
	-7.43119e-06	0.0305	0.01869	1.90502e-06	27.9394	0.16459		-6.0481e-06	0.00492	0.02076	8.27835e-06	30.3265	0.31455
	-7.43019e-06	0.03015	0.01809	1.90402e-06	27.8924	0.17925		-6.04709e-06	0.00121	0.03801	8.27735e-06	30.3085	0.28197
	-7.42919e-06	0.03145	0.01625	1.90302e-06	27.8154	0.18658		-6.04609e-06	0.01333	0.03285	8.27635e-06	30.4131	0.27627
	-7.42819e-06	0.02156	0.01383	1.90202e-06	27.7394	0.19061		-6.04509e-06	0.01173	0.03655	8.27535e-06	30.4971	0.3518
	-7.42719e-06	0.02027	0.02406	1.90102e-06	27.6735	0.21952		-6.04409e-06	0.01415	0.02412	8.27434e-06	30.4497	0.44405
	-7.42619e-06	0.03274	0.01468	1.90002e-06	27.6091	0.24114		-6.04309e-06	0.01551	0.03114	8.27334e-06	30.3183	0.4582
	-7.42519e-06	0.02139	0.02124	1.89901e-06	27.5387	0.21443		-6.04209e-06	-0.000958899	0.0305	8.27234e-06	30.1701	0.45777
	-7.42419e-06	0.0278	0.01376	1.89801e-06	27.435	0.23655		-6.04109e-06	0.00765	0.01843	8.27134e-06	30.0477	0.4602
	-7.42319e-06	0.02915	0.03303	1.89701e-06	27.3844	0.25617		-6.04009e-06	0.00942	0.03775	8.27034e-06	29.8714	0.36176
	-7.42219e-06	0.02636	0.01641	1.89601e-06	27.273	0.2332		-6.03909e-06	0.00849	0.02557	8.26934e-06	29.8526	0.33336
	-7.42119e-06	0.03478	0.0288	1.89501e-06	27.2085	0.22021		-6.03809e-06	0.00722	0.04144	8.26834e-06	29.9272	0.34895
	-7.42019e-06	0.02131	0.0244	1.89401e-06	27.1426	0.20031		-6.03709e-06	0.00511	0.02873	8.26734e-06	29.961	0.38159
	-7.41919e-06	0.0321	0.01874	1.89301e-06	27.099	0.22346		-6.03609e-06	0.01574	0.03212	8.26634e-06	29.992	0.39773
	-7.41819e-06	0.02768	0.01529	1.89201e-06	27.0148	0.22486		-6.03509e-06	0.00116	0.03999	8.26534e-06	29.991	0.45453
	-7.41719e-06	0.02395	0.02978	1.89101e-06	26.915	0.19839		-6.03409e-06	0.00688	0.02385	8.26433e-06	29.8952	0.49683
	-7.41619e-06	0.04105	0.0246	1.89001e-06	26.8399	0.2043		-6.03308e-06	0.01132	0.03789	8.26333e-06	29.7621	0.5014
	-7.41519e-06	0.02298	0.01881	1.88901e-06	26.8078	0.19023		-6.03208e-06	-0.000273842	0.03279	8.26233e-06	29.5998	0.46484
	-7.41418e-06	0.02706	0.0216	1.88801e-06	26.7478	0.19219		-6.03108e-06	-0.00591	0.03675	8.26133e-06	29.4772	0.43859
	-7.41318e-06	0.02977	0.02329	1.88701e-06	26.6437	0.24363		-6.03008e-06	0.00446	0.0323	8.26033e-06	29.3717	0.36592
	-7.41218e-06	0.03331	0.01738	1.88601e-06	26.6038	0.21929		-6.02908e-06	0.00981	0.03709	8.25933e-06	29.4508	0.3285
	-7.41118e-06	0.02765	0.0259	1.885e-06	26.5186	0.18523		-6.02808e-06	0.00998	0.04148	8.25833e-06	29.5268	0.31287
	-7.41018e-06	0.02404	0.02562	1.884e-06	26.4623	0.26081		-6.02708e-06	0.00925	0.03982	8.25733e-06	29.5473	0.35468
	-7.40918e-06	0.02802	0.03021	1.883e-06	26.3687	0.25792		-6.02608e-06	0.00378	0.03694	8.25633e-06	29.5501	0.40224
	-7.40818e-06	0.02999	0.02581	1.882e-06	26.3265	0.24451		-6.02508e-06	0.00317	0.03121	8.25533e-06	29.493	0.46908
	-7.40718e-06	0.02178	0.02409	1.881e-06	26.2791	0.22816		-6.02408e-06	0.000987247	0.0328	8.25433e-06	29.347	0.4588
	-7.40618e-06	0.02334	0.02414	1.88e-06	26.1626	0.23471		-6.02308e-06	0.00353	0.03324	8.25333e-06	29.1977	0.44886
	-7.40518e-06	0.03607	0.02176	1.879e-06	26.1034	0.23494		-6.02208e-06	-0.000470972	0.04628	8.25232e-06	29.0225	0.37756
	-7.40418e-06	0.02455	0.02421	1.878e-06	26.045	0.20281		-6.02108e-06	-0.00228	0.03596	8.25132e-06	28.9236	0.35828
	-7.40318e-06	0.03646	0.02421	1.877e-06	25.9457	0.23826		-6.02008e-06	0.000947962	0.03855	8.25032e-06	28.9617	0.3303
	-7.40218e-06	0.02848	0.02977	1.876e-06	25.8891	0.23038		-6.01908e-06	0.00303	0.03885	8.24932e-06	29.0549	0.34944
	-7.40118e-06	0.0295	0.0327	1.875e-06	25.8734	0.25361		-6.01807e-06	0.01112	0.05086	8.24832e-06	29.1017	0.32797
	-7.40018e-06	0.02566	0.02558	1.874e-06	25.8382	0.2227		-6.01707e-06	0.00299	0.04128	8.24732e-06	29.1559	0.40141
	-7.39918e-06	0.02505	0.02409	1.873e-06	25.7505	0.24553		-6.01607e-06	0.0045	0.04612	8.24632e-06	29.1284	0.44332
	-7.39818e-06	0.01978	0.02778	1.872e-06	25.6593	0.20289		-6.01507e-06	-0.00774	0.04075	8.24532e-06	28.9953	0.45013
	-7.39718e-06	0.01959	0.03437	1.87099e-06	25.6114	0.24516		-6.01407e-06	0.00385	0.03794	8.24432e-06	28.8083	0.4424
	-7.39618e-06	0.02537	0.02104	1.86999e-06	25.5167	0.26496		-6.01307e-06	0.00357	0.04422	8.24332e-06	28.628	0.39905
	-7.39518e-06	0.02729	0.02274	1.86899e-06	25.4249	0.2286		-6.01207e-06	7.27308e-05	0.03677	8.24232e-06	28.5367	0.3637
	-7.39418e-06	0.02433	0.01577	1.86799e-06	25.3478	0.2214		-6.01107e-06	0.00522	0.0399	8.24132e-06	28.5337	0.34694
	-7.39318e-06	0.02916	0.02991	1.86699e-06	25.2965	0.22753		-6.01007e-06	0.00112	0.03408	8.24031e-06	28.5816	0.34584
	-7.39217e-06	0.01676	0.02032	1.86599e-06	25.2148	0.24437		-6.00907e-06	-0.00119	0.04867	8.23931e-06	28.6177	0.34403
	-7.39117e-06	0.02487	0.0169	1.86499e-06	25.1741	0.20804		-6.00807e-06	0.00575	0.03711	8.23831e-06	28.67	0.37811
	-7.39017e-06	0.03201	0.03364	1.86399e-06	25.0957	0.2166		-6.00707e-06	0.00125	0.03992	8.23731e-06	28.6575	0.40333
	-7.38917e-06	0.03653	0.01452	1.86299e-06	25.0437	0.20346		-6.00607e-06	-0.00169	0.0407	8.23631e-06	28.579	0.4665
	-7.38817e-06	0.01023	0.02189	1.86199e-06	24.9935	0.22213		-6.00507e-06	-0.0081	0.03308	8.23531e-06	28.4077	0.45631
	-7.38717e-06	0.01838	0.02904	1.86099e-06	24.9174	0.23307		-6.00407e-06	-0.000291015	0.03817	8.23431e-06	28.2119	0.3932
	-7.38617e-06	0.02755	0.02597	1.85999e-06	24.8507	0.22734		-6.00306e-06	-0.0069	0.03886	8.23331e-06	28.1187	0.31616
	-7.38517e-06	0.0248	0.02459	1.85899e-06	24.7733	0.20252		-6.00206e-06	0.000141596	0.03355	8.23231e-06	28.0704	0.30446
	-7.38417e-06	0.02169	0.02903	1.85799e-06	24.6661	0.20177		-6.00106e-06	-0.00104	0.03486	8.23131e-06	28.1046	0.28473
	-7.38317e-06	0.02064	0.02716	1.85699e-06	24.5999	0.22571		-6.00006e-06	0.00698	0.05206	8.23031e-06	28.2358	0.27343
	-7.38217e-06	0.02521	0.03345	1.85598e-06	24.5412	0.21542		-5.99906e-06	0.004	0.04481	8.2293e-06	28.2704	0.30466
	-7.38117e-06	0.01897	0.02758	1.85498e-06	24.4858	0.23051		-5.99806e-06	-0.00259	0.06066	8.2283e-06	28.2858	0.31001
	-7.38017e-06	0.01593	0.02176	1.85398e-06	24.4177	0.20022		-5.99706e-06	-0.00142	0.0441	8.2273e-06	28.2157	0.37496
	-7.37917e-06	0.0161	0.03598	1.85298e-06	24.3467	0.19876		-5.99606e-06	0.00696	0.04381	8.2263e-06	28.0335	0.38196
	-7.37817e-06	0.01891	0.01937	1.85198e-06	24.3066	0.17292		-5.99506e-06	-0.01369	0.04204	8.2253e-06	27.8856	0.35044
	-7.37717e-06	0.01406	0.03166	1.85098e-06	24.2322	0.18099		-5.99406e-06	-0.00203	0.04103	8.2243e-06	27.7329	0.28658
	-7.37617e-06	0.02151	0.02407	1.84998e-06	24.1845	0.17238		-5.99306e-06	-0.00259	0.0414	8.2233e-06	27.7067	0.26753
	-7.37517e-06	0.00887	0.02976	1.84898e-06	24.0915	0.18569		-5.99206e-06	0.00225	0.04731	8.2223e-06	27.7362	0.31088
	-7.37417e-06	0.01459	0.01969	1.84798e-06	24.0234	0.18778		-5.99106e-06	0.00503	0.04681	8.2213e-06	27.7996	0.36118
	-7.37317e-06	0.01306	0.01957	1.84698e-06	23.9303	0.18235		-5.99006e-06	0.00161	0.0512	8.2203e-06	27.8653	0.32868
	-7.37217e-06	0.02285	0.02716	1.84598e-06	23.8635	0.20987		-5.98905e-06	0.006	0.05207	8.2193e-06	27.8882	0.38381
	-7.37117e-06	0.02304	0.03272	1.84498e-06	23.8446	0.20327		-5.98805e-06	-0.00757	0.05661	8.21829e-06	27.8312	0.41119
	-7.37016e-06	0.01637	0.02679	1.84398e-06	23.7756	0.19546		-5.98705e-06	0.000147735	0.06373	8.21729e-06	27.7235	0.41228
	-7.36916e-06	0.02438	0.02042	1.84298e-06	23.738	0.19711		-5.98605e-06	-0.00741	0.0447	8.21629e-06	27.5524	0.40178
	-7.36816e-06	0.01351	0.02733	1.84197e-06	23.6304	0.16853		-5.98505e-06	-0.01337	0.04858	8.21529e-06	27.4035	0.31928
	-7.36716e-06	0.01717	0.02734	1.84097e-06	23.541	0.21266		-5.98405e-06	-0.01254	0.04215	8.21429e-06	27.3123	0.27631
	-7.36616e-06	0.02691	0.02207	1.83997e-06	23.4897	0.20298		-5.98305e-06	-0.000918852	0.05487	8.21329e-06	27.3429	0.29008
	-7.36516e-06	0.02073	0.01807	1.83897e-06	23.4414	0.14238		-5.98205e-06	-0.01194	0.03714	8.21229e-06	27.4387	0.28687
	-7.36416e-06	0.02156	0.0245	1.83797e-06	23.368	0.15821		-5.98105e-06	-0.00258	0.0377	8.21129e-06	27.4806	0.2812
	-7.36316e-06	0.01766	0.01364	1.83697e-06	23.3238	0.16927		-5.98005e-06	0.000179907	0.03818	8.21029e-06	27.5162	0.32506
	-7.36216e-06	0.01884	0.02139	1.83597e-06	23.2631	0.1875		-5.97905e-06	-0.00934	0.06311	8.20929e-06	27.4322	0.37844
	-7.36116e-06	0.02728	0.02213	1.83497e-06	23.1928	0.18435		-5.97805e-06	-0.0069	0.04562	8.20829e-06	27.3559	0.40111
	-7.36016e-06	0.02521	0.02244	1.83397e-06	23.0915	0.16074		-5.97705e-06	-0.00666	0.06278	8.20729e-06	27.1861	0.36623
	-7.35916e-06	0.01721	0.03323	1.83297e-06	23.0349	0.18212		-5.97605e-06	-0.0045	0.04009	8.20628e-06	27.0479	0.31345
	-7.35816e-06	0.0291	0.02344	1.83197e-06	22.9505	0.14283		-5.97505e-06	-0.00361	0.0463	8.20528e-06	26.9381	0.24807
	-7.35716e-06	0.0222	0.02649	1.83097e-06	22.9072	0.1718		-5.97404e-06	-0.00256	0.0436	8.20428e-06	26.909	0.23255
	-7.35616e-06	0.03036	0.01756	1.82997e-06	22.8225	0.18109		-5.97304e-06	-0.00492	0.04137	8.20328e-06	26.9728	0.26864
	-7.35516e-06	0.02741	0.01791	1.82897e-06	22.7739	0.20076		-5.97204e-06	0.01013	0.04832	8.20228e-06	27.0146	0.26037
	-7.35416e-06	0.022	0.01743	1.82797e-06	22.722	0.19999		-5.97104e-06	0.00192	0.04095	8.20128e-06	27.1023	0.2775
	-7.35316e-06	0.03292	0.029	1.82696e-06	22.6751	0.14701		-5.97004e-06	0.000699872	0.04782	8.20028e-06	27.0696	0.32941
	-7.35216e-06	0.02557	0.02188	1.82596e-06	22.5896	0.1594		-5.96904e-06	-0.00757	0.05164	8.19928e-06	26.981	0.42165
	-7.35116e-06	0.02107	0.01228	1.82496e-06	22.5201	0.14784		-5.96804e-06	-0.00523	0.05048	8.19828e-06	26.8353	0.35417
	-7.35016e-06	0.01734	0.01644	1.82396e-06	22.4587	0.19907		-5.96704e-06	-0.00646	0.05137	8.19728e-06	26.6684	0.32738
	-7.34915e-06	0.02628	0.01942	1.82296e-06	22.4098	0.21352		-5.96604e-06	-0.01571	0.04677	8.19628e-06	26.5835	0.2623
	-7.34815e-06	0.01587	0.01061	1.82196e-06	22.3615	0.19712		-5.96504e-06	-0.01067	0.05237	8.19527e-06	26.5213	0.24673
	-7.34715e-06	0.01575	0.02342	1.82096e-06	22.2869	0.19062		-5.96404e-06	-0.00195	0.04694	8.19427e-06	26.5568	0.2706
	-7.34615e-06	0.02902	0.01903	1.81996e-06	22.217	0.22922		-5.96304e-06	-0.01542	0.05193	8.19327e-06	26.649	0.23028
	-7.34515e-06	0.01949	0.01981	1.81896e-06	22.1269	0.21512		-5.96204e-06	0.00287	0.05092	8.19227e-06	26.704	0.29663
	-7.34415e-06	0.02479	0.01916	1.81796e-06	22.077	0.21705		-5.96104e-06	-0.01285	0.06036	8.19127e-06	26.6777	0.31941
	-7.34315e-06	0.02464	0.01914	1.81696e-06	22.0107	0.21847		-5.96004e-06	-0.01069	0.05884	8.19027e-06	26.6179	0.35205
	-7.34215e-06	0.03121	0.02533	1.81596e-06	21.9429	0.22871		-5.95903e-06	-0.01883	0.04396	8.18927e-06	26.5182	0.35498
	-7.34115e-06	0.02839	0.02001	1.81496e-06	21.9296	0.22658		-5.95803e-06	-0.00751	0.05147	8.18827e-06	26.3464	0.30569
	-7.34015e-06	0.02132	0.02185	1.81396e-06	21.8451	0.21799		-5.95703e-06	-0.00858	0.03941	8.18727e-06	26.2453	0.2885
	-7.33915e-06	0.02076	0.01713	1.81296e-06	21.8245	0.21195		-5.95603e-06	-0.01442	0.04387	8.18627e-06	26.1534	0.30475
	-7.33815e-06	0.02287	0.02483	1.81195e-06	21.72	0.22651		-5.95503e-06	-0.00908	0.04224	8.18527e-06	26.1759	0.26404
	-7.33715e-06	0.0249	0.0153	1.81095e-06	21.6719	0.19612		-5.95403e-06	-0.01563	0.04526	8.18427e-06	26.2454	0.28028
	-7.33615e-06	0.0279	0.0205	1.80995e-06	21.6329	0.21622		-5.95303e-06	-0.01807	0.05042	8.18326e-06	26.3229	0.34767
	-7.33515e-06	0.02014	0.01902	1.80895e-06	21.5506	0.19008		-5.95203e-06	-0.00817	0.05352	8.18226e-06	26.3334	0.35489
	-7.33415e-06	0.0176	0.0231	1.80795e-06	21.4792	0.20562		-5.95103e-06	-0.0143	0.05347	8.18126e-06	26.2735	0.39173
	-7.33315e-06	0.01051	0.01914	1.80695e-06	21.4257	0.19333		-5.95003e-06	-0.00774	0.04764	8.18026e-06	26.1742	0.35935
	-7.33215e-06	0.01738	0.0133	1.80595e-06	21.366	0.21238		-5.94903e-06	-0.00342	0.05962	8.17926e-06	26.0394	0.32692
	-7.33115e-06	0.0133	0.0291	1.80495e-06	21.3119	0.19396		-5.94803e-06	-0.01168	0.05716	8.17826e-06	25.9106	0.31855
	-7.33015e-06	0.0181	0.02957	1.80395e-06	21.2706	0.18368		-5.94703e-06	-0.00831	0.03944	8.17726e-06	25.8545	0.27916
	-7.32915e-06	0.012	0.00695	1.80295e-06	21.2131	0.18112		-5.94603e-06	-0.00465	0.05949	8.17626e-06	25.8189	0.27212
	-7.32815e-06	0.02049	0.02249	1.80195e-06	21.1604	0.2026		-5.94503e-06	-0.01375	0.05537	8.17526e-06	25.8619	0.2311
	-7.32715e-06	0.00953	0.02354	1.80095e-06	21.1011	0.17312		-5.94402e-06	-0.0149	0.05444	8.17426e-06	25.9714	0.22343
	-7.32614e-06	0.01575	0.02064	1.79995e-06	21.0425	0.1814		-5.94302e-06	-0.01022	0.04572	8.17326e-06	25.9829	0.24398
	-7.32514e-06	0.01991	0.03204	1.79895e-06	20.9761	0.16704		-5.94202e-06	-0.01257	0.05317	8.17226e-06	25.9843	0.32081
	-7.32414e-06	0.01524	0.02539	1.79795e-06	20.9326	0.17069		-5.94102e-06	-0.0112	0.03941	8.17125e-06	25.8518	0.35032
	-7.32314e-06	0.01623	0.01604	1.79694e-06	20.8766	0.16219		-5.94002e-06	-0.01324	0.04791	8.17025e-06	25.7248	0.32773
	-7.32214e-06	0.017	0.01196	1.79594e-06	20.8247	0.16048		-5.93902e-06	-0.01686	0.04934	8.16925e-06	25.5661	0.31473
	-7.32114e-06	0.01896	0.01449	1.79494e-06	20.7382	0.164		-5.93802e-06	-0.02451	0.0551	8.16825e-06	25.4606	0.32484
	-7.32014e-06	0.03019	0.02279	1.79394e-06	20.6626	0.21354		-5.93702e-06	-0.00833	0.04998	8.16725e-06	25.4656	0.36685
	-7.31914e-06	0.01579	0.01548	1.79294e-06	20.6018	0.19426		-5.93602e-06	-0.01588	0.05328	8.16625e-06	25.483	0.32894
	-7.31814e-06	0.01705	0.02036	1.79194e-06	20.5306	0.20892		-5.93502e-06	-0.02143	0.05086	8.16525e-06	25.5542	0.33675
	-7.31714e-06	0.02898	0.024	1.79094e-06	20.4901	0.19011		-5.93402e-06	-0.00778	0.06122	8.16425e-06	25.5825	0.2964
	-7.31614e-06	0.02485	0.02559	1.78994e-06	20.4438	0.21647		-5.93302e-06	-0.00981	0.06195	8.16325e-06	25.5652	0.35296
	-7.31514e-06	0.02482	0.02281	1.78894e-06	20.3658	0.1799		-5.93202e-06	-0.01078	0.05514	8.16225e-06	25.5095	0.38889
	-7.31414e-06	0.01571	0.01796	1.78794e-06	20.3313	0.18308		-5.93102e-06	-0.00873	0.06669	8.16125e-06	25.3457	0.39801
	-7.31314e-06	0.02521	0.01671	1.78694e-06	20.2659	0.24418		-5.93002e-06	-0.02037	0.05842	8.16024e-06	25.2204	0.34939
	-7.31214e-06	0.02459	0.01192	1.78594e-06	20.2036	0.24517		-5.92901e-06	-0.01538	0.06097	8.15924e-06	25.1648	0.33567
	-7.31114e-06	0.03109	0.01727	1.78494e-06	20.1258	0.22707		-5.92801e-06	-0.00808	0.05392	8.15824e-06	25.1398	0.34572
	-7.31014e-06	0.01461	0.00639	1.78394e-06	20.09	0.17922		-5.92701e-06	0.000368328	0.06095	8.15724e-06	25.1448	0.36449
	-7.30914e-06	0.0213	0.01005	1.78294e-06	20.0216	0.17637		-5.92601e-06	-0.01872	0.06433	8.15624e-06	25.2306	0.34658
	-7.30814e-06	0.02187	0.0214	1.78194e-06	19.9698	0.18481		-5.92501e-06	-0.00735	0.05481	8.15524e-06	25.2943	0.35771
	-7.30714e-06	0.02659	0.02517	1.78093e-06	19.9467	0.20845		-5.92401e-06	-0.01086	0.06986	8.15424e-06	25.2729	0.32664
	-7.30614e-06	0.02584	0.02327	1.77993e-06	19.8774	0.1706		-5.92301e-06	-0.01592	0.05659	8.15324e-06	25.2274	0.37227
	-7.30514e-06	0.01964	0.01208	1.77893e-06	19.8069	0.21951		-5.92201e-06	-0.01927	0.06186	8.15224e-06	25.0857	0.35851
	-7.30413e-06	0.01418	0.01501	1.77793e-06	19.7468	0.22422		-5.92101e-06	-0.02912	0.05626	8.15124e-06	24.9422	0.39038
	-7.30313e-06	0.02069	0.02178	1.77693e-06	19.6837	0.18585		-5.92001e-06	-0.02236	0.05706	8.15024e-06	24.8208	0.36624
	-7.30213e-06	0.02021	0.02472	1.77593e-06	19.6207	0.1805		-5.91901e-06	-0.02028	0.06552	8.14924e-06	24.781	0.39796
	-7.30113e-06	0.01462	0.01956	1.77493e-06	19.5585	0.14754		-5.91801e-06	-0.01953	0.06209	8.14824e-06	24.798	0.42703
	-7.30013e-06	0.01183	0.01363	1.77393e-06	19.5372	0.13538		-5.91701e-06	-0.00392	0.05878	8.14723e-06	24.8748	0.43291
	-7.29913e-06	0.02014	0.0139	1.77293e-06	19.455	0.17652		-5.91601e-06	-0.00885	0.06547	8.14623e-06	24.9255	0.39069
	-7.29813e-06	0.01361	0.01651	1.77193e-06	19.3609	0.17347		-5.91501e-06	-0.01266	0.06556	8.14523e-06	24.9449	0.38291
	-7.29713e-06	0.01183	0.01717	1.77093e-06	19.3341	0.15724		-5.91401e-06	-0.01139	0.06749	8.14423e-06	24.9274	0.41908
	-7.29613e-06	0.01884	0.01755	1.76993e-06	19.2928	0.17217		-5.913e-06	-0.01399	0.05546	8.14323e-06	24.8187	0.4076
	-7.29513e-06	0.0136	0.02407	1.76893e-06	19.1975	0.20229		-5.912e-06	-0.01032	0.0669	8.14223e-06	24.6468	0.37272
	-7.29413e-06	0.02552	0.01162	1.76793e-06	19.1754	0.21969		-5.911e-06	-0.00832	0.04976	8.14123e-06	24.5205	0.28375
	-7.29313e-06	0.01456	0.01507	1.76693e-06	19.1501	0.23422		-5.91e-06	-0.01837	0.05436	8.14023e-06	24.4252	0.29989
	-7.29213e-06	0.03051	0.01277	1.76592e-06	19.0978	0.24981		-5.909e-06	-0.01714	0.0592	8.13923e-06	24.4554	0.32248
	-7.29113e-06	0.01991	0.02144	1.76492e-06	19.0709	0.24652		-5.908e-06	-0.01831	0.05607	8.13823e-06	24.5164	0.35001
	-7.29013e-06	0.01337	0.01371	1.76392e-06	19.0142	0.23719		-5.907e-06	-0.00953	0.06607	8.13723e-06	24.6204	0.29823
	-7.28913e-06	0.02161	0.01433	1.76292e-06	18.9333	0.26296		-5.906e-06	-0.02319	0.05426	8.13623e-06	24.6319	0.31222
	-7.28813e-06	0.0322	0.02083	1.76192e-06	18.9108	0.21791		-5.905e-06	-0.01276	0.06138	8.13522e-06	24.625	0.32444
	-7.28713e-06	0.02754	0.01728	1.76092e-06	18.8388	0.18012		-5.904e-06	-0.01934	0.06418	8.13422e-06	24.5303	0.33082
	-7.28613e-06	0.01499	0.01258	1.75992e-06	18.7545	0.16267		-5.903e-06	-0.01753	0.05909	8.13322e-06	24.3639	0.33487
	-7.28513e-06	0.02667	0.01932	1.75892e-06	18.7208	0.19263		-5.902e-06	-0.02927	0.06242	8.13222e-06	24.2085	0.30645
	-7.28413e-06	0.02387	0.01627	1.75792e-06	18.6474	0.19014		-5.901e-06	-0.02058	0.05428	8.13122e-06	24.1208	0.30309
	-7.28313e-06	0.034	0.01786	1.75692e-06	18.5865	0.22601		-5.9e-06	-0.01919	0.06998	8.13022e-06	24.139	0.32113
	-7.28212e-06	0.01031	0.02683	1.75592e-06	18.5508	0.22238		-5.899e-06	-0.03103	0.05656	8.12922e-06	24.1937	0.32168
	-7.28112e-06	0.02703	0.01993	1.75492e-06	18.5097	0.22569		-5.89799e-06	-0.02329	0.06702	8.12822e-06	24.2291	0.31504
	-7.28012e-06	0.02335	0.02995	1.75392e-06	18.4766	0.22125		-5.89699e-06	-0.01637	0.06832	8.12722e-06	24.3035	0.33581
	-7.27912e-06	0.01852	0.02385	1.75292e-06	18.385	0.22245		-5.89599e-06	-0.02513	0.07575	8.12622e-06	24.2734	0.3449
	-7.27812e-06	0.01528	0.03117	1.75192e-06	18.3205	0.19663		-5.89499e-06	-0.02705	0.07171	8.12522e-06	24.1783	0.37589
	-7.27712e-06	0.02108	0.02364	1.75092e-06	18.2759	0.19915		-5.89399e-06	-0.02993	0.0676	8.12422e-06	24.1025	0.36092
	-7.27612e-06	0.02153	0.01824	1.74991e-06	18.2226	0.19371		-5.89299e-06	-0.02288	0.0688	8.12321e-06	23.9702	0.37122
	-7.27512e-06	0.01539	0.01241	1.74891e-06	18.1809	0.15731		-5.89199e-06	-0.02392	0.05148	8.12221e-06	23.8705	0.34321
	-7.27412e-06	0.00399	0.01936	1.74791e-06	18.1183	0.14451		-5.89099e-06	-0.0178	0.05455	8.12121e-06	23.8088	0.3729
	-7.27312e-06	0.03074	0.0215	1.74691e-06	18.0599	0.16133		-5.88999e-06	-0.01769	0.05381	8.12021e-06	23.8448	0.3325
	-7.27212e-06	0.02354	0.02801	1.74591e-06	18.0097	0.14779		-5.88899e-06	-0.02591	0.05536	8.11921e-06	23.9289	0.33499
	-7.27112e-06	0.01826	0.01573	1.74491e-06	17.9634	0.14002		-5.88799e-06	-0.03711	0.05985	8.11821e-06	23.9566	0.3217
	-7.27012e-06	0.02024	0.02162	1.74391e-06	17.9127	0.16128		-5.88699e-06	-0.02457	0.06162	8.11721e-06	23.972	0.38438
	-7.26912e-06	0.01129	0.02546	1.74291e-06	17.8856	0.18568		-5.88599e-06	-0.02776	0.05434	8.11621e-06	23.925	0.41186
	-7.26812e-06	0.01962	0.02536	1.74191e-06	17.8285	0.19088		-5.88499e-06	-0.01671	0.05186	8.11521e-06	23.8366	0.34449
	-7.26712e-06	0.02233	0.01432	1.74091e-06	17.7866	0.19066		-5.88399e-06	-0.02403	0.05112	8.11421e-06	23.6954	0.33248
	-7.26612e-06	0.0171	0.02621	1.73991e-06	17.7236	0.22925		-5.88299e-06	-0.01662	0.05923	8.11321e-06	23.5784	0.37779
	-7.26512e-06	0.01148	0.01722	1.73891e-06	17.6925	0.23274		-5.88198e-06	-0.01283	0.07071	8.11221e-06	23.5296	0.35693
	-7.26412e-06	0.01938	0.02402	1.73791e-06	17.6317	0.217		-5.88098e-06	-0.02651	0.05941	8.1112e-06	23.5065	0.35524
	-7.26312e-06	0.01347	0.02258	1.73691e-06	17.5486	0.17725		-5.87998e-06	-0.02824	0.05378	8.1102e-06	23.5621	0.36537
	-7.26212e-06	0.0233	0.01379	1.73591e-06	17.4662	0.16644		-5.87898e-06	-0.01236	0.05519	8.1092e-06	23.6637	0.38301
	-7.26112e-06	0.02099	0.01919	1.7349e-06	17.4273	0.18771		-5.87798e-06	-0.01278	0.06022	8.1082e-06	23.7161	0.36863
	-7.26012e-06	0.01976	0.02246	1.7339e-06	17.3878	0.20445		-5.87698e-06	-0.01521	0.06217	8.1072e-06	23.6528	0.35211
	-7.25911e-06	0.0249	0.0144	1.7329e-06	17.355	0.1924		-5.87598e-06	-0.01737	0.06462	8.1062e-06	23.5274	0.3488
	-7.25811e-06	0.01757	0.02655	1.7319e-06	17.309	0.16214		-5.87498e-06	-0.01663	0.06335	8.1052e-06	23.3881	0.33996
	-7.25711e-06	0.01276	0.02675	1.7309e-06	17.2505	0.18424		-5.87398e-06	-0.00975	0.0534	8.1042e-06	23.3189	0.33133
	-7.25611e-06	0.02991	0.02015	1.7299e-06	17.1852	0.18685		-5.87298e-06	-0.02117	0.05355	8.1032e-06	23.2612	0.31121
	-7.25511e-06	0.01298	0.01544	1.7289e-06	17.103	0.18485		-5.87198e-06	-0.01719	0.07316	8.1022e-06	23.2401	0.34909
	-7.25411e-06	0.03191	0.02131	1.7279e-06	17.0611	0.1882		-5.87098e-06	-0.01678	0.05975	8.1012e-06	23.3012	0.29935
	-7.25311e-06	0.02111	0.02457	1.7269e-06	17.0398	0.14848		-5.86998e-06	-0.01515	0.068	8.1002e-06	23.3714	0.31014
	-7.25211e-06	0.0149	0.02567	1.7259e-06	17.0004	0.18313		-5.86898e-06	-0.02153	0.06636	8.0992e-06	23.4348	0.34317
	-7.25111e-06	0.01582	0.02052	1.7249e-06	16.9615	0.19749		-5.86798e-06	-0.00207	0.05853	8.09819e-06	23.3858	0.34232
	-7.25011e-06	0.01993	0.01303	1.7239e-06	16.8853	0.17548		-5.86698e-06	-0.01413	0.05625	8.09719e-06	23.2466	0.32277
	-7.24911e-06	0.02224	0.01312	1.7229e-06	16.8056	0.16781		-5.86597e-06	-0.01773	0.05501	8.09619e-06	23.1465	0.28
	-7.24811e-06	0.01719	0.01908	1.7219e-06	16.7876	0.1694		-5.86497e-06	-0.02441	0.05545	8.09519e-06	23.0025	0.27064
	-7.24711e-06	0.02133	0.01274	1.7209e-06	16.7218	0.17107		-5.86397e-06	-0.01148	0.05175	8.09419e-06	22.9585	0.26846
	-7.24611e-06	0.03014	0.01839	1.7199e-06	16.6669	0.1746		-5.86297e-06	-0.00785	0.0594	8.09319e-06	22.9742	0.30695
	-7.24511e-06	0.01447	0.02419	1.71889e-06	16.5898	0.16118		-5.86197e-06	-0.01072	0.06747	8.09219e-06	23.0271	0.28188
	-7.24411e-06	0.02101	0.01599	1.71789e-06	16.5584	0.17765		-5.86097e-06	-0.01712	0.05537	8.09119e-06	23.0963	0.30385
	-7.24311e-06	0.02687	0.0176	1.71689e-06	16.5154	0.17964		-5.85997e-06	-0.01121	0.06207	8.09019e-06	23.1404	0.31587
	-7.24211e-06	0.01511	0.02397	1.71589e-06	16.463	0.19018		-5.85897e-06	-0.01703	0.06858	8.08919e-06	23.146	0.31727
	-7.24111e-06	0.02399	0.0188	1.71489e-06	16.4202	0.17476		-5.85797e-06	-0.01663	0.06855	8.08819e-06	23.0671	0.29721
	-7.24011e-06	0.02286	0.03218	1.71389e-06	16.3925	0.17401		-5.85697e-06	-0.01615	0.06377	8.08719e-06	22.9294	0.27783
	-7.23911e-06	0.01979	0.01636	1.71289e-06	16.3643	0.11612		-5.85597e-06	-0.02681	0.05196	8.08618e-06	22.8163	0.24034
	-7.23811e-06	0.02093	0.01934	1.71189e-06	16.2814	0.15305		-5.85497e-06	-0.02512	0.06361	8.08518e-06	22.7547	0.26349
	-7.23711e-06	0.02008	0.02822	1.71089e-06	16.265	0.14895		-5.85397e-06	-0.01289	0.06004	8.08418e-06	22.7282	0.30743
	-7.23611e-06	0.01162	0.02028	1.70989e-06	16.189	0.1629		-5.85297e-06	-0.01888	0.05291	8.08318e-06	22.7282	0.34827
	-7.2351e-06	0.02489	0.02685	1.70889e-06	16.147	0.16428		-5.85197e-06	-0.0156	0.05402	8.08218e-06	22.7878	0.31533
	-7.2341e-06	0.01553	0.0251	1.70789e-06	16.1203	0.17009		-5.85097e-06	-0.01977	0.0541	8.08118e-06	22.8732	0.28502
	-7.2331e-06	0.00807	0.01549	1.70689e-06	16.077	0.20059		-5.84996e-06	-0.01394	0.05881	8.08018e-06	22.8817	0.31701
	-7.2321e-06	0.0265	0.02102	1.70589e-06	15.9943	0.18876		-5.84896e-06	-0.02602	0.05704	8.07918e-06	22.8695	0.2966
	-7.2311e-06	0.02193	0.00499	1.70489e-06	15.9712	0.22985		-5.84796e-06	-0.01077	0.06021	8.07818e-06	22.6923	0.26292
	-7.2301e-06	0.02758	0.02762	1.70389e-06	15.9187	0.20865		-5.84696e-06	-0.01794	0.04702	8.07718e-06	22.6017	0.27852
	-7.2291e-06	0.02638	0.0159	1.70288e-06	15.873	0.17652		-5.84596e-06	-0.00996	0.04699	8.07618e-06	22.5064	0.33341
	-7.2281e-06	0.01536	0.02009	1.70188e-06	15.8212	0.20222		-5.84496e-06	-0.02078	0.04683	8.07518e-06	22.4728	0.35219
	-7.2271e-06	0.03035	0.01802	1.70088e-06	15.748	0.16864		-5.84396e-06	-0.01924	0.04357	8.07417e-06	22.537	0.41189
	-7.2261e-06	0.01727	0.02447	1.69988e-06	15.7191	0.17755		-5.84296e-06	-0.02311	0.04563	8.07317e-06	22.6117	0.403
	-7.2251e-06	0.02566	0.01579	1.69888e-06	15.6763	0.15986		-5.84196e-06	-0.0247	0.05498	8.07217e-06	22.691	0.36516
	-7.2241e-06	0.02907	0.02216	1.69788e-06	15.6237	0.17668		-5.84096e-06	-0.01347	0.05087	8.07117e-06	22.6897	0.34322
	-7.2231e-06	0.02061	0.02575	1.69688e-06	15.5824	0.16749		-5.83996e-06	-0.01796	0.04591	8.07017e-06	22.6236	0.316
	-7.2221e-06	0.0303	0.0158	1.69588e-06	15.5347	0.15329		-5.83896e-06	-0.02719	0.04801	8.06917e-06	22.4964	0.27828
	-7.2211e-06	0.02492	0.00852	1.69488e-06	15.4843	0.13401		-5.83796e-06	-0.01515	0.03963	8.06817e-06	22.4298	0.29212
	-7.2201e-06	0.02057	0.00745	1.69388e-06	15.4454	0.16188		-5.83696e-06	-0.02067	0.04653	8.06717e-06	22.3071	0.29081
	-7.2191e-06	0.02878	0.01312	1.69288e-06	15.3948	0.15336		-5.83596e-06	-0.02009	0.03316	8.06617e-06	22.2214	0.32699
	-7.2181e-06	0.02669	0.01582	1.69188e-06	15.3239	0.19041		-5.83495e-06	-0.01976	0.04718	8.06517e-06	22.2486	0.36513
	-7.2171e-06	0.01285	0.01262	1.69088e-06	15.276	0.16349		-5.83395e-06	-0.014	0.05194	8.06417e-06	22.3072	0.38937
	-7.2161e-06	0.01844	0.01189	1.68988e-06	15.2724	0.17506		-5.83295e-06	-0.01929	0.04254	8.06317e-06	22.3261	0.33237
	-7.2151e-06	0.02638	0.01714	1.68888e-06	15.2176	0.15137		-5.83195e-06	-0.01384	0.04742	8.06216e-06	22.3739	0.26618
	-7.2141e-06	0.03035	0.0131	1.68788e-06	15.1308	0.1718		-5.83095e-06	-0.0198	0.04869	8.06116e-06	22.342	0.26007
	-7.2131e-06	0.02604	0.02174	1.68688e-06	15.0994	0.19556		-5.82995e-06	-0.01642	0.05333	8.06016e-06	22.3085	0.23327
	-7.21209e-06	0.02431	0.01899	1.68587e-06	15.0401	0.19182		-5.82895e-06	-0.01719	0.05686	8.05916e-06	22.1621	0.24235
	-7.21109e-06	0.01817	0.0144	1.68487e-06	14.9739	0.17921		-5.82795e-06	-0.02151	0.03882	8.05816e-06	22.0466	0.28672
	-7.21009e-06	0.01564	0.01075	1.68387e-06	14.9328	0.19136		-5.82695e-06	-0.01516	0.04111	8.05716e-06	21.9683	0.32194
	-7.20909e-06	0.02702	0.01858	1.68287e-06	14.9095	0.1886		-5.82595e-06	-0.01652	0.05062	8.05616e-06	21.9749	0.39041
	-7.20809e-06	0.02106	0.01788	1.68187e-06	14.8337	0.16547		-5.82495e-06	-0.01993	0.02926	8.05516e-06	22.0299	0.37222
	-7.20709e-06	0.02078	0.01459	1.68087e-06	14.8177	0.23707		-5.82395e-06	-0.01321	0.03871	8.05416e-06	22.0872	0.34754
	-7.20609e-06	0.02374	0.02089	1.67987e-06	14.7833	0.21517		-5.82295e-06	-0.01328	0.04525	8.05316e-06	22.1327	0.30375
	-7.20509e-06	0.0265	0.01856	1.67887e-06	14.7383	0.20569		-5.82195e-06	-0.01829	0.03795	8.05216e-06	22.109	0.27388
	-7.20409e-06	0.02368	0.02703	1.67787e-06	14.6694	0.19983		-5.82095e-06	-0.01905	0.04851	8.05116e-06	22.0229	0.27107
	-7.20309e-06	0.02388	0.0055	1.67687e-06	14.6713	0.17184		-5.81995e-06	-0.01873	0.03773	8.05016e-06	21.9275	0.26134
	-7.20209e-06	0.02583	0.01557	1.67587e-06	14.6205	0.17799		-5.81894e-06	-0.01615	0.03398	8.04915e-06	21.834	0.26471
	-7.20109e-06	0.02422	0.02289	1.67487e-06	14.5825	0.15538		-5.81794e-06	-0.0112	0.0346	8.04815e-06	21.7059	0.30418
	-7.20009e-06	0.02359	0.01091	1.67387e-06	14.5274	0.1732		-5.81694e-06	-0.01288	0.03388	8.04715e-06	21.7075	0.33628
	-7.19909e-06	0.03088	0.01608	1.67287e-06	14.4789	0.1802		-5.81594e-06	-0.00596	0.03339	8.04615e-06	21.7777	0.35258
	-7.19809e-06	0.03317	0.00791	1.67187e-06	14.4213	0.17422		-5.81494e-06	-0.0149	0.03178	8.04515e-06	21.8452	0.29297
	-7.19709e-06	0.03285	0.02564	1.67087e-06	14.4201	0.16523		-5.81394e-06	-0.00862	0.0386	8.04415e-06	21.8901	0.26546
	-7.19609e-06	0.02996	0.01895	1.66986e-06	14.3519	0.15069		-5.81294e-06	-0.01382	0.04324	8.04315e-06	21.8821	0.2345
	-7.19509e-06	0.02726	0.0146	1.66886e-06	14.2901	0.18395		-5.81194e-06	-0.01001	0.04619	8.04215e-06	21.8421	0.23639
	-7.19409e-06	0.02715	0.01315	1.66786e-06	14.2825	0.20176		-5.81094e-06	-0.01013	0.03802	8.04115e-06	21.6989	0.23875
	-7.19309e-06	0.02255	0.02369	1.66686e-06	14.2513	0.19126		-5.80994e-06	-0.0161	0.03871	8.04015e-06	21.5763	0.29578
	-7.19209e-06	0.0208	0.01047	1.66586e-06	14.1776	0.1694		-5.80894e-06	-0.02184	0.04089	8.03915e-06	21.5225	0.31423
	-7.19109e-06	0.01541	0.01323	1.66486e-06	14.1219	0.17956		-5.80794e-06	-0.02233	0.03214	8.03815e-06	21.5038	0.34526
	-7.19009e-06	0.02584	0.02227	1.66386e-06	14.0813	0.17955		-5.80694e-06	-0.00594	0.0415	8.03714e-06	21.49	0.33334
	-7.18909e-06	0.02883	0.01674	1.66286e-06	14.0446	0.16721		-5.80594e-06	-0.01422	0.0335	8.03614e-06	21.5366	0.37228
	-7.18809e-06	0.02318	0.01381	1.66186e-06	14.0433	0.20031		-5.80494e-06	-0.00831	0.0313	8.03514e-06	21.6308	0.32853
	-7.18708e-06	0.02443	0.01553	1.66086e-06	13.9445	0.19751		-5.80394e-06	-0.01808	0.03415	8.03414e-06	21.6396	0.32337
	-7.18608e-06	0.01561	0.02236	1.65986e-06	13.9042	0.17958		-5.80294e-06	-0.01228	0.03978	8.03314e-06	21.6071	0.34861
	-7.18508e-06	0.01995	0.00771	1.65886e-06	13.8676	0.19553		-5.80193e-06	-0.01698	0.03572	8.03214e-06	21.5278	0.35122
	-7.18408e-06	0.02124	0.01612	1.65786e-06	13.8566	0.17421		-5.80093e-06	-0.00568	0.03238	8.03114e-06	21.3952	0.33714
	-7.18308e-06	0.01962	0.01441	1.65686e-06	13.8156	0.17399		-5.79993e-06	-0.00545	0.03971	8.03014e-06	21.2821	0.37619
	-7.18208e-06	0.02402	0.01472	1.65586e-06	13.7458	0.18157		-5.79893e-06	-0.0128	0.04104	8.02914e-06	21.2816	0.39444
	-7.18108e-06	0.01513	0.01427	1.65486e-06	13.7325	0.16852		-5.79793e-06	-0.01079	0.04129	8.02814e-06	21.2879	0.44617
	-7.18008e-06	0.02462	0.01741	1.65386e-06	13.6802	0.17827		-5.79693e-06	-0.00765	0.03182	8.02714e-06	21.3464	0.43141
	-7.17908e-06	0.01995	0.01829	1.65285e-06	13.6326	0.19224		-5.79593e-06	-0.007	0.03722	8.02614e-06	21.3719	0.40901
	-7.17808e-06	0.01047	0.01957	1.65185e-06	13.5575	0.19912		-5.79493e-06	-0.00247	0.03595	8.02514e-06	21.3823	0.40841
	-7.17708e-06	0.02108	0.01867	1.65085e-06	13.505	0.21153		-5.79393e-06	0.000219578	0.04227	8.02413e-06	21.3668	0.3489
	-7.17608e-06	0.02377	0.01732	1.64985e-06	13.4596	0.20759		-5.79293e-06	-0.01433	0.04071	8.02313e-06	21.2833	0.39303
	-7.17508e-06	0.01677	0.01217	1.64885e-06	13.4138	0.20116		-5.79193e-06	-0.01138	0.05517	8.02213e-06	21.1911	0.37552
	-7.17408e-06	0.02636	0.01328	1.64785e-06	13.375	0.22403		-5.79093e-06	-0.01847	0.02337	8.02113e-06	21.0845	0.38863
	-7.17308e-06	0.02094	0.03016	1.64685e-06	13.325	0.20655		-5.78993e-06	-0.0043	0.03842	8.02013e-06	21.0465	0.42718
	-7.17208e-06	0.01683	0.01009	1.64585e-06	13.2563	0.20406		-5.78893e-06	-0.00612	0.03827	8.01913e-06	21.0263	0.45447
	-7.17108e-06	0.02007	0.02026	1.64485e-06	13.2457	0.17122		-5.78793e-06	-0.00017746	0.047	8.01813e-06	21.0464	0.44818
	-7.17008e-06	0.01881	0.01909	1.64385e-06	13.2119	0.16559		-5.78693e-06	-0.00446	0.03186	8.01713e-06	21.1475	0.4009
	-7.16908e-06	0.02755	0.0201	1.64285e-06	13.2068	0.19942		-5.78593e-06	-0.00561	0.04302	8.01613e-06	21.2194	0.3857
	-7.16808e-06	0.02194	0.0147	1.64185e-06	13.1536	0.19654		-5.78492e-06	-0.00456	0.04451	8.01513e-06	21.2075	0.41243
	-7.16708e-06	0.02591	0.0237	1.64085e-06	13.1039	0.18617		-5.78392e-06	-0.00823	0.04761	8.01413e-06	21.1166	0.44578
	-7.16608e-06	0.02898	0.01892	1.63985e-06	13.0473	0.20111		-5.78292e-06	-0.00643	0.03808	8.01313e-06	21.0025	0.44053
	-7.16508e-06	0.02753	0.01123	1.63885e-06	12.9771	0.19443		-5.78192e-06	-0.00885	0.04575	8.01212e-06	20.9209	0.42105
	-7.16408e-06	0.01159	0.02191	1.63785e-06	12.9117	0.1697		-5.78092e-06	-0.00955	0.05628	8.01112e-06	20.8988	0.4252
	-7.16307e-06	0.02556	0.01415	1.63685e-06	12.8859	0.19476		-5.77992e-06	-0.000996178	0.03592	8.01012e-06	20.8767	0.45299
	-7.16207e-06	0.02635	0.0067	1.63584e-06	12.8701	0.18748		-5.77892e-06	0.00367	0.0461	8.00912e-06	20.9051	0.44465
	-7.16107e-06	0.02992	0.02396	1.63484e-06	12.8656	0.19443		-5.77792e-06	-0.00992	0.04434	8.00812e-06	20.9699	0.47978
	-7.16007e-06	0.01338	0.0075	1.63384e-06	12.8094	0.17293		-5.77692e-06	-0.0063	0.04429	8.00712e-06	21.0151	0.44857
	-7.15907e-06	0.0143	0.02075	1.63284e-06	12.7724	0.14806		-5.77592e-06	-0.00409	0.0416	8.00612e-06	20.9919	0.41557
	-7.15807e-06	0.027	0.02267	1.63184e-06	12.7454	0.17044		-5.77492e-06	-0.01432	0.03063	8.00512e-06	20.9411	0.4451
	-7.15707e-06	0.02371	0.01771	1.63084e-06	12.6905	0.1753		-5.77392e-06	-0.00657	0.03615	8.00412e-06	20.8599	0.39696
	-7.15607e-06	0.0257	0.01804	1.62984e-06	12.6662	0.16548		-5.77292e-06	-0.00432	0.05138	8.00312e-06	20.7328	0.44435
	-7.15507e-06	0.01987	0.02021	1.62884e-06	12.6084	0.18179		-5.77192e-06	-0.0049	0.03426	8.00212e-06	20.6506	0.46497
	-7.15407e-06	0.01925	0.02542	1.62784e-06	12.5586	0.18132		-5.77092e-06	-0.00433	0.04291	8.00112e-06	20.6375	0.50403
	-7.15307e-06	0.02353	0.01909	1.62684e-06	12.5138	0.1804		-5.76992e-06	-0.00772	0.03786	8.00012e-06	20.6764	0.51674
	-7.15207e-06	0.0211	0.01562	1.62584e-06	12.4775	0.16459		-5.76891e-06	0.00443	0.04055	7.99911e-06	20.7473	0.49104
	-7.15107e-06	0.029	0.02033	1.62484e-06	12.3717	0.1328		-5.76791e-06	0.002	0.04545	7.99811e-06	20.7692	0.49715
	-7.15007e-06	0.01822	0.01799	1.62384e-06	12.3724	0.12643		-5.76691e-06	-0.00338	0.04064	7.99711e-06	20.8085	0.49265
	-7.14907e-06	0.01871	0.03535	1.62284e-06	12.3626	0.19219		-5.76591e-06	-0.00462	0.05332	7.99611e-06	20.7648	0.46046
	-7.14807e-06	0.0168	0.02365	1.62184e-06	12.2927	0.1843		-5.76491e-06	-0.00391	0.03068	7.99511e-06	20.6888	0.46757
	-7.14707e-06	0.01273	0.01676	1.62084e-06	12.2553	0.15678		-5.76391e-06	-0.00658	0.04266	7.99411e-06	20.5696	0.45098
	-7.14607e-06	0.01392	0.01648	1.61984e-06	12.1954	0.18829		-5.76291e-06	-0.01216	0.0449	7.99311e-06	20.4719	0.49064
	-7.14507e-06	0.01714	0.02008	1.61883e-06	12.1863	0.17805		-5.76191e-06	-0.01228	0.04941	7.99211e-06	20.4309	0.50734
	-7.14407e-06	0.00773	0.02309	1.61783e-06	12.1672	0.21656		-5.76091e-06	-0.00768	0.04485	7.99111e-06	20.4238	0.46802
	-7.14307e-06	0.02042	0.01761	1.61683e-06	12.1233	0.21123		-5.75991e-06	-0.000814088	0.05423	7.99011e-06	20.4768	0.50521
	-7.14207e-06	0.01103	0.02214	1.61583e-06	12.0819	0.1966		-5.75891e-06	-0.01092	0.03723	7.98911e-06	20.5215	0.5218
	-7.14107e-06	0.00642	0.01415	1.61483e-06	12.0454	0.19015		-5.75791e-06	-0.00547	0.04922	7.98811e-06	20.5201	0.47107
	-7.14007e-06	0.01314	0.01846	1.61383e-06	12.0278	0.18273		-5.75691e-06	-0.00929	0.04741	7.98711e-06	20.5029	0.47095
	-7.13907e-06	0.01788	0.02996	1.61283e-06	11.9726	0.19817		-5.75591e-06	-0.01102	0.04728	7.98611e-06	20.4342	0.48369
	-7.13807e-06	0.01585	0.00947	1.61183e-06	11.9205	0.17758		-5.75491e-06	-0.00904	0.04208	7.9851e-06	20.3259	0.44111
	-7.13707e-06	0.01802	0.01662	1.61083e-06	11.9027	0.15352		-5.75391e-06	-0.01164	0.04974	7.9841e-06	20.2287	0.44275
	-7.13606e-06	0.02345	0.02031	1.60983e-06	11.8615	0.17932		-5.75291e-06	-0.01108	0.0452	7.9831e-06	20.2163	0.50861
	-7.13506e-06	0.01398	0.01995	1.60883e-06	11.8132	0.21754		-5.7519e-06	-0.00661	0.04073	7.9821e-06	20.1983	0.54431
	-7.13406e-06	0.01754	0.01585	1.60783e-06	11.7742	0.19447		-5.7509e-06	-0.00615	0.04242	7.9811e-06	20.2148	0.50721
	-7.13306e-06	0.00758	0.01276	1.60683e-06	11.7328	0.20088		-5.7499e-06	-0.00788	0.05589	7.9801e-06	20.258	0.48858
	-7.13206e-06	0.02069	0.02504	1.60583e-06	11.6922	0.17859		-5.7489e-06	-0.00962	0.05027	7.9791e-06	20.3037	0.48398
	-7.13106e-06	0.0153	0.0243	1.60483e-06	11.6546	0.14954		-5.7479e-06	-0.00184	0.05192	7.9781e-06	20.2676	0.50561
	-7.13006e-06	0.01876	0.01759	1.60383e-06	11.6334	0.17466		-5.7469e-06	-0.00673	0.05427	7.9771e-06	20.2419	0.50187
	-7.12906e-06	0.02053	0.01186	1.60283e-06	11.5907	0.18742		-5.7459e-06	-0.00145	0.05899	7.9761e-06	20.1627	0.47172
	-7.12806e-06	0.02299	0.01495	1.60183e-06	11.5292	0.21382		-5.7449e-06	-0.01188	0.04835	7.9751e-06	20.0835	0.47844
	-7.12706e-06	0.01847	0.0107	1.60082e-06	11.4856	0.20926		-5.7439e-06	-0.00246	0.04767	7.9741e-06	20.0088	0.5222
	-7.12606e-06	0.02679	0.01868	1.59982e-06	11.4605	0.21332		-5.7429e-06	-0.00609	0.05982	7.97309e-06	19.9696	0.52113
	-7.12506e-06	0.017	0.02001	1.59882e-06	11.433	0.23682		-5.7419e-06	-0.0048	0.05191	7.97209e-06	19.9806	0.50622
	-7.12406e-06	0.01312	0.02041	1.59782e-06	11.3771	0.22475		-5.7409e-06	0.00466	0.04531	7.97109e-06	20.0299	0.53913
	-7.12306e-06	0.01764	0.02334	1.59682e-06	11.33	0.2112		-5.7399e-06	-0.00358	0.04758	7.97009e-06	20.0818	0.5355
	-7.12206e-06	0.01576	0.02045	1.59582e-06	11.2665	0.18456		-5.7389e-06	0.00333	0.05215	7.96909e-06	20.0673	0.4985
	-7.12106e-06	0.01755	0.02031	1.59482e-06	11.2354	0.23533		-5.7379e-06	-0.0015	0.04479	7.96809e-06	20.0006	0.4804
	-7.12006e-06	0.01595	0.0121	1.59382e-06	11.1858	0.19906		-5.7369e-06	-0.01242	0.04805	7.96709e-06	19.9559	0.47886
	-7.11906e-06	0.00654	0.01724	1.59282e-06	11.212	0.22036		-5.73589e-06	-0.00882	0.05283	7.96609e-06	19.8577	0.41586
	-7.11806e-06	0.01621	0.00955	1.59182e-06	11.1653	0.23971		-5.73489e-06	-0.0085	0.04402	7.96509e-06	19.7668	0.47301
	-7.11706e-06	0.00938	0.02926	1.59082e-06	11.0895	0.2424		-5.73389e-06	-0.00832	0.03317	7.96409e-06	19.7264	0.50966
	-7.11606e-06	0.01586	0.01543	1.58982e-06	11.0792	0.23101		-5.73289e-06	-0.01033	0.02929	7.96309e-06	19.7349	0.53894
	-7.11506e-06	0.01831	0.00705	1.58882e-06	11.0332	0.2387		-5.73189e-06	-0.00171	0.04188	7.96209e-06	19.7864	0.52195
	-7.11406e-06	0.02364	0.02439	1.58782e-06	11.0025	0.19708		-5.73089e-06	0.00186	0.04439	7.96109e-06	19.8142	0.51503
	-7.11306e-06	0.01003	0.01759	1.58682e-06	10.9631	0.2015		-5.72989e-06	-0.01155	0.04535	7.96008e-06	19.8475	0.48557
	-7.11205e-06	0.01624	0.01588	1.58582e-06	10.9125	0.18613		-5.72889e-06	-0.00469	0.05363	7.95908e-06	19.7908	0.46525
	-7.11105e-06	0.00753	0.02076	1.58482e-06	10.8963	0.21161		-5.72789e-06	-0.01236	0.03274	7.95808e-06	19.6971	0.46391
	-7.11005e-06	0.01988	0.01999	1.58381e-06	10.8103	0.21103		-5.72689e-06	-0.01646	0.04473	7.95708e-06	19.622	0.44929
	-7.10905e-06	0.02175	0.01891	1.58281e-06	10.7868	0.22096		-5.72589e-06	-0.00625	0.0406	7.95608e-06	19.5697	0.42685
	-7.10805e-06	0.02062	0.01638	1.58181e-06	10.7645	0.24429		-5.72489e-06	-0.00843	0.0519	7.95508e-06	19.5444	0.49905
	-7.10705e-06	0.01454	0.01838	1.58081e-06	10.73	0.23553		-5.72389e-06	-0.00776	0.03669	7.95408e-06	19.5345	0.51444
	-7.10605e-06	0.01834	0.02606	1.57981e-06	10.7109	0.24105		-5.72289e-06	-0.00641	0.04934	7.95308e-06	19.5869	0.51296
	-7.10505e-06	0.00712	0.0256	1.57881e-06	10.6873	0.2105		-5.72189e-06	-0.00572	0.04357	7.95208e-06	19.6333	0.51246
	-7.10405e-06	0.00851	0.02201	1.57781e-06	10.6988	0.22014		-5.72089e-06	-0.00493	0.04489	7.95108e-06	19.6522	0.47544
	-7.10305e-06	0.01378	0.0285	1.57681e-06	10.6426	0.22618		-5.71989e-06	-0.01191	0.04482	7.95008e-06	19.6168	0.44728
	-7.10205e-06	0.01408	0.0194	1.57581e-06	10.5999	0.22841		-5.71889e-06	-0.00335	0.04162	7.94908e-06	19.54	0.42671
	-7.10105e-06	0.0174	0.02709	1.57481e-06	10.5413	0.22718		-5.71788e-06	-0.000842728	0.04749	7.94808e-06	19.4496	0.41814
	-7.10005e-06	0.01083	0.01345	1.57381e-06	10.5269	0.20587		-5.71688e-06	-0.01302	0.03808	7.94708e-06	19.3638	0.45186
	-7.09905e-06	0.01801	0.01707	1.57281e-06	10.4936	0.17625		-5.71588e-06	0.00449	0.04939	7.94607e-06	19.3241	0.48423
	-7.09805e-06	0.02242	0.01924	1.57181e-06	10.4623	0.16553		-5.71488e-06	-0.000501949	0.0264	7.94507e-06	19.2774	0.52068
	-7.09705e-06	0.02247	0.01231	1.57081e-06	10.3957	0.1758		-5.71388e-06	-0.00365	0.04442	7.94407e-06	19.3083	0.49034
	-7.09605e-06	0.02696	0.02226	1.56981e-06	10.4035	0.18378		-5.71288e-06	0.00474	0.03802	7.94307e-06	19.4221	0.47826
	-7.09505e-06	0.02547	0.01638	1.56881e-06	10.3696	0.17693		-5.71188e-06	-0.00973	0.04339	7.94207e-06	19.3985	0.44228
	-7.09405e-06	0.00707	0.02638	1.56781e-06	10.3607	0.16319		-5.71088e-06	-0.000656483	0.03833	7.94107e-06	19.3946	0.40293
	-7.09305e-06	0.01898	0.02502	1.56681e-06	10.3467	0.1644		-5.70988e-06	-0.000707802	0.04066	7.94007e-06	19.3441	0.37109
	-7.09205e-06	0.016	0.02792	1.5658e-06	10.2863	0.17094		-5.70888e-06	-0.0012	0.04443	7.93907e-06	19.3042	0.39995
	-7.09105e-06	0.00924	0.02234	1.5648e-06	10.2332	0.19306		-5.70788e-06	-0.0073	0.03765	7.93807e-06	19.1635	0.40422
	-7.09005e-06	0.01268	0.02451	1.5638e-06	10.1941	0.16888		-5.70688e-06	-0.00828	0.04223	7.93707e-06	19.1232	0.43395
	-7.08905e-06	0.01544	0.02389	1.5628e-06	10.1378	0.17288		-5.70588e-06	-0.00187	0.03597	7.93607e-06	19.1078	0.44998
	-7.08805e-06	0.00831	0.02602	1.5618e-06	10.1085	0.1973		-5.70488e-06	-0.00565	0.03737	7.93507e-06	19.1009	0.48558
	-7.08705e-06	0.00996	0.01771	1.5608e-06	10.0597	0.19846		-5.70388e-06	-0.00276	0.03161	7.93407e-06	19.1732	0.44656
	-7.08605e-06	0.01729	0.01803	1.5598e-06	9.99927	0.18235		-5.70288e-06	-0.00682	0.0444	7.93306e-06	19.1988	0.42307
	-7.08504e-06	0.01973	0.01773	1.5588e-06	9.98327	0.17372		-5.70188e-06	-0.00762	0.03863	7.93206e-06	19.2061	0.38245
	-7.08404e-06	0.01192	0.01474	1.5578e-06	9.94103	0.17671		-5.70087e-06	-0.00923	0.0377	7.93106e-06	19.1618	0.42309
	-7.08304e-06	0.00914	0.01346	1.5568e-06	9.93013	0.16828		-5.69987e-06	-9.22348e-05	0.03255	7.93006e-06	19.0722	0.38231
	-7.08204e-06	0.0112	0.01989	1.5558e-06	9.89344	0.20016		-5.69887e-06	-0.01414	0.0301	7.92906e-06	18.9808	0.38772
	-7.08104e-06	0.00636	0.02643	1.5548e-06	9.85829	0.18008		-5.69787e-06	-0.0076	0.03155	7.92806e-06	18.8926	0.40805
	-7.08004e-06	0.00462	0.02939	1.5538e-06	9.82471	0.21042		-5.69687e-06	-0.00825	0.03648	7.92706e-06	18.8656	0.42584
	-7.07904e-06	0.02206	0.02117	1.5528e-06	9.76754	0.20751		-5.69587e-06	-0.0073	0.0395	7.92606e-06	18.873	0.47181
	-7.07804e-06	0.0206	0.02903	1.5518e-06	9.73576	0.19884		-5.69487e-06	-0.00065135	0.0318	7.92506e-06	18.8973	0.46029
	-7.07704e-06	0.00805	0.02546	1.5508e-06	9.6999	0.21201		-5.69387e-06	0.00755	0.03073	7.92406e-06	18.9268	0.46205
	-7.07604e-06	0.00734	0.01955	1.5498e-06	9.69581	0.21753		-5.69287e-06	-0.01403	0.0321	7.92306e-06	18.9654	0.43389
	-7.07504e-06	0.01921	0.02322	1.5488e-06	9.62019	0.18457		-5.69187e-06	-0.00535	0.03652	7.92206e-06	18.9417	0.39953
	-7.07404e-06	0.01935	0.02423	1.54779e-06	9.56101	0.19446		-5.69087e-06	0.000751732	0.03483	7.92106e-06	18.8331	0.37857
	-7.07304e-06	0.0194	0.02802	1.54679e-06	9.56868	0.19422		-5.68987e-06	-0.00443	0.02951	7.92005e-06	18.7287	0.3874
	-7.07204e-06	0.02248	0.02448	1.54579e-06	9.55527	0.17248		-5.68887e-06	-0.007	0.03748	7.91905e-06	18.6553	0.38758
	-7.07104e-06	0.01424	0.01776	1.54479e-06	9.5129	0.19657		-5.68787e-06	0.00521	0.02586	7.91805e-06	18.6422	0.41965
	-7.07004e-06	0.01786	0.01547	1.54379e-06	9.52144	0.19672		-5.68687e-06	-0.000267283	0.03838	7.91705e-06	18.609	0.4567
	-7.06904e-06	0.00807	0.02893	1.54279e-06	9.48566	0.20349		-5.68587e-06	-3.84345e-05	0.03099	7.91605e-06	18.6641	0.47211
	-7.06804e-06	0.01917	0.01117	1.54179e-06	9.43057	0.19375		-5.68487e-06	-0.00393	0.04035	7.91505e-06	18.7106	0.47128
	-7.06704e-06	0.01395	0.01586	1.54079e-06	9.38959	0.21081		-5.68386e-06	-0.0019	0.03686	7.91405e-06	18.7131	0.44247
	-7.06604e-06	0.0096	0.02611	1.53979e-06	9.34664	0.1863		-5.68286e-06	-3.53235e-05	0.04487	7.91305e-06	18.716	0.37413
	-7.06504e-06	0.01058	0.01755	1.53879e-06	9.32168	0.18254		-5.68186e-06	-0.00124	0.03783	7.91205e-06	18.6518	0.34849
	-7.06404e-06	0.00936	0.01646	1.53779e-06	9.29309	0.16348		-5.68086e-06	0.00089614	0.03377	7.91105e-06	18.565	0.36727
	-7.06304e-06	0.00411	0.01551	1.53679e-06	9.24582	0.16511		-5.67986e-06	0.0073	0.01554	7.91005e-06	18.4687	0.3954
	-7.06204e-06	0.01751	0.01601	1.53579e-06	9.19794	0.1771		-5.67886e-06	-0.00927	0.03325	7.90905e-06	18.4386	0.40597
	-7.06104e-06	0.01594	0.02103	1.53479e-06	9.16714	0.19069		-5.67786e-06	-0.00393	0.02604	7.90805e-06	18.4229	0.42449
	-7.06004e-06	0.01212	0.01091	1.53379e-06	9.16941	0.19354		-5.67686e-06	0.00796	0.03384	7.90704e-06	18.4401	0.427
	-7.05904e-06	0.01534	0.01911	1.53279e-06	9.13791	0.19188		-5.67586e-06	0.00969	0.03933	7.90604e-06	18.4839	0.44348
	-7.05803e-06	0.01919	0.01686	1.53179e-06	9.11176	0.16423		-5.67486e-06	0.00423	0.03506	7.90504e-06	18.5104	0.44972
	-7.05703e-06	0.02328	0.02128	1.53079e-06	9.078	0.14211		-5.67386e-06	-0.00344	0.04388	7.90404e-06	18.5169	0.4344
	-7.05603e-06	0.01215	0.01537	1.52978e-06	9.03687	0.1446		-5.67286e-06	0.00155	0.04785	7.90304e-06	18.417	0.39758
	-7.05503e-06	0.01426	0.01496	1.52878e-06	9.01221	0.1338		-5.67186e-06	-0.00308	0.03137	7.90204e-06	18.354	0.3681
	-7.05403e-06	0.01133	0.02665	1.52778e-06	8.99382	0.1588		-5.67086e-06	0.00397	0.04599	7.90104e-06	18.2837	0.36323
	-7.05303e-06	0.00474	0.0169	1.52678e-06	8.93106	0.17317		-5.66986e-06	0.00457	0.03018	7.90004e-06	18.2333	0.39558
	-7.05203e-06	0.01008	0.02021	1.52578e-06	8.89182	0.18961		-5.66886e-06	0.00476	0.03728	7.89904e-06	18.153	0.43818
	-7.05103e-06	0.02006	0.01256	1.52478e-06	8.86372	0.15992		-5.66786e-06	-0.0021	0.01536	7.89804e-06	18.2168	0.43966
	-7.05003e-06	0.00273	0.01735	1.52378e-06	8.82334	0.19586		-5.66686e-06	0.01849	0.03262	7.89704e-06	18.2609	0.45354
	-7.04903e-06	0.02216	0.01834	1.52278e-06	8.77052	0.2193		-5.66585e-06	0.0047	0.03836	7.89604e-06	18.2824	0.46763
	-7.04803e-06	0.01829	0.01323	1.52178e-06	8.75578	0.17977		-5.66485e-06	0.000201931	0.0322	7.89504e-06	18.2993	0.43538
	-7.04703e-06	0.01262	0.00725	1.52078e-06	8.73716	0.16874		-5.66385e-06	0.00709	0.04644	7.89404e-06	18.2714	0.44963
	-7.04603e-06	0.01362	0.01754	1.51978e-06	8.75124	0.20893		-5.66285e-06	0.00879	0.02348	7.89303e-06	18.1822	0.40381
	-7.04503e-06	0.00399	0.01284	1.51878e-06	8.6799	0.14898		-5.66185e-06	-0.01041	0.03522	7.89203e-06	18.0827	0.41585
	-7.04403e-06	0.01037	0.0121	1.51778e-06	8.66102	0.17225		-5.66085e-06	-0.00303	0.03121	7.89103e-06	18.0075	0.40364
	-7.04303e-06	0.01684	0.01861	1.51678e-06	8.61222	0.17593		-5.65985e-06	0.000728712	0.03109	7.89003e-06	17.9697	0.45587
	-7.04203e-06	0.01057	0.01929	1.51578e-06	8.61014	0.19003		-5.65885e-06	0.00527	0.02089	7.88903e-06	18.0044	0.44591
	-7.04103e-06	0.01379	0.01075	1.51478e-06	8.54516	0.18761		-5.65785e-06	0.0043	0.02464	7.88803e-06	18.0796	0.45616
	-7.04003e-06	0.00113	0.01697	1.51378e-06	8.54677	0.17731		-5.65685e-06	0.00442	0.03719	7.88703e-06	18.0985	0.40634
	-7.03903e-06	0.00945	0.02889	1.51278e-06	8.47809	0.1736		-5.65585e-06	0.00869	0.03414	7.88603e-06	18.1162	0.47191
	-7.03803e-06	0.01014	0.0116	1.51178e-06	8.4752	0.195		-5.65485e-06	0.00364	0.03158	7.88503e-06	18.0723	0.4019
	-7.03703e-06	0.01508	0.01631	1.51077e-06	8.40714	0.15635		-5.65385e-06	0.000844268	0.0355	7.88403e-06	18.0223	0.36746
	-7.03603e-06	0.01121	0.0218	1.50977e-06	8.38386	0.17038		-5.65285e-06	0.01067	0.03833	7.88303e-06	17.92	0.34295
	-7.03503e-06	0.00945	0.02336	1.50877e-06	8.36705	0.1483		-5.65185e-06	0.01106	0.03445	7.88203e-06	17.8777	0.41178
	-7.03403e-06	0.00992	0.02112	1.50777e-06	8.35653	0.17725		-5.65085e-06	0.00272	0.03547	7.88103e-06	17.8426	0.38978
	-7.03303e-06	0.02077	0.01326	1.50677e-06	8.29175	0.18094		-5.64985e-06	0.0122	0.01239	7.88003e-06	17.842	0.43865
	-7.03203e-06	0.00931	0.00812	1.50577e-06	8.27957	0.1759		-5.64884e-06	-0.000280519	0.04548	7.87902e-06	17.8565	0.46392
	-7.03102e-06	0.00746	0.00786	1.50477e-06	8.28159	0.18089		-5.64784e-06	0.000217141	0.03125	7.87802e-06	17.8942	0.49736
	-7.03002e-06	0.00926	0.01216	1.50377e-06	8.22849	0.16202		-5.64684e-06	0.00188	0.03068	7.87702e-06	17.8996	0.38119
	-7.02902e-06	0.01059	0.01263	1.50277e-06	8.20618	0.18766		-5.64584e-06	-0.00243	0.04522	7.87602e-06	17.8971	0.43533
	-7.02802e-06	0.01555	0.01915	1.50177e-06	8.1712	0.18312		-5.64484e-06	0.00841	0.02288	7.87502e-06	17.8635	0.38634
	-7.02702e-06	0.0076	0.01817	1.50077e-06	8.11817	0.17511		-5.64384e-06	0.00487	0.04058	7.87402e-06	17.7566	0.36243
	-7.02602e-06	0.01094	0.02295	1.49977e-06	8.08971	0.15393		-5.64284e-06	0.0122	0.02841	7.87302e-06	17.7124	0.37401
	-7.02502e-06	0.01072	0.01428	1.49877e-06	8.05858	0.19061		-5.64184e-06	-0.00195	0.02562	7.87202e-06	17.6579	0.41815
	-7.02402e-06	0.01036	0.02412	1.49777e-06	8.01437	0.18392		-5.64084e-06	0.00421	0.0235	7.87102e-06	17.6714	0.41952
	-7.02302e-06	0.00482	0.02322	1.49677e-06	7.98826	0.14678		-5.63984e-06	0.00833	0.01995	7.87002e-06	17.6804	0.46024
	-7.02202e-06	0.0136	0.03103	1.49577e-06	7.96215	0.15549		-5.63884e-06	0.00597	0.02519	7.86902e-06	17.7106	0.44806
	-7.02102e-06	0.01217	0.01231	1.49477e-06	7.92673	0.18321		-5.63784e-06	0.00602	0.02341	7.86802e-06	17.7021	0.44631
	-7.02002e-06	0.00488	0.01972	1.49377e-06	7.88754	0.18148		-5.63684e-06	0.01083	0.04009	7.86702e-06	17.7476	0.4081
	-7.01902e-06	0.0141	0.01648	1.49277e-06	7.83968	0.17686		-5.63584e-06	0.00597	0.03614	7.86602e-06	17.6865	0.40402
	-7.01802e-06	-0.00266	0.01031	1.49176e-06	7.8321	0.18923		-5.63484e-06	0.00456	0.02124	7.86501e-06	17.6241	0.37811
	-7.01702e-06	0.00723	0.01983	1.49076e-06	7.80142	0.19634		-5.63384e-06	-0.000270914	0.03685	7.86401e-06	17.5165	0.36588
	-7.01602e-06	0.00639	0.01477	1.48976e-06	7.78945	0.14711		-5.63284e-06	0.00978	0.02468	7.86301e-06	17.4572	0.36832
	-7.01502e-06	0.00663	0.01634	1.48876e-06	7.73083	0.14191		-5.63184e-06	0.01091	0.0284	7.86201e-06	17.4145	0.42438
	-7.01402e-06	0.01071	0.02094	1.48776e-06	7.66066	0.15426		-5.63083e-06	0.0025	0.0315	7.86101e-06	17.4647	0.46423
	-7.01302e-06	0.00284	0.01526	1.48676e-06	7.65638	0.15714		-5.62983e-06	0.01247	0.03282	7.86001e-06	17.4933	0.43777
	-7.01202e-06	0.00414	0.01907	1.48576e-06	7.64997	0.14074		-5.62883e-06	0.00914	0.03926	7.85901e-06	17.4974	0.44394
	-7.01102e-06	0.01198	0.01997	1.48476e-06	7.61474	0.15291		-5.62783e-06	0.01968	0.02649	7.85801e-06	17.5279	0.42176
	-7.01002e-06	0.00764	0.01751	1.48376e-06	7.60134	0.15531		-5.62683e-06	0.01404	0.03407	7.85701e-06	17.5146	0.40382
	-7.00902e-06	0.000615109	0.02331	1.48276e-06	7.59573	0.15274		-5.62583e-06	-9.95052e-05	0.02763	7.85601e-06	17.4197	0.37215
	-7.00802e-06	0.01366	0.00827	1.48176e-06	7.58827	0.17161		-5.62483e-06	0.01101	0.03067	7.85501e-06	17.3525	0.3881
	-7.00702e-06	0.01473	0.01554	1.48076e-06	7.50081	0.15888		-5.62383e-06	0.00506	0.02777	7.85401e-06	17.2623	0.40713
	-7.00602e-06	0.000176284	0.02416	1.47976e-06	7.49784	0.1228		-5.62283e-06	0.01104	0.03104	7.85301e-06	17.2529	0.42902
	-7.00502e-06	0.01619	0.01209	1.47876e-06	7.45684	0.18395		-5.62183e-06	0.00396	0.03479	7.852e-06	17.3024	0.40508
	-7.00402e-06	0.01072	0.01415	1.47776e-06	7.43938	0.19945		-5.62083e-06	0.00044321	0.02385	7.851e-06	17.3124	0.45354
	-7.00301e-06	0.01579	0.01353	1.47676e-06	7.42232	0.17597		-5.61983e-06	0.0152	0.03633	7.85e-06	17.3431	0.42401
	-7.00201e-06	0.01353	0.01103	1.47576e-06	7.39983	0.2023		-5.61883e-06	0.0106	0.02652	7.849e-06	17.3551	0.41888
	-7.00101e-06	0.01597	0.01399	1.47476e-06	7.37993	0.16298		-5.61783e-06	-0.00787	0.03097	7.848e-06	17.3233	0.36374
	-7.00001e-06	0.0212	0.00715	1.47376e-06	7.36254	0.16532		-5.61683e-06	0.00395	0.02768	7.847e-06	17.2647	0.35778
	-6.99901e-06	0.02051	0.01787	1.47275e-06	7.32449	0.18723		-5.61583e-06	0.01719	0.01775	7.846e-06	17.1942	0.36468
	-6.99801e-06	0.01394	0.0158	1.47175e-06	7.28705	0.19374		-5.61483e-06	-0.000186099	0.02771	7.845e-06	17.1218	0.39783
	-6.99701e-06	0.00711	0.00642	1.47075e-06	7.23718	0.18634		-5.61383e-06	0.01029	0.02604	7.844e-06	17.1197	0.42714
	-6.99601e-06	0.00859	0.00745	1.46975e-06	7.23529	0.19838		-5.61282e-06	0.00577	0.03657	7.843e-06	17.1409	0.41214
	-6.99501e-06	0.01962	0.00382	1.46875e-06	7.17525	0.17959		-5.61182e-06	0.00156	0.03124	7.842e-06	17.1295	0.47963
	-6.99401e-06	0.0211	0.00743	1.46775e-06	7.17623	0.19338		-5.61082e-06	0.01193	0.0318	7.841e-06	17.1717	0.45157
	-6.99301e-06	0.01718	0.01445	1.46675e-06	7.15846	0.17833		-5.60982e-06	0.00621	0.02488	7.84e-06	17.2206	0.44608
	-6.99201e-06	0.01371	0.0138	1.46575e-06	7.12473	0.14637		-5.60882e-06	0.00603	0.0382	7.839e-06	17.1995	0.41057
	-6.99101e-06	0.00987	0.02375	1.46475e-06	7.09143	0.17434		-5.60782e-06	0.000600234	0.0334	7.83799e-06	17.1551	0.42213
	-6.99001e-06	0.000889432	0.01338	1.46375e-06	7.05903	0.17869		-5.60682e-06	-0.0078	0.03771	7.83699e-06	17.0869	0.424
	-6.98901e-06	0.01718	0.02072	1.46275e-06	7.0384	0.1642		-5.60582e-06	-0.00723	0.0261	7.83599e-06	17.0028	0.39993
	-6.98801e-06	0.00967	0.01688	1.46175e-06	6.98973	0.1841		-5.60482e-06	-0.00968	0.02352	7.83499e-06	16.9455	0.4461
	-6.98701e-06	0.01929	0.01166	1.46075e-06	6.94352	0.19751		-5.60382e-06	-0.00445	0.03404	7.83399e-06	16.9399	0.46675
	-6.98601e-06	0.01471	0.00884	1.45975e-06	6.93177	0.21469		-5.60282e-06	-0.00595	0.02657	7.83299e-06	16.9101	0.51617
	-6.98501e-06	0.01426	0.02217	1.45875e-06	6.89577	0.18936		-5.60182e-06	-0.00878	0.02401	7.83199e-06	17.0018	0.4942
	-6.98401e-06	0.01229	0.00975	1.45775e-06	6.87202	0.21468		-5.60082e-06	0.00112	0.02858	7.83099e-06	17.0138	0.4546
	-6.98301e-06	0.01252	0.02074	1.45675e-06	6.87492	0.17331		-5.59982e-06	-0.00394	0.02602	7.82999e-06	17.0177	0.45295
	-6.98201e-06	0.00768	0.02229	1.45575e-06	6.82412	0.20365		-5.59882e-06	-0.00682	0.02598	7.82899e-06	16.9887	0.43828
	-6.98101e-06	0.0141	0.01242	1.45475e-06	6.81291	0.24546		-5.59782e-06	0.00112	0.02993	7.82799e-06	16.9041	0.37459
	-6.98001e-06	0.00575	0.0077	1.45374e-06	6.81247	0.17989		-5.59682e-06	0.00113	0.03043	7.82699e-06	16.8653	0.36577
	-6.97901e-06	0.00629	0.01175	1.45274e-06	6.76239	0.17413		-5.59582e-06	-0.00127	0.04417	7.82599e-06	16.8248	0.43829
	-6.97801e-06	0.00568	0.0107	1.45174e-06	6.7372	0.15271		-5.59481e-06	0.00335	0.03346	7.82499e-06	16.781	0.46976
	-6.97701e-06	0.01059	0.01329	1.45074e-06	6.73225	0.18683		-5.59381e-06	-0.00571	0.03778	7.82398e-06	16.8203	0.47088
	-6.97601e-06	0.01189	0.01132	1.44974e-06	6.70389	0.17739		-5.59281e-06	-0.00351	0.03474	7.82298e-06	16.8489	0.46062
	-6.975e-06	0.01331	0.01876	1.44874e-06	6.64362	0.16337		-5.59181e-06	-0.0046	0.04894	7.82198e-06	16.9151	0.44285
	-6.974e-06	0.00581	0.01787	1.44774e-06	6.63117	0.18387		-5.59081e-06	0.00469	0.04145	7.82098e-06	16.9096	0.44061
	-6.973e-06	0.01187	0.01614	1.44674e-06	6.62875	0.20114		-5.58981e-06	0.000427483	0.03664	7.81998e-06	16.8527	0.39468
	-6.972e-06	0.01626	0.00935	1.44574e-06	6.6178	0.16407		-5.58881e-06	0.0026	0.03948	7.81898e-06	16.7986	0.39073
	-6.971e-06	0.00973	0.01835	1.44474e-06	6.56892	0.18243		-5.58781e-06	-0.00573	0.03148	7.81798e-06	16.7128	0.39648
	-6.97e-06	0.00396	0.02018	1.44374e-06	6.53011	0.18023		-5.58681e-06	-0.00427	0.03965	7.81698e-06	16.6417	0.40882
	-6.969e-06	0.01165	0.0121	1.44274e-06	6.52421	0.18717		-5.58581e-06	0.00313	0.04198	7.81598e-06	16.6259	0.39724
	-6.968e-06	0.01372	0.01658	1.44174e-06	6.47421	0.18611		-5.58481e-06	-0.01164	0.03466	7.81498e-06	16.6633	0.43868
	-6.967e-06	0.0081	0.00423	1.44074e-06	6.44321	0.16685		-5.58381e-06	-0.00322	0.03094	7.81398e-06	16.6635	0.45988
	-6.966e-06	0.01124	0.01431	1.43974e-06	6.43887	0.19912		-5.58281e-06	-0.00685	0.03964	7.81298e-06	16.691	0.44105
	-6.965e-06	0.01801	0.02023	1.43874e-06	6.41814	0.19065		-5.58181e-06	1.8856e-05	0.05153	7.81198e-06	16.6928	0.40207
	-6.964e-06	0.00914	0.01554	1.43774e-06	6.38842	0.22605		-5.58081e-06	-0.00816	0.05041	7.81097e-06	16.6894	0.4186
	-6.963e-06	0.00949	0.0115	1.43674e-06	6.35575	0.17623		-5.57981e-06	-0.01207	0.04591	7.80997e-06	16.6544	0.39207
	-6.962e-06	0.01054	0.01368	1.43574e-06	6.33425	0.21834		-5.57881e-06	-0.00103	0.04745	7.80897e-06	16.5492	0.40487
	-6.961e-06	0.00583	0.01122	1.43474e-06	6.30032	0.23355		-5.57781e-06	-0.00991	0.03369	7.80797e-06	16.4621	0.38255
	-6.96e-06	0.00592	0.01044	1.43373e-06	6.28038	0.17955		-5.57681e-06	-0.01222	0.04054	7.80697e-06	16.4397	0.43074
	-6.959e-06	0.01083	0.02047	1.43273e-06	6.25288	0.1983		-5.5758e-06	-0.01163	0.04757	7.80597e-06	16.4583	0.42378
	-6.958e-06	0.01168	0.014	1.43173e-06	6.22277	0.17959		-5.5748e-06	-0.00044997	0.04945	7.80497e-06	16.4911	0.51309
	-6.957e-06	0.01451	0.00869	1.43073e-06	6.20321	0.17826		-5.5738e-06	0.00571	0.05584	7.80397e-06	16.5356	0.47728
	-6.956e-06	0.00938	0.01162	1.42973e-06	6.19166	0.19279		-5.5728e-06	0.00385	0.05212	7.80297e-06	16.528	0.47544
	-6.955e-06	0.01985	0.0129	1.42873e-06	6.18785	0.20987		-5.5718e-06	-0.00651	0.0529	7.80197e-06	16.5267	0.47266
	-6.954e-06	0.01523	0.02004	1.42773e-06	6.15027	0.2393		-5.5708e-06	0.00563	0.059	7.80097e-06	16.4452	0.41007
	-6.953e-06	0.00506	0.01394	1.42673e-06	6.12734	0.26203		-5.5698e-06	-0.00062476	0.05549	7.79997e-06	16.4346	0.42063
	-6.952e-06	0.01183	0.00886	1.42573e-06	6.07283	0.23956		-5.5688e-06	-0.00768	0.06208	7.79897e-06	16.3668	0.4087
	-6.951e-06	0.01827	0.01833	1.42473e-06	6.0796	0.24143		-5.5678e-06	-0.00166	0.06002	7.79797e-06	16.3206	0.45276
	-6.95e-06	0.01056	0.01224	1.42373e-06	6.04756	0.23636		-5.5668e-06	-0.01115	0.06005	7.79697e-06	16.304	0.45627
	-6.949e-06	0.00697	0.01748	1.42273e-06	5.99092	0.23691		-5.5658e-06	0.000600411	0.05826	7.79596e-06	16.3003	0.50045
	-6.948e-06	0.0153	0.01366	1.42173e-06	5.96807	0.25219		-5.5648e-06	-0.00552	0.07258	7.79496e-06	16.3777	0.47003
	-6.947e-06	0.00818	0.00165	1.42073e-06	5.97499	0.25288		-5.5638e-06	-0.00497	0.06484	7.79396e-06	16.3434	0.48181
	-6.94599e-06	0.00856	0.00698	1.41973e-06	5.93598	0.27048		-5.5628e-06	-0.00342	0.06982	7.79296e-06	16.3761	0.46034
	-6.94499e-06	0.0076	0.01385	1.41873e-06	5.91117	0.24102		-5.5618e-06	-0.00518	0.05942	7.79196e-06	16.3776	0.45499
	-6.94399e-06	0.01479	0.01379	1.41773e-06	5.92767	0.25865		-5.5608e-06	-0.0003011	0.0538	7.79096e-06	16.2934	0.3965
	-6.94299e-06	0.01824	0.01917	1.41673e-06	5.90421	0.21703		-5.5598e-06	-0.0185	0.06608	7.78996e-06	16.1954	0.43306
	-6.94199e-06	0.00837	0.02029	1.41573e-06	5.86408	0.27197		-5.5588e-06	-0.01199	0.05481	7.78896e-06	16.1551	0.47344
	-6.94099e-06	0.00622	0.01384	1.41473e-06	5.84615	0.26164		-5.55779e-06	-0.00713	0.06125	7.78796e-06	16.1552	0.4828
	-6.93999e-06	-0.000271641	0.0166	1.41372e-06	5.79368	0.27809		-5.55679e-06	-0.00862	0.0641	7.78696e-06	16.1939	0.5108
	-6.93899e-06	0.01351	0.01998	1.41272e-06	5.79331	0.28434		-5.55579e-06	-0.01375	0.0622	7.78596e-06	16.2375	0.49103
	-6.93799e-06	0.01273	0.0194	1.41172e-06	5.76082	0.26578		-5.55479e-06	-0.00399	0.05893	7.78496e-06	16.2537	0.48632
	-6.93699e-06	0.0037	0.00888	1.41072e-06	5.72922	0.22638		-5.55379e-06	-0.01023	0.07014	7.78396e-06	16.2578	0.44992
	-6.93599e-06	0.0047	0.01289	1.40972e-06	5.71617	0.22705		-5.55279e-06	-0.00846	0.0602	7.78296e-06	16.2239	0.4574
	-6.93499e-06	0.00699	0.01641	1.40872e-06	5.698	0.24498		-5.55179e-06	-0.00873	0.06161	7.78195e-06	16.1771	0.44787
	-6.93399e-06	0.01161	0.01384	1.40772e-06	5.67297	0.23951		-5.55079e-06	-0.00277	0.04882	7.78095e-06	16.1137	0.44744
	-6.93299e-06	0.01321	0.01768	1.40672e-06	5.6413	0.22433		-5.54979e-06	-0.01268	0.05234	7.77995e-06	16.069	0.47797
	-6.93199e-06	0.01741	0.00731	1.40572e-06	5.62797	0.21562		-5.54879e-06	-0.00556	0.04969	7.77895e-06	16.0343	0.43493
	-6.93099e-06	0.01717	0.00479	1.40472e-06	5.61106	0.23709		-5.54779e-06	-0.00334	0.0593	7.77795e-06	16.017	0.48671
	-6.92999e-06	0.02268	0.01993	1.40372e-06	5.54654	0.21982		-5.54679e-06	0.00132	0.05479	7.77695e-06	16.066	0.49368
	-6.92899e-06	0.0128	0.00531	1.40272e-06	5.53243	0.20842		-5.54579e-06	0.00655	0.05963	7.77595e-06	16.107	0.49926
	-6.92799e-06	0.01635	0.01201	1.40172e-06	5.49656	0.21325		-5.54479e-06	-0.00108	0.05767	7.77495e-06	16.0864	0.48717
	-6.92699e-06	0.00222	0.01034	1.40072e-06	5.47087	0.21669		-5.54379e-06	-0.000549278	0.06695	7.77395e-06	16.0906	0.46743
	-6.92599e-06	0.01224	0.01525	1.39972e-06	5.4419	0.2347		-5.54279e-06	-0.01263	0.06824	7.77295e-06	16.0483	0.4301
	-6.92499e-06	0.00435	0.01365	1.39872e-06	5.42172	0.22952		-5.54179e-06	-0.00551	0.05528	7.77195e-06	15.9773	0.4415
	-6.92399e-06	0.00311	0.01189	1.39772e-06	5.43173	0.2295		-5.54079e-06	-0.00789	0.06035	7.77095e-06	15.9141	0.4264
	-6.92299e-06	-0.000359506	0.00626	1.39672e-06	5.39651	0.21639		-5.53979e-06	-0.00912	0.05256	7.76995e-06	15.8819	0.44986
	-6.92199e-06	0.00466	0.02233	1.39572e-06	5.35909	0.23309		-5.53878e-06	-0.00212	0.06125	7.76895e-06	15.8682	0.46526
	-6.92099e-06	0.01278	0.00537	1.39471e-06	5.33346	0.22424		-5.53778e-06	-0.00152	0.07034	7.76794e-06	15.8713	0.44919
	-6.91999e-06	0.00747	0.00387	1.39371e-06	5.31427	0.20814		-5.53678e-06	-0.0076	0.06412	7.76694e-06	15.9014	0.46999
	-6.91899e-06	0.01498	0.01374	1.39271e-06	5.29684	0.19017		-5.53578e-06	2.54998e-05	0.07035	7.76594e-06	15.8999	0.4687
	-6.91799e-06	0.00121	0.01874	1.39171e-06	5.27715	0.21949		-5.53478e-06	-0.01084	0.06	7.76494e-06	15.9474	0.4805
	-6.91698e-06	0.00499	0.01918	1.39071e-06	5.25265	0.22743		-5.53378e-06	-0.00882	0.06143	7.76394e-06	15.8986	0.46215
	-6.91598e-06	0.01504	0.00771	1.38971e-06	5.24252	0.25825		-5.53278e-06	-0.01134	0.06158	7.76294e-06	15.8181	0.40001
	-6.91498e-06	-0.00244	0.01487	1.38871e-06	5.20723	0.24148		-5.53178e-06	-0.00465	0.0642	7.76194e-06	15.7611	0.40125
	-6.91398e-06	0.01015	0.00609	1.38771e-06	5.19332	0.20933		-5.53078e-06	0.00932	0.06207	7.76094e-06	15.6903	0.38938
	-6.91298e-06	0.01624	0.00974	1.38671e-06	5.18363	0.21644		-5.52978e-06	-0.00305	0.05598	7.75994e-06	15.7075	0.4093
	-6.91198e-06	0.0051	0.01273	1.38571e-06	5.14445	0.2337		-5.52878e-06	-0.01222	0.05851	7.75894e-06	15.7254	0.43327
	-6.91098e-06	0.01858	0.02512	1.38471e-06	5.13416	0.21027		-5.52778e-06	-0.0057	0.0604	7.75794e-06	15.7658	0.44602
	-6.90998e-06	0.01441	0.01255	1.38371e-06	5.10816	0.23751		-5.52678e-06	-0.01087	0.06083	7.75694e-06	15.7691	0.43166
	-6.90898e-06	0.00684	0.01018	1.38271e-06	5.05344	0.24726		-5.52578e-06	-0.00849	0.06665	7.75594e-06	15.7696	0.44938
	-6.90798e-06	0.0084	0.01377	1.38171e-06	5.07661	0.24086		-5.52478e-06	-0.00501	0.0468	7.75494e-06	15.7564	0.42836
	-6.90698e-06	0.00216	0.01253	1.38071e-06	5.03118	0.22533		-5.52378e-06	-0.00252	0.06122	7.75394e-06	15.6792	0.41823
	-6.90598e-06	0.01216	0.01445	1.37971e-06	5.00534	0.2481		-5.52278e-06	-0.01145	0.06421	7.75293e-06	15.6258	0.35628
	-6.90498e-06	0.01732	0.01462	1.37871e-06	5.00183	0.24167		-5.52178e-06	-0.00903	0.06435	7.75193e-06	15.5769	0.35618
	-6.90398e-06	0.01188	0.00938	1.37771e-06	4.99788	0.28667		-5.52078e-06	-0.00741	0.05889	7.75093e-06	15.546	0.36968
	-6.90298e-06	-0.000690079	0.01701	1.37671e-06	4.97317	0.27015		-5.51977e-06	-0.00485	0.05559	7.74993e-06	15.5758	0.37236
	-6.90198e-06	0.01556	0.011	1.37571e-06	4.93531	0.24953		-5.51877e-06	-0.01636	0.0738	7.74893e-06	15.5816	0.4231
	-6.90098e-06	0.00754	0.02076	1.37471e-06	4.93895	0.26673		-5.51777e-06	-0.00288	0.07936	7.74793e-06	15.6075	0.38168
	-6.89998e-06	0.00278	0.0215	1.3737e-06	4.91957	0.26146		-5.51677e-06	-0.00554	0.07542	7.74693e-06	15.6289	0.40152
	-6.89898e-06	0.00259	0.02207	1.3727e-06	4.89341	0.24833		-5.51577e-06	-0.00606	0.07349	7.74593e-06	15.587	0.41191
	-6.89798e-06	0.000784346	0.00594	1.3717e-06	4.87516	0.27178		-5.51477e-06	-0.02014	0.0687	7.74493e-06	15.5447	0.37666
	-6.89698e-06	0.00425	0.00796	1.3707e-06	4.85866	0.27129		-5.51377e-06	0.00214	0.06316	7.74393e-06	15.4749	0.37595
	-6.89598e-06	0.0095	0.01545	1.3697e-06	4.80655	0.26967		-5.51277e-06	-0.01651	0.06241	7.74293e-06	15.4362	0.33119
	-6.89498e-06	0.00938	0.0151	1.3687e-06	4.74802	0.24789		-5.51177e-06	0.000838594	0.07187	7.74193e-06	15.4192	0.3584
	-6.89398e-06	-0.00397	0.02035	1.3677e-06	4.73709	0.23997		-5.51077e-06	-0.00484	0.06776	7.74093e-06	15.4401	0.39596
	-6.89298e-06	0.0161	0.00987	1.3667e-06	4.74327	0.21639		-5.50977e-06	-0.00557	0.07122	7.73993e-06	15.4636	0.42484
	-6.89198e-06	0.00831	0.00995	1.3657e-06	4.71732	0.23138		-5.50877e-06	-0.00119	0.0645	7.73893e-06	15.4779	0.42691
	-6.89098e-06	0.00663	0.01423	1.3647e-06	4.70455	0.21861		-5.50777e-06	-0.00823	0.06789	7.73792e-06	15.4906	0.41961
	-6.88998e-06	0.00797	0.0111	1.3637e-06	4.67749	0.21058		-5.50677e-06	-0.01082	0.07528	7.73692e-06	15.4654	0.39461
	-6.88898e-06	-0.0018	0.01698	1.3627e-06	4.65436	0.24398		-5.50577e-06	-0.01242	0.07039	7.73592e-06	15.4326	0.39667
	-6.88798e-06	0.01439	0.01863	1.3617e-06	4.64724	0.22489		-5.50477e-06	-0.00918	0.06064	7.73492e-06	15.3591	0.36117
	-6.88698e-06	0.00503	0.01194	1.3607e-06	4.60314	0.23926		-5.50377e-06	-0.00681	0.04681	7.73392e-06	15.3045	0.33941
	-6.88597e-06	0.01544	0.02696	1.3597e-06	4.56907	0.22349		-5.50277e-06	-0.00634	0.06466	7.73292e-06	15.2543	0.36161
	-6.88497e-06	0.00698	0.00964	1.3587e-06	4.55588	0.20737		-5.50177e-06	-0.01435	0.05184	7.73192e-06	15.2453	0.40672
	-6.88397e-06	0.00951	0.02052	1.3577e-06	4.5405	0.21539		-5.50076e-06	-0.00164	0.07597	7.73092e-06	15.2608	0.41829
	-6.88297e-06	0.00922	0.0146	1.3567e-06	4.50793	0.26147		-5.49976e-06	-0.00662	0.05963	7.72992e-06	15.3349	0.41008
	-6.88197e-06	0.0068	0.01589	1.3557e-06	4.49645	0.26597		-5.49876e-06	0.0069	0.07031	7.72892e-06	15.3421	0.40197
	-6.88097e-06	0.0096	0.01015	1.3547e-06	4.4789	0.23007		-5.49776e-06	0.00162	0.05721	7.72792e-06	15.3593	0.39028
	-6.87997e-06	0.00966	0.0146	1.3537e-06	4.44849	0.25118		-5.49676e-06	0.00476	0.06076	7.72692e-06	15.2896	0.38715
	-6.87897e-06	0.00867	0.01569	1.35269e-06	4.40847	0.24688		-5.49576e-06	-0.01458	0.05358	7.72592e-06	15.2757	0.3249
	-6.87797e-06	0.01606	0.01493	1.35169e-06	4.38188	0.24468		-5.49476e-06	-0.000234946	0.05247	7.72492e-06	15.2066	0.31671
	-6.87697e-06	0.0085	0.01607	1.35069e-06	4.37762	0.24567		-5.49376e-06	-0.00992	0.05517	7.72391e-06	15.1717	0.35184
	-6.87597e-06	0.00317	0.00512	1.34969e-06	4.37562	0.22191		-5.49276e-06	0.00028944	0.05289	7.72291e-06	15.1563	0.37271
	-6.87497e-06	0.01024	0.01131	1.34869e-06	4.35964	0.23744		-5.49176e-06	0.00196	0.05938	7.72191e-06	15.1863	0.40176
	-6.87397e-06	0.01052	0.0217	1.34769e-06	4.34104	0.26536		-5.49076e-06	0.00621	0.0647	7.72091e-06	15.2119	0.37356
	-6.87297e-06	0.00032856	0.01206	1.34669e-06	4.30301	0.23513		-5.48976e-06	-0.000309526	0.05899	7.71991e-06	15.2258	0.36427
	-6.87197e-06	0.00406	0.02908	1.34569e-06	4.26806	0.24835		-5.48876e-06	-0.00118	0.06349	7.71891e-06	15.27	0.376
	-6.87097e-06	-0.0019	0.01012	1.34469e-06	4.24737	0.23085		-5.48776e-06	0.00873	0.05196	7.71791e-06	15.212	0.3328
	-6.86997e-06	0.00876	0.00583	1.34369e-06	4.22149	0.21347		-5.48676e-06	4.04524e-05	0.06013	7.71691e-06	15.1256	0.30155
	-6.86897e-06	0.00767	0.01584	1.34269e-06	4.21458	0.20429		-5.48576e-06	0.01311	0.04969	7.71591e-06	15.0827	0.30025
	-6.86797e-06	0.01039	0.0155	1.34169e-06	4.17323	0.23462		-5.48476e-06	0.00528	0.04892	7.71491e-06	14.9916	0.33242
	-6.86697e-06	0.01068	0.00976	1.34069e-06	4.16265	0.22768		-5.48376e-06	0.0078	0.05553	7.71391e-06	14.9904	0.38702
	-6.86597e-06	0.00938	0.0086	1.33969e-06	4.15148	0.24896		-5.48276e-06	0.00513	0.03703	7.71291e-06	15.037	0.38777
	-6.86497e-06	-1.03655e-05	0.01172	1.33869e-06	4.13416	0.24944		-5.48176e-06	0.01213	0.06205	7.71191e-06	15.064	0.3898
	-6.86397e-06	0.02336	0.01503	1.33769e-06	4.11369	0.27451		-5.48075e-06	0.01192	0.06215	7.71091e-06	15.08	0.40283
	-6.86297e-06	1.73864e-05	0.01431	1.33669e-06	4.14225	0.28841		-5.47975e-06	0.01112	0.05304	7.70991e-06	15.0922	0.36986
	-6.86197e-06	-0.0038	0.01609	1.33569e-06	4.10883	0.27683		-5.47875e-06	0.00945	0.05968	7.7089e-06	15.0676	0.38869
	-6.86097e-06	0.00207	0.02138	1.33469e-06	4.09513	0.27175		-5.47775e-06	0.00677	0.05606	7.7079e-06	14.9962	0.35908
	-6.85997e-06	-0.00257	0.00823	1.33369e-06	4.04901	0.24406		-5.47675e-06	0.00346	0.05061	7.7069e-06	14.928	0.36261
	-6.85897e-06	0.00891	0.01175	1.33269e-06	4.0331	0.25391		-5.47575e-06	0.01294	0.0508	7.7059e-06	14.8699	0.34377
	-6.85797e-06	0.01311	0.01101	1.33168e-06	4.00494	0.25112		-5.47475e-06	0.00999	0.06234	7.7049e-06	14.8501	0.38916
	-6.85697e-06	0.0083	0.0171	1.33068e-06	4.01369	0.27635		-5.47375e-06	0.00831	0.04591	7.7039e-06	14.8178	0.39146
	-6.85597e-06	0.01011	0.01312	1.32968e-06	4.03427	0.23189		-5.47275e-06	0.00786	0.05693	7.7029e-06	14.8465	0.4079
	-6.85496e-06	0.00658	0.01263	1.32868e-06	3.98721	0.25755		-5.47175e-06	0.00731	0.05534	7.7019e-06	14.8859	0.36948
	-6.85396e-06	0.00917	0.01712	1.32768e-06	3.96873	0.23635		-5.47075e-06	0.00438	0.05864	7.7009e-06	14.8991	0.35047
	-6.85296e-06	0.00456	0.01682	1.32668e-06	3.95465	0.26411		-5.46975e-06	0.01099	0.06194	7.6999e-06	14.9029	0.32063
	-6.85196e-06	0.01235	0.01028	1.32568e-06	3.9053	0.25125		-5.46875e-06	0.012	0.06613	7.6989e-06	14.8902	0.2975
	-6.85096e-06	0.01752	0.01992	1.32468e-06	3.90216	0.21733		-5.46775e-06	0.00758	0.05798	7.6979e-06	14.8287	0.287
	-6.84996e-06	0.00663	0.01711	1.32368e-06	3.87921	0.22427		-5.46675e-06	-0.00633	0.05102	7.6969e-06	14.7565	0.32541
	-6.84896e-06	0.01534	0.01671	1.32268e-06	3.8862	0.24071		-5.46575e-06	0.00707	0.06378	7.6959e-06	14.7595	0.38188
	-6.84796e-06	0.0129	0.01823	1.32168e-06	3.84646	0.22528		-5.46475e-06	-0.0027	0.04071	7.6949e-06	14.7782	0.4136
	-6.84696e-06	0.01263	0.01496	1.32068e-06	3.82311	0.21137		-5.46375e-06	0.016	0.05558	7.69389e-06	14.7544	0.40662
	-6.84596e-06	0.01746	0.02154	1.31968e-06	3.8196	0.18959		-5.46274e-06	0.00513	0.05029	7.69289e-06	14.8099	0.34855
	-6.84496e-06	0.01129	0.01843	1.31868e-06	3.75779	0.20596		-5.46174e-06	0.01373	0.0613	7.69189e-06	14.824	0.35049
	-6.84396e-06	0.00749	0.00657	1.31768e-06	3.74164	0.20919		-5.46074e-06	0.01111	0.04262	7.69089e-06	14.8184	0.31271
	-6.84296e-06	0.00454	0.01957	1.31668e-06	3.76366	0.22995		-5.45974e-06	-0.00205	0.04705	7.68989e-06	14.7645	0.30111
	-6.84196e-06	0.00446	0.01677	1.31568e-06	3.71475	0.23709		-5.45874e-06	0.00729	0.05826	7.68889e-06	14.7384	0.28204
	-6.84096e-06	0.0084	0.02337	1.31468e-06	3.68904	0.26053		-5.45774e-06	0.00749	0.0426	7.68789e-06	14.6527	0.31668
	-6.83996e-06	0.01772	0.02098	1.31368e-06	3.67131	0.22252		-5.45674e-06	0.01758	0.05264	7.68689e-06	14.5975	0.34618
	-6.83896e-06	0.01114	0.01451	1.31268e-06	3.64534	0.22753		-5.45574e-06	0.01449	0.04288	7.68589e-06	14.5968	0.41998
	-6.83796e-06	0.01746	0.0081	1.31168e-06	3.62687	0.24373		-5.45474e-06	0.0119	0.0377	7.68489e-06	14.5988	0.38288
	-6.83696e-06	-0.00386	0.01997	1.31068e-06	3.60648	0.2777		-5.45374e-06	0.02095	0.03358	7.68389e-06	14.6397	0.35167
	-6.83596e-06	0.01677	0.01422	1.30967e-06	3.58095	0.22364		-5.45274e-06	0.01398	0.05155	7.68289e-06	14.6673	0.31613
	-6.83496e-06	0.000812176	0.01898	1.30867e-06	3.5455	0.22365		-5.45174e-06	0.01799	0.06191	7.68189e-06	14.6592	0.27217
	-6.83396e-06	0.01884	0.0169	1.30767e-06	3.51511	0.21175		-5.45074e-06	0.01317	0.0439	7.68089e-06	14.6109	0.2691
	-6.83296e-06	0.01238	0.0207	1.30667e-06	3.52905	0.26673		-5.44974e-06	0.01178	0.04854	7.67989e-06	14.5403	0.26806
	-6.83196e-06	0.01445	0.02218	1.30567e-06	3.53042	0.24377		-5.44874e-06	0.01061	0.03885	7.67888e-06	14.5096	0.29549
	-6.83096e-06	0.00861	0.01184	1.30467e-06	3.52574	0.24834		-5.44774e-06	0.01756	0.03627	7.67788e-06	14.4599	0.33307
	-6.82996e-06	0.00694	0.02162	1.30367e-06	3.4769	0.2447		-5.44674e-06	0.00993	0.04801	7.67688e-06	14.4452	0.34053
	-6.82896e-06	0.00272	0.02262	1.30267e-06	3.45088	0.24456		-5.44574e-06	0.01317	0.04338	7.67588e-06	14.4551	0.36862
	-6.82796e-06	0.01131	0.01586	1.30167e-06	3.44	0.23202		-5.44474e-06	0.00936	0.04632	7.67488e-06	14.4996	0.39045
	-6.82696e-06	0.01645	0.01945	1.30067e-06	3.42992	0.25976		-5.44374e-06	0.01996	0.04252	7.67388e-06	14.5077	0.36035
	-6.82596e-06	0.00839	0.0148	1.29967e-06	3.40559	0.28152		-5.44274e-06	0.01067	0.04549	7.67288e-06	14.5271	0.33258
	-6.82496e-06	0.0021	0.01513	1.29867e-06	3.38983	0.24607		-5.44173e-06	0.01293	0.04742	7.67188e-06	14.4718	0.25676
	-6.82395e-06	0.00601	0.01198	1.29767e-06	3.39233	0.2559		-5.44073e-06	0.01911	0.04005	7.67088e-06	14.4311	0.25105
	-6.82295e-06	0.00879	0.02233	1.29667e-06	3.3669	0.26769		-5.43973e-06	0.01236	0.03723	7.66988e-06	14.3766	0.30428
	-6.82195e-06	0.01449	0.01163	1.29567e-06	3.35022	0.26441		-5.43873e-06	0.01575	0.03549	7.66888e-06	14.3112	0.32942
	-6.82095e-06	0.01706	0.01741	1.29467e-06	3.31967	0.28077		-5.43773e-06	0.01896	0.03865	7.66788e-06	14.2768	0.37049
	-6.81995e-06	0.01299	0.0136	1.29367e-06	3.33075	0.26543		-5.43673e-06	0.02764	0.04976	7.66688e-06	14.293	0.36207
	-6.81895e-06	0.01027	0.01136	1.29267e-06	3.29474	0.27877		-5.43573e-06	0.01839	0.04127	7.66588e-06	14.3323	0.36634
	-6.81795e-06	0.00593	0.02383	1.29167e-06	3.26862	0.26601		-5.43473e-06	0.02173	0.05434	7.66488e-06	14.3585	0.32765
	-6.81695e-06	0.01316	0.01313	1.29067e-06	3.26112	0.22782		-5.43373e-06	0.01631	0.05013	7.66388e-06	14.3606	0.28608
	-6.81595e-06	0.00191	0.02555	1.28967e-06	3.24029	0.24874		-5.43273e-06	0.01957	0.04272	7.66287e-06	14.3328	0.2601
	-6.81495e-06	0.01201	0.0084	1.28866e-06	3.22611	0.27781		-5.43173e-06	0.02218	0.03766	7.66187e-06	14.3115	0.21358
	-6.81395e-06	0.00609	0.01655	1.28766e-06	3.16755	0.24889		-5.43073e-06	0.0101	0.04023	7.66087e-06	14.246	0.21348
	-6.81295e-06	0.00538	0.01155	1.28666e-06	3.16794	0.24498		-5.42973e-06	0.02035	0.02607	7.65987e-06	14.1959	0.25338
	-6.81195e-06	-0.0037	0.00834	1.28566e-06	3.13823	0.2451		-5.42873e-06	0.02465	0.041	7.65887e-06	14.1751	0.29069
	-6.81095e-06	-0.00199	0.02046	1.28466e-06	3.12938	0.23719		-5.42773e-06	0.02937	0.04975	7.65787e-06	14.1562	0.33159
	-6.80995e-06	0.00563	0.02138	1.28366e-06	3.11653	0.21588		-5.42673e-06	0.0302	0.0533	7.65687e-06	14.2134	0.32809
	-6.80895e-06	0.00557	0.01201	1.28266e-06	3.0955	0.23872		-5.42573e-06	0.02598	0.049	7.65587e-06	14.1953	0.28965
	-6.80795e-06	0.00425	0.02871	1.28166e-06	3.0482	0.23565		-5.42473e-06	0.02855	0.04456	7.65487e-06	14.2524	0.23707
	-6.80695e-06	-3.21662e-05	0.02143	1.28066e-06	3.03746	0.24176		-5.42373e-06	0.02864	0.04087	7.65387e-06	14.2322	0.22037
	-6.80595e-06	0.00801	0.02	1.27966e-06	3.04584	0.24028		-5.42273e-06	0.01529	0.04949	7.65287e-06	14.2039	0.23307
	-6.80495e-06	0.00448	0.026	1.27866e-06	2.98918	0.23474		-5.42172e-06	0.0219	0.03971	7.65187e-06	14.1373	0.17724
	-6.80395e-06	0.00619	0.01507	1.27766e-06	2.99778	0.21013		-5.42072e-06	0.03161	0.03591	7.65087e-06	14.075	0.24094
	-6.80295e-06	-0.000555956	0.01851	1.27666e-06	2.98913	0.22002		-5.41972e-06	0.02982	0.03703	7.64987e-06	14.0782	0.29837
	-6.80195e-06	-0.0074	0.01076	1.27566e-06	2.98226	0.20164		-5.41872e-06	0.03008	0.0373	7.64886e-06	14.0647	0.28824
	-6.80095e-06	0.00332	0.0173	1.27466e-06	2.96091	0.2417		-5.41772e-06	0.02923	0.0389	7.64786e-06	14.0803	0.27872
	-6.79995e-06	-0.00328	0.02073	1.27366e-06	2.95295	0.241		-5.41672e-06	0.03634	0.05259	7.64686e-06	14.0962	0.24506
	-6.79895e-06	0.00934	0.01247	1.27266e-06	2.93784	0.20185		-5.41572e-06	0.02701	0.04549	7.64586e-06	14.1402	0.23354
	-6.79795e-06	0.00624	0.01161	1.27166e-06	2.90054	0.24049		-5.41472e-06	0.03285	0.03969	7.64486e-06	14.1466	0.18684
	-6.79695e-06	0.00521	0.02161	1.27066e-06	2.87535	0.20452		-5.41372e-06	0.03462	0.03398	7.64386e-06	14.1254	0.15313
	-6.79595e-06	0.00327	0.01005	1.26966e-06	2.86882	0.24636		-5.41272e-06	0.02339	0.04427	7.64286e-06	14.0994	0.16352
	-6.79495e-06	0.00886	0.01094	1.26866e-06	2.85509	0.25588		-5.41172e-06	0.03296	0.04121	7.64186e-06	14.0558	0.13546
	-6.79395e-06	0.01463	0.01286	1.26766e-06	2.82081	0.24426		-5.41072e-06	0.03059	0.03921	7.64086e-06	13.985	0.18569
	-6.79295e-06	0.00343	0.01804	1.26665e-06	2.81181	0.24749		-5.40972e-06	0.03624	0.04405	7.63986e-06	14.0017	0.20645
	-6.79195e-06	0.00895	0.00686	1.26565e-06	2.80494	0.24878		-5.40872e-06	0.03617	0.04061	7.63886e-06	14.0227	0.20596
	-6.79094e-06	0.00387	0.02598	1.26465e-06	2.75282	0.24293		-5.40772e-06	0.03177	0.04276	7.63786e-06	14.0721	0.2147
	-6.78994e-06	0.01286	0.02199	1.26365e-06	2.79008	0.22168		-5.40672e-06	0.02947	0.04012	7.63686e-06	14.0682	0.15607
	-6.78894e-06	0.00327	0.00817	1.26265e-06	2.75706	0.23421		-5.40572e-06	0.03779	0.03793	7.63586e-06	14.124	0.15415
	-6.78794e-06	0.01333	0.01655	1.26165e-06	2.75486	0.2689		-5.40472e-06	0.02858	0.03742	7.63486e-06	14.1243	0.13586
	-6.78694e-06	0.00763	0.0245	1.26065e-06	2.72047	0.27594		-5.40372e-06	0.0327	0.03889	7.63385e-06	14.0941	0.10365
	-6.78594e-06	0.00116	0.01761	1.25965e-06	2.71511	0.24282		-5.40272e-06	0.03289	0.04453	7.63285e-06	14.0269	0.12207
	-6.78494e-06	0.00645	0.01152	1.25865e-06	2.71712	0.25765		-5.40171e-06	0.0337	0.03468	7.63185e-06	13.9672	0.20729
	-6.78394e-06	0.00249	0.01516	1.25765e-06	2.71587	0.27647		-5.40071e-06	0.03489	0.03731	7.63085e-06	13.9479	0.18885
	-6.78294e-06	0.00452	0.02716	1.25665e-06	2.68746	0.28614		-5.39971e-06	0.03195	0.05204	7.62985e-06	13.9733	0.24843
	-6.78194e-06	0.00291	0.01464	1.25565e-06	2.6845	0.26363		-5.39871e-06	0.03009	0.03745	7.62885e-06	14.033	0.21882
	-6.78094e-06	0.000858154	0.02207	1.25465e-06	2.64955	0.29254		-5.39771e-06	0.03897	0.04011	7.62785e-06	14.0601	0.18772
	-6.77994e-06	0.00786	0.02357	1.25365e-06	2.6295	0.28279		-5.39671e-06	0.04157	0.02816	7.62685e-06	14.1069	0.17226
	-6.77894e-06	0.00515	0.01916	1.25265e-06	2.62412	0.29653		-5.39571e-06	0.04428	0.03508	7.62585e-06	14.071	0.11652
	-6.77794e-06	0.01225	0.01604	1.25165e-06	2.57998	0.28146		-5.39471e-06	0.04097	0.03801	7.62485e-06	14.0175	0.16817
	-6.77694e-06	0.0061	0.01629	1.25065e-06	2.57203	0.26175		-5.39371e-06	0.0384	0.03633	7.62385e-06	13.9488	0.13903
	-6.77594e-06	0.01811	0.02913	1.24965e-06	2.53629	0.27643		-5.39271e-06	0.03547	0.03997	7.62285e-06	13.9233	0.23848
	-6.77494e-06	0.00304	0.01972	1.24865e-06	2.53875	0.29834		-5.39171e-06	0.03872	0.04918	7.62185e-06	13.8729	0.25922
	-6.77394e-06	0.01087	0.01582	1.24765e-06	2.53116	0.28887		-5.39071e-06	0.04021	0.04723	7.62085e-06	13.8773	0.29033
	-6.77294e-06	0.00392	0.01864	1.24665e-06	2.4909	0.28991		-5.38971e-06	0.03837	0.0468	7.61985e-06	13.8666	0.25617
	-6.77194e-06	-0.000152684	0.02247	1.24565e-06	2.47541	0.27482		-5.38871e-06	0.04043	0.04768	7.61885e-06	13.8847	0.17999
	-6.77094e-06	0.00588	0.01808	1.24465e-06	2.44717	0.28241		-5.38771e-06	0.03901	0.04762	7.61784e-06	13.9086	0.18693
	-6.76994e-06	0.000931862	0.0216	1.24364e-06	2.43437	0.2798		-5.38671e-06	0.03428	0.0429	7.61684e-06	13.9198	0.17866
	-6.76894e-06	0.01445	0.01854	1.24264e-06	2.43947	0.31688		-5.38571e-06	0.04434	0.04484	7.61584e-06	13.8878	0.1466
	-6.76794e-06	0.01321	0.01673	1.24164e-06	2.41855	0.2941		-5.38471e-06	0.02832	0.04664	7.61484e-06	13.8309	0.18889
	-6.76694e-06	0.0099	0.01841	1.24064e-06	2.42428	0.29218		-5.38371e-06	0.03372	0.04042	7.61384e-06	13.7956	0.20008
	-6.76594e-06	0.00769	0.01952	1.23964e-06	2.40966	0.29314		-5.38271e-06	0.03891	0.04783	7.61284e-06	13.7518	0.26617
	-6.76494e-06	0.01445	0.01547	1.23864e-06	2.36164	0.29374		-5.3817e-06	0.03421	0.04469	7.61184e-06	13.7527	0.27041
	-6.76394e-06	-0.0031	0.01534	1.23764e-06	2.35153	0.31605		-5.3807e-06	0.04753	0.03427	7.61084e-06	13.7572	0.29115
	-6.76294e-06	0.00555	0.01434	1.23664e-06	2.32376	0.29665		-5.3797e-06	0.04138	0.04001	7.60984e-06	13.8096	0.23241
	-6.76194e-06	0.01219	0.01319	1.23564e-06	2.33534	0.32468		-5.3787e-06	0.04546	0.04724	7.60884e-06	13.8361	0.20218
	-6.76094e-06	-0.00121	0.02062	1.23464e-06	2.30172	0.32612		-5.3777e-06	0.04549	0.05138	7.60784e-06	13.8261	0.21195
	-6.75994e-06	0.0043	0.02071	1.23364e-06	2.2925	0.30688		-5.3767e-06	0.04592	0.04007	7.60684e-06	13.7935	0.21518
	-6.75894e-06	0.00895	0.01819	1.23264e-06	2.2881	0.28443		-5.3757e-06	0.04432	0.04339	7.60584e-06	13.779	0.18841
	-6.75794e-06	-0.00972	0.01781	1.23164e-06	2.27233	0.26675		-5.3747e-06	0.04327	0.04457	7.60484e-06	13.7261	0.2189
	-6.75694e-06	-0.00184	0.0191	1.23064e-06	2.27548	0.26456		-5.3737e-06	0.04384	0.03957	7.60384e-06	13.706	0.21451
	-6.75593e-06	0.01912	0.01737	1.22964e-06	2.26826	0.28098		-5.3727e-06	0.05216	0.03654	7.60284e-06	13.6721	0.21603
	-6.75493e-06	0.00584	0.02387	1.22864e-06	2.22601	0.24292		-5.3717e-06	0.0491	0.04775	7.60183e-06	13.7415	0.23188
	-6.75393e-06	0.00773	0.01457	1.22764e-06	2.20868	0.25729		-5.3707e-06	0.04526	0.03106	7.60083e-06	13.7583	0.2228
	-6.75293e-06	0.00821	0.01012	1.22664e-06	2.18461	0.26606		-5.3697e-06	0.05642	0.04315	7.59983e-06	13.7348	0.21878
	-6.75193e-06	-0.00506	0.01947	1.22564e-06	2.17356	0.27481		-5.3687e-06	0.04429	0.03157	7.59883e-06	13.7337	0.23408
	-6.75093e-06	0.01311	0.01875	1.22464e-06	2.12518	0.26108		-5.3677e-06	0.04893	0.03196	7.59783e-06	13.7115	0.19845
	-6.74993e-06	-0.00653	0.02242	1.22364e-06	2.10728	0.28041		-5.3667e-06	0.04481	0.0366	7.59683e-06	13.6966	0.16146
	-6.74893e-06	-0.00757	0.01468	1.22264e-06	2.09479	0.24039		-5.3657e-06	0.04734	0.03453	7.59583e-06	13.6387	0.15762
	-6.74793e-06	0.00517	0.01676	1.22164e-06	2.0923	0.2576		-5.3647e-06	0.05835	0.03768	7.59483e-06	13.5865	0.18485
	-6.74693e-06	0.00995	0.00782	1.22063e-06	2.0908	0.28501		-5.3637e-06	0.05966	0.03998	7.59383e-06	13.5336	0.21097
	-6.74593e-06	-0.00936	0.01232	1.21963e-06	2.05777	0.26135		-5.3627e-06	0.05258	0.03262	7.59283e-06	13.5416	0.25846
	-6.74493e-06	-0.00453	0.0136	1.21863e-06	2.05771	0.27425		-5.3617e-06	0.05409	0.03553	7.59183e-06	13.57	0.23937
	-6.74393e-06	0.01422	0.02339	1.21763e-06	2.02533	0.28293		-5.36069e-06	0.05661	0.04699	7.59083e-06	13.6021	0.22003
	-6.74293e-06	-0.00261	0.01816	1.21663e-06	2.03034	0.26413		-5.35969e-06	0.05159	0.04215	7.58983e-06	13.5861	0.19521
	-6.74193e-06	0.00322	0.01901	1.21563e-06	2.01482	0.25416		-5.35869e-06	0.0396	0.04831	7.58883e-06	13.5744	0.18518
	-6.74093e-06	0.00261	0.01585	1.21463e-06	1.98912	0.25747		-5.35769e-06	0.03821	0.04609	7.58783e-06	13.5328	0.15194
	-6.73993e-06	-0.00632	0.02298	1.21363e-06	1.96593	0.25536		-5.35669e-06	0.05218	0.05255	7.58682e-06	13.4839	0.1916
	-6.73893e-06	0.01116	0.01223	1.21263e-06	1.93917	0.25408		-5.35569e-06	0.04693	0.05444	7.58582e-06	13.4397	0.20153
	-6.73793e-06	0.01216	0.00971	1.21163e-06	1.94941	0.25891		-5.35469e-06	0.05274	0.04286	7.58482e-06	13.4177	0.21274
	-6.73693e-06	-0.00384	0.00783	1.21063e-06	1.90726	0.25629		-5.35369e-06	0.05646	0.05893	7.58382e-06	13.4232	0.25844
	-6.73593e-06	-0.000361217	0.02194	1.20963e-06	1.92614	0.25886		-5.35269e-06	0.05386	0.04368	7.58282e-06	13.4449	0.27796
	-6.73493e-06	0.00402	0.01365	1.20863e-06	1.92737	0.24946		-5.35169e-06	0.05181	0.05037	7.58182e-06	13.474	0.22563
	-6.73393e-06	0.00527	0.01009	1.20763e-06	1.87115	0.23855		-5.35069e-06	0.05705	0.03796	7.58082e-06	13.4955	0.22702
	-6.73293e-06	0.00656	0.02196	1.20663e-06	1.88276	0.24309		-5.34969e-06	0.04333	0.04791	7.57982e-06	13.4748	0.20678
	-6.73193e-06	-0.0051	0.00817	1.20563e-06	1.87763	0.23304		-5.34869e-06	0.05965	0.04644	7.57882e-06	13.464	0.19696
	-6.73093e-06	0.00542	0.01427	1.20463e-06	1.83633	0.22485		-5.34769e-06	0.06007	0.05355	7.57782e-06	13.4197	0.17935
	-6.72993e-06	0.00167	0.01496	1.20363e-06	1.82357	0.22272		-5.34669e-06	0.06168	0.05356	7.57682e-06	13.3312	0.23947
	-6.72893e-06	0.000158776	0.02389	1.20263e-06	1.82356	0.2551		-5.34569e-06	0.05716	0.05884	7.57582e-06	13.3084	0.26201
	-6.72793e-06	0.0053	0.02396	1.20163e-06	1.8188	0.22547		-5.34469e-06	0.05163	0.05308	7.57482e-06	13.2913	0.27757
	-6.72693e-06	0.00177	0.01927	1.20063e-06	1.788	0.25728		-5.34369e-06	0.05926	0.04603	7.57382e-06	13.3196	0.30268
	-6.72593e-06	0.01573	0.02864	1.19963e-06	1.76898	0.25526		-5.34269e-06	0.05186	0.06559	7.57282e-06	13.3419	0.30184
	-6.72493e-06	-6.393e-05	0.01353	1.19863e-06	1.75266	0.24553		-5.34169e-06	0.05132	0.05613	7.57182e-06	13.3899	0.23536
	-6.72393e-06	0.00745	0.01158	1.19762e-06	1.74596	0.2538		-5.34069e-06	0.05227	0.05435	7.57081e-06	13.3549	0.21312
	-6.72292e-06	0.0021	0.02543	1.19662e-06	1.73844	0.24075		-5.33968e-06	0.06192	0.04957	7.56981e-06	13.346	0.21006
	-6.72192e-06	0.0072	0.0151	1.19562e-06	1.72953	0.27445		-5.33868e-06	0.04798	0.05116	7.56881e-06	13.2794	0.18903
	-6.72092e-06	0.00911	0.02466	1.19462e-06	1.69282	0.27449		-5.33768e-06	0.05763	0.05349	7.56781e-06	13.2638	0.23123
	-6.71992e-06	0.0045	0.02352	1.19362e-06	1.69352	0.27999		-5.33668e-06	0.06435	0.05272	7.56681e-06	13.2187	0.25024
	-6.71892e-06	0.000183675	0.02125	1.19262e-06	1.69725	0.27623		-5.33568e-06	0.06648	0.05316	7.56581e-06	13.2063	0.27867
	-6.71792e-06	-3.05435e-05	0.01898	1.19162e-06	1.68544	0.28968		-5.33468e-06	0.05596	0.0592	7.56481e-06	13.2393	0.35691
	-6.71692e-06	-0.00556	0.01729	1.19062e-06	1.67426	0.28033		-5.33368e-06	0.05947	0.04548	7.56381e-06	13.2333	0.29778
	-6.71592e-06	0.00911	0.01027	1.18962e-06	1.65826	0.25819		-5.33268e-06	0.06349	0.04645	7.56281e-06	13.2488	0.27808
	-6.71492e-06	0.00347	0.02287	1.18862e-06	1.63976	0.27698		-5.33168e-06	0.05954	0.05251	7.56181e-06	13.2748	0.25998
	-6.71392e-06	-0.00246	0.01438	1.18762e-06	1.61346	0.25568		-5.33068e-06	0.06147	0.05487	7.56081e-06	13.2682	0.23671
	-6.71292e-06	0.00468	0.02456	1.18662e-06	1.61504	0.27152		-5.32968e-06	0.05368	0.05123	7.55981e-06	13.25	0.20339
	-6.71192e-06	0.00162	0.02418	1.18562e-06	1.60724	0.26547		-5.32868e-06	0.06854	0.04712	7.55881e-06	13.2407	0.29046
	-6.71092e-06	0.00748	0.02624	1.18462e-06	1.59806	0.22248		-5.32768e-06	0.06132	0.05897	7.55781e-06	13.2079	0.30728
	-6.70992e-06	-0.00336	0.01386	1.18362e-06	1.59522	0.23899		-5.32668e-06	0.06033	0.04832	7.55681e-06	13.1589	0.3272
	-6.70892e-06	0.00202	0.00989	1.18262e-06	1.59351	0.24009		-5.32568e-06	0.06654	0.06603	7.55581e-06	13.1693	0.33022
	-6.70792e-06	0.00604	0.01954	1.18162e-06	1.55179	0.26332		-5.32468e-06	0.07045	0.05381	7.5548e-06	13.2101	0.3184
	-6.70692e-06	0.00138	0.02828	1.18062e-06	1.54376	0.27654		-5.32368e-06	0.06063	0.05095	7.5538e-06	13.1889	0.30636
	-6.70592e-06	-0.00173	0.01537	1.17962e-06	1.51823	0.26653		-5.32268e-06	0.06213	0.05651	7.5528e-06	13.1953	0.27546
	-6.70492e-06	-0.00452	0.01873	1.17862e-06	1.53435	0.25382		-5.32168e-06	0.0636	0.05043	7.5518e-06	13.1975	0.26299
	-6.70392e-06	-0.00331	0.02145	1.17762e-06	1.51169	0.25619		-5.32068e-06	0.06579	0.04246	7.5508e-06	13.1605	0.24779
	-6.70292e-06	-0.00517	0.01306	1.17662e-06	1.49171	0.25978		-5.31968e-06	0.06565	0.05651	7.5498e-06	13.1224	0.26305
	-6.70192e-06	0.00368	0.02517	1.17562e-06	1.47831	0.24662		-5.31867e-06	0.06959	0.05559	7.5488e-06	13.0775	0.26608
	-6.70092e-06	0.00674	0.01724	1.17462e-06	1.45353	0.25304		-5.31767e-06	0.06199	0.04861	7.5478e-06	13.0434	0.26605
	-6.69992e-06	0.00618	0.01683	1.17361e-06	1.43424	0.28318		-5.31667e-06	0.07809	0.05312	7.5468e-06	13.0157	0.29088
	-6.69892e-06	-0.01446	0.01407	1.17261e-06	1.39174	0.29572		-5.31567e-06	0.06207	0.06053	7.5458e-06	13.0601	0.28431
	-6.69792e-06	0.000405464	0.01972	1.17161e-06	1.38804	0.28624		-5.31467e-06	0.05471	0.06311	7.5448e-06	13.0744	0.26841
	-6.69692e-06	0.00728	0.01369	1.17061e-06	1.35994	0.25377		-5.31367e-06	0.05835	0.05046	7.5438e-06	13.0656	0.28397
	-6.69592e-06	-0.00283	0.02098	1.16961e-06	1.35669	0.25354		-5.31267e-06	0.0703	0.05503	7.5428e-06	13.0427	0.25279
	-6.69492e-06	0.00244	0.02119	1.16861e-06	1.33825	0.25991		-5.31167e-06	0.07296	0.04628	7.5418e-06	13.0131	0.23828
	-6.69392e-06	0.00672	0.02323	1.16761e-06	1.31037	0.23735		-5.31067e-06	0.05722	0.04543	7.5408e-06	12.9605	0.26865
	-6.69292e-06	-0.00576	0.01563	1.16661e-06	1.30063	0.22116		-5.30967e-06	0.05999	0.06007	7.5398e-06	12.9417	0.2754
	-6.69192e-06	-0.00758	0.01811	1.16561e-06	1.29896	0.22123		-5.30867e-06	0.06915	0.05563	7.53879e-06	12.8795	0.28883
	-6.69092e-06	0.000708002	0.01673	1.16461e-06	1.28922	0.22162		-5.30767e-06	0.05602	0.06117	7.53779e-06	12.8249	0.30337
	-6.68992e-06	-0.00498	0.00855	1.16361e-06	1.26778	0.20959		-5.30667e-06	0.07019	0.04776	7.53679e-06	12.8724	0.29228
	-6.68892e-06	-0.01312	0.01261	1.16261e-06	1.26956	0.22846		-5.30567e-06	0.0587	0.05357	7.53579e-06	12.8975	0.29261
	-6.68791e-06	-0.00405	0.00948	1.16161e-06	1.24604	0.23964		-5.30467e-06	0.06864	0.04716	7.53479e-06	12.906	0.2765
	-6.68691e-06	0.00398	0.01174	1.16061e-06	1.22134	0.267		-5.30367e-06	0.06887	0.05276	7.53379e-06	12.8798	0.29945
	-6.68591e-06	0.00741	0.01938	1.15961e-06	1.23434	0.29322		-5.30267e-06	0.05626	0.04826	7.53279e-06	12.8682	0.26694
	-6.68491e-06	0.00889	0.01157	1.15861e-06	1.23063	0.28588		-5.30167e-06	0.05892	0.04845	7.53179e-06	12.854	0.26031
	-6.68391e-06	0.00529	0.01827	1.15761e-06	1.2083	0.28151		-5.30067e-06	0.0653	0.06124	7.53079e-06	12.8153	0.28876
	-6.68291e-06	-0.00433	0.01741	1.15661e-06	1.18548	0.26533		-5.29967e-06	0.05741	0.05245	7.52979e-06	12.7537	0.30234
	-6.68191e-06	-0.000480728	0.01492	1.15561e-06	1.15697	0.27629		-5.29867e-06	0.05828	0.05194	7.52879e-06	12.7396	0.30395
	-6.68091e-06	0.00767	0.01345	1.15461e-06	1.17413	0.24346		-5.29766e-06	0.06697	0.05202	7.52779e-06	12.7387	0.30389
	-6.67991e-06	0.00106	0.01799	1.15361e-06	1.13324	0.22737		-5.29666e-06	0.07233	0.06152	7.52679e-06	12.7756	0.28022
	-6.67891e-06	-0.00134	0.0163	1.15261e-06	1.13845	0.25447		-5.29566e-06	0.0604	0.05166	7.52579e-06	12.8227	0.27037
	-6.67791e-06	0.00155	0.02436	1.15161e-06	1.12297	0.2542		-5.29466e-06	0.05013	0.04412	7.52479e-06	12.7913	0.24577
	-6.67691e-06	0.000958782	0.01103	1.15061e-06	1.10777	0.23493		-5.29366e-06	0.05134	0.04744	7.52379e-06	12.7482	0.23977
	-6.67591e-06	0.000943841	0.01206	1.14961e-06	1.1158	0.23263		-5.29266e-06	0.05622	0.04641	7.52278e-06	12.7485	0.25997
	-6.67491e-06	0.00826	0.01109	1.1486e-06	1.0846	0.2374		-5.29166e-06	0.05757	0.04391	7.52178e-06	12.698	0.27726
	-6.67391e-06	-0.00744	0.00784	1.1476e-06	1.08817	0.23383		-5.29066e-06	0.05392	0.05431	7.52078e-06	12.6586	0.27414
	-6.67291e-06	0.00205	0.01123	1.1466e-06	1.07138	0.22551		-5.28966e-06	0.06331	0.03948	7.51978e-06	12.6164	0.29922
	-6.67191e-06	0.00193	0.01185	1.1456e-06	1.0569	0.22635		-5.28866e-06	0.0598	0.04367	7.51878e-06	12.6497	0.27801
	-6.67091e-06	0.00808	0.01791	1.1446e-06	1.06349	0.21555		-5.28766e-06	0.06053	0.05289	7.51778e-06	12.6717	0.30991
	-6.66991e-06	0.000869011	0.01723	1.1436e-06	1.03375	0.23601		-5.28666e-06	0.05201	0.04669	7.51678e-06	12.6804	0.25722
	-6.66891e-06	0.00771	0.01893	1.1426e-06	0.97698	0.21815		-5.28566e-06	0.05851	0.05102	7.51578e-06	12.6469	0.2769
	-6.66791e-06	0.00559	0.01109	1.1416e-06	1.00737	0.22923		-5.28466e-06	0.04807	0.04454	7.51478e-06	12.6516	0.26328
	-6.66691e-06	-0.000675251	0.01135	1.1406e-06	1.00452	0.21779		-5.28366e-06	0.05959	0.05231	7.51378e-06	12.6005	0.27687
	-6.66591e-06	0.000641786	0.00829	1.1396e-06	0.9689	0.23187		-5.28266e-06	0.05308	0.04121	7.51278e-06	12.5647	0.30217
	-6.66491e-06	-0.00381	0.0142	1.1386e-06	0.97722	0.2172		-5.28166e-06	0.05298	0.05277	7.51178e-06	12.5371	0.3248
	-6.66391e-06	-0.00286	0.01895	1.1376e-06	0.96346	0.22649		-5.28066e-06	0.05342	0.05042	7.51078e-06	12.4992	0.3195
	-6.66291e-06	-0.00572	0.01272	1.1366e-06	0.96483	0.24689		-5.27966e-06	0.05791	0.05412	7.50978e-06	12.4963	0.35772
	-6.66191e-06	0.00932	0.00828	1.1356e-06	0.93236	0.23429		-5.27866e-06	0.06069	0.05111	7.50878e-06	12.5196	0.31147
	-6.66091e-06	0.00041321	0.01215	1.1346e-06	0.95559	0.21767		-5.27766e-06	0.05583	0.05146	7.50778e-06	12.5476	0.28302
	-6.65991e-06	0.00323	0.01129	1.1336e-06	0.91889	0.23155		-5.27666e-06	0.05588	0.05652	7.50678e-06	12.5725	0.26646
	-6.65891e-06	-0.00566	0.00704	1.1326e-06	0.91845	0.25108		-5.27565e-06	0.04608	0.04922	7.50577e-06	12.5591	0.28453
	-6.65791e-06	0.01305	0.0165	1.1316e-06	0.88534	0.24287		-5.27465e-06	0.05774	0.04468	7.50477e-06	12.5275	0.29578
	-6.65691e-06	-0.000942295	0.00897	1.1306e-06	0.87723	0.24689		-5.27365e-06	0.06454	0.04756	7.50377e-06	12.4764	0.32388
	-6.65591e-06	-0.00249	0.01705	1.1296e-06	0.8594	0.2127		-5.27265e-06	0.05168	0.04766	7.50277e-06	12.4398	0.32322
	-6.65491e-06	0.01917	0.01016	1.1286e-06	0.84833	0.22582		-5.27165e-06	0.04733	0.04737	7.50177e-06	12.4154	0.32173
	-6.65391e-06	-0.00237	0.02172	1.1276e-06	0.83632	0.2304		-5.27065e-06	0.04024	0.04937	7.50077e-06	12.4208	0.33733
	-6.65291e-06	0.00144	0.02248	1.1266e-06	0.84357	0.21587		-5.26965e-06	0.04498	0.04911	7.49977e-06	12.41	0.30779
	-6.65191e-06	0.00572	0.01516	1.1256e-06	0.83116	0.2593		-5.26865e-06	0.0503	0.03783	7.49877e-06	12.4311	0.34268
	-6.6509e-06	-0.00449	0.01203	1.12459e-06	0.80503	0.24276		-5.26765e-06	0.06247	0.05106	7.49777e-06	12.4946	0.28388
	-6.6499e-06	0.00821	0.0157	1.12359e-06	0.81206	0.24984		-5.26665e-06	0.05541	0.05162	7.49677e-06	12.5315	0.29147
	-6.6489e-06	0.00529	0.02226	1.12259e-06	0.79174	0.2569		-5.26565e-06	0.05831	0.04972	7.49577e-06	12.5086	0.26471
	-6.6479e-06	-0.0027	0.0101	1.12159e-06	0.75875	0.22298		-5.26465e-06	0.05574	0.04657	7.49477e-06	12.4641	0.23936
	-6.6469e-06	0.00566	0.01313	1.12059e-06	0.75228	0.23935		-5.26365e-06	0.0513	0.04675	7.49377e-06	12.4075	0.23334
	-6.6459e-06	0.00859	0.01	1.11959e-06	0.76775	0.24617		-5.26265e-06	0.0577	0.04429	7.49277e-06	12.3928	0.25463
	-6.6449e-06	-0.00319	0.01178	1.11859e-06	0.74432	0.23501		-5.26165e-06	0.05944	0.05514	7.49177e-06	12.386	0.27191
	-6.6439e-06	0.00146	0.01163	1.11759e-06	0.70442	0.25599		-5.26065e-06	0.04654	0.05414	7.49077e-06	12.3819	0.26606
	-6.6429e-06	-0.000127333	0.01538	1.11659e-06	0.70486	0.23226		-5.25965e-06	0.05689	0.05748	7.48976e-06	12.3664	0.30683
	-6.6419e-06	0.00556	0.01749	1.11559e-06	0.70728	0.22903		-5.25865e-06	0.05281	0.04897	7.48876e-06	12.4014	0.30028
	-6.6409e-06	0.00182	0.01302	1.11459e-06	0.68	0.23268		-5.25765e-06	0.06291	0.05134	7.48776e-06	12.4126	0.30544
	-6.6399e-06	-0.00628	0.01136	1.11359e-06	0.68103	0.20537		-5.25665e-06	0.04573	0.04546	7.48676e-06	12.3952	0.28885
	-6.6389e-06	-0.00426	0.01695	1.11259e-06	0.63606	0.26953		-5.25565e-06	0.04945	0.05623	7.48576e-06	12.3704	0.26185
	-6.6379e-06	-0.000530753	0.00373	1.11159e-06	0.653	0.21228		-5.25465e-06	0.04931	0.05492	7.48476e-06	12.32	0.26029
	-6.6369e-06	-0.00557	0.01965	1.11059e-06	0.65422	0.2214		-5.25364e-06	0.05633	0.0438	7.48376e-06	12.271	0.25381
	-6.6359e-06	0.000655746	0.00972	1.10959e-06	0.63602	0.21437		-5.25264e-06	0.05177	0.04655	7.48276e-06	12.2261	0.30442
	-6.6349e-06	-0.00453	0.0089	1.10859e-06	0.6178	0.24252		-5.25164e-06	0.04481	0.04548	7.48176e-06	12.2484	0.29217
	-6.6339e-06	0.00371	0.02045	1.10759e-06	0.58947	0.24633		-5.25064e-06	0.04745	0.04011	7.48076e-06	12.258	0.29179
	-6.6329e-06	-0.00295	0.00984	1.10659e-06	0.58692	0.23225		-5.24964e-06	0.05263	0.05456	7.47976e-06	12.3029	0.26963
	-6.6319e-06	-6.87363e-05	0.01755	1.10559e-06	0.5771	0.19719		-5.24864e-06	0.05864	0.0363	7.47876e-06	12.2991	0.23851
	-6.6309e-06	-0.00631	0.01581	1.10459e-06	0.5883	0.21424		-5.24764e-06	0.04986	0.05472	7.47776e-06	12.2952	0.22107
	-6.6299e-06	-0.0117	0.01176	1.10359e-06	0.58298	0.20598		-5.24664e-06	0.05125	0.04717	7.47676e-06	12.2535	0.22871
	-6.6289e-06	0.00976	0.01057	1.10259e-06	0.5663	0.19272		-5.24564e-06	0.05318	0.04642	7.47576e-06	12.1918	0.22296
	-6.6279e-06	-0.00303	0.01545	1.10159e-06	0.5463	0.24784		-5.24464e-06	0.04727	0.04361	7.47476e-06	12.174	0.23484
	-6.6269e-06	-0.00212	0.01492	1.10059e-06	0.51696	0.24677		-5.24364e-06	0.04808	0.04852	7.47376e-06	12.1552	0.23467
	-6.6259e-06	0.00196	0.01573	1.09958e-06	0.51333	0.20757		-5.24264e-06	0.05028	0.04582	7.47275e-06	12.1102	0.23643
	-6.6249e-06	-0.000745448	0.00605	1.09858e-06	0.49357	0.23671		-5.24164e-06	0.04883	0.0471	7.47175e-06	12.168	0.28854
	-6.6239e-06	-0.01144	0.01461	1.09758e-06	0.47417	0.22998		-5.24064e-06	0.06297	0.04205	7.47075e-06	12.2157	0.31581
	-6.6229e-06	-0.0081	0.0117	1.09658e-06	0.4813	0.23561		-5.23964e-06	0.05313	0.04276	7.46975e-06	12.2181	0.29364
	-6.6219e-06	0.00732	0.0138	1.09558e-06	0.46074	0.2199		-5.23864e-06	0.05051	0.03133	7.46875e-06	12.206	0.29961
	-6.6209e-06	0.00399	0.02399	1.09458e-06	0.46523	0.19255		-5.23764e-06	0.04333	0.05314	7.46775e-06	12.1711	0.26104
	-6.6199e-06	-0.00396	0.01274	1.09358e-06	0.42797	0.19811		-5.23664e-06	0.04353	0.03481	7.46675e-06	12.1382	0.2678
	-6.6189e-06	0.00186	0.01865	1.09258e-06	0.42377	0.20939		-5.23564e-06	0.04157	0.05258	7.46575e-06	12.083	0.27526
	-6.6179e-06	0.0118	0.01867	1.09158e-06	0.42509	0.22526		-5.23464e-06	0.05334	0.04818	7.46475e-06	12.0663	0.27842
	-6.6169e-06	0.00957	0.01419	1.09058e-06	0.41476	0.22302		-5.23364e-06	0.04182	0.05851	7.46375e-06	12.0718	0.24313
	-6.6159e-06	-0.00664	0.01035	1.08958e-06	0.40591	0.21236		-5.23264e-06	0.056	0.04823	7.46275e-06	12.0619	0.25761
	-6.61489e-06	0.000778792	0.01318	1.08858e-06	0.39942	0.22809		-5.23163e-06	0.06126	0.05924	7.46175e-06	12.1055	0.25785
	-6.61389e-06	0.00361	0.01113	1.08758e-06	0.36245	0.21408		-5.23063e-06	0.05937	0.03841	7.46075e-06	12.1469	0.25119
	-6.61289e-06	0.00292	0.01371	1.08658e-06	0.36561	0.20912		-5.22963e-06	0.05044	0.05077	7.45975e-06	12.1233	0.25988
	-6.61189e-06	0.0013	0.01986	1.08558e-06	0.35582	0.22651		-5.22863e-06	0.05199	0.05558	7.45875e-06	12.1072	0.25591
	-6.61089e-06	-0.0037	0.00815	1.08458e-06	0.36202	0.20644		-5.22763e-06	0.04759	0.05711	7.45775e-06	12.0959	0.26052
	-6.60989e-06	-0.00281	0.01507	1.08358e-06	0.32448	0.20995		-5.22663e-06	0.04843	0.04587	7.45674e-06	12.0379	0.22502
	-6.60889e-06	0.000856071	0.01489	1.08258e-06	0.33186	0.20615		-5.22563e-06	0.04528	0.05463	7.45574e-06	11.9954	0.2462
	-6.60789e-06	-0.000205033	0.00706	1.08158e-06	0.30406	0.18786		-5.22463e-06	0.05338	0.05043	7.45474e-06	11.9596	0.25386
	-6.60689e-06	0.00733	0.0164	1.08058e-06	0.32932	0.19278		-5.22363e-06	0.04409	0.04944	7.45374e-06	11.9804	0.27967
	-6.60589e-06	0.00538	0.0122	1.07958e-06	0.28956	0.1897		-5.22263e-06	0.05049	0.04682	7.45274e-06	12	0.29123
	-6.60489e-06	0.00352	0.01574	1.07858e-06	0.29939	0.19232		-5.22163e-06	0.055	0.04454	7.45174e-06	11.9984	0.28194
	-6.60389e-06	0.00155	0.01674	1.07758e-06	0.26793	0.21576		-5.22063e-06	0.05042	0.04604	7.45074e-06	12.0257	0.26067
	-6.60289e-06	0.00422	0.00779	1.07658e-06	0.26435	0.21452		-5.21963e-06	0.05097	0.04702	7.44974e-06	12.003	0.24775
	-6.60189e-06	0.00748	0.00876	1.07558e-06	0.25481	0.21299		-5.21863e-06	0.04218	0.05248	7.44874e-06	11.9821	0.28336
	-6.60089e-06	0.00134	0.0134	1.07458e-06	0.25513	0.22256		-5.21763e-06	0.04094	0.0556	7.44774e-06	11.952	0.24331
	-6.59989e-06	0.00205	0.01838	1.07357e-06	0.22194	0.22459		-5.21663e-06	0.04724	0.04787	7.44674e-06	11.878	0.24716
	-6.59889e-06	0.000836962	0.01191	1.07257e-06	0.20782	0.23646		-5.21563e-06	0.06112	0.05451	7.44574e-06	11.8699	0.25533
	-6.59789e-06	0.00317	0.01295	1.07157e-06	0.17765	0.22269		-5.21463e-06	0.05901	0.04763	7.44474e-06	11.8894	0.27625
	-6.59689e-06	0.000233646	0.0151	1.07057e-06	0.16992	0.20275		-5.21363e-06	0.0488	0.05741	7.44374e-06	11.8898	0.3011
	-6.59589e-06	0.00417	0.02312	1.06957e-06	0.1628	0.19723		-5.21263e-06	0.04642	0.04331	7.44274e-06	11.926	0.30861
	-6.59489e-06	-0.00322	0.01325	1.06857e-06	0.15353	0.20792		-5.21163e-06	0.04111	0.05651	7.44174e-06	11.9227	0.31602
	-6.59389e-06	-0.00131	0.00593	1.06757e-06	0.13614	0.2377		-5.21063e-06	0.0401	0.04987	7.44074e-06	11.9387	0.29692
	-6.59289e-06	-0.00723	0.0163	1.06657e-06	0.1533	0.21574		-5.20963e-06	0.03639	0.05114	7.43973e-06	11.8915	0.24341
	-6.59189e-06	0.000523659	0.00332	1.06557e-06	0.11743	0.23096		-5.20862e-06	0.05073	0.05472	7.43873e-06	11.8595	0.24627
	-6.59089e-06	0.00869	0.01507	1.06457e-06	0.10403	0.21864		-5.20762e-06	0.04408	0.05368	7.43773e-06	11.799	0.2189
	-6.58989e-06	0.00426	0.02233	1.06357e-06	0.09882	0.24137		-5.20662e-06	0.05903	0.05265	7.43673e-06	11.7912	0.25879
	-6.58889e-06	0.00418	0.01337	1.06257e-06	0.06168	0.23742		-5.20562e-06	0.03396	0.05066	7.43573e-06	11.7941	0.28609
	-6.58789e-06	0.00139	0.02138	1.06157e-06	0.08238	0.25277		-5.20462e-06	0.05291	0.05595	7.43473e-06	11.8272	0.3221
	-6.58689e-06	0.00288	0.00921	1.06057e-06	0.08355	0.24737		-5.20362e-06	0.05395	0.05627	7.43373e-06	11.8453	0.31857
	-6.58589e-06	0.00399	0.02394	1.05957e-06	0.06469	0.25397		-5.20262e-06	0.05114	0.05246	7.43273e-06	11.8627	0.31261
	-6.58489e-06	-0.01112	0.01467	1.05857e-06	0.04564	0.26514		-5.20162e-06	0.05633	0.04691	7.43173e-06	11.8368	0.31957
	-6.58389e-06	0.00447	0.01941	1.05757e-06	0.04863	0.25324		-5.20062e-06	0.0505	0.05963	7.43073e-06	11.7868	0.30302
	-6.58289e-06	0.00129	0.01529	1.05657e-06	0.06254	0.25102		-5.19962e-06	0.04015	0.06076	7.42973e-06	11.7687	0.26818
	-6.58189e-06	-0.00328	0.00836	1.05557e-06	0.0293	0.24567		-5.19862e-06	0.05224	0.06437	7.42873e-06	11.7248	0.26316
	-6.58089e-06	0.00847	0.00898	1.05457e-06	-0.00181	0.24081		-5.19762e-06	0.05001	0.06761	7.42773e-06	11.7171	0.30181
	-6.57989e-06	0.00374	0.0123	1.05357e-06	-0.000441114	0.27774		-5.19662e-06	0.0514	0.05996	7.42673e-06	11.673	0.29829
	-6.57889e-06	-0.01213	0.01557	1.05257e-06	0.00126	0.27609		-5.19562e-06	0.05058	0.05468	7.42573e-06	11.701	0.32079
	-6.57788e-06	0.0018	0.01407	1.05157e-06	-0.03366	0.26907		-5.19462e-06	0.05317	0.05732	7.42473e-06	11.7095	0.33697
	-6.57689e-06	0.0016	0.01364	1.05057e-06	-0.04816	0.25916		-5.19362e-06	0.04622	0.06039	7.42373e-06	11.7111	0.34181
	-6.57588e-06	0.00395	0.01708	1.04957e-06	-0.02793	0.24105		-5.19262e-06	0.04859	0.05775	7.42273e-06	11.6926	0.3392
	-6.57488e-06	-0.00105	0.01272	1.04857e-06	-0.05343	0.25668		-5.19162e-06	0.0546	0.05332	7.42172e-06	11.6896	0.30406
	-6.57388e-06	0.00549	0.01753	1.04756e-06	-0.05595	0.23765		-5.19062e-06	0.04438	0.05608	7.42072e-06	11.6529	0.27947
	-6.57288e-06	0.0026	0.01518	1.04656e-06	-0.06541	0.24847		-5.18962e-06	0.04459	0.04954	7.41972e-06	11.5964	0.2573
	-6.57188e-06	-0.00133	0.01006	1.04556e-06	-0.06916	0.20621		-5.18862e-06	0.046	0.05929	7.41872e-06	11.581	0.25588
	-6.57088e-06	0.00138	0.013	1.04456e-06	-0.08644	0.21363		-5.18762e-06	0.03877	0.05173	7.41772e-06	11.5514	0.29489
	-6.56988e-06	0.00736	0.02648	1.04356e-06	-0.06871	0.21108		-5.18661e-06	0.04205	0.05312	7.41672e-06	11.5622	0.32933
	-6.56888e-06	-0.00371	0.0049	1.04256e-06	-0.11061	0.21429		-5.18561e-06	0.05645	0.04502	7.41572e-06	11.6045	0.34415
	-6.56788e-06	0.00531	0.01702	1.04156e-06	-0.10881	0.20401		-5.18461e-06	0.04323	0.0478	7.41472e-06	11.5965	0.34442
	-6.56688e-06	-0.00252	0.0165	1.04056e-06	-0.13317	0.229		-5.18361e-06	0.04935	0.03635	7.41372e-06	11.5807	0.35189
	-6.56588e-06	0.00661	0.01667	1.03956e-06	-0.11614	0.24634		-5.18261e-06	0.0497	0.03999	7.41272e-06	11.5849	0.31352
	-6.56488e-06	0.000123459	0.01949	1.03856e-06	-0.1536	0.24166		-5.18161e-06	0.05072	0.04393	7.41172e-06	11.5598	0.29924
	-6.56388e-06	-0.00889	0.01836	1.03756e-06	-0.16293	0.20338		-5.18061e-06	0.04659	0.03955	7.41072e-06	11.5126	0.28292
	-6.56288e-06	0.01501	0.00722	1.03656e-06	-0.18351	0.21783		-5.17961e-06	0.04049	0.04777	7.40972e-06	11.4859	0.29298
	-6.56188e-06	-0.00352	0.01656	1.03556e-06	-0.1736	0.23164		-5.17861e-06	0.04148	0.05314	7.40872e-06	11.4552	0.26746
	-6.56088e-06	0.00226	0.0212	1.03456e-06	-0.1688	0.22823		-5.17761e-06	0.04345	0.04967	7.40772e-06	11.4596	0.33479
	-6.55988e-06	0.00464	0.01371	1.03356e-06	-0.17481	0.2358		-5.17661e-06	0.05145	0.06546	7.40672e-06	11.4628	0.34253
	-6.55888e-06	-0.00153	0.0146	1.03256e-06	-0.18786	0.25597		-5.17561e-06	0.04988	0.05098	7.40572e-06	11.5038	0.35088
	-6.55788e-06	0.00414	0.01389	1.03156e-06	-0.2105	0.239		-5.17461e-06	0.04375	0.03838	7.40471e-06	11.496	0.3121
	-6.55688e-06	-0.00497	0.0124	1.03056e-06	-0.19411	0.27766		-5.17361e-06	0.03262	0.04964	7.40371e-06	11.4764	0.3015
	-6.55588e-06	0.00605	0.01396	1.02956e-06	-0.22045	0.23904		-5.17261e-06	0.04066	0.04819	7.40271e-06	11.4677	0.28543
	-6.55488e-06	-0.00377	0.02365	1.02856e-06	-0.22424	0.24017		-5.17161e-06	0.04058	0.04647	7.40171e-06	11.4253	0.27299
	-6.55388e-06	0.0054	0.01543	1.02756e-06	-0.22502	0.27328		-5.17061e-06	0.04126	0.05978	7.40071e-06	11.3702	0.28928
	-6.55288e-06	0.00419	0.0161	1.02656e-06	-0.24008	0.27691		-5.16961e-06	0.04289	0.03921	7.39971e-06	11.3597	0.27122
	-6.55188e-06	-0.00114	0.01926	1.02556e-06	-0.23934	0.25672		-5.16861e-06	0.05174	0.04338	7.39871e-06	11.3749	0.32796
	-6.55088e-06	0.00773	0.0143	1.02456e-06	-0.2471	0.25617		-5.16761e-06	0.05192	0.04766	7.39771e-06	11.3616	0.33803
	-6.54988e-06	0.00189	0.00785	1.02356e-06	-0.26335	0.24757		-5.16661e-06	0.04604	0.03045	7.39671e-06	11.3906	0.36912
	-6.54888e-06	-0.00423	0.01794	1.02256e-06	-0.28965	0.2492		-5.16561e-06	0.03998	0.03568	7.39571e-06	11.3797	0.40661
	-6.54788e-06	-0.00287	0.00828	1.02155e-06	-0.26096	0.23017		-5.16461e-06	0.0494	0.02863	7.39471e-06	11.3917	0.37981
	-6.54688e-06	-0.00763	0.01089	1.02055e-06	-0.28448	0.20724		-5.1636e-06	0.04192	0.03596	7.39371e-06	11.3772	0.35154
	-6.54588e-06	0.00171	0.01544	1.01955e-06	-0.30099	0.21727		-5.1626e-06	0.04363	0.04392	7.39271e-06	11.3195	0.32022
	-6.54488e-06	0.0048	0.01406	1.01855e-06	-0.29876	0.2223		-5.1616e-06	0.02937	0.04353	7.39171e-06	11.2854	0.30993
	-6.54388e-06	-0.00791	0.01444	1.01755e-06	-0.31474	0.22134		-5.1606e-06	0.03731	0.04932	7.39071e-06	11.2606	0.32394
	-6.54288e-06	-0.00628	0.00217	1.01655e-06	-0.31752	0.23494		-5.1596e-06	0.03535	0.04436	7.38971e-06	11.2658	0.3629
	-6.54188e-06	-0.00235	0.01443	1.01555e-06	-0.31177	0.2413		-5.1586e-06	0.03637	0.04055	7.3887e-06	11.2769	0.3888
	-6.54088e-06	0.000989261	0.01089	1.01455e-06	-0.33391	0.23392		-5.1576e-06	0.03022	0.04718	7.3877e-06	11.296	0.41153
	-6.53988e-06	-0.000941635	0.00745	1.01355e-06	-0.34008	0.22482		-5.1566e-06	0.03976	0.04469	7.3867e-06	11.3259	0.38964
	-6.53888e-06	-0.000824338	0.01239	1.01255e-06	-0.36142	0.21704		-5.1556e-06	0.04146	0.04608	7.3857e-06	11.3144	0.40374
	-6.53788e-06	-0.01489	0.01114	1.01155e-06	-0.38549	0.19936		-5.1546e-06	0.04639	0.04534	7.3847e-06	11.2962	0.38579
	-6.53687e-06	-0.00233	0.01782	1.01055e-06	-0.38368	0.21671		-5.1536e-06	0.04313	0.03915	7.3837e-06	11.2567	0.38308
	-6.53587e-06	-0.000505928	0.01014	1.00955e-06	-0.38562	0.24279		-5.1526e-06	0.03452	0.03876	7.3827e-06	11.22	0.36615
	-6.53487e-06	-0.00262	0.01349	1.00855e-06	-0.39414	0.24248		-5.1516e-06	0.0374	0.05194	7.3817e-06	11.1924	0.38742
	-6.53387e-06	-0.00345	0.02121	1.00755e-06	-0.40088	0.25806		-5.1506e-06	0.04578	0.04319	7.3807e-06	11.189	0.36496
	-6.53287e-06	-0.0083	0.01561	1.00655e-06	-0.39073	0.23423		-5.1496e-06	0.04047	0.04402	7.3797e-06	11.1832	0.37549
	-6.53187e-06	-0.00777	0.01624	1.00555e-06	-0.39572	0.2365		-5.1486e-06	0.03963	0.04415	7.3787e-06	11.1898	0.42216
	-6.53087e-06	0.00566	0.01386	1.00455e-06	-0.45347	0.2231		-5.1476e-06	0.03601	0.04087	7.3777e-06	11.2147	0.43921
	-6.52987e-06	-0.00889	0.01807	1.00355e-06	-0.44693	0.22351		-5.1466e-06	0.04144	0.05059	7.3767e-06	11.2281	0.42509
	-6.52887e-06	-0.000133325	0.00991	1.00255e-06	-0.4273	0.23044		-5.1456e-06	0.03368	0.03862	7.3757e-06	11.2134	0.41614
	-6.52787e-06	-0.0033	0.00812	1.00155e-06	-0.44898	0.21894		-5.1446e-06	0.03591	0.0418	7.3747e-06	11.186	0.41191
	-6.52687e-06	-0.00432	0.01378	1.00055e-06	-0.48538	0.18587		-5.1436e-06	0.02455	0.04488	7.3737e-06	11.1539	0.38566
	-6.52587e-06	-0.000748524	0.00966	9.99547e-07	-0.48983	0.19902		-5.1426e-06	0.03926	0.04316	7.3727e-06	11.1279	0.39417
	-6.52487e-06	0.00491	0.00878	9.98546e-07	-0.50398	0.19108		-5.1416e-06	0.02639	0.03348	7.3717e-06	11.1001	0.40889
	-6.52387e-06	-0.00642	0.01482	9.97546e-07	-0.51758	0.19		-5.14059e-06	0.04158	0.03913	7.37069e-06	11.0983	0.41279
	-6.52287e-06	-0.00838	0.01292	9.96546e-07	-0.50917	0.19996		-5.13959e-06	0.03027	0.03813	7.36969e-06	11.1149	0.44519
	-6.52187e-06	0.00208	0.02013	9.95545e-07	-0.51299	0.19359		-5.13859e-06	0.03766	0.05091	7.36869e-06	11.1078	0.45573
	-6.52087e-06	-0.00269	0.0217	9.94545e-07	-0.55408	0.20799		-5.13759e-06	0.03308	0.02824	7.36769e-06	11.1162	0.44043
	-6.51987e-06	-0.00561	0.01327	9.93545e-07	-0.52894	0.21628		-5.13659e-06	0.0342	0.04914	7.36669e-06	11.0913	0.42061
	-6.51887e-06	-0.00147	0.01882	9.92544e-07	-0.53766	0.20157		-5.13559e-06	0.02842	0.04673	7.36569e-06	11.0702	0.40597
	-6.51787e-06	-0.00545	0.01339	9.91544e-07	-0.56912	0.20273		-5.13459e-06	0.02247	0.03969	7.36469e-06	11.0275	0.39857
	-6.51687e-06	0.0015	0.00858	9.90544e-07	-0.56344	0.18974		-5.13359e-06	0.02241	0.04352	7.36369e-06	10.9985	0.36843
	-6.51587e-06	0.00159	0.01485	9.89543e-07	-0.56975	0.19592		-5.13259e-06	0.03282	0.04706	7.36269e-06	10.9687	0.39357
	-6.51487e-06	0.000838264	0.01117	9.88543e-07	-0.60127	0.2113		-5.13159e-06	0.0355	0.04437	7.36169e-06	10.9689	0.41401
	-6.51387e-06	-0.01157	0.01991	9.87542e-07	-0.59433	0.23011		-5.13059e-06	0.03323	0.04826	7.36069e-06	10.9647	0.42088
	-6.51287e-06	-0.000487237	0.01315	9.86542e-07	-0.60005	0.21338		-5.12959e-06	0.03106	0.03486	7.35969e-06	10.9712	0.44087
	-6.51187e-06	-0.00867	0.00632	9.85542e-07	-0.58474	0.23234		-5.12859e-06	0.03075	0.04145	7.35869e-06	10.9735	0.44531
	-6.51087e-06	0.000679486	0.02567	9.84541e-07	-0.62113	0.19584		-5.12759e-06	0.03131	0.04528	7.35769e-06	10.9614	0.43863
	-6.50987e-06	-0.000322329	0.01436	9.83541e-07	-0.6251	0.2204		-5.12659e-06	0.0373	0.03806	7.35669e-06	10.9626	0.41083
	-6.50887e-06	-0.00845	0.00724	9.82541e-07	-0.62227	0.2131		-5.12559e-06	0.03408	0.04451	7.35569e-06	10.9072	0.45202
	-6.50787e-06	-0.00473	0.01429	9.8154e-07	-0.63541	0.19332		-5.12459e-06	0.02983	0.03932	7.35469e-06	10.881	0.41563
	-6.50687e-06	-0.00785	0.01535	9.8054e-07	-0.65155	0.16248		-5.12359e-06	0.04061	0.03726	7.35369e-06	10.8485	0.44678
	-6.50587e-06	-0.0058	0.01258	9.7954e-07	-0.67301	0.17088		-5.12259e-06	0.03395	0.03803	7.35268e-06	10.8536	0.45899
	-6.50487e-06	-0.00958	0.01032	9.78539e-07	-0.6535	0.17292		-5.12159e-06	0.02928	0.04688	7.35168e-06	10.8344	0.45768
	-6.50387e-06	-0.00635	0.01456	9.77539e-07	-0.67692	0.19576		-5.12059e-06	0.03118	0.04008	7.35068e-06	10.8511	0.50215
	-6.50287e-06	-0.00828	0.00953	9.76538e-07	-0.71127	0.2139		-5.11959e-06	0.02798	0.04455	7.34968e-06	10.8751	0.49094
	-6.50187e-06	0.00108	0.00989	9.75538e-07	-0.72498	0.24065		-5.11859e-06	0.03845	0.0386	7.34868e-06	10.8722	0.48937
	-6.50087e-06	-0.01078	0.01086	9.74538e-07	-0.70626	0.23776		-5.11759e-06	0.01883	0.04526	7.34768e-06	10.845	0.46409
	-6.49987e-06	-0.00158	0.01142	9.73537e-07	-0.71721	0.22633		-5.11658e-06	0.03494	0.03445	7.34668e-06	10.8383	0.44906
	-6.49887e-06	-0.01167	0.00944	9.72537e-07	-0.70153	0.22193		-5.11558e-06	0.02715	0.0346	7.34568e-06	10.795	0.42137
	-6.49787e-06	-0.00638	0.01541	9.71537e-07	-0.74321	0.23033		-5.11458e-06	0.02761	0.04086	7.34468e-06	10.768	0.42223
	-6.49686e-06	0.000290263	0.00847	9.70536e-07	-0.73856	0.21908		-5.11358e-06	0.04062	0.03272	7.34368e-06	10.7554	0.45113
	-6.49586e-06	0.0026	0.02134	9.69536e-07	-0.73117	0.1967		-5.11258e-06	0.0254	0.03881	7.34268e-06	10.7611	0.46691
	-6.49486e-06	-0.00527	0.00933	9.68536e-07	-0.76386	0.20766		-5.11158e-06	0.01432	0.04134	7.34168e-06	10.7573	0.51066
	-6.49386e-06	-0.01631	0.01633	9.67535e-07	-0.75208	0.1856		-5.11058e-06	0.03347	0.03895	7.34068e-06	10.7625	0.50507
	-6.49286e-06	-0.0115	0.01196	9.66535e-07	-0.77581	0.17786		-5.10958e-06	0.01967	0.03935	7.33968e-06	10.7711	0.48641
	-6.49186e-06	-0.00843	0.019	9.65534e-07	-0.78588	0.21085		-5.10858e-06	0.02222	0.04885	7.33868e-06	10.7645	0.45963
	-6.49086e-06	-0.00882	0.00816	9.64534e-07	-0.78298	0.2127		-5.10758e-06	0.01913	0.04466	7.33768e-06	10.7548	0.40524
	-6.48986e-06	-0.01442	0.01999	9.63534e-07	-0.802	0.20376		-5.10658e-06	0.01667	0.03938	7.33668e-06	10.728	0.44155
	-6.48886e-06	-0.01239	0.00754	9.62533e-07	-0.81547	0.21317		-5.10558e-06	0.02743	0.03965	7.33567e-06	10.6632	0.44621
	-6.48786e-06	-0.01049	0.01287	9.61533e-07	-0.83163	0.22153		-5.10458e-06	0.02372	0.04429	7.33467e-06	10.6429	0.49809
	-6.48686e-06	-0.00726	0.00911	9.60533e-07	-0.84874	0.17591		-5.10358e-06	0.0214	0.03937	7.33367e-06	10.6674	0.46743
	-6.48586e-06	-0.00459	0.01924	9.59532e-07	-0.84247	0.22938		-5.10258e-06	0.03039	0.04513	7.33267e-06	10.6834	0.43776
	-6.48486e-06	-0.00886	0.01121	9.58532e-07	-0.87103	0.21756		-5.10158e-06	0.02879	0.04155	7.33167e-06	10.6833	0.42894
	-6.48386e-06	-0.00531	0.01665	9.57532e-07	-0.84827	0.2115		-5.10058e-06	0.02202	0.03213	7.33067e-06	10.7267	0.47207
	-6.48286e-06	0.00377	0.01776	9.56531e-07	-0.87809	0.22252		-5.09958e-06	0.02002	0.04327	7.32967e-06	10.7258	0.40755
	-6.48186e-06	-0.00462	0.00922	9.55531e-07	-0.89306	0.20956		-5.09858e-06	0.01803	0.05088	7.32867e-06	10.7139	0.39953
	-6.48086e-06	0.00398	0.014	9.54531e-07	-0.88017	0.24868		-5.09758e-06	0.024	0.04234	7.32767e-06	10.679	0.37081
	-6.47986e-06	-0.00411	0.01502	9.5353e-07	-0.8936	0.2184		-5.09658e-06	0.01849	0.03966	7.32667e-06	10.642	0.37447
	-6.47886e-06	-0.00746	0.01447	9.5253e-07	-0.88986	0.22826		-5.09558e-06	0.0248	0.05201	7.32567e-06	10.6105	0.36486
	-6.47786e-06	-0.00385	0.01879	9.5153e-07	-0.92944	0.22526		-5.09458e-06	0.02266	0.03728	7.32467e-06	10.6138	0.41075
	-6.47686e-06	-0.000765253	0.0135	9.50529e-07	-0.90845	0.23928		-5.09358e-06	0.0159	0.05064	7.32367e-06	10.6266	0.41515
	-6.47586e-06	0.00268	0.01545	9.49529e-07	-0.91429	0.21152		-5.09257e-06	0.03017	0.0474	7.32267e-06	10.652	0.44425
	-6.47486e-06	-0.01269	0.02459	9.48529e-07	-0.90493	0.22818		-5.09157e-06	0.0261	0.05219	7.32167e-06	10.6396	0.43894
	-6.47386e-06	-0.00722	0.01989	9.47528e-07	-0.91087	0.23167		-5.09057e-06	0.02036	0.04366	7.32067e-06	10.6038	0.40898
	-6.47286e-06	-0.00532	0.01848	9.46528e-07	-0.93339	0.23795		-5.08957e-06	0.01623	0.04597	7.31967e-06	10.606	0.41975
	-6.47186e-06	-0.0136	0.0194	9.45527e-07	-0.94817	0.20956		-5.08857e-06	0.02528	0.05429	7.31867e-06	10.5958	0.40919
	-6.47086e-06	-0.00824	0.0109	9.44527e-07	-0.91748	0.20889		-5.08757e-06	0.01697	0.04954	7.31767e-06	10.5478	0.38216
	-6.46986e-06	-0.01222	0.00943	9.43527e-07	-0.94902	0.18612		-5.08657e-06	0.02421	0.04253	7.31666e-06	10.536	0.41981
	-6.46886e-06	-0.00753	0.02461	9.42526e-07	-0.92282	0.19019		-5.08557e-06	0.03245	0.05059	7.31566e-06	10.5024	0.45572
	-6.46786e-06	-0.0045	0.01027	9.41526e-07	-0.94118	0.19798		-5.08457e-06	0.02631	0.04535	7.31466e-06	10.4853	0.47534
	-6.46686e-06	-0.00425	0.02103	9.40526e-07	-0.96073	0.20672		-5.08357e-06	0.02561	0.0509	7.31366e-06	10.5194	0.45649
	-6.46586e-06	-0.01033	0.007	9.39525e-07	-0.98151	0.21202		-5.08257e-06	0.01537	0.05886	7.31266e-06	10.5214	0.47735
	-6.46486e-06	-0.00896	0.01216	9.38525e-07	-0.97744	0.20955		-5.08157e-06	0.02555	0.05628	7.31166e-06	10.5355	0.49708
	-6.46386e-06	0.00145	0.01575	9.37525e-07	-0.99916	0.20612		-5.08057e-06	0.02162	0.06046	7.31066e-06	10.5231	0.46961
	-6.46286e-06	-0.00819	0.01538	9.36524e-07	-0.99481	0.18881		-5.07957e-06	0.01683	0.04575	7.30966e-06	10.495	0.47714
	-6.46186e-06	0.00438	0.0283	9.35524e-07	-0.98269	0.18349		-5.07857e-06	0.02167	0.04625	7.30866e-06	10.4775	0.46929
	-6.46086e-06	-0.01217	0.01866	9.34524e-07	-1.00291	0.17994		-5.07757e-06	0.02329	0.04553	7.30766e-06	10.4453	0.48139
	-6.45986e-06	-0.00436	0.01242	9.33523e-07	-1.01657	0.17172		-5.07657e-06	0.018	0.04583	7.30666e-06	10.4393	0.47326
	-6.45886e-06	-0.00526	0.0154	9.32523e-07	-1.02883	0.15935		-5.07557e-06	0.02069	0.05547	7.30566e-06	10.4185	0.48407
	-6.45786e-06	-0.01791	0.01443	9.31523e-07	-1.03143	0.15525		-5.07457e-06	0.01269	0.05822	7.30466e-06	10.4367	0.5059
	-6.45686e-06	-0.00681	0.01597	9.30522e-07	-1.04059	0.15041		-5.07357e-06	0.02084	0.06349	7.30366e-06	10.4572	0.49056
	-6.45586e-06	-0.000534072	0.03003	9.29522e-07	-1.04272	0.14864		-5.07257e-06	0.01977	0.04308	7.30266e-06	10.4669	0.45583
	-6.45486e-06	-0.00347	0.00886	9.28522e-07	-1.04634	0.15853		-5.07157e-06	0.01732	0.05859	7.30166e-06	10.4345	0.44241
	-6.45385e-06	-0.00846	0.01914	9.27521e-07	-1.09788	0.16453		-5.07057e-06	0.01734	0.04866	7.30066e-06	10.4262	0.45218
	-6.45285e-06	-0.007	0.00634	9.26521e-07	-1.09721	0.13745		-5.06957e-06	0.00705	0.04605	7.29966e-06	10.372	0.45275
	-6.45185e-06	-0.01375	0.01845	9.2552e-07	-1.11964	0.15965		-5.06856e-06	0.01487	0.04647	7.29865e-06	10.3465	0.47129
	-6.45085e-06	-0.00726	0.02634	9.2452e-07	-1.11488	0.14061		-5.06756e-06	0.01608	0.03605	7.29765e-06	10.3232	0.49391
	-6.44985e-06	-0.0028	0.0143	9.2352e-07	-1.106	0.16106		-5.06656e-06	0.01818	0.04713	7.29665e-06	10.3174	0.48617
	-6.44885e-06	-0.01245	0.01009	9.22519e-07	-1.10651	0.15813		-5.06556e-06	0.0132	0.052	7.29565e-06	10.3262	0.55861
	-6.44785e-06	-0.00813	0.01487	9.21519e-07	-1.13839	0.18128		-5.06456e-06	0.01314	0.04187	7.29465e-06	10.3763	0.5273
	-6.44685e-06	-0.01336	0.01287	9.20519e-07	-1.15741	0.20286		-5.06356e-06	0.01563	0.04948	7.29365e-06	10.3772	0.52912
	-6.44585e-06	-0.0099	0.01843	9.19518e-07	-1.11932	0.20349		-5.06256e-06	0.01913	0.05001	7.29265e-06	10.3556	0.5287
	-6.44485e-06	-0.01541	0.02365	9.18518e-07	-1.13318	0.20744		-5.06156e-06	0.00535	0.04981	7.29165e-06	10.3206	0.53226
	-6.44385e-06	-0.0118	0.01345	9.17518e-07	-1.13847	0.19601		-5.06056e-06	0.00938	0.05118	7.29065e-06	10.2801	0.50645
	-6.44285e-06	-0.02054	0.02039	9.16517e-07	-1.1306	0.21348		-5.05956e-06	0.0092	0.04477	7.28965e-06	10.2641	0.50054
	-6.44185e-06	-0.00482	0.0179	9.15517e-07	-1.1527	0.1827		-5.05856e-06	0.01025	0.04907	7.28865e-06	10.2105	0.49417
	-6.44085e-06	-0.00176	0.0133	9.14517e-07	-1.16183	0.19664		-5.05756e-06	0.02873	0.04962	7.28765e-06	10.2578	0.48315
	-6.43985e-06	-0.00911	0.01216	9.13516e-07	-1.17474	0.18898		-5.05656e-06	0.00926	0.0492	7.28665e-06	10.2394	0.51239
	-6.43885e-06	-0.00496	0.02247	9.12516e-07	-1.19337	0.1521		-5.05556e-06	0.02561	0.04332	7.28565e-06	10.2596	0.51942
	-6.43785e-06	-0.00539	0.02315	9.11515e-07	-1.18399	0.17054		-5.05456e-06	0.01192	0.04933	7.28465e-06	10.2657	0.53814
	-6.43685e-06	-0.00858	0.00712	9.10515e-07	-1.17986	0.21282		-5.05356e-06	0.00998	0.04064	7.28365e-06	10.2718	0.51577
	-6.43585e-06	-0.01182	0.0159	9.09515e-07	-1.19383	0.18105		-5.05256e-06	0.01093	0.04105	7.28265e-06	10.256	0.49129
	-6.43485e-06	-0.00543	0.01953	9.08515e-07	-1.20417	0.20503		-5.05156e-06	0.01288	0.0422	7.28165e-06	10.2327	0.48357
	-6.43385e-06	-0.0048	0.0118	9.07514e-07	-1.1844	0.18323		-5.05056e-06	0.00742	0.03899	7.28064e-06	10.1796	0.49662
	-6.43285e-06	-0.00468	0.02502	9.06514e-07	-1.19527	0.1687		-5.04956e-06	0.0116	0.03289	7.27964e-06	10.1761	0.53191
	-6.43185e-06	-0.00712	0.01942	9.05514e-07	-1.21581	0.18249		-5.04856e-06	0.01033	0.03313	7.27864e-06	10.1697	0.54197
	-6.43085e-06	-0.00836	0.01976	9.04513e-07	-1.22831	0.17209		-5.04756e-06	0.0114	0.03917	7.27764e-06	10.1575	0.51745
	-6.42985e-06	-0.00674	0.0209	9.03513e-07	-1.23686	0.17745		-5.04656e-06	0.00944	0.03581	7.27664e-06	10.1904	0.54613
	-6.42885e-06	-0.00362	0.02313	9.02512e-07	-1.22346	0.17941		-5.04556e-06	-0.00056182	0.05312	7.27564e-06	10.2072	0.55729
	-6.42785e-06	-0.000882227	0.02318	9.01512e-07	-1.2195	0.17676		-5.04456e-06	0.01095	0.05306	7.27464e-06	10.2236	0.54125
	-6.42685e-06	-0.00329	0.01841	9.00512e-07	-1.21719	0.16746		-5.04355e-06	-0.00284	0.04757	7.27364e-06	10.2128	0.49419
	-6.42585e-06	-0.00912	0.01175	8.99512e-07	-1.22335	0.16975		-5.04255e-06	0.00511	0.04264	7.27264e-06	10.1782	0.47972
	-6.42485e-06	-0.00841	0.0155	8.98511e-07	-1.23556	0.17787		-5.04155e-06	0.00924	0.0463	7.27164e-06	10.14	0.46355
	-6.42385e-06	-0.00764	0.01125	8.97511e-07	-1.25369	0.18295		-5.04055e-06	0.01014	0.0403	7.27064e-06	10.1178	0.46627
	-6.42285e-06	-0.00428	0.02063	8.9651e-07	-1.29748	0.1777		-5.03955e-06	0.0026	0.04775	7.26964e-06	10.1117	0.49766
	-6.42185e-06	-0.00499	0.01494	8.9551e-07	-1.27338	0.138		-5.03855e-06	0.00447	0.04409	7.26864e-06	10.0831	0.51512
	-6.42085e-06	-0.00644	0.01476	8.9451e-07	-1.28451	0.17045		-5.03755e-06	0.00888	0.03644	7.26764e-06	10.1534	0.55914
	-6.41985e-06	0.000971576	0.00396	8.93509e-07	-1.29121	0.15891		-5.03655e-06	0.01103	0.04821	7.26664e-06	10.1531	0.51413
	-6.41885e-06	-0.01293	0.02151	8.92509e-07	-1.29189	0.16242		-5.03555e-06	0.000400391	0.05152	7.26564e-06	10.1584	0.51311
	-6.41785e-06	0.01228	0.0218	8.91509e-07	-1.27842	0.14507		-5.03455e-06	0.00486	0.04182	7.26464e-06	10.1584	0.50525
	-6.41685e-06	-0.00397	0.02194	8.90508e-07	-1.30543	0.16719		-5.03355e-06	-0.00101	0.05259	7.26364e-06	10.1327	0.48624
	-6.41585e-06	-0.01267	0.01394	8.89508e-07	-1.2956	0.14563		-5.03255e-06	-0.000714911	0.05009	7.26264e-06	10.1024	0.46305
	-6.41485e-06	-0.00889	0.01026	8.88508e-07	-1.32084	0.12973		-5.03155e-06	0.00736	0.04058	7.26163e-06	10.0673	0.46903
	-6.41385e-06	0.00602	0.01707	8.87507e-07	-1.32981	0.12973		-5.03055e-06	0.00799	0.04655	7.26063e-06	10.0547	0.46804
	-6.41284e-06	-0.0188	0.02369	8.86507e-07	-1.32121	0.15384		-5.02955e-06	0.00446	0.0445	7.25963e-06	10.0511	0.48241
	-6.41185e-06	-0.00944	0.01773	8.85507e-07	-1.31494	0.1284		-5.02855e-06	0.00663	0.04711	7.25863e-06	10.0705	0.53149
	-6.41084e-06	-5.67117e-06	0.02123	8.84506e-07	-1.3234	0.12665		-5.02755e-06	7.02168e-05	0.0499	7.25763e-06	10.0986	0.53198
	-6.40984e-06	-0.02326	0.01433	8.83506e-07	-1.31069	0.13652		-5.02655e-06	0.00742	0.04803	7.25663e-06	10.0789	0.54578
	-6.40884e-06	-0.00232	0.01376	8.82506e-07	-1.32045	0.14063		-5.02555e-06	0.01016	0.04409	7.25563e-06	10.0567	0.5141
	-6.40784e-06	-0.0068	0.01857	8.81505e-07	-1.33043	0.10832		-5.02455e-06	-0.00087168	0.04966	7.25463e-06	10.0607	0.4769
	-6.40684e-06	-0.01357	0.01715	8.80505e-07	-1.32985	0.11685		-5.02355e-06	0.01106	0.04736	7.25363e-06	10.0392	0.45694
	-6.40584e-06	-0.00827	0.02428	8.79505e-07	-1.3523	0.1105		-5.02255e-06	0.00346	0.02734	7.25263e-06	10.0014	0.47055
	-6.40484e-06	-0.00905	0.02077	8.78504e-07	-1.34934	0.10319		-5.02155e-06	0.01381	0.05225	7.25163e-06	9.98403	0.46528
	-6.40384e-06	-0.000703553	0.02637	8.77504e-07	-1.35096	0.10763		-5.02055e-06	0.00525	0.05343	7.25063e-06	9.96364	0.49799
	-6.40284e-06	-0.00697	0.012	8.76504e-07	-1.36564	0.11099		-5.01955e-06	0.00758	0.04835	7.24963e-06	9.96033	0.51327
	-6.40184e-06	-0.00974	0.01751	8.75503e-07	-1.34709	0.12125		-5.01854e-06	0.00339	0.0454	7.24863e-06	9.99037	0.54468
	-6.40084e-06	-0.01925	0.01442	8.74503e-07	-1.37531	0.13071		-5.01754e-06	0.00522	0.05673	7.24763e-06	9.99257	0.54744
	-6.39984e-06	-0.00756	0.01389	8.73503e-07	-1.37622	0.12597		-5.01654e-06	0.00123	0.04499	7.24663e-06	9.98311	0.49033
	-6.39884e-06	-0.01022	0.00529	8.72503e-07	-1.38563	0.10634		-5.01554e-06	-0.000932959	0.03727	7.24563e-06	9.95232	0.52878
	-6.39784e-06	-0.00942	0.01476	8.71502e-07	-1.37779	0.1053		-5.01454e-06	0.0033	0.04227	7.24463e-06	9.94148	0.46884
	-6.39684e-06	-0.00815	0.01397	8.70502e-07	-1.38397	0.11483		-5.01354e-06	0.00333	0.05607	7.24362e-06	9.92048	0.47458
	-6.39584e-06	-0.00517	0.01045	8.69501e-07	-1.37265	0.1179		-5.01254e-06	0.0014	0.04494	7.24262e-06	9.91082	0.49354
	-6.39484e-06	-0.01233	0.01682	8.68501e-07	-1.3887	0.11714		-5.01154e-06	0.01316	0.046	7.24162e-06	9.89556	0.53568
	-6.39384e-06	-0.0017	0.00877	8.67501e-07	-1.41447	0.11735		-5.01054e-06	0.00686	0.04649	7.24062e-06	9.9095	0.57051
	-6.39284e-06	-0.00486	0.00839	8.66501e-07	-1.40367	0.13835		-5.00954e-06	0.01435	0.0455	7.23962e-06	9.90703	0.56919
	-6.39184e-06	-0.01773	0.01469	8.655e-07	-1.40845	0.1282		-5.00854e-06	0.00751	0.04786	7.23862e-06	9.93584	0.56138
	-6.39084e-06	-0.01406	0.01375	8.645e-07	-1.41231	0.11767		-5.00754e-06	0.00355	0.04944	7.23762e-06	9.93363	0.51428
	-6.38984e-06	-0.01067	0.01873	8.63499e-07	-1.40668	0.13215		-5.00654e-06	0.00475	0.03972	7.23662e-06	9.92694	0.54249
	-6.38884e-06	-0.00309	0.01263	8.62499e-07	-1.42025	0.12492		-5.00554e-06	0.01258	0.04875	7.23562e-06	9.88912	0.53168
	-6.38784e-06	-0.01554	0.00937	8.61499e-07	-1.39991	0.12252		-5.00454e-06	0.000351091	0.04037	7.23462e-06	9.85643	0.49241
	-6.38684e-06	-0.00593	0.0226	8.60498e-07	-1.43337	0.10165		-5.00354e-06	0.0109	0.04495	7.23362e-06	9.83864	0.501
	-6.38584e-06	-0.00169	0.02958	8.59498e-07	-1.43657	0.11931		-5.00254e-06	0.01124	0.05442	7.23262e-06	9.8	0.50999
	-6.38484e-06	-0.00245	0.01856	8.58498e-07	-1.43503	0.09405		-5.00154e-06	0.00342	0.04938	7.23162e-06	9.81093	0.55012
	-6.38384e-06	-0.01037	0.01567	8.57497e-07	-1.43225	0.09942		-5.00054e-06	0.01597	0.04995	7.23062e-06	9.79713	0.55938
	-6.38284e-06	-0.01032	0.02371	8.56497e-07	-1.45553	0.10769		-4.99954e-06	0.00891	0.05983	7.22962e-06	9.85201	0.59542
	-6.38184e-06	-0.01185	0.01948	8.55497e-07	-1.47622	0.11706		-4.99854e-06	0.00225	0.0338	7.22862e-06	9.85926	0.57366
	-6.38084e-06	-0.00331	0.01427	8.54496e-07	-1.43763	0.11526		-4.99754e-06	0.00341	0.05336	7.22762e-06	9.8659	0.54964
	-6.37984e-06	-0.01635	0.02049	8.53496e-07	-1.47176	0.12757		-4.99654e-06	-0.00233	0.04814	7.22662e-06	9.85045	0.54405
	-6.37884e-06	-0.00681	0.02166	8.52496e-07	-1.48128	0.14611		-4.99554e-06	0.00227	0.03926	7.22562e-06	9.82302	0.56471
	-6.37784e-06	-0.02273	0.02124	8.51495e-07	-1.46461	0.10732		-4.99454e-06	0.00448	0.04309	7.22461e-06	9.79459	0.54444
	-6.37684e-06	-0.0029	0.02017	8.50495e-07	-1.47974	0.13493		-4.99353e-06	-0.002	0.03616	7.22361e-06	9.75746	0.54253
	-6.37584e-06	-0.01208	0.0212	8.49495e-07	-1.46095	0.14442		-4.99253e-06	0.01179	0.04898	7.22261e-06	9.76031	0.56991
	-6.37484e-06	-0.0119	0.01915	8.48495e-07	-1.47726	0.1505		-4.99153e-06	0.00911	0.04242	7.22161e-06	9.77731	0.57655
	-6.37384e-06	-0.01295	0.02336	8.47494e-07	-1.46314	0.14355		-4.99053e-06	0.00602	0.04021	7.22061e-06	9.78309	0.55502
	-6.37284e-06	-0.01065	0.02403	8.46494e-07	-1.47523	0.11743		-4.98953e-06	0.00938	0.05011	7.21961e-06	9.78947	0.56431
	-6.37184e-06	-0.00542	0.01888	8.45493e-07	-1.47809	0.13964		-4.98853e-06	0.000545558	0.05014	7.21861e-06	9.7864	0.53717
	-6.37084e-06	-0.01276	0.02247	8.44493e-07	-1.46662	0.14306		-4.98753e-06	0.00172	0.04917	7.21761e-06	9.76385	0.52999
	-6.36984e-06	-0.01137	0.01506	8.43493e-07	-1.48278	0.12578		-4.98653e-06	0.00661	0.04802	7.21661e-06	9.72665	0.50959
	-6.36884e-06	-0.0085	0.01619	8.42493e-07	-1.46438	0.12507		-4.98553e-06	0.00219	0.04266	7.21561e-06	9.7043	0.49346
	-6.36783e-06	-0.01451	0.00917	8.41492e-07	-1.48922	0.11964		-4.98453e-06	0.00912	0.04989	7.21461e-06	9.68655	0.52902
	-6.36684e-06	-0.01063	0.01211	8.40492e-07	-1.49187	0.10915		-4.98353e-06	-0.00116	0.03231	7.21361e-06	9.68679	0.55782
	-6.36583e-06	-0.00848	0.01745	8.39492e-07	-1.48826	0.08047		-4.98253e-06	-0.00285	0.03834	7.21261e-06	9.70685	0.57801
	-6.36483e-06	-0.01815	0.02584	8.38491e-07	-1.48596	0.10358		-4.98153e-06	0.00539	0.03469	7.21161e-06	9.69169	0.53788
	-6.36383e-06	-0.01318	0.01574	8.37491e-07	-1.50503	0.08528		-4.98053e-06	0.00436	0.04251	7.21061e-06	9.70029	0.56792
	-6.36283e-06	-0.00976	0.01043	8.36491e-07	-1.49773	0.07842		-4.97953e-06	0.00928	0.04224	7.20961e-06	9.70987	0.55212
	-6.36183e-06	-0.01631	0.00944	8.3549e-07	-1.49639	0.10153		-4.97853e-06	0.00501	0.04356	7.20861e-06	9.70094	0.5509
	-6.36083e-06	-0.00852	0.01008	8.3449e-07	-1.50371	0.09561		-4.97753e-06	0.00181	0.03573	7.20761e-06	9.66998	0.54428
	-6.35983e-06	-0.01303	0.02224	8.3349e-07	-1.50554	0.07258		-4.97653e-06	0.01084	0.03593	7.20661e-06	9.64819	0.52761
	-6.35883e-06	-0.01419	0.0192	8.32489e-07	-1.51531	0.06373		-4.97553e-06	0.01793	0.0324	7.2056e-06	9.6102	0.53689
	-6.35783e-06	-0.00573	0.01516	8.31489e-07	-1.49417	0.1206		-4.97453e-06	0.01149	0.0451	7.2046e-06	9.59812	0.52995
	-6.35683e-06	-0.01534	0.0152	8.30489e-07	-1.5011	0.10806		-4.97353e-06	0.01653	0.03684	7.2036e-06	9.60218	0.55745
	-6.35583e-06	-0.00879	0.01743	8.29488e-07	-1.50307	0.10062		-4.97253e-06	0.00889	0.04019	7.2026e-06	9.59719	0.56522
	-6.35483e-06	-0.00704	0.01348	8.28488e-07	-1.51381	0.11821		-4.97153e-06	0.01052	0.03826	7.2016e-06	9.62624	0.56203
	-6.35383e-06	-0.01652	0.01141	8.27488e-07	-1.5066	0.11079		-4.97053e-06	0.01286	0.05052	7.2006e-06	9.63514	0.55842
	-6.35283e-06	-0.00936	0.02043	8.26488e-07	-1.49463	0.10745		-4.96953e-06	0.01722	0.04848	7.1996e-06	9.65058	0.5167
	-6.35183e-06	-0.00711	0.02331	8.25487e-07	-1.52268	0.1142		-4.96853e-06	0.00842	0.04068	7.1986e-06	9.62046	0.50191
	-6.35083e-06	-0.01701	0.02136	8.24487e-07	-1.52399	0.12942		-4.96752e-06	0.01554	0.03787	7.1976e-06	9.62614	0.52843
	-6.34983e-06	-0.01732	0.02163	8.23486e-07	-1.51484	0.10386		-4.96652e-06	0.00311	0.05636	7.1966e-06	9.60733	0.54515
	-6.34883e-06	-0.00448	0.02389	8.22486e-07	-1.49728	0.11373		-4.96552e-06	0.01388	0.04087	7.1956e-06	9.59091	0.58634
	-6.34783e-06	-0.01024	0.00734	8.21486e-07	-1.52222	0.14559		-4.96452e-06	0.01363	0.04987	7.1946e-06	9.56486	0.58176
	-6.34683e-06	-0.0123	0.01977	8.20485e-07	-1.51929	0.16155		-4.96352e-06	0.02307	0.05012	7.1936e-06	9.55822	0.59483
	-6.34583e-06	-0.01728	0.01931	8.19485e-07	-1.51753	0.12886		-4.96252e-06	0.01251	0.05172	7.1926e-06	9.58749	0.58846
	-6.34483e-06	-0.01203	0.02398	8.18485e-07	-1.52761	0.14856		-4.96152e-06	0.0112	0.0448	7.1916e-06	9.60838	0.53562
	-6.34383e-06	-0.01736	0.01798	8.17484e-07	-1.5303	0.14671		-4.96052e-06	0.00357	0.04924	7.1906e-06	9.60363	0.52538
	-6.34283e-06	-0.02356	0.02089	8.16484e-07	-1.5376	0.14878		-4.95952e-06	0.00657	0.05684	7.1896e-06	9.58272	0.51443
	-6.34183e-06	-0.01553	0.00766	8.15484e-07	-1.53892	0.14297		-4.95852e-06	0.00551	0.05744	7.1886e-06	9.53614	0.51697
	-6.34083e-06	-0.01969	0.01633	8.14484e-07	-1.55679	0.11011		-4.95752e-06	0.00624	0.0433	7.1876e-06	9.53285	0.54926
	-6.33983e-06	-0.01213	0.02097	8.13483e-07	-1.52927	0.12704		-4.95652e-06	0.01717	0.04274	7.18659e-06	9.49122	0.55672
	-6.33883e-06	-0.01386	0.00586	8.12483e-07	-1.51658	0.15838		-4.95552e-06	0.00735	0.05559	7.18559e-06	9.51279	0.58129
	-6.33783e-06	-0.02314	0.01945	8.11483e-07	-1.54744	0.15803		-4.95452e-06	0.0066	0.0396	7.18459e-06	9.53282	0.5507
	-6.33683e-06	-0.0142	0.02214	8.10482e-07	-1.56006	0.15222		-4.95352e-06	0.00423	0.0572	7.18359e-06	9.52826	0.5129
	-6.33583e-06	-0.00395	0.02188	8.09482e-07	-1.58013	0.1831		-4.95252e-06	0.0119	0.06026	7.18259e-06	9.54648	0.47635
	-6.33483e-06	-0.00954	0.02201	8.08482e-07	-1.56009	0.15884		-4.95152e-06	0.00814	0.05142	7.18159e-06	9.55498	0.44871
	-6.33383e-06	-0.01673	0.02169	8.07481e-07	-1.57927	0.19257		-4.95052e-06	0.00775	0.05204	7.18059e-06	9.55315	0.40749
	-6.33283e-06	-0.00759	0.01444	8.06481e-07	-1.57297	0.18788		-4.94952e-06	0.00562	0.05039	7.17959e-06	9.51262	0.3985
	-6.33183e-06	-0.00643	0.0204	8.05481e-07	-1.55476	0.16496		-4.94852e-06	0.0042	0.05482	7.17859e-06	9.49802	0.41099
	-6.33083e-06	-0.00739	0.01588	8.04481e-07	-1.56968	0.16019		-4.94752e-06	0.00422	0.05694	7.17759e-06	9.46507	0.41595
	-6.32983e-06	-0.00649	0.02473	8.0348e-07	-1.57123	0.15489		-4.94652e-06	0.00606	0.0512	7.17659e-06	9.48816	0.43107
	-6.32883e-06	0.000319799	0.01868	8.0248e-07	-1.6093	0.15934		-4.94552e-06	0.0057	0.05245	7.17559e-06	9.46988	0.44039
	-6.32783e-06	-0.00156	0.0091	8.01479e-07	-1.58721	0.17832		-4.94452e-06	0.01309	0.06014	7.17459e-06	9.47279	0.4361
	-6.32683e-06	-0.00818	0.02516	8.00479e-07	-1.57809	0.21765		-4.94352e-06	0.00554	0.05377	7.17359e-06	9.46677	0.42547
	-6.32583e-06	-0.00429	0.02056	7.99479e-07	-1.61366	0.18073		-4.94252e-06	-0.01035	0.06484	7.17259e-06	9.47816	0.41504
	-6.32483e-06	-0.01071	0.02167	7.98478e-07	-1.59818	0.19467		-4.94152e-06	-0.0073	0.06313	7.17159e-06	9.46114	0.44484
	-6.32383e-06	-0.01309	0.01363	7.97478e-07	-1.59929	0.20624		-4.94051e-06	0.0079	0.06223	7.17059e-06	9.43971	0.41148
	-6.32283e-06	-0.00699	0.01031	7.96478e-07	-1.58395	0.19326		-4.93951e-06	0.00178	0.05851	7.16959e-06	9.41214	0.41367
	-6.32182e-06	-0.01256	0.01563	7.95477e-07	-1.59644	0.1892		-4.93851e-06	0.00192	0.06006	7.16859e-06	9.39628	0.41567
	-6.32083e-06	-0.01017	0.02004	7.94477e-07	-1.61483	0.19571		-4.93751e-06	-8.04291e-05	0.05763	7.16758e-06	9.39092	0.42095
	-6.31982e-06	-0.00584	0.02126	7.93477e-07	-1.62815	0.21379		-4.93651e-06	0.0047	0.06172	7.16658e-06	9.39172	0.44871
	-6.31882e-06	-0.00199	0.01337	7.92477e-07	-1.62119	0.19524		-4.93551e-06	0.00541	0.05789	7.16558e-06	9.39208	0.43622
	-6.31782e-06	-0.01304	0.01763	7.91476e-07	-1.58137	0.18506		-4.93451e-06	0.00664	0.06534	7.16458e-06	9.3974	0.4291
	-6.31682e-06	-0.02032	0.00787	7.90476e-07	-1.55321	0.21865		-4.93351e-06	-0.00493	0.05899	7.16358e-06	9.41609	0.41191
	-6.31582e-06	-0.01598	0.01416	7.89476e-07	-1.54518	0.23765		-4.93251e-06	0.01039	0.07214	7.16258e-06	9.37798	0.4147
	-6.31482e-06	-0.01424	0.01197	7.88475e-07	-1.5517	0.23875		-4.93151e-06	0.00857	0.05129	7.16158e-06	9.38974	0.41102
	-6.31382e-06	-0.01589	0.01704	7.87475e-07	-1.56373	0.24609		-4.93051e-06	0.0025	0.05675	7.16058e-06	9.34099	0.40685
	-6.31282e-06	-0.02518	0.01309	7.86474e-07	-1.57769	0.23696		-4.92951e-06	0.0047	0.06358	7.15958e-06	9.3163	0.40931
	-6.31182e-06	-0.01328	0.01223	7.85474e-07	-1.59164	0.25848		-4.92851e-06	0.00707	0.06524	7.15858e-06	9.29821	0.41108
	-6.31082e-06	-0.01866	0.02014	7.84474e-07	-1.59949	0.23953		-4.92751e-06	0.00283	0.073	7.15758e-06	9.32176	0.4472
	-6.30982e-06	-0.01119	0.01493	7.83474e-07	-1.58195	0.22415		-4.92651e-06	-0.00152	0.06314	7.15658e-06	9.35917	0.45542
	-6.30882e-06	-0.00598	0.01685	7.82473e-07	-1.6134	0.2248		-4.92551e-06	0.01455	0.07631	7.15558e-06	9.35526	0.48414
	-6.30782e-06	-0.01282	0.01916	7.81473e-07	-1.60673	0.23646		-4.92451e-06	0.00395	0.06835	7.15458e-06	9.37273	0.47779
	-6.30682e-06	-0.01729	0.01943	7.80473e-07	-1.61105	0.22881		-4.92351e-06	0.0034	0.08017	7.15358e-06	9.35632	0.44145
	-6.30582e-06	-0.01218	0.01051	7.79472e-07	-1.64043	0.24871		-4.92251e-06	0.00546	0.0752	7.15258e-06	9.35199	0.44184
	-6.30482e-06	-0.01245	0.01234	7.78472e-07	-1.64196	0.23685		-4.92151e-06	0.01333	0.07499	7.15158e-06	9.35054	0.4457
	-6.30382e-06	-0.01938	0.01214	7.77472e-07	-1.65308	0.25059		-4.92051e-06	-6.63899e-06	0.07561	7.15058e-06	9.30504	0.44551
	-6.30282e-06	-0.01442	0.01339	7.76472e-07	-1.65294	0.24845		-4.91951e-06	0.00135	0.06733	7.14958e-06	9.27414	0.47271
	-6.30182e-06	-0.01256	0.01362	7.75471e-07	-1.6622	0.24912		-4.91851e-06	0.01301	0.06879	7.14858e-06	9.28148	0.46616
	-6.30082e-06	-0.01607	0.02487	7.74471e-07	-1.65629	0.23341		-4.91751e-06	0.01992	0.06796	7.14757e-06	9.29615	0.45714
	-6.29982e-06	-0.02152	0.01169	7.73471e-07	-1.66924	0.23591		-4.91651e-06	0.01011	0.06466	7.14657e-06	9.29883	0.44947
	-6.29882e-06	-0.00328	0.01002	7.7247e-07	-1.69053	0.24667		-4.91551e-06	0.00975	0.06881	7.14557e-06	9.29699	0.44608
	-6.29782e-06	-0.01588	0.00941	7.7147e-07	-1.69933	0.25064		-4.9145e-06	0.00256	0.07991	7.14457e-06	9.3035	0.44517
	-6.29682e-06	-0.00886	0.00772	7.7047e-07	-1.69619	0.26729		-4.9135e-06	0.00674	0.06477	7.14357e-06	9.27609	0.42198
	-6.29582e-06	-0.00477	0.01026	7.6947e-07	-1.70508	0.25232		-4.9125e-06	0.00121	0.06444	7.14257e-06	9.25017	0.46189
	-6.29482e-06	-0.01509	0.01956	7.68469e-07	-1.68973	0.23074		-4.9115e-06	0.00182	0.06137	7.14157e-06	9.21896	0.41796
	-6.29382e-06	-0.01236	0.01387	7.67469e-07	-1.7193	0.25159		-4.9105e-06	0.01146	0.07273	7.14057e-06	9.2145	0.46027
	-6.29282e-06	-0.01147	0.00614	7.66468e-07	-1.70032	0.22734		-4.9095e-06	0.00136	0.07018	7.13957e-06	9.20256	0.44203
	-6.29182e-06	-0.00966	0.00549	7.65468e-07	-1.723	0.24517		-4.9085e-06	0.01531	0.07429	7.13857e-06	9.20309	0.46654
	-6.29082e-06	-0.01927	0.00844	7.64468e-07	-1.70069	0.26322		-4.9075e-06	0.005	0.08189	7.13757e-06	9.22537	0.44026
	-6.28982e-06	-0.00503	0.01642	7.63467e-07	-1.72515	0.27765		-4.9065e-06	0.00714	0.06631	7.13657e-06	9.19344	0.4326
	-6.28882e-06	-0.00982	0.01333	7.62467e-07	-1.74211	0.2469		-4.9055e-06	0.01172	0.07516	7.13557e-06	9.20846	0.47529
	-6.28782e-06	0.00408	0.01594	7.61467e-07	-1.74594	0.26376		-4.9045e-06	0.00281	0.07674	7.13457e-06	9.19982	0.4339
	-6.28682e-06	-0.00984	0.02021	7.60466e-07	-1.74993	0.24962		-4.9035e-06	0.00434	0.07353	7.13357e-06	9.15741	0.40596
	-6.28582e-06	-0.01126	0.01139	7.59466e-07	-1.74005	0.28454		-4.9025e-06	0.00632	0.07606	7.13257e-06	9.13599	0.42042
	-6.28482e-06	-0.01143	0.0098	7.58466e-07	-1.74284	0.28913		-4.9015e-06	-0.00449	0.08432	7.13157e-06	9.12311	0.44195
	-6.28382e-06	-0.02244	0.01182	7.57466e-07	-1.7731	0.27588		-4.9005e-06	0.00899	0.0742	7.13057e-06	9.13349	0.44196
	-6.28282e-06	-0.00444	0.01077	7.56466e-07	-1.77242	0.29136		-4.8995e-06	0.00788	0.07312	7.12957e-06	9.17036	0.45728
	-6.28182e-06	-0.01362	0.00507	7.55465e-07	-1.75713	0.30677		-4.8985e-06	0.0103	0.07239	7.12857e-06	9.17953	0.42179
	-6.28082e-06	-0.00873	0.01758	7.54465e-07	-1.75942	0.31631		-4.8975e-06	0.00716	0.09209	7.12756e-06	9.17715	0.43943
	-6.27982e-06	-0.0072	0.0105	7.53464e-07	-1.79421	0.32324		-4.8965e-06	0.00571	0.07479	7.12656e-06	9.17014	0.4128
	-6.27882e-06	-0.00536	0.01022	7.52464e-07	-1.79923	0.31864		-4.8955e-06	-0.00303	0.07022	7.12556e-06	9.15592	0.43056
	-6.27782e-06	-0.01305	0.01756	7.51464e-07	-1.77433	0.30996		-4.8945e-06	-0.00637	0.06169	7.12456e-06	9.14429	0.41037
	-6.27682e-06	-0.01512	0.02225	7.50463e-07	-1.79577	0.32369		-4.8935e-06	0.00295	0.0657	7.12356e-06	9.11845	0.40451
	-6.27582e-06	-0.01315	0.01406	7.49463e-07	-1.80781	0.29692		-4.8925e-06	-0.00972	0.06151	7.12256e-06	9.10125	0.40285
	-6.27482e-06	-0.00857	0.01605	7.48463e-07	-1.80289	0.29365		-4.8915e-06	0.00454	0.06822	7.12156e-06	9.0866	0.39186
	-6.27382e-06	-0.0217	0.01249	7.47462e-07	-1.80807	0.28201		-4.8905e-06	0.00835	0.06747	7.12056e-06	9.08531	0.41942
	-6.27281e-06	-0.0111	0.01069	7.46462e-07	-1.81053	0.27374		-4.8895e-06	0.0016	0.07146	7.11956e-06	9.07335	0.43308
	-6.27181e-06	-0.00582	0.01455	7.45462e-07	-1.82845	0.27328		-4.8885e-06	0.00806	0.07084	7.11856e-06	9.11641	0.43018
	-6.27081e-06	-0.00629	0.01345	7.44462e-07	-1.81254	0.27432		-4.88749e-06	0.01556	0.07655	7.11756e-06	9.11538	0.41022
	-6.26981e-06	-0.01638	0.00736	7.43462e-07	-1.84668	0.27593		-4.88649e-06	-0.00388	0.07475	7.11656e-06	9.08838	0.39936
	-6.26881e-06	-0.01104	0.01074	7.42461e-07	-1.8398	0.29797		-4.88549e-06	0.00791	0.06716	7.11556e-06	9.09014	0.38271
	-6.26781e-06	-0.01859	0.01704	7.41461e-07	-1.84813	0.28704		-4.88449e-06	-0.00119	0.07361	7.11456e-06	9.06991	0.38869
	-6.26681e-06	-0.00358	0.02334	7.4046e-07	-1.86541	0.29656		-4.88349e-06	0.00571	0.066	7.11356e-06	9.05363	0.38586
	-6.26581e-06	-0.02396	0.01234	7.3946e-07	-1.8902	0.28462		-4.88249e-06	-0.00281	0.07349	7.11256e-06	9.00467	0.41667
	-6.26481e-06	-0.00504	0.01279	7.3846e-07	-1.88211	0.26002		-4.88149e-06	0.00175	0.07397	7.11156e-06	9.03876	0.44741
	-6.26381e-06	-0.01568	0.01397	7.37459e-07	-1.86103	0.24061		-4.88049e-06	0.00673	0.0772	7.11056e-06	9.03874	0.43506
	-6.26281e-06	-0.01192	0.0122	7.36459e-07	-1.88653	0.24462		-4.87949e-06	0.00488	0.07661	7.10956e-06	9.08574	0.44558
	-6.26181e-06	-0.01502	0.00578	7.35459e-07	-1.87407	0.2241		-4.87849e-06	0.00672	0.08253	7.10855e-06	9.0748	0.4344
	-6.26081e-06	-0.00657	0.01101	7.34459e-07	-1.88848	0.22045		-4.87749e-06	-0.00964	0.06589	7.10755e-06	9.0944	0.43502
	-6.25981e-06	-0.01317	0.00943	7.33458e-07	-1.87278	0.23162		-4.87649e-06	-0.00392	0.07962	7.10655e-06	9.06106	0.39863
	-6.25881e-06	-0.01361	0.01848	7.32458e-07	-1.90644	0.23868		-4.87549e-06	-0.00247	0.06731	7.10555e-06	9.04073	0.39265
	-6.25781e-06	-0.01223	0.01435	7.31458e-07	-1.86958	0.21951		-4.87449e-06	-0.013	0.08638	7.10455e-06	9.01889	0.38934
	-6.25681e-06	-0.02154	0.01182	7.30458e-07	-1.8866	0.24492		-4.87349e-06	-0.00705	0.07456	7.10355e-06	9.00608	0.42367
	-6.25581e-06	-0.00957	0.01062	7.29457e-07	-1.86972	0.2222		-4.87249e-06	-0.01277	0.07395	7.10255e-06	9.02012	0.43287
	-6.25481e-06	-0.0116	0.01673	7.28457e-07	-1.87789	0.22614		-4.87149e-06	-0.00906	0.06868	7.10155e-06	9.03904	0.42584
	-6.25381e-06	-0.01614	0.01257	7.27456e-07	-1.80881	0.14246		-4.87049e-06	0.00352	0.07021	7.10055e-06	9.04758	0.4093
	-6.25281e-06	-0.01891	0.01372	7.26456e-07	-1.80207	0.16309		-4.86949e-06	-0.00562	0.07851	7.09955e-06	9.05159	0.42065
	-6.25181e-06	-0.01228	0.01354	7.25456e-07	-1.80625	0.17389		-4.86849e-06	-0.000552097	0.07363	7.09855e-06	9.02845	0.39645
	-6.25081e-06	-0.00934	0.014	7.24456e-07	-1.79866	0.15822		-4.86749e-06	0.00408	0.08572	7.09755e-06	9.04452	0.37922
	-6.24981e-06	-0.00785	0.02625	7.23455e-07	-1.8114	0.17269		-4.86649e-06	-0.00089709	0.0744	7.09655e-06	9.0199	0.36552
	-6.24881e-06	-0.00677	0.00828	7.22455e-07	-1.81853	0.17024		-4.86549e-06	-0.01128	0.07894	7.09555e-06	8.99762	0.33855
	-6.24781e-06	-0.02125	0.01088	7.21455e-07	-1.85075	0.1751		-4.86449e-06	-0.00618	0.07768	7.09455e-06	8.98661	0.33863
	-6.24681e-06	-0.01033	0.01145	7.20454e-07	-1.84339	0.15745		-4.86349e-06	-0.0037	0.07274	7.09355e-06	8.94994	0.34757
	-6.24581e-06	-0.02225	0.00792	7.19454e-07	-1.8612	0.16038		-4.86249e-06	0.00697	0.07438	7.09255e-06	8.97795	0.37393
	-6.24481e-06	-0.01024	0.01307	7.18454e-07	-1.85407	0.20243		-4.86149e-06	-0.01799	0.07946	7.09155e-06	9.03897	0.34048
	-6.24381e-06	-0.00181	0.01438	7.17454e-07	-1.85487	0.17626		-4.86048e-06	-0.00469	0.07708	7.09055e-06	9.04059	0.31344
	-6.24281e-06	-0.01536	0.01308	7.16453e-07	-1.84781	0.18288		-4.85948e-06	-0.01369	0.06833	7.08955e-06	9.04543	0.28934
	-6.24181e-06	-0.01518	0.01508	7.15453e-07	-1.85248	0.18061		-4.85848e-06	-0.01133	0.0725	7.08855e-06	9.02742	0.31456
	-6.24081e-06	-0.01858	0.01064	7.14453e-07	-1.86677	0.18659		-4.85748e-06	-0.0082	0.08505	7.08754e-06	8.99749	0.288
	-6.23981e-06	-0.01453	0.01043	7.13452e-07	-1.86161	0.20548		-4.85648e-06	-0.00274	0.07269	7.08654e-06	8.9784	0.2942
	-6.23881e-06	-0.000190571	0.00585	7.12452e-07	-1.85641	0.17979		-4.85548e-06	-0.00367	0.07716	7.08554e-06	8.96281	0.32045
	-6.23781e-06	-0.01226	0.02114	7.11452e-07	-1.86163	0.17749		-4.85448e-06	-0.00815	0.07825	7.08454e-06	8.96363	0.35116
	-6.23681e-06	-0.01578	0.02402	7.10451e-07	-1.86001	0.15756		-4.85348e-06	-0.00961	0.07298	7.08354e-06	8.9663	0.35418
	-6.23581e-06	-0.01984	0.00921	7.09451e-07	-1.85369	0.15917		-4.85248e-06	-0.006	0.0779	7.08254e-06	8.98081	0.34776
	-6.23481e-06	-0.01266	0.02181	7.08451e-07	-1.83783	0.14859		-4.85148e-06	-0.00773	0.07121	7.08154e-06	9.01129	0.32806
	-6.23381e-06	-0.01928	0.01496	7.07451e-07	-1.86716	0.15263		-4.85048e-06	-0.01291	0.08487	7.08054e-06	9.02315	0.32391
	-6.23281e-06	-0.01615	0.017	7.0645e-07	-1.85053	0.1435		-4.84948e-06	-0.00856	0.07309	7.07954e-06	9.00323	0.30177
	-6.23181e-06	-0.0082	0.01578	7.0545e-07	-1.85758	0.20214		-4.84848e-06	-0.00598	0.07712	7.07854e-06	8.98954	0.2967
	-6.23081e-06	-0.01397	0.01186	7.0445e-07	-1.85159	0.21299		-4.84748e-06	-0.00762	0.06593	7.07754e-06	8.96665	0.28978
	-6.22981e-06	-0.01976	0.01248	7.03449e-07	-1.86005	0.204		-4.84648e-06	-0.00743	0.07041	7.07654e-06	8.93953	0.31042
	-6.22881e-06	-0.01675	0.01481	7.02449e-07	-1.84424	0.20326		-4.84548e-06	-0.0041	0.06696	7.07554e-06	8.93407	0.35478
	-6.22781e-06	-0.01711	0.01496	7.01449e-07	-1.85224	0.19643		-4.84448e-06	-0.00319	0.07867	7.07454e-06	8.94429	0.34442
	-6.22681e-06	-0.01039	0.01278	7.00448e-07	-1.8444	0.20662		-4.84348e-06	-0.0146	0.08016	7.07354e-06	8.93859	0.3263
	-6.22581e-06	-0.01193	0.02328	6.99448e-07	-1.86987	0.20065		-4.84248e-06	-0.00969	0.08061	7.07254e-06	8.95992	0.31915
	-6.22481e-06	-0.01049	0.01278	6.98448e-07	-1.8338	0.19199		-4.84148e-06	-0.00927	0.07962	7.07154e-06	8.93011	0.33872
	-6.22381e-06	0.00278	0.00989	6.97448e-07	-1.8645	0.18814		-4.84048e-06	-0.00643	0.07265	7.07054e-06	8.94337	0.30798
	-6.22281e-06	-0.01123	0.0079	6.96447e-07	-1.86184	0.20326		-4.83948e-06	-0.01707	0.07982	7.06954e-06	8.93091	0.31744
	-6.2218e-06	-0.02062	0.01286	6.95447e-07	-1.87938	0.18395		-4.83848e-06	-0.00297	0.07113	7.06854e-06	8.89682	0.29302
	-6.2208e-06	-0.00919	0.00626	6.94447e-07	-1.88516	0.20697		-4.83748e-06	-0.00806	0.07171	7.06753e-06	8.85686	0.34381
	-6.2198e-06	-0.01142	0.01186	6.93447e-07	-1.87779	0.19901		-4.83648e-06	-0.0025	0.06642	7.06653e-06	8.85788	0.33627
	-6.2188e-06	-0.01409	0.00851	6.92446e-07	-1.89153	0.21728		-4.83548e-06	-0.00887	0.0762	7.06553e-06	8.86602	0.35177
	-6.2178e-06	-0.01543	0.01398	6.91446e-07	-1.91977	0.21886		-4.83448e-06	-0.0071	0.06404	7.06453e-06	8.86525	0.32982
	-6.2168e-06	-0.01961	0.01855	6.90445e-07	-1.89784	0.22473		-4.83348e-06	-0.00351	0.07291	7.06353e-06	8.8758	0.32217
	-6.2158e-06	-0.00945	0.01621	6.89445e-07	-1.93965	0.2112		-4.83247e-06	-0.00878	0.06798	7.06253e-06	8.88511	0.32707
	-6.2148e-06	-0.01729	0.01	6.88445e-07	-1.91823	0.23372		-4.83147e-06	-0.02205	0.07126	7.06153e-06	8.8673	0.28706
	-6.2138e-06	-0.01011	0.00929	6.87445e-07	-1.90878	0.21409		-4.83047e-06	-0.01461	0.06841	7.06053e-06	8.86078	0.28581
	-6.2128e-06	-0.01009	0.01675	6.86444e-07	-1.90888	0.24687		-4.82947e-06	-0.01514	0.07668	7.05953e-06	8.84203	0.29879
	-6.2118e-06	-0.00231	0.0105	6.85444e-07	-1.89352	0.27025		-4.82847e-06	-0.00889	0.06935	7.05853e-06	8.82346	0.3072
	-6.2108e-06	-0.01239	0.01275	6.84444e-07	-1.91803	0.27052		-4.82747e-06	-0.01069	0.07593	7.05753e-06	8.79487	0.32795
	-6.2098e-06	-0.01741	0.01975	6.83444e-07	-1.89924	0.25146		-4.82647e-06	-0.01274	0.07758	7.05653e-06	8.8058	0.33015
	-6.2088e-06	-0.01747	0.01964	6.82443e-07	-1.90249	0.23432		-4.82547e-06	-0.00226	0.07604	7.05553e-06	8.83443	0.34241
	-6.2078e-06	-0.00566	0.01779	6.81443e-07	-1.91154	0.22949		-4.82447e-06	-0.01184	0.07341	7.05453e-06	8.81413	0.32802
	-6.2068e-06	-0.01868	0.01549	6.80443e-07	-1.90978	0.24634		-4.82347e-06	-0.0046	0.06695	7.05353e-06	8.83966	0.31421
	-6.2058e-06	-0.00437	0.01525	6.79442e-07	-1.90492	0.26493		-4.82247e-06	0.00231	0.06657	7.05253e-06	8.83278	0.29713
	-6.2048e-06	-0.01301	0.01845	6.78442e-07	-1.91454	0.25183		-4.82147e-06	0.000305516	0.05998	7.05153e-06	8.82455	0.31635
	-6.2038e-06	-0.02013	0.01905	6.77442e-07	-1.90596	0.24448		-4.82047e-06	-0.01235	0.07042	7.05053e-06	8.78184	0.30605
	-6.2028e-06	-0.00986	0.00507	6.76442e-07	-1.92182	0.24423		-4.81947e-06	-0.00889	0.06883	7.04953e-06	8.76387	0.31629
	-6.2018e-06	-0.01769	0.00896	6.75441e-07	-1.90736	0.23504		-4.81847e-06	-0.01002	0.06362	7.04853e-06	8.75719	0.29318
	-6.2008e-06	-0.01317	0.01316	6.74441e-07	-1.923	0.22525		-4.81747e-06	-0.00931	0.06332	7.04753e-06	8.73139	0.31112
	-6.1998e-06	-0.00922	0.00884	6.73441e-07	-1.94513	0.24766		-4.81647e-06	-0.000746105	0.05912	7.04652e-06	8.72703	0.32526
	-6.1988e-06	-0.0107	0.00815	6.7244e-07	-1.94575	0.23745		-4.81547e-06	-0.00367	0.0606	7.04552e-06	8.73356	0.31841
	-6.1978e-06	-0.00849	0.02306	6.7144e-07	-1.92295	0.23672		-4.81447e-06	0.00142	0.06132	7.04452e-06	8.75527	0.31133
	-6.1968e-06	-0.01321	0.01752	6.7044e-07	-1.92252	0.24727		-4.81347e-06	-0.00713	0.06916	7.04352e-06	8.75172	0.2971
	-6.1958e-06	-0.00781	0.02186	6.6944e-07	-1.95063	0.20719		-4.81247e-06	-0.000990238	0.06482	7.04252e-06	8.76478	0.33089
	-6.1948e-06	-0.01695	0.0072	6.68439e-07	-1.93927	0.20122		-4.81147e-06	-0.00324	0.07127	7.04152e-06	8.73532	0.29785
	-6.1938e-06	-0.01685	0.01299	6.67439e-07	-1.95794	0.21588		-4.81047e-06	-0.00524	0.06546	7.04052e-06	8.72205	0.31441
	-6.1928e-06	-0.00404	0.01226	6.66439e-07	-1.95378	0.20937		-4.80947e-06	0.00527	0.0657	7.03952e-06	8.6716	0.29181
	-6.1918e-06	-0.0086	0.01049	6.65438e-07	-1.95934	0.22921		-4.80847e-06	-8.6746e-05	0.06783	7.03852e-06	8.6898	0.30638
	-6.1908e-06	-0.01759	0.01336	6.64438e-07	-1.96126	0.24081		-4.80747e-06	-0.000982623	0.05841	7.03752e-06	8.69437	0.28781
	-6.1898e-06	-0.01891	0.01878	6.63438e-07	-1.99687	0.25972		-4.80647e-06	0.0055	0.05247	7.03652e-06	8.65585	0.31347
	-6.1888e-06	-0.009	0.00798	6.62437e-07	-1.976	0.25171		-4.80547e-06	0.01055	0.06174	7.03552e-06	8.664	0.29665
	-6.1878e-06	-0.0097	0.02478	6.61437e-07	-1.97563	0.24365		-4.80447e-06	0.000191482	0.06536	7.03452e-06	8.67839	0.30359
	-6.1868e-06	-0.01711	0.01873	6.60437e-07	-1.96585	0.23544		-4.80346e-06	-0.00588	0.06019	7.03352e-06	8.66247	0.28281
	-6.1858e-06	-0.00656	0.01727	6.59437e-07	-1.96741	0.21386		-4.80246e-06	0.00245	0.06412	7.03252e-06	8.66934	0.28825
	-6.1848e-06	-0.01582	0.00771	6.58437e-07	-1.97366	0.20572		-4.80146e-06	0.000108115	0.05799	7.03152e-06	8.64594	0.31282
	-6.1838e-06	-0.02511	0.02088	6.57436e-07	-1.96605	0.20758		-4.80046e-06	-0.0011	0.05563	7.03052e-06	8.62491	0.29861
	-6.1828e-06	-0.00843	0.01846	6.56436e-07	-1.96378	0.22087		-4.79946e-06	-0.00447	0.0612	7.02952e-06	8.60161	0.27695
	-6.1818e-06	-0.00887	0.01106	6.55435e-07	-1.96824	0.20576		-4.79846e-06	-0.00859	0.06121	7.02852e-06	8.58388	0.30161
	-6.1808e-06	-0.0158	0.02363	6.54435e-07	-1.96141	0.23685		-4.79746e-06	0.00419	0.05738	7.02752e-06	8.57508	0.29034
	-6.1798e-06	-0.03134	0.01253	6.53435e-07	-1.95185	0.25925		-4.79646e-06	-0.000392411	0.0466	7.02651e-06	8.59796	0.29379
	-6.1788e-06	-0.02241	0.01953	6.52435e-07	-1.95015	0.24048		-4.79546e-06	0.00678	0.05192	7.02551e-06	8.62464	0.2708
	-6.1778e-06	-0.01701	0.02373	6.51434e-07	-1.97392	0.23331		-4.79446e-06	-0.00324	0.04886	7.02451e-06	8.59686	0.27007
	-6.1768e-06	-0.01745	0.01287	6.50434e-07	-1.96085	0.253		-4.79346e-06	-0.00339	0.04776	7.02351e-06	8.59744	0.26682
	-6.1758e-06	-0.01788	0.01316	6.49434e-07	-1.94481	0.24571		-4.79246e-06	0.00161	0.04498	7.02251e-06	8.59281	0.27424
	-6.1748e-06	-0.01498	0.01122	6.48434e-07	-1.96207	0.25336		-4.79146e-06	0.000706405	0.05018	7.02151e-06	8.56965	0.26827
	-6.1738e-06	-0.01786	0.01209	6.47433e-07	-1.95082	0.22259		-4.79046e-06	-0.00236	0.04903	7.02051e-06	8.56242	0.28958
	-6.1728e-06	-0.02098	0.01306	6.46433e-07	-1.96127	0.23949		-4.78946e-06	-0.00507	0.04169	7.01951e-06	8.5554	0.3025
	-6.17179e-06	-0.01622	0.02146	6.45433e-07	-1.97892	0.23119		-4.78846e-06	0.00176	0.035	7.01851e-06	8.58443	0.30841
	-6.1708e-06	-0.02672	0.01395	6.44432e-07	-1.98075	0.24274		-4.78746e-06	0.00379	0.03939	7.01751e-06	8.55834	0.2902
	-6.16979e-06	-0.01062	0.01868	6.43432e-07	-1.98998	0.26261		-4.78646e-06	0.00473	0.04781	7.01651e-06	8.58442	0.32613
	-6.16879e-06	-0.02516	0.00987	6.42432e-07	-1.97678	0.25909		-4.78546e-06	0.01017	0.03994	7.01551e-06	8.5978	0.28665
	-6.16779e-06	-0.01437	0.01932	6.41432e-07	-1.99459	0.25256		-4.78446e-06	-0.00593	0.04692	7.01451e-06	8.58239	0.27267
	-6.16679e-06	-0.0143	0.015	6.40431e-07	-2.0056	0.27277		-4.78346e-06	-0.00239	0.05202	7.01351e-06	8.56041	0.28884
	-6.16579e-06	-0.01459	0.01727	6.39431e-07	-2.02424	0.2784		-4.78246e-06	0.000590656	0.04548	7.01251e-06	8.53168	0.26051
	-6.16479e-06	-0.0171	0.01663	6.38431e-07	-2.03192	0.29456		-4.78146e-06	-0.00332	0.03246	7.01151e-06	8.51309	0.26824
	-6.16379e-06	-0.01467	0.01268	6.3743e-07	-2.03049	0.2745		-4.78046e-06	0.00728	0.03883	7.01051e-06	8.50655	0.27744
	-6.16279e-06	-0.02135	0.00557	6.3643e-07	-2.04037	0.24749		-4.77946e-06	0.000928786	0.03803	7.00951e-06	8.49762	0.30859
	-6.16179e-06	-0.02046	0.00848	6.3543e-07	-2.02566	0.24616		-4.77846e-06	0.01151	0.03867	7.00851e-06	8.49918	0.29649
	-6.16079e-06	-0.01554	0.011	6.3443e-07	-2.05393	0.22675		-4.77746e-06	0.01093	0.03569	7.00751e-06	8.53189	0.31056
	-6.15979e-06	-0.0168	0.01142	6.33429e-07	-2.03272	0.22794		-4.77646e-06	0.00126	0.04815	7.00651e-06	8.52642	0.30346
	-6.15879e-06	-0.02093	0.0207	6.32429e-07	-2.03749	0.25246		-4.77545e-06	0.00369	0.0333	7.0055e-06	8.52334	0.27256
	-6.15779e-06	-0.01316	0.01341	6.31429e-07	-2.05169	0.25673		-4.77445e-06	0.00365	0.04283	7.0045e-06	8.51341	0.28383
	-6.15679e-06	-0.0161	0.01527	6.30429e-07	-2.05738	0.25573		-4.77345e-06	0.00652	0.0469	7.0035e-06	8.54362	0.24374
	-6.15579e-06	-0.01522	0.01553	6.29428e-07	-2.06239	0.27217		-4.77245e-06	-0.00488	0.03312	7.0025e-06	8.52855	0.29417
	-6.15479e-06	-0.00881	0.01858	6.28428e-07	-2.06392	0.25945		-4.77145e-06	0.01271	0.04517	7.0015e-06	8.49878	0.27413
	-6.15379e-06	-0.01401	0.01186	6.27428e-07	-2.07182	0.24778		-4.77045e-06	0.01037	0.0292	7.0005e-06	8.517	0.30616
	-6.15279e-06	-0.01334	0.01016	6.26427e-07	-2.07798	0.27047		-4.76945e-06	0.01216	0.03604	6.9995e-06	8.5112	0.29283
	-6.15179e-06	-0.00822	0.01298	6.25427e-07	-2.08819	0.27047		-4.76845e-06	0.01425	0.02623	6.9985e-06	8.52577	0.29909
	-6.15079e-06	-0.01319	0.01919	6.24427e-07	-2.0822	0.284		-4.76745e-06	-0.00254	0.0381	6.9975e-06	8.52227	0.30184
	-6.14979e-06	-0.02047	0.02032	6.23426e-07	-2.09237	0.27057		-4.76645e-06	0.00788	0.03074	6.9965e-06	8.54462	0.28032
	-6.14879e-06	-0.01914	0.02074	6.22426e-07	-2.08661	0.27766		-4.76545e-06	0.00369	0.03332	6.9955e-06	8.5352	0.23621
	-6.14779e-06	-0.00887	0.01963	6.21426e-07	-2.07271	0.32092		-4.76445e-06	-0.00486	0.0246	6.9945e-06	8.50234	0.25182
	-6.14679e-06	-0.01572	0.01242	6.20426e-07	-2.09327	0.28798		-4.76345e-06	0.00577	0.03079	6.9935e-06	8.4591	0.28384
	-6.14579e-06	-0.02627	0.01835	6.19426e-07	-2.08992	0.30159		-4.76245e-06	0.0033	0.04042	6.9925e-06	8.46923	0.28639
	-6.14479e-06	-0.02105	0.01251	6.18425e-07	-2.09365	0.29827		-4.76145e-06	0.00557	0.02999	6.9915e-06	8.45586	0.29442
	-6.14379e-06	-0.02102	0.01664	6.17425e-07	-2.09096	0.29344		-4.76045e-06	0.01304	0.03361	6.9905e-06	8.4556	0.31296
	-6.14279e-06	-0.01287	0.02114	6.16425e-07	-2.09398	0.30083		-4.75945e-06	0.01417	0.03992	6.9895e-06	8.45676	0.31307
	-6.14179e-06	-0.01819	0.00567	6.15424e-07	-2.09248	0.31561		-4.75845e-06	0.00438	0.03365	6.9885e-06	8.47444	0.29414
	-6.14079e-06	-0.01274	0.01729	6.14424e-07	-2.12449	0.2941		-4.75745e-06	0.01457	0.03103	6.9875e-06	8.49617	0.26658
	-6.13979e-06	-0.01577	0.01018	6.13424e-07	-2.12515	0.28038		-4.75645e-06	0.00316	0.03447	6.9865e-06	8.45641	0.27924
	-6.13879e-06	-0.02047	0.01613	6.12423e-07	-2.11003	0.29224		-4.75545e-06	0.01417	0.03547	6.9855e-06	8.46795	0.24596
	-6.13779e-06	-0.0207	0.02393	6.11423e-07	-2.1136	0.31941		-4.75445e-06	0.01099	0.03676	6.9845e-06	8.43883	0.27331
	-6.13679e-06	-0.02245	0.01232	6.10423e-07	-2.11342	0.28649		-4.75345e-06	0.00633	0.03913	6.98349e-06	8.42143	0.27981
	-6.13579e-06	-0.0346	0.01557	6.09423e-07	-2.12655	0.29977		-4.75245e-06	0.00803	0.04296	6.98249e-06	8.41199	0.2623
	-6.13479e-06	-0.0222	0.01403	6.08423e-07	-2.14449	0.27913		-4.75145e-06	0.01	0.03939	6.98149e-06	8.40721	0.32445
	-6.13379e-06	-0.02575	0.01026	6.07422e-07	-2.13336	0.31508		-4.75045e-06	0.01126	0.04338	6.98049e-06	8.40838	0.3084
	-6.13279e-06	-0.0213	0.02281	6.06422e-07	-2.10748	0.30668		-4.74945e-06	0.00746	0.04346	6.97949e-06	8.42677	0.33489
	-6.13179e-06	-0.01452	0.01464	6.05422e-07	-2.11435	0.32485		-4.74845e-06	0.01031	0.04865	6.97849e-06	8.4319	0.28566
	-6.13079e-06	-0.0183	0.01786	6.04421e-07	-2.13427	0.31895		-4.74745e-06	-0.000189926	0.03992	6.97749e-06	8.41763	0.29709
	-6.12979e-06	-0.01979	0.02045	6.03421e-07	-2.1395	0.34237		-4.74644e-06	0.01287	0.04126	6.97649e-06	8.39136	0.26972
	-6.12879e-06	-0.023	0.00668	6.02421e-07	-2.13024	0.34508		-4.74544e-06	0.00251	0.04091	6.97549e-06	8.39032	0.26053
	-6.12779e-06	-0.02599	0.01361	6.0142e-07	-2.1168	0.31503		-4.74444e-06	-0.0027	0.03652	6.97449e-06	8.34889	0.29029
	-6.12679e-06	-0.01616	0.00606	6.0042e-07	-2.11967	0.34212		-4.74344e-06	0.01216	0.03802	6.97349e-06	8.33992	0.29504
	-6.12579e-06	-0.02759	0.02517	5.9942e-07	-2.10181	0.31336		-4.74244e-06	0.00371	0.03461	6.97249e-06	8.35764	0.30634
	-6.12479e-06	-0.01517	0.01476	5.9842e-07	-2.11434	0.32222		-4.74144e-06	0.00254	0.04729	6.97149e-06	8.35653	0.34989
	-6.12379e-06	-0.02387	0.00958	5.97419e-07	-2.11307	0.34372		-4.74044e-06	0.00388	0.03995	6.97049e-06	8.35526	0.30928
	-6.12279e-06	-0.02341	0.02114	5.96419e-07	-2.09957	0.3323		-4.73944e-06	-0.00752	0.03415	6.96949e-06	8.33719	0.30768
	-6.12179e-06	-0.01701	0.01359	5.95419e-07	-2.10746	0.32141		-4.73844e-06	0.0011	0.032	6.96849e-06	8.32564	0.26186
	-6.12079e-06	-0.01501	0.01569	5.94419e-07	-2.13348	0.33727		-4.73744e-06	0.0057	0.0417	6.96749e-06	8.31696	0.26626
	-6.11979e-06	-0.01704	0.01748	5.93418e-07	-2.15262	0.32076		-4.73644e-06	-0.00191	0.03124	6.96649e-06	8.29082	0.28167
	-6.11879e-06	-0.01758	0.00733	5.92418e-07	-2.1427	0.32015		-4.73544e-06	-0.00342	0.0435	6.96549e-06	8.28703	0.29352
	-6.11778e-06	-0.01284	0.01181	5.91418e-07	-2.13542	0.32299		-4.73444e-06	0.00457	0.03227	6.96449e-06	8.24347	0.30004
	-6.11678e-06	-0.02111	0.01608	5.90417e-07	-2.12643	0.32817		-4.73344e-06	0.01088	0.0318	6.96349e-06	8.23331	0.29962
	-6.11578e-06	-0.0184	0.01458	5.89417e-07	-2.12083	0.35227		-4.73244e-06	0.00423	0.04068	6.96248e-06	8.2692	0.35053
	-6.11478e-06	-0.0051	0.018	5.88417e-07	-2.13629	0.34327		-4.73144e-06	0.00247	0.04156	6.96148e-06	8.27777	0.32727
	-6.11378e-06	-0.02537	0.014	5.87417e-07	-2.14452	0.32189		-4.73044e-06	0.00447	0.03047	6.96048e-06	8.26834	0.33412
	-6.11278e-06	-0.01794	0.00761	5.86416e-07	-2.16485	0.30123		-4.72944e-06	0.0088	0.04121	6.95948e-06	8.28189	0.29315
	-6.11178e-06	-0.01629	0.02192	5.85416e-07	-2.1366	0.28958		-4.72844e-06	0.0094	0.03068	6.95848e-06	8.25447	0.26968
	-6.11078e-06	-0.02456	0.00923	5.84416e-07	-2.14554	0.30775		-4.72744e-06	-0.0011	0.04383	6.95748e-06	8.25423	0.28826
	-6.10978e-06	-0.02085	0.0192	5.83416e-07	-2.14788	0.30296		-4.72644e-06	-0.00282	0.03925	6.95648e-06	8.21984	0.2969
	-6.10878e-06	-0.02988	0.00441	5.82415e-07	-2.13449	0.29788		-4.72544e-06	-0.000713228	0.04088	6.95548e-06	8.18283	0.33991
	-6.10778e-06	-0.00811	0.01377	5.81415e-07	-2.14547	0.29196		-4.72444e-06	0.00296	0.03752	6.95448e-06	8.19683	0.3261
	-6.10678e-06	-0.01217	0.01059	5.80415e-07	-2.15735	0.30203		-4.72344e-06	0.00465	0.04316	6.95348e-06	8.19649	0.32009
	-6.10578e-06	-0.01668	0.0047	5.79414e-07	-2.15457	0.29814		-4.72244e-06	0.00476	0.03508	6.95248e-06	8.17664	0.35274
	-6.10478e-06	-0.02071	0.01224	5.78414e-07	-2.17263	0.2867		-4.72144e-06	-0.00989	0.04013	6.95148e-06	8.20045	0.32657
	-6.10378e-06	-0.02143	0.0154	5.77414e-07	-2.18832	0.27597		-4.72044e-06	-0.0092	0.04778	6.95048e-06	8.22015	0.30485
	-6.10278e-06	-0.01728	0.01127	5.76414e-07	-2.18718	0.30172		-4.71944e-06	0.00211	0.03348	6.94948e-06	8.18911	0.29707
	-6.10178e-06	-0.01121	0.01905	5.75413e-07	-2.19042	0.29899		-4.71844e-06	-0.00239	0.04161	6.94848e-06	8.20978	0.28379
	-6.10078e-06	-0.02034	0.01922	5.74413e-07	-2.18974	0.30131		-4.71744e-06	0.00618	0.03701	6.94748e-06	8.17321	0.28674
	-6.09978e-06	-0.01934	0.00974	5.73413e-07	-2.16322	0.33235		-4.71644e-06	-0.00192	0.03505	6.94648e-06	8.17186	0.30789
	-6.09878e-06	-0.01983	0.02479	5.72413e-07	-2.15637	0.34085		-4.71543e-06	0.00292	0.04065	6.94548e-06	8.14298	0.30692
	-6.09778e-06	-0.02076	0.01354	5.71412e-07	-2.1633	0.33345		-4.71443e-06	-0.000330211	0.03971	6.94448e-06	8.15954	0.31951
	-6.09678e-06	-0.00716	0.01586	5.70412e-07	-2.14478	0.31196		-4.71343e-06	0.00303	0.03472	6.94348e-06	8.13722	0.32747
	-6.09578e-06	-0.01852	0.01028	5.69412e-07	-2.12943	0.32781		-4.71243e-06	-4.43256e-05	0.04543	6.94248e-06	8.14218	0.34214
	-6.09478e-06	-0.0147	0.01252	5.68412e-07	-2.1419	0.31611		-4.71143e-06	0.000436103	0.03845	6.94148e-06	8.13835	0.30793
	-6.09378e-06	-0.01577	0.01257	5.67411e-07	-2.16004	0.33582		-4.71043e-06	-0.00309	0.04868	6.94047e-06	8.15123	0.28457
	-6.09278e-06	-0.01727	0.0162	5.66411e-07	-2.16129	0.32013		-4.70943e-06	-0.00246	0.05125	6.93947e-06	8.12827	0.26409
	-6.09178e-06	-0.02497	0.01046	5.65411e-07	-2.16047	0.32386		-4.70843e-06	-0.00083412	0.0427	6.93847e-06	8.08781	0.29289
	-6.09078e-06	-0.00984	0.01476	5.6441e-07	-2.18802	0.33983		-4.70743e-06	0.00629	0.05086	6.93747e-06	8.0955	0.28244
	-6.08978e-06	-0.02347	0.00754	5.6341e-07	-2.1747	0.32018		-4.70643e-06	0.00194	0.04701	6.93647e-06	8.05699	0.30414
	-6.08878e-06	-0.02009	0.01641	5.6241e-07	-2.16128	0.33806		-4.70543e-06	0.00519	0.04406	6.93547e-06	8.05282	0.3184
	-6.08778e-06	-0.02751	0.02148	5.6141e-07	-2.15789	0.31204		-4.70443e-06	0.000860403	0.04426	6.93447e-06	8.0627	0.31608
	-6.08678e-06	-0.02419	0.01461	5.60409e-07	-2.16139	0.32799		-4.70343e-06	-0.00362	0.05225	6.93347e-06	8.08167	0.32007
	-6.08578e-06	-0.02594	0.00441	5.59409e-07	-2.17179	0.31146		-4.70243e-06	-0.00248	0.03794	6.93247e-06	8.08262	0.31766
	-6.08478e-06	-0.0154	0.01188	5.58409e-07	-2.17118	0.30741		-4.70143e-06	0.00329	0.05615	6.93147e-06	8.05894	0.30697
	-6.08378e-06	-0.02316	0.0181	5.57409e-07	-2.1966	0.31218		-4.70043e-06	-0.01388	0.04181	6.93047e-06	8.0492	0.25328
	-6.08278e-06	-0.0309	0.00464	5.56409e-07	-2.18949	0.31919		-4.69943e-06	-0.00518	0.03674	6.92947e-06	8.00982	0.28109
	-6.08178e-06	-0.02086	0.01765	5.55408e-07	-2.19368	0.31137		-4.69843e-06	-0.01401	0.03606	6.92847e-06	8.01146	0.2927
	-6.08078e-06	-0.03238	0.0111	5.54408e-07	-2.18891	0.30576		-4.69743e-06	0.000297341	0.04892	6.92747e-06	8.00142	0.29442
	-6.07978e-06	-0.01741	0.0127	5.53408e-07	-2.20911	0.29517		-4.69643e-06	-0.00449	0.04987	6.92647e-06	7.98599	0.32121
	-6.07878e-06	-0.00878	0.01787	5.52407e-07	-2.20571	0.32641		-4.69543e-06	-0.000690393	0.04666	6.92547e-06	8.00966	0.34706
	-6.07778e-06	-0.02901	0.01046	5.51407e-07	-2.21432	0.30495		-4.69443e-06	-0.000315208	0.05299	6.92447e-06	8.0004	0.31083
	-6.07678e-06	-0.01329	0.0097	5.50407e-07	-2.19415	0.34603		-4.69343e-06	-0.00721	0.04882	6.92347e-06	7.98968	0.29363
	-6.07578e-06	-0.02348	0.00764	5.49406e-07	-2.17304	0.3591		-4.69243e-06	0.00255	0.04909	6.92247e-06	7.97426	0.30377
	-6.07478e-06	-0.01957	0.01447	5.48406e-07	-2.19642	0.36724		-4.69143e-06	-0.01028	0.04807	6.92147e-06	7.94847	0.27682
	-6.07378e-06	-0.01816	0.01133	5.47406e-07	-2.20583	0.3167		-4.69043e-06	-0.00731	0.05568	6.92047e-06	7.93967	0.27846
	-6.07278e-06	-0.02001	0.01993	5.46406e-07	-2.22677	0.3146		-4.68943e-06	0.00197	0.06008	6.91946e-06	7.92766	0.29369
	-6.07178e-06	-0.00898	0.01878	5.45405e-07	-2.21052	0.35923		-4.68843e-06	-0.00451	0.05852	6.91846e-06	7.90695	0.29037
	-6.07078e-06	-0.02803	0.0127	5.44405e-07	-2.21101	0.32866		-4.68743e-06	0.00707	0.05296	6.91746e-06	7.90307	0.33181
	-6.06978e-06	-0.03451	0.0097	5.43405e-07	-2.21985	0.33509		-4.68643e-06	-0.00272	0.0478	6.91646e-06	7.8961	0.31671
	-6.06878e-06	-0.01523	0.01493	5.42405e-07	-2.25759	0.34836		-4.68542e-06	-0.01203	0.05007	6.91546e-06	7.90646	0.33178
	-6.06778e-06	-0.01341	0.00662	5.41405e-07	-2.2522	0.33319		-4.68442e-06	-0.00877	0.05398	6.91446e-06	7.91579	0.30073
	-6.06678e-06	-0.02137	0.00842	5.40404e-07	-2.24403	0.33514		-4.68342e-06	-0.000231136	0.05034	6.91346e-06	7.91696	0.28804
	-6.06578e-06	-0.01316	0.00931	5.39404e-07	-2.24763	0.3249		-4.68242e-06	-0.00786	0.05943	6.91246e-06	7.89852	0.27354
	-6.06478e-06	-0.0197	0.01927	5.38404e-07	-2.23405	0.32821		-4.68142e-06	-0.01065	0.05007	6.91146e-06	7.89852	0.26506
	-6.06378e-06	-0.01892	0.01776	5.37403e-07	-2.25182	0.35064		-4.68042e-06	-0.01264	0.05716	6.91046e-06	7.89746	0.28901
	-6.06278e-06	-0.0133	0.01778	5.36403e-07	-2.25446	0.3425		-4.67942e-06	-0.01011	0.04673	6.90946e-06	7.85506	0.27795
	-6.06178e-06	-0.02275	0.0162	5.35403e-07	-2.23055	0.35146		-4.67842e-06	-0.00997	0.05309	6.90846e-06	7.87094	0.31693
	-6.06077e-06	-0.02269	0.0138	5.34402e-07	-2.23297	0.33732		-4.67742e-06	-0.01248	0.0626	6.90746e-06	7.85569	0.31365
	-6.05977e-06	-0.01569	0.01037	5.33402e-07	-2.25079	0.35956		-4.67642e-06	-0.00971	0.05054	6.90646e-06	7.85501	0.33289
	-6.05877e-06	-0.0239	0.01308	5.32402e-07	-2.26445	0.34855		-4.67542e-06	-0.00733	0.06098	6.90546e-06	7.86167	0.29207
	-6.05777e-06	-0.02288	0.00863	5.31402e-07	-2.26719	0.37867		-4.67442e-06	-0.00213	0.05745	6.90446e-06	7.85418	0.3075
	-6.05677e-06	-0.0192	0.01158	5.30402e-07	-2.23802	0.37747		-4.67342e-06	-0.01355	0.05385	6.90346e-06	7.82491	0.27734
	-6.05577e-06	-0.01241	0.01023	5.29401e-07	-2.26042	0.38487		-4.67242e-06	-0.021	0.0631	6.90246e-06	7.82311	0.28007
	-6.05477e-06	-0.02903	0.01794	5.28401e-07	-2.23826	0.37993		-4.67142e-06	-0.01815	0.05339	6.90146e-06	7.83134	0.2592
	-6.05377e-06	-0.02114	0.01392	5.27401e-07	-2.25958	0.35417		-4.67042e-06	-0.01525	0.05572	6.90046e-06	7.81379	0.29157
	-6.05277e-06	-0.02735	0.01083	5.26401e-07	-2.24975	0.36227		-4.66942e-06	-0.00527	0.06722	6.89946e-06	7.77588	0.31167
	-6.05177e-06	-0.01608	0.00972	5.254e-07	-2.25851	0.36268		-4.66842e-06	-0.00602	0.05887	6.89846e-06	7.776	0.32661
	-6.05077e-06	-0.01651	0.01173	5.244e-07	-2.28556	0.37403		-4.66742e-06	-0.00213	0.04634	6.89746e-06	7.7915	0.31084
	-6.04977e-06	-0.01774	0.01568	5.234e-07	-2.28849	0.35602		-4.66642e-06	0.00499	0.04917	6.89645e-06	7.7969	0.32822
	-6.04877e-06	-0.00979	0.0208	5.22399e-07	-2.27702	0.37681		-4.66542e-06	-0.00327	0.05707	6.89545e-06	7.77463	0.29714
	-6.04777e-06	-0.02784	0.02036	5.21399e-07	-2.29284	0.39304		-4.66442e-06	-0.00694	0.06209	6.89445e-06	7.79361	0.29846
	-6.04677e-06	-0.0218	0.01709	5.20399e-07	-2.31381	0.37959		-4.66342e-06	-0.01457	0.04589	6.89345e-06	7.76557	0.28903
	-6.04577e-06	-0.01963	0.0072	5.19399e-07	-2.30701	0.41479		-4.66242e-06	-0.00573	0.05993	6.89245e-06	7.74717	0.27811
	-6.04477e-06	-0.01991	0.02565	5.18399e-07	-2.29683	0.40083		-4.66142e-06	-0.00803	0.04488	6.89145e-06	7.74552	0.28557
	-6.04377e-06	-0.01084	0.01417	5.17398e-07	-2.31182	0.4133		-4.66042e-06	-0.00887	0.05749	6.89045e-06	7.71519	0.30812
	-6.04277e-06	-0.01804	0.01591	5.16398e-07	-2.30936	0.38564		-4.65942e-06	-0.01403	0.0584	6.88945e-06	7.7306	0.30582
	-6.04177e-06	-0.00688	0.00886	5.15398e-07	-2.31757	0.37038		-4.65842e-06	-0.01917	0.04532	6.88845e-06	7.74723	0.31827
	-6.04077e-06	-0.0162	0.01788	5.14397e-07	-2.31572	0.37267		-4.65742e-06	-0.0136	0.05133	6.88745e-06	7.75069	0.32143
	-6.03977e-06	-0.0129	0.01931	5.13397e-07	-2.31631	0.37768		-4.65642e-06	-0.01236	0.05483	6.88645e-06	7.77937	0.32504
	-6.03877e-06	-0.00451	0.01872	5.12397e-07	-2.32292	0.3597		-4.65542e-06	-0.01328	0.0558	6.88545e-06	7.7625	0.30793
	-6.03777e-06	-0.0117	0.02779	5.11397e-07	-2.33149	0.36605		-4.65441e-06	-0.00679	0.05001	6.88445e-06	7.74229	0.28688
	-6.03677e-06	-0.00731	0.00865	5.10396e-07	-2.30683	0.40161		-4.65341e-06	-0.01877	0.05416	6.88345e-06	7.72799	0.28307
	-6.03577e-06	-0.01338	0.01714	5.09396e-07	-2.27449	0.42224		-4.65241e-06	-0.02016	0.05702	6.88245e-06	7.70885	0.30306
	-6.03477e-06	-0.01764	0.01145	5.08396e-07	-2.28021	0.4213		-4.65141e-06	-0.01184	0.04358	6.88145e-06	7.70168	0.30556
	-6.03377e-06	-0.02616	0.01591	5.07396e-07	-2.27575	0.39406		-4.65041e-06	-0.00851	0.04742	6.88045e-06	7.69559	0.3019
	-6.03277e-06	-0.00976	0.0135	5.06395e-07	-2.25566	0.38549		-4.64941e-06	-0.01595	0.05954	6.87945e-06	7.70599	0.29899
	-6.03177e-06	-0.0168	0.01515	5.05395e-07	-2.28173	0.39825		-4.64841e-06	-0.00461	0.05813	6.87845e-06	7.7121	0.32456
	-6.03077e-06	-0.01662	0.01953	5.04395e-07	-2.27074	0.38857		-4.64741e-06	-0.00859	0.06423	6.87745e-06	7.71045	0.31862
	-6.02977e-06	-0.0263	0.02664	5.03395e-07	-2.28003	0.40568		-4.64641e-06	-0.01009	0.05766	6.87645e-06	7.72874	0.32056
	-6.02877e-06	-0.01679	0.00925	5.02395e-07	-2.26943	0.41068		-4.64541e-06	-0.01861	0.05153	6.87545e-06	7.70484	0.2862
	-6.02777e-06	-0.01553	0.00477	5.01394e-07	-2.25914	0.38379		-4.64441e-06	-0.01008	0.0497	6.87444e-06	7.67415	0.28333
	-6.02677e-06	-0.02543	0.01168	5.00394e-07	-2.24641	0.39137		-4.64341e-06	-0.01833	0.05851	6.87344e-06	7.67921	0.30525
	-6.02577e-06	-0.02184	0.01806	4.99394e-07	-2.26583	0.38379		-4.64241e-06	-0.02166	0.05302	6.87244e-06	7.63602	0.32427
	-6.02477e-06	-0.01969	0.0115	4.98393e-07	-2.25677	0.37397		-4.64141e-06	-0.01444	0.03913	6.87144e-06	7.63026	0.33208
	-6.02377e-06	-0.01805	0.01003	4.97393e-07	-2.26512	0.42348		-4.64041e-06	-0.00793	0.0418	6.87044e-06	7.65045	0.32945
	-6.02277e-06	-0.00795	0.00467	4.96393e-07	-2.25597	0.39657		-4.63941e-06	-0.00601	0.05546	6.86944e-06	7.63619	0.33558
	-6.02177e-06	-0.01511	0.01487	4.95393e-07	-2.25158	0.39402		-4.63841e-06	-0.00676	0.05486	6.86844e-06	7.63687	0.32159
	-6.02077e-06	-0.01896	0.01696	4.94392e-07	-2.26424	0.39629		-4.63741e-06	0.00198	0.05004	6.86744e-06	7.66681	0.30621
	-6.01977e-06	-0.02192	0.01375	4.93392e-07	-2.28486	0.39169		-4.63641e-06	-0.01105	0.05789	6.86644e-06	7.63533	0.28155
	-6.01877e-06	-0.0151	0.01396	4.92392e-07	-2.30703	0.39023		-4.63541e-06	-0.000703939	0.04774	6.86544e-06	7.63	0.29118
	-6.01777e-06	-0.00849	0.01382	4.91391e-07	-2.29588	0.37524		-4.63441e-06	-0.00662	0.0527	6.86444e-06	7.61936	0.26797
	-6.01677e-06	-0.0057	0.02255	4.90391e-07	-2.28555	0.37486		-4.63341e-06	0.00323	0.05473	6.86344e-06	7.56799	0.30853
	-6.01577e-06	-0.02654	0.01576	4.89391e-07	-2.28905	0.37711		-4.63241e-06	-0.00249	0.06182	6.86244e-06	7.57762	0.32469
	-6.01477e-06	-0.00644	0.01584	4.88391e-07	-2.31201	0.4081		-4.63141e-06	-0.01784	0.04977	6.86144e-06	7.55015	0.33121
	-6.01377e-06	-0.026	0.0165	4.87391e-07	-2.29072	0.41111		-4.63041e-06	-0.01583	0.04506	6.86044e-06	7.55437	0.32239
	-6.01277e-06	-0.01087	0.01282	4.8639e-07	-2.30928	0.41184		-4.62941e-06	-0.01065	0.05283	6.85944e-06	7.55334	0.31353
	-6.01177e-06	-0.01095	0.00962	4.8539e-07	-2.28444	0.40873		-4.62841e-06	-0.00525	0.0525	6.85844e-06	7.5729	0.31446
	-6.01077e-06	-0.0133	0.01236	4.8439e-07	-2.28767	0.41256		-4.62741e-06	-0.01085	0.05215	6.85744e-06	7.53437	0.31305
	-6.00977e-06	-0.01492	0.01281	4.8339e-07	-2.30847	0.42178		-4.62641e-06	-0.01413	0.06453	6.85644e-06	7.56742	0.2809
	-6.00877e-06	-0.02227	0.00948	4.82389e-07	-2.33109	0.42182		-4.62541e-06	-0.01122	0.05387	6.85544e-06	7.52486	0.28117
	-6.00777e-06	-0.0198	0.0084	4.81389e-07	-2.34109	0.39892		-4.62441e-06	-0.01259	0.05352	6.85444e-06	7.53051	0.31078
	-6.00677e-06	-0.00495	0.01378	4.80389e-07	-2.3343	0.40498		-4.6234e-06	-0.00753	0.05521	6.85344e-06	7.49485	0.33243
	-6.00577e-06	-0.00688	0.02241	4.79388e-07	-2.35728	0.43808		-4.6224e-06	-0.01507	0.05478	6.85244e-06	7.48547	0.33591
	-6.00477e-06	-0.00724	0.02426	4.78388e-07	-2.34723	0.43787		-4.6214e-06	-0.00655	0.04754	6.85143e-06	7.48068	0.3283
	-6.00377e-06	-0.0214	0.02158	4.77388e-07	-2.3726	0.43598		-4.6204e-06	-0.01529	0.05659	6.85043e-06	7.47474	0.33149
	-6.00276e-06	-0.00947	0.01236	4.76388e-07	-2.36283	0.4217		-4.6194e-06	-0.00663	0.04947	6.84943e-06	7.50084	0.29422
	-6.00176e-06	-0.0128	0.01452	4.75388e-07	-2.35228	0.42076		-4.6184e-06	-0.01643	0.05657	6.84843e-06	7.49165	0.30411
	-6.00076e-06	-0.01404	0.01099	4.74388e-07	-2.33891	0.41357		-4.6174e-06	-0.0112	0.05957	6.84743e-06	7.47343	0.2908
	-5.99976e-06	-0.008	0.01778	4.73387e-07	-2.35516	0.41302		-4.6164e-06	-0.01498	0.05534	6.84643e-06	7.46615	0.2759
	-5.99876e-06	-0.01391	0.01829	4.72387e-07	-2.36722	0.42847		-4.6154e-06	-0.00848	0.05862	6.84543e-06	7.44283	0.28086
	-5.99776e-06	-0.00345	0.02013	4.71386e-07	-2.37615	0.44567		-4.6144e-06	-0.00656	0.05234	6.84443e-06	7.43167	0.32603
	-5.99676e-06	-0.02245	0.01359	4.70386e-07	-2.37095	0.42373		-4.6134e-06	-0.01748	0.0538	6.84343e-06	7.43456	0.31663
	-5.99576e-06	-0.02452	0.01605	4.69386e-07	-2.37736	0.39454		-4.6124e-06	-0.01075	0.057	6.84243e-06	7.43555	0.32868
	-5.99476e-06	-0.02108	0.01915	4.68386e-07	-2.37429	0.41014		-4.6114e-06	-0.01247	0.0531	6.84143e-06	7.43857	0.34205
	-5.99376e-06	-0.01888	0.01741	4.67385e-07	-2.38571	0.40962		-4.6104e-06	-0.0154	0.06263	6.84043e-06	7.45968	0.31762
	-5.99276e-06	-0.01256	0.00885	4.66385e-07	-2.37392	0.41628		-4.6094e-06	-0.01053	0.05906	6.83943e-06	7.4425	0.30597
	-5.99176e-06	-0.02446	0.00651	4.65385e-07	-2.38046	0.43093		-4.6084e-06	-0.00143	0.04951	6.83843e-06	7.43287	0.31528
	-5.99076e-06	-0.01697	0.0202	4.64385e-07	-2.39026	0.43631		-4.6074e-06	-0.01592	0.05069	6.83743e-06	7.43802	0.30718
	-5.98976e-06	-0.02042	0.02209	4.63385e-07	-2.37205	0.44185		-4.6064e-06	-0.00758	0.05855	6.83643e-06	7.41412	0.30232
	-5.98876e-06	-0.01291	0.01215	4.62384e-07	-2.37158	0.44653		-4.6054e-06	-0.00828	0.05986	6.83543e-06	7.41523	0.31462
	-5.98776e-06	-0.00876	0.0271	4.61384e-07	-2.39892	0.45918		-4.6044e-06	-0.00785	0.04856	6.83443e-06	7.38038	0.32048
	-5.98676e-06	-0.01468	0.0215	4.60384e-07	-2.38291	0.44564		-4.6034e-06	-0.00713	0.05828	6.83343e-06	7.38392	0.32377
	-5.98576e-06	-0.00407	0.01493	4.59384e-07	-2.39112	0.43849		-4.6024e-06	-0.00521	0.04967	6.83243e-06	7.37463	0.30479
	-5.98476e-06	-0.00378	0.01543	4.58383e-07	-2.37855	0.44977		-4.6014e-06	-0.0107	0.0583	6.83143e-06	7.40611	0.30724
	-5.98376e-06	-0.00723	0.01497	4.57383e-07	-2.39018	0.47062		-4.6004e-06	-0.00412	0.05934	6.83043e-06	7.39162	0.31228
	-5.98276e-06	-0.01185	0.0293	4.56383e-07	-2.40304	0.48073		-4.5994e-06	-0.00698	0.05393	6.82942e-06	7.42092	0.30103
	-5.98176e-06	-0.01512	0.02551	4.55383e-07	-2.3867	0.49355		-4.5984e-06	-0.02672	0.04693	6.82842e-06	7.39528	0.32021
	-5.98076e-06	-0.02314	0.0077	4.54382e-07	-2.40174	0.49649		-4.5974e-06	-0.00513	0.03835	6.82742e-06	7.38005	0.31679
	-5.97976e-06	-0.01922	0.01232	4.53382e-07	-2.37408	0.50181		-4.5964e-06	-0.00208	0.03984	6.82642e-06	7.3657	0.31983
	-5.97876e-06	-0.0164	0.01397	4.52382e-07	-2.39441	0.51619		-4.5954e-06	-0.00469	0.05464	6.82542e-06	7.35345	0.31763
	-5.97776e-06	-0.01545	0.01873	4.51382e-07	-2.37914	0.51992		-4.5944e-06	-0.00328	0.05855	6.82442e-06	7.34471	0.32441
	-5.97676e-06	-0.01834	0.01041	4.50381e-07	-2.36526	0.5066		-4.5934e-06	-0.01058	0.04598	6.82342e-06	7.34447	0.36279
	-5.97576e-06	-0.00563	0.00596	4.49381e-07	-2.37702	0.49954		-4.5924e-06	-0.00799	0.04603	6.82242e-06	7.37235	0.34028
	-5.97476e-06	-0.0068	0.02062	4.48381e-07	-2.40585	0.51557		-4.59139e-06	-0.01351	0.05766	6.82142e-06	7.37805	0.35483
	-5.97376e-06	-0.01424	0.00925	4.47381e-07	-2.38079	0.4895		-4.59039e-06	-0.00538	0.04775	6.82042e-06	7.36913	0.31794
	-5.97276e-06	-0.01838	0.01514	4.46381e-07	-2.39339	0.50318		-4.58939e-06	-0.00602	0.06096	6.81942e-06	7.29946	0.2977
	-5.97176e-06	-0.01406	0.01957	4.4538e-07	-2.41109	0.5118		-4.58839e-06	-0.01068	0.05149	6.81842e-06	7.31649	0.32004
	-5.97076e-06	-0.01679	0.01289	4.4438e-07	-2.42961	0.49802		-4.58739e-06	-0.01553	0.05187	6.81742e-06	7.27846	0.28113
	-5.96976e-06	-0.01664	0.00758	4.4338e-07	-2.44503	0.51121		-4.58639e-06	-0.00296	0.03802	6.81642e-06	7.28385	0.312
	-5.96876e-06	-0.00378	0.01774	4.42379e-07	-2.43932	0.50761		-4.58539e-06	-0.00515	0.0523	6.81542e-06	7.25977	0.31688
	-5.96776e-06	-0.02401	0.01783	4.41379e-07	-2.40129	0.48218		-4.58439e-06	-0.0036	0.05244	6.81442e-06	7.27481	0.32732
	-5.96676e-06	-0.01358	0.01512	4.40379e-07	-2.3227	0.44436		-4.58339e-06	-0.00384	0.05959	6.81342e-06	7.27689	0.34277
	-5.96576e-06	-0.00758	0.01653	4.39379e-07	-2.32611	0.4688		-4.58239e-06	-0.01227	0.04549	6.81242e-06	7.26573	0.32198
	-5.96476e-06	-0.01309	0.01149	4.38378e-07	-2.31353	0.47887		-4.58139e-06	-0.00596	0.05935	6.81142e-06	7.27423	0.30565
	-5.96376e-06	-0.01482	0.01564	4.37378e-07	-2.31656	0.48383		-4.58039e-06	-0.01507	0.0499	6.81042e-06	7.2781	0.3036
	-5.96276e-06	-0.01483	0.01271	4.36378e-07	-2.3208	0.48107		-4.57939e-06	-0.00629	0.04799	6.80942e-06	7.24418	0.28526
	-5.96176e-06	-0.00704	0.01403	4.35378e-07	-2.33917	0.46542		-4.57839e-06	-0.02095	0.04861	6.80842e-06	7.24401	0.2909
	-5.96076e-06	-0.01955	0.00893	4.34378e-07	-2.32714	0.47314		-4.57739e-06	-0.00421	0.05261	6.80742e-06	7.21339	0.3117
	-5.95976e-06	-0.01306	0.01028	4.33377e-07	-2.27886	0.48004		-4.57639e-06	-0.01371	0.04813	6.80642e-06	7.23498	0.31755
	-5.95876e-06	-0.01544	0.01303	4.32377e-07	-2.28742	0.46876		-4.57539e-06	-0.01381	0.03921	6.80541e-06	7.23915	0.32739
	-5.95776e-06	-0.02277	0.01025	4.31377e-07	-2.31102	0.47311		-4.57439e-06	-0.01253	0.04961	6.80441e-06	7.26697	0.31237
	-5.95676e-06	-0.01961	0.01775	4.30376e-07	-2.29029	0.48823		-4.57339e-06	-0.00865	0.04535	6.80341e-06	7.23736	0.33263
	-5.95576e-06	-0.01998	0.01962	4.29376e-07	-2.29766	0.51077		-4.57239e-06	-0.00556	0.046	6.80241e-06	7.26562	0.31135
	-5.95476e-06	-0.00758	0.01299	4.28376e-07	-2.31496	0.50728		-4.57139e-06	-0.01047	0.04408	6.80141e-06	7.23322	0.30148
	-5.95376e-06	-0.019	0.01187	4.27376e-07	-2.3154	0.50215		-4.57039e-06	-0.01382	0.04922	6.80041e-06	7.22997	0.29322
	-5.95276e-06	-0.01984	0.01229	4.26375e-07	-2.32236	0.50518		-4.56939e-06	-0.0057	0.05085	6.79941e-06	7.20814	0.28993
	-5.95176e-06	-0.01315	0.01424	4.25375e-07	-2.3031	0.50659		-4.56839e-06	0.00311	0.04581	6.79841e-06	7.18338	0.28866
	-5.95076e-06	-0.02171	0.01752	4.24375e-07	-2.306	0.51483		-4.56739e-06	0.00677	0.03672	6.79741e-06	7.18049	0.31419
	-5.94976e-06	-0.01609	0.02468	4.23375e-07	-2.32297	0.51642		-4.56639e-06	-0.00662	0.03876	6.79641e-06	7.18214	0.32173
	-5.94876e-06	-0.01779	0.01289	4.22374e-07	-2.31897	0.49547		-4.56539e-06	-0.01296	0.04362	6.79541e-06	7.18366	0.32269
	-5.94776e-06	-0.01092	0.02334	4.21374e-07	-2.32146	0.50905		-4.56439e-06	-0.00947	0.05477	6.79441e-06	7.18391	0.31705
	-5.94676e-06	-0.01932	0.01386	4.20374e-07	-2.32386	0.52242		-4.56339e-06	-0.01441	0.04486	6.79341e-06	7.19776	0.30541
	-5.94576e-06	-0.02564	0.01998	4.19374e-07	-2.34781	0.4907		-4.56239e-06	-0.00389	0.0467	6.79241e-06	7.18668	0.31794
	-5.94476e-06	-0.01973	0.023	4.18374e-07	-2.34884	0.50949		-4.56139e-06	-0.01178	0.03964	6.79141e-06	7.18079	0.28625
	-5.94376e-06	-0.0178	0.02286	4.17373e-07	-2.35194	0.51909		-4.56039e-06	-0.00477	0.04011	6.79041e-06	7.18741	0.28954
	-5.94276e-06	-0.0217	0.00831	4.16373e-07	-2.33871	0.52185		-4.55939e-06	-0.00429	0.03339	6.78941e-06	7.13578	0.30916
	-5.94176e-06	-0.01777	0.01331	4.15373e-07	-2.34938	0.54018		-4.55838e-06	-0.00987	0.04705	6.78841e-06	7.12413	0.34819
	-5.94076e-06	-0.02895	0.01255	4.14373e-07	-2.33409	0.52205		-4.55738e-06	0.000429412	0.03964	6.78741e-06	7.12033	0.34083
	-5.93976e-06	-0.01693	0.01838	4.13372e-07	-2.35997	0.55423		-4.55638e-06	-0.00841	0.04989	6.78641e-06	7.13805	0.3524
	-5.93875e-06	-0.02197	0.01885	4.12372e-07	-2.35918	0.53817		-4.55538e-06	-0.00488	0.04794	6.78541e-06	7.17007	0.34846
	-5.93775e-06	-0.02147	0.01806	4.11372e-07	-2.35625	0.51875		-4.55438e-06	-0.01235	0.0479	6.78441e-06	7.16026	0.34582
	-5.93675e-06	-0.01681	0.00748	4.10372e-07	-2.37675	0.52845		-4.55338e-06	-0.01178	0.0307	6.78341e-06	7.17885	0.32797
	-5.93575e-06	-0.01466	0.01378	4.09371e-07	-2.3548	0.52547		-4.55238e-06	-0.01321	0.05585	6.78241e-06	7.13543	0.32573
	-5.93475e-06	-0.014	0.01491	4.08371e-07	-2.3685	0.52615		-4.55138e-06	-0.00884	0.04797	6.7814e-06	7.13827	0.31683
	-5.93375e-06	-0.01229	0.00472	4.07371e-07	-2.36273	0.51174		-4.55038e-06	-0.01732	0.05441	6.7804e-06	7.09498	0.29836
	-5.93275e-06	-0.01507	0.01571	4.06371e-07	-2.37435	0.51111		-4.54938e-06	-0.0015	0.04624	6.7794e-06	7.11028	0.28473
	-5.93175e-06	-0.01749	0.00471	4.05371e-07	-2.38151	0.51666		-4.54838e-06	-0.01041	0.04628	6.7784e-06	7.08978	0.3073
	-5.93075e-06	-0.01679	0.02114	4.0437e-07	-2.37034	0.52511		-4.54738e-06	0.00197	0.05052	6.7774e-06	7.12802	0.35557
	-5.92975e-06	-0.02213	0.00904	4.0337e-07	-2.36814	0.49979		-4.54638e-06	-0.00924	0.04888	6.7764e-06	7.12039	0.34495
	-5.92875e-06	-0.01068	0.00444	4.0237e-07	-2.39529	0.53486		-4.54538e-06	-0.00080384	0.03986	6.7754e-06	7.11503	0.31916
	-5.92775e-06	-0.01332	0.0134	4.0137e-07	-2.39445	0.55575		-4.54438e-06	0.00535	0.04598	6.7744e-06	7.12525	0.28786
	-5.92675e-06	-0.01463	0.00479	4.00369e-07	-2.40068	0.49733		-4.54338e-06	0.00123	0.04241	6.7734e-06	7.1257	0.29305
	-5.92575e-06	-0.00795	0.01328	3.99369e-07	-2.38922	0.52203		-4.54238e-06	0.00103	0.04659	6.7724e-06	7.12859	0.29569
	-5.92475e-06	-0.01166	0.01786	3.98369e-07	-2.39356	0.51242		-4.54138e-06	-0.00223	0.03421	6.7714e-06	7.08149	0.30235
	-5.92375e-06	-0.01869	0.02182	3.97369e-07	-2.37785	0.54965		-4.54038e-06	-0.00965	0.0332	6.7704e-06	7.08046	0.30181
	-5.92275e-06	-0.01328	0.01096	3.96368e-07	-2.38136	0.56628		-4.53938e-06	-0.00275	0.0399	6.7694e-06	7.07148	0.29532
	-5.92175e-06	-0.0192	0.01198	3.95368e-07	-2.38672	0.56606		-4.53838e-06	-0.00365	0.03708	6.7684e-06	7.10028	0.31164
	-5.92075e-06	-0.02316	0.00948	3.94368e-07	-2.36824	0.56692		-4.53738e-06	0.000371069	0.02839	6.7674e-06	7.08385	0.33124
	-5.91975e-06	-0.01394	0.02054	3.93368e-07	-2.36343	0.55583		-4.53638e-06	-0.00683	0.0354	6.7664e-06	7.07132	0.32505
	-5.91875e-06	-0.01531	0.01367	3.92368e-07	-2.38818	0.54089		-4.53538e-06	0.000543329	0.03976	6.7654e-06	7.08101	0.32736
	-5.91775e-06	-0.02285	0.01526	3.91367e-07	-2.4061	0.54687		-4.53438e-06	-0.00854	0.04654	6.7644e-06	7.07482	0.30921
	-5.91675e-06	-0.02389	0.00939	3.90367e-07	-2.40966	0.55857		-4.53338e-06	0.000637297	0.03808	6.7634e-06	7.08839	0.28643
	-5.91575e-06	-0.01081	0.01473	3.89367e-07	-2.3953	0.54617		-4.53238e-06	0.00194	0.03523	6.7624e-06	7.04486	0.27424
	-5.91475e-06	-0.01627	0.01422	3.88367e-07	-2.39798	0.52218		-4.53138e-06	-0.00429	0.03115	6.7614e-06	7.02239	0.30195
	-5.91375e-06	-0.02027	0.00886	3.87366e-07	-2.40351	0.55101		-4.53038e-06	0.00835	0.02473	6.7604e-06	7.00619	0.29167
	-5.91275e-06	-0.01861	0.00768	3.86366e-07	-2.41342	0.57091		-4.52938e-06	0.00428	0.04201	6.7594e-06	7.05115	0.32664
	-5.91175e-06	-0.0045	0.01906	3.85366e-07	-2.4236	0.55875		-4.52838e-06	-0.000580633	0.03316	6.7584e-06	7.06241	0.32814
	-5.91075e-06	-0.01094	0.00868	3.84366e-07	-2.43325	0.57113		-4.52738e-06	0.00352	0.02642	6.75739e-06	7.06199	0.3188
	-5.90975e-06	-0.00778	0.023	3.83365e-07	-2.43223	0.55014		-4.52638e-06	0.00672	0.03181	6.75639e-06	7.05569	0.33433
	-5.90875e-06	-0.02224	0.01491	3.82365e-07	-2.4311	0.54916		-4.52537e-06	0.00737	0.03493	6.75539e-06	7.05134	0.29956
	-5.90775e-06	-0.01429	0.01398	3.81365e-07	-2.40294	0.55592		-4.52437e-06	0.00586	0.03339	6.75439e-06	7.02119	0.30419
	-5.90675e-06	-0.01742	0.02161	3.80365e-07	-2.40749	0.58754		-4.52337e-06	0.00712	0.05017	6.75339e-06	7.00753	0.28857
	-5.90575e-06	-0.01561	0.00688	3.79364e-07	-2.40505	0.59468		-4.52237e-06	0.00956	0.02331	6.75239e-06	7.03082	0.3052
	-5.90475e-06	-0.01797	0.01289	3.78364e-07	-2.38019	0.58419		-4.52137e-06	0.00958	0.03146	6.75139e-06	7.02436	0.35372
	-5.90375e-06	-0.01603	0.01455	3.77364e-07	-2.38223	0.58254		-4.52037e-06	0.0072	0.02477	6.75039e-06	6.99205	0.36726
	-5.90275e-06	-0.01897	0.02876	3.76364e-07	-2.39999	0.5931		-4.51937e-06	0.00652	0.02792	6.74939e-06	6.99978	0.3979
	-5.90175e-06	-0.01493	0.01461	3.75364e-07	-2.40145	0.58975		-4.51837e-06	-0.00339	0.02861	6.74839e-06	7.01452	0.37426
	-5.90075e-06	-0.01629	0.01209	3.74363e-07	-2.40129	0.56716		-4.51737e-06	0.00252	0.03259	6.74739e-06	7.0041	0.39056
	-5.89975e-06	-0.01598	0.0132	3.73363e-07	-2.40882	0.58024		-4.51637e-06	-0.000239745	0.03453	6.74639e-06	6.99964	0.36944
	-5.89875e-06	-0.01337	0.01773	3.72363e-07	-2.39301	0.58671		-4.51537e-06	0.00208	0.03862	6.74539e-06	6.98766	0.34137
	-5.89775e-06	-0.01407	0.02006	3.71363e-07	-2.41265	0.60591		-4.51437e-06	-0.00305	0.03013	6.74439e-06	6.99492	0.3429
	-5.89675e-06	-0.00802	0.00849	3.70362e-07	-2.403	0.55769		-4.51337e-06	0.00297	0.0341	6.74339e-06	6.98063	0.34269
	-5.89575e-06	-0.01646	0.00971	3.69362e-07	-2.41564	0.58574		-4.51237e-06	0.00634	0.03357	6.74239e-06	6.94433	0.35291
	-5.89475e-06	-0.01878	0.01034	3.68362e-07	-2.39898	0.58591		-4.51137e-06	0.00972	0.02927	6.74139e-06	6.96685	0.36004
	-5.89375e-06	-0.01974	0.02312	3.67362e-07	-2.39138	0.58421		-4.51037e-06	0.01324	0.03401	6.74039e-06	6.96353	0.37208
	-5.89275e-06	-0.00557	0.02081	3.66361e-07	-2.40742	0.59975		-4.50937e-06	0.00831	0.02666	6.73939e-06	6.97136	0.39135
	-5.89175e-06	-0.02193	0.02155	3.65361e-07	-2.39339	0.61928		-4.50837e-06	0.00658	0.02988	6.73839e-06	6.9813	0.40218
	-5.89075e-06	-0.01606	0.02176	3.64361e-07	-2.38071	0.57797		-4.50737e-06	0.00678	0.03454	6.73739e-06	6.97576	0.38304
	-5.88975e-06	-0.0153	0.01467	3.63361e-07	-2.37227	0.57118		-4.50637e-06	0.00466	0.03279	6.73639e-06	6.95194	0.35161
	-5.88875e-06	-0.01722	0.02178	3.62361e-07	-2.37632	0.57562		-4.50537e-06	0.000142885	0.02286	6.73539e-06	6.93454	0.35858
	-5.88775e-06	-0.02285	0.01278	3.6136e-07	-2.37526	0.54098		-4.50437e-06	-0.00366	0.04287	6.73438e-06	6.92731	0.36292
	-5.88675e-06	-0.02278	0.01607	3.6036e-07	-2.37823	0.52674		-4.50337e-06	0.0056	0.0269	6.73338e-06	6.90872	0.34148
	-5.88575e-06	-0.00441	0.01713	3.5936e-07	-2.38134	0.51664		-4.50237e-06	0.01445	0.02287	6.73238e-06	6.88079	0.37267
	-5.88475e-06	-0.01502	0.02794	3.5836e-07	-2.36881	0.53814		-4.50137e-06	0.01378	0.03111	6.73138e-06	6.90718	0.4068
	-5.88375e-06	-0.02433	0.01071	3.57359e-07	-2.33981	0.53207		-4.50037e-06	0.01178	0.02703	6.73038e-06	6.9015	0.40431
	-5.88275e-06	-0.01373	0.01484	3.56359e-07	-2.35792	0.54891		-4.49937e-06	0.000218797	0.02655	6.72938e-06	6.89816	0.40939
	-5.88175e-06	-0.01839	0.01807	3.55359e-07	-2.35659	0.56426		-4.49837e-06	0.01183	0.03788	6.72838e-06	6.89764	0.40582
	-5.88075e-06	-0.01904	0.01912	3.54359e-07	-2.34843	0.54226		-4.49737e-06	0.0044	0.03246	6.72738e-06	6.87373	0.38908
	-5.87975e-06	-0.01605	0.0207	3.53358e-07	-2.36109	0.53158		-4.49637e-06	-0.00188	0.0333	6.72638e-06	6.84676	0.34083
	-5.87875e-06	-0.0244	0.02224	3.52358e-07	-2.37797	0.51684		-4.49537e-06	0.00189	0.0337	6.72538e-06	6.83579	0.33074
	-5.87774e-06	-0.02512	0.01863	3.51358e-07	-2.36194	0.5279		-4.49437e-06	0.01078	0.01547	6.72438e-06	6.82969	0.35676
	-5.87675e-06	-0.00879	0.02272	3.50358e-07	-2.38153	0.53386		-4.49337e-06	0.01351	0.03183	6.72338e-06	6.82643	0.36974
	-5.87574e-06	-0.01543	0.01829	3.49358e-07	-2.38886	0.53189		-4.49237e-06	0.00429	0.02071	6.72238e-06	6.80997	0.38156
	-5.87474e-06	-0.0108	0.01683	3.48357e-07	-2.37944	0.54723		-4.49136e-06	0.01464	0.02656	6.72138e-06	6.80765	0.39899
	-5.87374e-06	-0.01819	0.01577	3.47357e-07	-2.39591	0.50848		-4.49036e-06	0.0145	0.02888	6.72038e-06	6.82009	0.40033
	-5.87274e-06	-0.0184	0.01637	3.46357e-07	-2.38894	0.51255		-4.48936e-06	0.00999	0.03579	6.71938e-06	6.82807	0.3828
	-5.87174e-06	-0.02179	0.01671	3.45357e-07	-2.38773	0.51535		-4.48836e-06	0.000234396	0.02207	6.71838e-06	6.80926	0.3781
	-5.87074e-06	-0.01069	0.00998	3.44356e-07	-2.38519	0.51039		-4.48736e-06	0.0063	0.02692	6.71738e-06	6.81229	0.35315
	-5.86974e-06	-0.01705	0.01094	3.43356e-07	-2.40093	0.50637		-4.48636e-06	0.0068	0.01644	6.71638e-06	6.81487	0.35392
	-5.86874e-06	-0.02076	0.03212	3.42356e-07	-2.37659	0.51984		-4.48536e-06	0.00717	0.03505	6.71538e-06	6.75598	0.34426
	-5.86774e-06	-0.00203	0.0144	3.41356e-07	-2.3818	0.51572		-4.48436e-06	0.01948	0.02732	6.71438e-06	6.75006	0.38198
	-5.86674e-06	-0.02642	0.01435	3.40355e-07	-2.36565	0.48676		-4.48336e-06	0.00742	0.02793	6.71338e-06	6.7718	0.39781
	-5.86574e-06	-0.01424	0.01586	3.39355e-07	-2.38261	0.53301		-4.48236e-06	0.00754	0.0318	6.71238e-06	6.75019	0.41841
	-5.86474e-06	-0.0095	0.01653	3.38355e-07	-2.35235	0.54		-4.48136e-06	0.00959	0.02987	6.71138e-06	6.77236	0.38861
	-5.86374e-06	-0.01249	0.02284	3.37355e-07	-2.35409	0.54527		-4.48036e-06	0.01693	0.02377	6.71038e-06	6.75501	0.37266
	-5.86274e-06	-0.02608	0.01059	3.36354e-07	-2.35182	0.52427		-4.47936e-06	0.01477	0.03038	6.70938e-06	6.75227	0.40039
	-5.86174e-06	-0.01681	0.0227	3.35354e-07	-2.37184	0.54265		-4.47836e-06	0.00851	0.02925	6.70837e-06	6.71847	0.36095
	-5.86074e-06	-0.01675	0.00865	3.34354e-07	-2.37766	0.5703		-4.47736e-06	0.01279	0.03568	6.70737e-06	6.70461	0.35923
	-5.85974e-06	-0.02102	0.01392	3.33354e-07	-2.37317	0.57014		-4.47636e-06	0.0198	0.03525	6.70637e-06	6.69167	0.34389
	-5.85874e-06	-0.01717	0.01275	3.32354e-07	-2.37165	0.56372		-4.47536e-06	0.03146	0.02979	6.70537e-06	6.65192	0.38033
	-5.85774e-06	-0.01425	0.01382	3.31353e-07	-2.35388	0.57288		-4.47436e-06	0.01736	0.02317	6.70437e-06	6.66698	0.37639
	-5.85674e-06	-0.01514	0.02022	3.30353e-07	-2.34664	0.55254		-4.47336e-06	0.0128	0.03033	6.70337e-06	6.69104	0.40343
	-5.85574e-06	-0.01837	0.02067	3.29353e-07	-2.35375	0.58622		-4.47236e-06	0.01614	0.02883	6.70237e-06	6.6725	0.43747
	-5.85474e-06	-0.01737	0.01995	3.28353e-07	-2.3582	0.57326		-4.47136e-06	0.01139	0.03555	6.70137e-06	6.69307	0.42989
	-5.85374e-06	-0.02383	0.02225	3.27352e-07	-2.38413	0.58409		-4.47036e-06	0.01781	0.03605	6.70037e-06	6.67638	0.42767
	-5.85274e-06	-0.01536	0.0208	3.26352e-07	-2.35134	0.59048		-4.46936e-06	0.01061	0.03029	6.69937e-06	6.674	0.40206
	-5.85174e-06	-0.0198	0.03074	3.25352e-07	-2.35552	0.58527		-4.46836e-06	0.02336	0.03348	6.69837e-06	6.64243	0.40672
	-5.85074e-06	-0.01692	0.02096	3.24352e-07	-2.3845	0.60546		-4.46736e-06	0.01603	0.04076	6.69737e-06	6.63011	0.39964
	-5.84974e-06	-0.01737	0.01504	3.23351e-07	-2.37761	0.58778		-4.46636e-06	0.01806	0.02593	6.69637e-06	6.60248	0.40423
	-5.84874e-06	-0.01401	0.01479	3.22351e-07	-2.36349	0.58488		-4.46536e-06	0.01994	0.02989	6.69537e-06	6.61313	0.42989
	-5.84774e-06	-0.02876	0.0205	3.21351e-07	-2.37003	0.59		-4.46436e-06	0.03119	0.03061	6.69437e-06	6.60911	0.43089
	-5.84674e-06	-0.02188	0.01119	3.20351e-07	-2.36208	0.60534		-4.46336e-06	0.02482	0.03866	6.69337e-06	6.61722	0.44541
	-5.84574e-06	-0.02702	0.02347	3.19351e-07	-2.35452	0.59233		-4.46236e-06	0.02742	0.0281	6.69237e-06	6.61445	0.42231
	-5.84474e-06	-0.02088	0.02102	3.1835e-07	-2.35138	0.60498		-4.46136e-06	0.01967	0.02669	6.69137e-06	6.60278	0.41984
	-5.84374e-06	-0.01994	0.01208	3.1735e-07	-2.3649	0.61132		-4.46036e-06	0.02712	0.02368	6.69037e-06	6.59062	0.40748
	-5.84274e-06	-0.01206	0.01451	3.1635e-07	-2.36107	0.60449		-4.45936e-06	0.02937	0.03895	6.68937e-06	6.58804	0.39034
	-5.84174e-06	-0.02568	0.01648	3.1535e-07	-2.3692	0.58595		-4.45836e-06	0.03202	0.04068	6.68837e-06	6.56292	0.37817
	-5.84074e-06	-0.02078	0.01519	3.14349e-07	-2.38054	0.60883		-4.45736e-06	0.0339	0.03246	6.68737e-06	6.56665	0.3753
	-5.83974e-06	-0.02038	0.01761	3.13349e-07	-2.37039	0.6051		-4.45635e-06	0.03176	0.04178	6.68637e-06	6.55286	0.37362
	-5.83874e-06	-0.01777	0.02577	3.12349e-07	-2.40104	0.61356		-4.45535e-06	0.0287	0.02832	6.68537e-06	6.5549	0.36659
	-5.83774e-06	-0.01405	0.01529	3.11349e-07	-2.39421	0.61912		-4.45435e-06	0.03393	0.02774	6.68437e-06	6.56855	0.3896
	-5.83674e-06	-0.02832	0.01962	3.10349e-07	-2.42618	0.61631		-4.45335e-06	0.02845	0.03905	6.68336e-06	6.55043	0.397
	-5.83574e-06	-0.00751	0.0113	3.09349e-07	-2.42207	0.62174		-4.45235e-06	0.02946	0.04608	6.68236e-06	6.59331	0.39312
	-5.83474e-06	-0.02773	0.02304	3.08348e-07	-2.43243	0.62109		-4.45135e-06	0.02848	0.03469	6.68136e-06	6.57107	0.36717
	-5.83374e-06	-0.0141	0.01792	3.07348e-07	-2.42858	0.58939		-4.45035e-06	0.02103	0.03574	6.68036e-06	6.53417	0.34386
	-5.83274e-06	-0.02308	0.02032	3.06348e-07	-2.42894	0.59473		-4.44935e-06	0.02842	0.0355	6.67936e-06	6.52959	0.36344
	-5.83174e-06	-0.01454	0.02013	3.05348e-07	-2.43633	0.61122		-4.44835e-06	0.02913	0.03322	6.67836e-06	6.51768	0.34608
	-5.83074e-06	-0.01514	0.01721	3.04348e-07	-2.43389	0.58837		-4.44735e-06	0.02582	0.04058	6.67736e-06	6.51446	0.35198
	-5.82974e-06	-0.01625	0.02533	3.03347e-07	-2.4324	0.6088		-4.44635e-06	0.02317	0.02263	6.67636e-06	6.51442	0.37586
	-5.82874e-06	-0.01974	0.01516	3.02347e-07	-2.42	0.64172		-4.44535e-06	0.02669	0.03911	6.67536e-06	6.49838	0.39489
	-5.82774e-06	-0.02496	0.02454	3.01347e-07	-2.41622	0.63744		-4.44435e-06	0.02331	0.03355	6.67436e-06	6.51479	0.41859
	-5.82674e-06	-0.00611	0.01797	3.00347e-07	-2.41136	0.59919		-4.44335e-06	0.03389	0.02768	6.67336e-06	6.5421	0.38615
	-5.82574e-06	-0.02232	0.00922	2.99346e-07	-2.38306	0.61079		-4.44235e-06	0.02098	0.02558	6.67236e-06	6.54218	0.38235
	-5.82474e-06	-0.02172	0.01232	2.98346e-07	-2.36635	0.57731		-4.44135e-06	0.02844	0.03379	6.67136e-06	6.50751	0.37551
	-5.82374e-06	-0.01102	0.02236	2.97346e-07	-2.3869	0.57305		-4.44035e-06	0.02941	0.02987	6.67036e-06	6.50089	0.34927
	-5.82274e-06	-0.02174	0.01444	2.96346e-07	-2.39901	0.56975		-4.43935e-06	0.0311	0.02467	6.66936e-06	6.51767	0.35495
	-5.82174e-06	-0.01255	0.01457	2.95345e-07	-2.35432	0.57003		-4.43835e-06	0.0332	0.03529	6.66836e-06	6.49442	0.37461
	-5.82074e-06	-0.01973	0.00989	2.94345e-07	-2.38134	0.58212		-4.43735e-06	0.03978	0.02527	6.66736e-06	6.45501	0.374
	-5.81974e-06	-0.02406	0.00823	2.93345e-07	-2.3589	0.60125		-4.43635e-06	0.03558	0.03799	6.66636e-06	6.48617	0.38388
	-5.81874e-06	-0.02163	0.01354	2.92345e-07	-2.36141	0.59608		-4.43535e-06	0.03587	0.03003	6.66536e-06	6.5026	0.40605
	-5.81774e-06	-0.02102	0.01901	2.91345e-07	-2.37826	0.59345		-4.43435e-06	0.03433	0.02211	6.66436e-06	6.50325	0.40141
	-5.81674e-06	-0.01701	0.02603	2.90344e-07	-2.36954	0.60522		-4.43335e-06	0.02943	0.04181	6.66336e-06	6.49131	0.35752
	-5.81574e-06	-0.01867	0.01591	2.89344e-07	-2.37201	0.64435		-4.43235e-06	0.02251	0.045	6.66236e-06	6.47889	0.35964
	-5.81474e-06	-0.00526	0.01295	2.88344e-07	-2.36727	0.6514		-4.43135e-06	0.02294	0.04058	6.66136e-06	6.4679	0.34457
	-5.81374e-06	-0.01397	0.00893	2.87344e-07	-2.39564	0.63218		-4.43035e-06	0.02167	0.035	6.66036e-06	6.46586	0.34061
	-5.81274e-06	-0.02267	0.02164	2.86343e-07	-2.40046	0.62928		-4.42935e-06	0.0304	0.0444	6.65935e-06	6.43817	0.35442
	-5.81174e-06	-0.01086	0.01022	2.85343e-07	-2.40543	0.64398		-4.42835e-06	0.03421	0.04486	6.65835e-06	6.44908	0.3537
	-5.81074e-06	-0.02248	0.0148	2.84343e-07	-2.40891	0.64388		-4.42735e-06	0.02237	0.03154	6.65735e-06	6.43982	0.38948
	-5.80974e-06	-0.01938	0.01538	2.83343e-07	-2.39323	0.65413		-4.42635e-06	0.0336	0.03858	6.65635e-06	6.44151	0.40079
	-5.80874e-06	-0.00981	0.01585	2.82342e-07	-2.40649	0.63223		-4.42535e-06	0.03041	0.04543	6.65535e-06	6.45293	0.40556
	-5.80773e-06	-0.01808	0.02058	2.81342e-07	-2.40788	0.64154		-4.42435e-06	0.0201	0.05236	6.65435e-06	6.46342	0.38686
	-5.80674e-06	-0.01417	0.02177	2.80342e-07	-2.42218	0.63912		-4.42335e-06	0.02895	0.04194	6.65335e-06	6.46507	0.38122
	-5.80573e-06	-0.02068	0.00984	2.79342e-07	-2.41812	0.66036		-4.42235e-06	0.02998	0.03995	6.65235e-06	6.44516	0.35895
	-5.80473e-06	-0.01913	0.0202	2.78341e-07	-2.42032	0.67045		-4.42135e-06	0.03808	0.04403	6.65135e-06	6.45039	0.34796
	-5.80373e-06	-0.015	0.0145	2.77342e-07	-2.4223	0.63739		-4.42034e-06	0.02911	0.03467	6.65035e-06	6.43544	0.37359
	-5.80273e-06	-0.01409	0.01679	2.76341e-07	-2.44013	0.65808		-4.41934e-06	0.03114	0.0465	6.64935e-06	6.43684	0.348
	-5.80173e-06	-0.02124	0.03027	2.75341e-07	-2.42874	0.65476		-4.41834e-06	0.03502	0.03361	6.64835e-06	6.4066	0.37901
	-5.80073e-06	-0.01391	0.0126	2.74341e-07	-2.43893	0.65315		-4.41734e-06	0.02833	0.03978	6.64735e-06	6.39805	0.39092
	-5.79973e-06	-0.01834	0.01833	2.73341e-07	-2.46679	0.67693		-4.41634e-06	0.03297	0.04196	6.64635e-06	6.4252	0.40157
	-5.79873e-06	-0.0181	0.01897	2.7234e-07	-2.44834	0.6472		-4.41534e-06	0.02729	0.04583	6.64535e-06	6.41209	0.37417
	-5.79773e-06	-0.01237	0.02352	2.7134e-07	-2.45417	0.65275		-4.41434e-06	0.02454	0.04052	6.64435e-06	6.40431	0.37869
	-5.79673e-06	-0.01656	0.03097	2.7034e-07	-2.4572	0.64724		-4.41334e-06	0.03115	0.04827	6.64335e-06	6.40756	0.35206
	-5.79573e-06	-0.01579	0.01272	2.6934e-07	-2.44666	0.68453		-4.41234e-06	0.02416	0.04624	6.64235e-06	6.38733	0.3444
	-5.79473e-06	-0.02035	0.02345	2.68339e-07	-2.45892	0.66309		-4.41134e-06	0.03144	0.04738	6.64135e-06	6.37799	0.33328
	-5.79373e-06	-0.02402	0.01161	2.67339e-07	-2.45278	0.67732		-4.41034e-06	0.03238	0.03862	6.64035e-06	6.38216	0.37015
	-5.79273e-06	-0.01668	0.02304	2.66339e-07	-2.46406	0.66647		-4.40934e-06	0.02803	0.04512	6.63935e-06	6.37868	0.37817
	-5.79173e-06	-0.01264	0.01989	2.65339e-07	-2.45162	0.64855		-4.40834e-06	0.02747	0.04688	6.63835e-06	6.36317	0.3626
	-5.79073e-06	-0.02072	0.01929	2.64339e-07	-2.46834	0.65792		-4.40734e-06	0.03056	0.04415	6.63735e-06	6.37461	0.38872
	-5.78973e-06	-0.01287	0.02374	2.63338e-07	-2.48982	0.64748		-4.40634e-06	0.03687	0.04037	6.63635e-06	6.36891	0.3741
	-5.78873e-06	-0.01383	0.01948	2.62338e-07	-2.47953	0.64623		-4.40534e-06	0.0343	0.05123	6.63535e-06	6.37633	0.35613
	-5.78773e-06	-0.00999	0.01522	2.61338e-07	-2.48524	0.63157		-4.40434e-06	0.02671	0.04213	6.63435e-06	6.37578	0.32571
	-5.78673e-06	-0.02345	0.02575	2.60338e-07	-2.47954	0.67815		-4.40334e-06	0.03044	0.03637	6.63335e-06	6.34329	0.30302
	-5.78573e-06	-0.03012	0.01832	2.59338e-07	-2.47985	0.63849		-4.40234e-06	0.02863	0.04404	6.63234e-06	6.3374	0.32614
	-5.78473e-06	-0.01155	0.01792	2.58337e-07	-2.4794	0.65874		-4.40134e-06	0.02808	0.04777	6.63134e-06	6.31617	0.30023
	-5.78373e-06	-0.01638	0.00984	2.57337e-07	-2.49158	0.67341		-4.40034e-06	0.03349	0.04993	6.63034e-06	6.34656	0.31525
	-5.78273e-06	-0.01776	0.02147	2.56337e-07	-2.49333	0.64491		-4.39934e-06	0.0389	0.03868	6.62934e-06	6.33683	0.34821
	-5.78173e-06	-0.02603	0.01487	2.55337e-07	-2.4823	0.68308		-4.39834e-06	0.03637	0.05006	6.62834e-06	6.31949	0.35159
	-5.78073e-06	-0.01394	0.02659	2.54337e-07	-2.48624	0.64981		-4.39734e-06	0.02455	0.04418	6.62734e-06	6.33891	0.36286
	-5.77973e-06	-0.02025	0.02927	2.53336e-07	-2.5093	0.68532		-4.39634e-06	0.03823	0.05423	6.62634e-06	6.34581	0.38329
	-5.77873e-06	-0.01502	0.01169	2.52336e-07	-2.50469	0.70366		-4.39534e-06	0.02747	0.04478	6.62534e-06	6.33485	0.36571
	-5.77773e-06	-0.02591	0.02376	2.51336e-07	-2.52478	0.68347		-4.39434e-06	0.03682	0.04581	6.62434e-06	6.2994	0.34574
	-5.77673e-06	-0.02843	0.01935	2.50336e-07	-2.53618	0.66807		-4.39334e-06	0.02925	0.04832	6.62334e-06	6.31622	0.32082
	-5.77573e-06	-0.02731	0.01664	2.49335e-07	-2.51729	0.6699		-4.39234e-06	0.02583	0.03759	6.62234e-06	6.31106	0.32731
	-5.77473e-06	-0.01276	0.01146	2.48335e-07	-2.53087	0.69669		-4.39134e-06	0.03621	0.0396	6.62134e-06	6.29926	0.33572
	-5.77373e-06	-0.02231	0.02564	2.47335e-07	-2.5192	0.69189		-4.39034e-06	0.03784	0.03846	6.62034e-06	6.3091	0.3521
	-5.77273e-06	-0.02506	0.02216	2.46335e-07	-2.52136	0.67533		-4.38934e-06	0.02957	0.04838	6.61934e-06	6.30007	0.35299
	-5.77173e-06	-0.02009	0.01292	2.45335e-07	-2.52309	0.698		-4.38834e-06	0.05147	0.0462	6.61834e-06	6.29881	0.35974
	-5.77073e-06	-0.02783	0.02458	2.44335e-07	-2.5246	0.69119		-4.38734e-06	0.03826	0.04784	6.61734e-06	6.30102	0.33358
	-5.76973e-06	-0.01804	0.02175	2.43334e-07	-2.54481	0.69118		-4.38634e-06	0.0443	0.04602	6.61634e-06	6.30002	0.343
	-5.76873e-06	-0.02013	0.02514	2.42334e-07	-2.5275	0.70773		-4.38534e-06	0.02623	0.05311	6.61534e-06	6.26674	0.31681
	-5.76773e-06	-0.01904	0.01921	2.41334e-07	-2.5554	0.69344		-4.38433e-06	0.02508	0.04813	6.61434e-06	6.27037	0.34245
	-5.76673e-06	-0.02219	0.01462	2.40334e-07	-2.53343	0.69428		-4.38333e-06	0.04239	0.05254	6.61334e-06	6.25708	0.31441
	-5.76573e-06	-0.01869	0.02143	2.39333e-07	-2.54569	0.7095		-4.38233e-06	0.04153	0.04903	6.61234e-06	6.2438	0.31457
	-5.76473e-06	-0.02282	0.00775	2.38333e-07	-2.54017	0.71529		-4.38133e-06	0.03425	0.0501	6.61134e-06	6.26196	0.32359
	-5.76373e-06	-0.01768	0.02018	2.37333e-07	-2.55164	0.68707		-4.38033e-06	0.03748	0.05751	6.61034e-06	6.24016	0.35367
[truncated: 13,003 more rows]

## Sheet: Fig. 2m
		Hysteresis (arrested) (J)	Hysteresis (dynamic) (J)
		1.89244e-14	4.7261e-14
		1.15176e-14	6.09368e-14
		1.04076e-14	7.21997e-14
		9.45407e-15	5.68023e-14
		1.15032e-14	1.27854e-13
	Average	1.23614e-14	7.30108e-14
	STD	3.76803e-15	3.19375e-14
