# Supplementary material for: Ballistic diffusion fronts in biomolecular condensates
Source: Nat Nanotechnol. 2025 Jun 6;20(8):1062–70. doi: 10.1038/s41565-025-01941-0 (PMC12373509; doi:10.1038/s41565-025-01941-0)
Supplement: Supplementary file 11 — Statistical source data. [file 41565_2025_1941_MOESM11_ESM.xlsx]

## Sheet: Fig. 3b
	Distance (μm)	Norm. intensity (Ballistic wave diffusion)
	0	1.00007
	0.05	1.00004
	0.1	1.00006
	0.15	1.00008
	0.2	1.00011
	0.25	1.00014
	0.3	1.00017
	0.35	1.00018
	0.4	1.00023
	0.45	1.00029
	0.5	1.00032
	0.55	1.00041
	0.6	1.00047
	0.65	1.00055
	0.7	1.00065
	0.75	1.00079
	0.8	1.00095
	0.85	1.00112
	0.9	1.00137
	0.95	1.0016
	1	1.00193
	1.05	1.0023
	1.1	1.00273
	1.15	1.00327
	1.2	1.00386
	1.25	1.00461
	1.3	1.00551
	1.35	1.00655
	1.4	1.00782
	1.45	1.00929
	1.5	1.01106
	1.55	1.0132
	1.6	1.01572
	1.65	1.01868
	1.7	1.02229
	1.75	1.02652
	1.8	1.03159
	1.85	1.0376
	1.9	1.04478
	1.95	1.05335
	2	1.06349
	2.05	1.07562
	2.1	1.09005
	2.15	1.10726
	2.2	1.12749
	2.25	1.15162
	2.3	1.18035
	2.35	1.21436
	2.4	1.25453
	2.45	1.30152
	2.5	1.35588
	2.55	1.41753
	2.6	1.48568
	2.65	1.55817
	2.7	1.63126
	2.75	1.69949
	2.8	1.75593
	2.85	1.79305
	2.9	1.80376
	2.95	1.78289
	3	1.72844
	3.05	1.64185
	3.1	1.52798
	3.15	1.39404
	3.2	1.24832
	3.25	1.09887
	3.3	0.95264
	3.35	0.81487
	3.4	0.68902
	3.45	0.5769
	3.5	0.47902
	3.55	0.39503
	3.6	0.3239
	3.65	0.26433
	3.7	0.2149
	3.75	0.17416
	3.8	0.14079
	3.85	0.11358
	3.9	0.09148
	3.95	0.07358
	4	0.05912
	4.05	0.04746
	4.1	0.03807
	4.15	0.03053
	4.2	0.02446
	4.25	0.0196
	4.3	0.0157
	4.35	0.01257
	4.4	0.01006
	4.45	0.00805
	4.5	0.00645
	4.55	0.00516
	4.6	0.00413
	4.65	0.0033
	4.7	0.00264
	4.75	0.00211
	4.8	0.00169
	4.85	0.00135
	4.9	0.00108
	4.95	0.000866438
	5	0.000693182
	5.05	0.00055457
	5.1	0.000443648
	5.15	0.000354916
	5.2	0.000283935
	5.25	0.000227145
	5.3	0.000181717
	5.35	0.000145372
	5.4	0.000116293
	5.45	9.30358e-05
	5.5	7.44253e-05
	5.55	5.954e-05
	5.6	4.76312e-05
	5.65	3.8104e-05
	5.7	3.04829e-05
	5.75	2.43855e-05
	5.8	1.95082e-05
	5.85	1.56059e-05
	5.9	1.24845e-05
	5.95	9.98737e-06
	6	7.98995e-06

## Sheet: Fig. 3c
	Distance (μm)	Norm. intensity (Ballistic front diffusion)
	0	0.99998
	0.05	0.99998
	0.1	0.99998
	0.15	0.99998
	0.2	0.99998
	0.25	0.99998
	0.3	0.99998
	0.35	0.99998
	0.4	0.99998
	0.45	0.99997
	0.5	0.99997
	0.55	0.99997
	0.6	0.99997
	0.65	0.99997
	0.7	0.99997
	0.75	0.99997
	0.8	0.99997
	0.85	0.99997
	0.9	0.99997
	0.95	0.99997
	1	0.99997
	1.05	0.99997
	1.1	0.99997
	1.15	0.99997
	1.2	0.99997
	1.25	0.99997
	1.3	0.99997
	1.35	0.99997
	1.4	0.99997
	1.45	0.99997
	1.5	0.99997
	1.55	0.99997
	1.6	0.99997
	1.65	0.99997
	1.7	0.99997
	1.75	0.99997
	1.8	0.99998
	1.85	0.99995
	1.9	0.99996
	1.95	0.99995
	2	0.99996
	2.05	0.99996
	2.1	0.99997
	2.15	0.99995
	2.2	0.99994
	2.25	0.99994
	2.3	0.99995
	2.35	0.99991
	2.4	0.9999
	2.45	0.99978
	2.5	0.99939
	2.55	0.99677
	2.6	0.98949
	2.65	0.97657
	2.7	0.95578
	2.75	0.92534
	2.8	0.88404
	2.85	0.83188
	2.9	0.77011
	2.95	0.70103
	3	0.62765
	3.05	0.55315
	3.1	0.48046
	3.15	0.4119
	3.2	0.34908
	3.25	0.29292
	3.3	0.24371
	3.35	0.20132
	3.4	0.16532
	3.45	0.13509
	3.5	0.10994
	3.55	0.08918
	3.6	0.07215
	3.65	0.05824
	3.7	0.04693
	3.75	0.03776
	3.8	0.03035
	3.85	0.02437
	3.9	0.01955
	3.95	0.01568
	4	0.01257
	4.05	0.01007
	4.1	0.00806
	4.15	0.00646
	4.2	0.00517
	4.25	0.00414
	4.3	0.00331
	4.35	0.00265
	4.4	0.00212
	4.45	0.0017
	4.5	0.00136
	4.55	0.00109
	4.6	0.000869244
	4.65	0.000695425
	4.7	0.000556365
	4.75	0.0004451
	4.8	0.00035608
	4.85	0.000284861
	4.9	0.000227884
	4.95	0.000182305
	5	0.000145841
	5.05	0.000116667
	5.1	9.33326e-05
	5.15	7.46605e-05
	5.2	5.97269e-05
	5.25	4.77794e-05
	5.3	3.82219e-05
	5.35	3.05762e-05
	5.4	2.44596e-05
	5.45	1.95669e-05
	5.5	1.56525e-05
	5.55	1.25217e-05
	5.6	1.0017e-05
	5.65	8.01296e-06
	5.7	6.41009e-06
	5.75	5.12781e-06
	5.8	4.10205e-06
	5.85	3.28146e-06
	5.9	2.62508e-06
	5.95	2.09995e-06
	6	1.67987e-06

## Sheet: Fig. 3d
	Distance (μm)	Norm. intensity (Fickian diffusion)
	0	0.99719
	0.05	0.99712
	0.1	0.99701
	0.15	0.99687
	0.2	0.99674
	0.25	0.99654
	0.3	0.99628
	0.35	0.996
	0.4	0.99565
	0.45	0.99521
	0.5	0.99472
	0.55	0.99406
	0.6	0.99331
	0.65	0.99237
	0.7	0.99127
	0.75	0.98993
	0.8	0.98837
	0.85	0.98651
	0.9	0.98435
	0.95	0.98177
	1	0.97882
	1.05	0.97537
	1.1	0.97144
	1.15	0.9669
	1.2	0.96179
	1.25	0.95598
	1.3	0.94944
	1.35	0.94215
	1.4	0.93404
	1.45	0.92505
	1.5	0.91517
	1.55	0.90435
	1.6	0.89263
	1.65	0.87991
	1.7	0.86625
	1.75	0.8516
	1.8	0.83603
	1.85	0.81953
	1.9	0.80217
	1.95	0.78397
	2	0.765
	2.05	0.7453
	2.1	0.72498
	2.15	0.70407
	2.2	0.68269
	2.25	0.66088
	2.3	0.63879
	2.35	0.61647
	2.4	0.594
	2.45	0.57151
	2.5	0.54903
	2.55	0.52666
	2.6	0.50453
	2.65	0.48263
	2.7	0.46109
	2.75	0.43994
	2.8	0.41922
	2.85	0.39901
	2.9	0.37933
	2.95	0.36022
	3	0.34171
	3.05	0.32382
	3.1	0.30658
	3.15	0.28998
	3.2	0.27404
	3.25	0.25876
	3.3	0.24413
	3.35	0.23016
	3.4	0.21683
	3.45	0.20414
	3.5	0.19206
	3.55	0.1806
	3.6	0.16971
	3.65	0.1594
	3.7	0.14964
	3.75	0.14041
	3.8	0.13169
	3.85	0.12346
	3.9	0.1157
	3.95	0.10839
	4	0.1015
	4.05	0.09502
	4.1	0.08892
	4.15	0.08319
	4.2	0.07782
	4.25	0.07276
	4.3	0.06802
	4.35	0.06358
	4.4	0.05942
	4.45	0.05551
	4.5	0.05186
	4.55	0.04843
	4.6	0.04522
	4.65	0.04222
	4.7	0.03942
	4.75	0.03679
	4.8	0.03434
	4.85	0.03205
	4.9	0.0299
	4.95	0.0279
	5	0.02603
	5.05	0.02428
	5.1	0.02265
	5.15	0.02112
	5.2	0.0197
	5.25	0.01837
	5.3	0.01713
	5.35	0.01598
	5.4	0.0149
	5.45	0.01389
	5.5	0.01295
	5.55	0.01207
	5.6	0.01125
	5.65	0.01049
	5.7	0.00978
	5.75	0.00912
	5.8	0.0085
	5.85	0.00792
	5.9	0.00738
	5.95	0.00688
	6	0.00641
