# Supplementary material for: Ballistic diffusion fronts in biomolecular condensates
Source: Nat Nanotechnol. 2025 Jun 6;20(8):1062–70. doi: 10.1038/s41565-025-01941-0 (PMC12373509; doi:10.1038/s41565-025-01941-0)
Supplement: Supplementary file 12 — Statistical source data. [file 41565_2025_1941_MOESM12_ESM.xlsx]

## Sheet: Fig. 4a
		Norm. intensity, I/I0
	Distance (μm)	kswell = 0.01	kswell = 0.02	kswell = 0.03	kswell = 0.04	kswell = 0.05	kswell = 0.06	kswell = 0.07	kswell = 0.08	kswell = 0.09	kswell = 0.1
	0	1.00355	1.00354	1.00354	1.00354	1.00354	1.00354	1.00353	1.00353	1.00353	1.00353
	0.005	1.00355	1.00354	1.00354	1.00354	1.00354	1.00354	1.00353	1.00353	1.00353	1.00353
	0.01	1.00355	1.00354	1.00354	1.00354	1.00354	1.00354	1.00353	1.00353	1.00353	1.00353
	0.015	1.00355	1.00354	1.00354	1.00354	1.00354	1.00354	1.00353	1.00353	1.00353	1.00353
	0.02	1.00355	1.00354	1.00354	1.00354	1.00354	1.00354	1.00353	1.00353	1.00353	1.00353
	0.025	1.00355	1.00354	1.00354	1.00354	1.00354	1.00354	1.00353	1.00353	1.00353	1.00353
	0.03	1.00355	1.00354	1.00354	1.00354	1.00354	1.00354	1.00353	1.00353	1.00353	1.00353
	0.035	1.00355	1.00354	1.00354	1.00354	1.00354	1.00354	1.00353	1.00353	1.00353	1.00353
	0.04	1.00355	1.00354	1.00354	1.00354	1.00354	1.00353	1.00353	1.00353	1.00353	1.00353
	0.045	1.00355	1.00354	1.00354	1.00354	1.00354	1.00353	1.00353	1.00353	1.00353	1.00353
	0.05	1.00355	1.00354	1.00354	1.00354	1.00354	1.00353	1.00353	1.00353	1.00353	1.00353
	0.055	1.00355	1.00354	1.00354	1.00354	1.00354	1.00353	1.00353	1.00353	1.00353	1.00353
	0.06	1.00355	1.00354	1.00354	1.00354	1.00354	1.00353	1.00353	1.00353	1.00353	1.00353
	0.065	1.00355	1.00354	1.00354	1.00354	1.00354	1.00353	1.00353	1.00353	1.00353	1.00353
	0.07	1.00355	1.00354	1.00354	1.00354	1.00354	1.00353	1.00353	1.00353	1.00353	1.00353
	0.075	1.00355	1.00354	1.00354	1.00354	1.00354	1.00353	1.00353	1.00353	1.00353	1.00353
	0.08	1.00355	1.00354	1.00354	1.00354	1.00354	1.00353	1.00353	1.00353	1.00353	1.00353
	0.085	1.00355	1.00354	1.00354	1.00354	1.00354	1.00353	1.00353	1.00353	1.00353	1.00353
	0.09	1.00355	1.00354	1.00354	1.00354	1.00354	1.00353	1.00353	1.00353	1.00353	1.00353
	0.095	1.00355	1.00354	1.00354	1.00354	1.00354	1.00353	1.00353	1.00353	1.00353	1.00353
	0.1	1.00355	1.00354	1.00354	1.00354	1.00354	1.00353	1.00353	1.00353	1.00353	1.00353
	0.105	1.00355	1.00354	1.00354	1.00354	1.00354	1.00353	1.00353	1.00353	1.00353	1.00353
	0.11	1.00355	1.00354	1.00354	1.00354	1.00354	1.00353	1.00353	1.00353	1.00353	1.00353
	0.115	1.00355	1.00354	1.00354	1.00354	1.00354	1.00353	1.00353	1.00353	1.00353	1.00353
	0.12	1.00355	1.00354	1.00354	1.00354	1.00354	1.00353	1.00353	1.00353	1.00353	1.00353
	0.125	1.00355	1.00354	1.00354	1.00354	1.00354	1.00353	1.00353	1.00353	1.00353	1.00353
	0.13	1.00355	1.00354	1.00354	1.00354	1.00354	1.00353	1.00353	1.00353	1.00353	1.00353
	0.135	1.00355	1.00354	1.00354	1.00354	1.00354	1.00353	1.00353	1.00353	1.00353	1.00353
	0.14	1.00355	1.00354	1.00354	1.00354	1.00354	1.00353	1.00353	1.00353	1.00353	1.00353
	0.145	1.00355	1.00354	1.00354	1.00354	1.00354	1.00353	1.00353	1.00353	1.00353	1.00353
	0.15	1.00355	1.00354	1.00354	1.00354	1.00354	1.00353	1.00353	1.00353	1.00353	1.00353
	0.155	1.00355	1.00354	1.00354	1.00354	1.00354	1.00353	1.00353	1.00353	1.00353	1.00353
	0.16	1.00355	1.00354	1.00354	1.00354	1.00354	1.00353	1.00353	1.00353	1.00353	1.00353
	0.165	1.00355	1.00354	1.00354	1.00354	1.00354	1.00353	1.00353	1.00353	1.00353	1.00353
	0.17	1.00355	1.00354	1.00354	1.00354	1.00354	1.00353	1.00353	1.00353	1.00353	1.00353
	0.175	1.00355	1.00354	1.00354	1.00354	1.00354	1.00353	1.00353	1.00353	1.00353	1.00353
	0.18	1.00355	1.00354	1.00354	1.00354	1.00354	1.00353	1.00353	1.00353	1.00353	1.00353
	0.185	1.00355	1.00354	1.00354	1.00354	1.00354	1.00353	1.00353	1.00353	1.00353	1.00353
	0.19	1.00355	1.00354	1.00354	1.00354	1.00354	1.00353	1.00353	1.00353	1.00353	1.00353
	0.195	1.00355	1.00354	1.00354	1.00354	1.00354	1.00353	1.00353	1.00353	1.00353	1.00353
	0.2	1.00355	1.00354	1.00354	1.00354	1.00354	1.00353	1.00353	1.00353	1.00353	1.00353
	0.205	1.00355	1.00354	1.00354	1.00354	1.00353	1.00353	1.00353	1.00353	1.00353	1.00353
	0.21	1.00355	1.00354	1.00354	1.00354	1.00353	1.00353	1.00353	1.00353	1.00353	1.00353
	0.215	1.00355	1.00354	1.00354	1.00354	1.00353	1.00353	1.00353	1.00353	1.00353	1.00353
	0.22	1.00355	1.00354	1.00354	1.00354	1.00353	1.00353	1.00353	1.00353	1.00353	1.00353
	0.225	1.00355	1.00354	1.00354	1.00354	1.00353	1.00353	1.00353	1.00353	1.00353	1.00353
	0.23	1.00355	1.00354	1.00354	1.00354	1.00353	1.00353	1.00353	1.00353	1.00353	1.00353
	0.235	1.00355	1.00354	1.00354	1.00354	1.00353	1.00353	1.00353	1.00353	1.00353	1.00353
	0.24	1.00355	1.00354	1.00354	1.00354	1.00353	1.00353	1.00353	1.00353	1.00353	1.00353
	0.245	1.00355	1.00354	1.00354	1.00354	1.00353	1.00353	1.00353	1.00353	1.00353	1.00353
	0.25	1.00355	1.00354	1.00354	1.00354	1.00353	1.00353	1.00353	1.00353	1.00353	1.00353
	0.255	1.00355	1.00354	1.00354	1.00354	1.00353	1.00353	1.00353	1.00353	1.00353	1.00353
	0.26	1.00355	1.00354	1.00354	1.00354	1.00353	1.00353	1.00353	1.00353	1.00353	1.00353
	0.265	1.00355	1.00354	1.00354	1.00354	1.00353	1.00353	1.00353	1.00353	1.00353	1.00353
	0.27	1.00355	1.00354	1.00354	1.00354	1.00353	1.00353	1.00353	1.00353	1.00353	1.00353
	0.275	1.00355	1.00354	1.00354	1.00354	1.00353	1.00353	1.00353	1.00353	1.00353	1.00353
	0.28	1.00355	1.00354	1.00354	1.00354	1.00353	1.00353	1.00353	1.00353	1.00353	1.00353
	0.285	1.00355	1.00354	1.00354	1.00354	1.00353	1.00353	1.00353	1.00353	1.00353	1.00353
	0.29	1.00355	1.00354	1.00354	1.00354	1.00353	1.00353	1.00353	1.00353	1.00353	1.00353
	0.295	1.00355	1.00354	1.00354	1.00354	1.00353	1.00353	1.00353	1.00353	1.00353	1.00353
	0.3	1.00355	1.00354	1.00354	1.00354	1.00353	1.00353	1.00353	1.00353	1.00353	1.00353
	0.305	1.00355	1.00354	1.00354	1.00354	1.00353	1.00353	1.00353	1.00353	1.00353	1.00353
	0.31	1.00355	1.00354	1.00354	1.00354	1.00353	1.00353	1.00353	1.00353	1.00353	1.00353
	0.315	1.00355	1.00354	1.00354	1.00354	1.00353	1.00353	1.00353	1.00353	1.00353	1.00353
	0.32	1.00355	1.00354	1.00354	1.00354	1.00353	1.00353	1.00353	1.00353	1.00353	1.00353
	0.325	1.00355	1.00354	1.00354	1.00354	1.00353	1.00353	1.00353	1.00353	1.00353	1.00353
	0.33	1.00355	1.00354	1.00354	1.00354	1.00353	1.00353	1.00353	1.00353	1.00353	1.00353
	0.335	1.00355	1.00354	1.00354	1.00354	1.00353	1.00353	1.00353	1.00353	1.00353	1.00353
	0.34	1.00355	1.00354	1.00354	1.00354	1.00353	1.00353	1.00353	1.00353	1.00353	1.00353
	0.345	1.00355	1.00354	1.00354	1.00354	1.00353	1.00353	1.00353	1.00353	1.00353	1.00353
	0.35	1.00355	1.00354	1.00354	1.00354	1.00353	1.00353	1.00353	1.00353	1.00353	1.00353
	0.355	1.00355	1.00354	1.00354	1.00354	1.00353	1.00353	1.00353	1.00353	1.00353	1.00353
	0.36	1.00355	1.00354	1.00354	1.00354	1.00353	1.00353	1.00353	1.00353	1.00353	1.00353
	0.365	1.00355	1.00354	1.00354	1.00354	1.00353	1.00353	1.00353	1.00353	1.00353	1.00353
	0.37	1.00355	1.00354	1.00354	1.00354	1.00353	1.00353	1.00353	1.00353	1.00353	1.00353
	0.375	1.00355	1.00354	1.00354	1.00354	1.00353	1.00353	1.00353	1.00353	1.00353	1.00353
	0.38	1.00355	1.00354	1.00354	1.00354	1.00353	1.00353	1.00353	1.00353	1.00353	1.00353
	0.385	1.00355	1.00354	1.00354	1.00353	1.00353	1.00353	1.00353	1.00353	1.00353	1.00353
	0.39	1.00355	1.00354	1.00354	1.00353	1.00353	1.00353	1.00353	1.00353	1.00353	1.00353
	0.395	1.00355	1.00354	1.00354	1.00353	1.00353	1.00353	1.00353	1.00353	1.00353	1.00353
	0.4	1.00355	1.00354	1.00354	1.00353	1.00353	1.00353	1.00353	1.00353	1.00353	1.00353
	0.405	1.00355	1.00354	1.00354	1.00353	1.00353	1.00353	1.00353	1.00353	1.00353	1.00353
	0.41	1.00355	1.00354	1.00354	1.00353	1.00353	1.00353	1.00353	1.00353	1.00353	1.00353
	0.415	1.00355	1.00354	1.00354	1.00353	1.00353	1.00353	1.00353	1.00353	1.00353	1.00353
	0.42	1.00355	1.00354	1.00354	1.00353	1.00353	1.00353	1.00353	1.00353	1.00353	1.00353
	0.425	1.00355	1.00354	1.00354	1.00353	1.00353	1.00353	1.00353	1.00353	1.00353	1.00353
	0.43	1.00355	1.00354	1.00354	1.00353	1.00353	1.00353	1.00353	1.00353	1.00353	1.00353
	0.435	1.00355	1.00354	1.00354	1.00353	1.00353	1.00353	1.00353	1.00353	1.00353	1.00353
	0.44	1.00355	1.00354	1.00354	1.00353	1.00353	1.00353	1.00353	1.00353	1.00353	1.00353
	0.445	1.00355	1.00354	1.00354	1.00353	1.00353	1.00353	1.00353	1.00353	1.00353	1.00353
	0.45	1.00355	1.00354	1.00354	1.00353	1.00353	1.00353	1.00353	1.00353	1.00353	1.00353
	0.455	1.00355	1.00354	1.00354	1.00353	1.00353	1.00353	1.00353	1.00353	1.00353	1.00353
	0.46	1.00355	1.00354	1.00354	1.00353	1.00353	1.00353	1.00353	1.00353	1.00353	1.00353
	0.465	1.00355	1.00354	1.00354	1.00353	1.00353	1.00353	1.00353	1.00353	1.00353	1.00353
	0.47	1.00355	1.00354	1.00354	1.00353	1.00353	1.00353	1.00353	1.00353	1.00353	1.00353
	0.475	1.00355	1.00354	1.00354	1.00353	1.00353	1.00353	1.00353	1.00353	1.00353	1.00353
	0.48	1.00355	1.00354	1.00354	1.00353	1.00353	1.00353	1.00353	1.00353	1.00353	1.00353
	0.485	1.00355	1.00354	1.00354	1.00353	1.00353	1.00353	1.00353	1.00353	1.00353	1.00353
	0.49	1.00355	1.00354	1.00354	1.00353	1.00353	1.00353	1.00353	1.00353	1.00353	1.00353
	0.495	1.00355	1.00354	1.00354	1.00353	1.00353	1.00353	1.00353	1.00353	1.00353	1.00353
	0.5	1.00355	1.00354	1.00354	1.00353	1.00353	1.00353	1.00353	1.00353	1.00353	1.00353
	0.505	1.00355	1.00354	1.00354	1.00353	1.00353	1.00353	1.00353	1.00353	1.00353	1.00353
	0.51	1.00355	1.00354	1.00354	1.00353	1.00353	1.00353	1.00353	1.00353	1.00353	1.00353
	0.515	1.00355	1.00354	1.00354	1.00353	1.00353	1.00353	1.00353	1.00353	1.00353	1.00353
	0.52	1.00355	1.00354	1.00354	1.00353	1.00353	1.00353	1.00353	1.00353	1.00353	1.00353
	0.525	1.00355	1.00354	1.00354	1.00353	1.00353	1.00353	1.00353	1.00353	1.00353	1.00353
	0.53	1.00355	1.00354	1.00354	1.00353	1.00353	1.00353	1.00353	1.00353	1.00353	1.00353
	0.535	1.00355	1.00354	1.00354	1.00353	1.00353	1.00353	1.00353	1.00353	1.00353	1.00353
	0.54	1.00355	1.00354	1.00354	1.00353	1.00353	1.00353	1.00353	1.00353	1.00353	1.00353
	0.545	1.00355	1.00354	1.00354	1.00353	1.00353	1.00353	1.00353	1.00353	1.00353	1.00353
	0.55	1.00355	1.00354	1.00354	1.00353	1.00353	1.00353	1.00353	1.00353	1.00353	1.00353
	0.555	1.00355	1.00354	1.00354	1.00353	1.00353	1.00353	1.00353	1.00353	1.00353	1.00353
	0.56	1.00355	1.00354	1.00354	1.00353	1.00353	1.00353	1.00353	1.00353	1.00353	1.00353
	0.565	1.00355	1.00354	1.00354	1.00353	1.00353	1.00353	1.00353	1.00353	1.00353	1.00353
	0.57	1.00355	1.00354	1.00354	1.00353	1.00353	1.00353	1.00353	1.00353	1.00353	1.00353
	0.575	1.00355	1.00354	1.00354	1.00353	1.00353	1.00353	1.00353	1.00353	1.00353	1.00353
	0.58	1.00355	1.00354	1.00354	1.00353	1.00353	1.00353	1.00353	1.00353	1.00353	1.00353
	0.585	1.00355	1.00354	1.00354	1.00353	1.00353	1.00353	1.00353	1.00353	1.00353	1.00353
	0.59	1.00355	1.00354	1.00354	1.00353	1.00353	1.00353	1.00353	1.00353	1.00353	1.00353
	0.595	1.00355	1.00354	1.00354	1.00353	1.00353	1.00353	1.00353	1.00353	1.00353	1.00353
	0.6	1.00355	1.00354	1.00354	1.00353	1.00353	1.00353	1.00353	1.00353	1.00353	1.00353
	0.605	1.00355	1.00354	1.00354	1.00353	1.00353	1.00353	1.00353	1.00353	1.00353	1.00353
	0.61	1.00355	1.00354	1.00354	1.00353	1.00353	1.00353	1.00353	1.00353	1.00353	1.00353
	0.615	1.00355	1.00354	1.00354	1.00353	1.00353	1.00353	1.00353	1.00353	1.00353	1.00353
	0.62	1.00355	1.00354	1.00354	1.00353	1.00353	1.00353	1.00353	1.00353	1.00353	1.00353
	0.625	1.00355	1.00354	1.00354	1.00353	1.00353	1.00353	1.00353	1.00353	1.00353	1.00353
	0.63	1.00355	1.00354	1.00354	1.00353	1.00353	1.00353	1.00353	1.00353	1.00353	1.00353
	0.635	1.00355	1.00354	1.00354	1.00353	1.00353	1.00353	1.00353	1.00353	1.00353	1.00353
	0.64	1.00355	1.00354	1.00354	1.00353	1.00353	1.00353	1.00353	1.00353	1.00353	1.00353
	0.645	1.00355	1.00354	1.00354	1.00353	1.00353	1.00353	1.00353	1.00353	1.00353	1.00353
	0.65	1.00355	1.00354	1.00354	1.00353	1.00353	1.00353	1.00353	1.00353	1.00353	1.00353
	0.655	1.00355	1.00354	1.00354	1.00353	1.00353	1.00353	1.00353	1.00353	1.00353	1.00353
	0.66	1.00355	1.00354	1.00354	1.00353	1.00353	1.00353	1.00353	1.00353	1.00353	1.00353
	0.665	1.00355	1.00354	1.00354	1.00353	1.00353	1.00353	1.00353	1.00353	1.00353	1.00353
	0.67	1.00355	1.00354	1.00354	1.00353	1.00353	1.00353	1.00353	1.00353	1.00353	1.00353
	0.675	1.00355	1.00354	1.00354	1.00353	1.00353	1.00353	1.00353	1.00353	1.00353	1.00353
	0.68	1.00355	1.00354	1.00354	1.00353	1.00353	1.00353	1.00353	1.00353	1.00353	1.00353
	0.685	1.00355	1.00354	1.00354	1.00353	1.00353	1.00353	1.00353	1.00353	1.00353	1.00353
	0.69	1.00355	1.00354	1.00354	1.00353	1.00353	1.00353	1.00353	1.00353	1.00353	1.00353
	0.695	1.00355	1.00354	1.00354	1.00353	1.00353	1.00353	1.00353	1.00353	1.00353	1.00353
	0.7	1.00355	1.00354	1.00354	1.00353	1.00353	1.00353	1.00353	1.00353	1.00353	1.00353
	0.705	1.00355	1.00354	1.00354	1.00353	1.00353	1.00353	1.00353	1.00353	1.00353	1.00353
	0.71	1.00355	1.00354	1.00354	1.00353	1.00353	1.00353	1.00353	1.00353	1.00353	1.00353
	0.715	1.00355	1.00354	1.00354	1.00353	1.00353	1.00353	1.00353	1.00353	1.00353	1.00353
	0.72	1.00355	1.00354	1.00354	1.00353	1.00353	1.00353	1.00353	1.00353	1.00353	1.00353
	0.725	1.00355	1.00354	1.00354	1.00353	1.00353	1.00353	1.00353	1.00353	1.00353	1.00353
	0.73	1.00355	1.00354	1.00354	1.00353	1.00353	1.00353	1.00353	1.00353	1.00353	1.00353
	0.735	1.00355	1.00354	1.00354	1.00353	1.00353	1.00353	1.00353	1.00353	1.00353	1.00353
	0.74	1.00355	1.00354	1.00354	1.00353	1.00353	1.00353	1.00353	1.00353	1.00353	1.00353
	0.745	1.00355	1.00354	1.00354	1.00353	1.00353	1.00353	1.00353	1.00353	1.00353	1.00353
	0.75	1.00355	1.00354	1.00354	1.00353	1.00353	1.00353	1.00353	1.00353	1.00353	1.00353
	0.755	1.00355	1.00354	1.00354	1.00353	1.00353	1.00353	1.00353	1.00353	1.00353	1.00353
	0.76	1.00355	1.00354	1.00354	1.00353	1.00353	1.00353	1.00353	1.00353	1.00353	1.00353
	0.765	1.00355	1.00354	1.00354	1.00353	1.00353	1.00353	1.00353	1.00353	1.00353	1.00353
	0.77	1.00355	1.00354	1.00354	1.00353	1.00353	1.00353	1.00353	1.00353	1.00353	1.00353
	0.775	1.00355	1.00354	1.00353	1.00353	1.00353	1.00353	1.00353	1.00353	1.00353	1.00353
	0.78	1.00355	1.00354	1.00353	1.00353	1.00353	1.00353	1.00353	1.00353	1.00353	1.00353
	0.785	1.00355	1.00354	1.00353	1.00353	1.00353	1.00353	1.00353	1.00353	1.00353	1.00353
	0.79	1.00355	1.00354	1.00353	1.00353	1.00353	1.00353	1.00353	1.00353	1.00353	1.00353
	0.795	1.00355	1.00354	1.00353	1.00353	1.00353	1.00353	1.00353	1.00353	1.00353	1.00353
	0.8	1.00355	1.00354	1.00353	1.00353	1.00353	1.00353	1.00353	1.00353	1.00353	1.00353
	0.805	1.00355	1.00354	1.00353	1.00353	1.00353	1.00353	1.00353	1.00353	1.00353	1.00353
	0.81	1.00355	1.00354	1.00353	1.00353	1.00353	1.00353	1.00353	1.00353	1.00353	1.00353
	0.815	1.00355	1.00354	1.00353	1.00353	1.00353	1.00353	1.00353	1.00353	1.00353	1.00353
	0.82	1.00355	1.00354	1.00353	1.00353	1.00353	1.00353	1.00353	1.00353	1.00353	1.00353
	0.825	1.00355	1.00354	1.00353	1.00353	1.00353	1.00353	1.00353	1.00353	1.00353	1.00353
	0.83	1.00355	1.00354	1.00353	1.00353	1.00353	1.00353	1.00353	1.00353	1.00353	1.00353
	0.835	1.00355	1.00354	1.00353	1.00353	1.00353	1.00353	1.00353	1.00353	1.00353	1.00353
	0.84	1.00355	1.00354	1.00353	1.00353	1.00353	1.00353	1.00353	1.00353	1.00353	1.00353
	0.845	1.00355	1.00354	1.00353	1.00353	1.00353	1.00353	1.00353	1.00353	1.00353	1.00353
	0.85	1.00355	1.00354	1.00353	1.00353	1.00353	1.00353	1.00353	1.00353	1.00353	1.00353
	0.855	1.00355	1.00354	1.00353	1.00353	1.00353	1.00353	1.00353	1.00353	1.00353	1.00353
	0.86	1.00355	1.00354	1.00353	1.00353	1.00353	1.00353	1.00353	1.00353	1.00353	1.00353
	0.865	1.00355	1.00354	1.00353	1.00353	1.00353	1.00353	1.00353	1.00353	1.00353	1.00353
	0.87	1.00355	1.00354	1.00353	1.00353	1.00353	1.00353	1.00353	1.00353	1.00353	1.00353
	0.875	1.00355	1.00354	1.00353	1.00353	1.00353	1.00353	1.00353	1.00353	1.00353	1.00353
	0.88	1.00355	1.00354	1.00353	1.00353	1.00353	1.00353	1.00353	1.00353	1.00353	1.00353
	0.885	1.00355	1.00354	1.00353	1.00353	1.00353	1.00353	1.00353	1.00353	1.00353	1.00353
	0.89	1.00355	1.00354	1.00353	1.00353	1.00353	1.00353	1.00353	1.00353	1.00353	1.00353
	0.895	1.00355	1.00354	1.00353	1.00353	1.00353	1.00353	1.00353	1.00353	1.00353	1.00353
	0.9	1.00355	1.00354	1.00353	1.00353	1.00353	1.00353	1.00353	1.00353	1.00353	1.00353
	0.905	1.00355	1.00354	1.00353	1.00353	1.00353	1.00353	1.00353	1.00353	1.00353	1.00353
	0.91	1.00355	1.00354	1.00353	1.00353	1.00353	1.00353	1.00353	1.00353	1.00353	1.00353
	0.915	1.00355	1.00354	1.00353	1.00353	1.00353	1.00353	1.00353	1.00353	1.00353	1.00353
	0.92	1.00355	1.00354	1.00353	1.00353	1.00353	1.00353	1.00353	1.00353	1.00353	1.00353
	0.925	1.00355	1.00354	1.00353	1.00353	1.00353	1.00353	1.00353	1.00353	1.00353	1.00353
	0.93	1.00355	1.00354	1.00353	1.00353	1.00353	1.00353	1.00353	1.00353	1.00353	1.00353
	0.935	1.00355	1.00354	1.00353	1.00353	1.00353	1.00353	1.00353	1.00353	1.00353	1.00353
	0.94	1.00355	1.00354	1.00353	1.00353	1.00353	1.00353	1.00353	1.00353	1.00353	1.00353
	0.945	1.00355	1.00354	1.00353	1.00353	1.00353	1.00353	1.00353	1.00353	1.00353	1.00353
	0.95	1.00355	1.00354	1.00353	1.00353	1.00353	1.00353	1.00353	1.00353	1.00353	1.00353
	0.955	1.00355	1.00354	1.00353	1.00353	1.00353	1.00353	1.00353	1.00353	1.00353	1.00353
	0.96	1.00355	1.00354	1.00353	1.00353	1.00353	1.00353	1.00353	1.00353	1.00353	1.00353
	0.965	1.00355	1.00354	1.00353	1.00353	1.00353	1.00353	1.00353	1.00353	1.00353	1.00353
	0.97	1.00355	1.00354	1.00353	1.00353	1.00353	1.00353	1.00353	1.00353	1.00353	1.00353
	0.975	1.00355	1.00354	1.00353	1.00353	1.00353	1.00353	1.00353	1.00353	1.00353	1.00353
	0.98	1.00355	1.00354	1.00353	1.00353	1.00353	1.00353	1.00353	1.00353	1.00353	1.00353
	0.985	1.00355	1.00354	1.00353	1.00353	1.00353	1.00353	1.00353	1.00353	1.00353	1.00353
	0.99	1.00355	1.00354	1.00353	1.00353	1.00353	1.00353	1.00353	1.00353	1.00353	1.00353
	0.995	1.00355	1.00354	1.00353	1.00353	1.00353	1.00353	1.00353	1.00353	1.00353	1.00353
	1	1.00355	1.00354	1.00353	1.00353	1.00353	1.00353	1.00353	1.00353	1.00353	1.00353
	1.005	1.00355	1.00354	1.00353	1.00353	1.00353	1.00353	1.00353	1.00353	1.00353	1.00353
	1.01	1.00355	1.00354	1.00353	1.00353	1.00353	1.00353	1.00353	1.00353	1.00353	1.00353
	1.015	1.00355	1.00354	1.00353	1.00353	1.00353	1.00353	1.00353	1.00353	1.00353	1.00353
	1.02	1.00355	1.00354	1.00353	1.00353	1.00353	1.00353	1.00353	1.00353	1.00353	1.00353
	1.025	1.00355	1.00354	1.00353	1.00353	1.00353	1.00353	1.00353	1.00353	1.00353	1.00353
	1.03	1.00355	1.00354	1.00353	1.00353	1.00353	1.00353	1.00353	1.00353	1.00353	1.00352
	1.035	1.00355	1.00354	1.00353	1.00353	1.00353	1.00353	1.00353	1.00353	1.00353	1.00352
	1.04	1.00355	1.00354	1.00353	1.00353	1.00353	1.00353	1.00353	1.00353	1.00353	1.00352
	1.045	1.00355	1.00354	1.00353	1.00353	1.00353	1.00353	1.00353	1.00353	1.00353	1.00352
	1.05	1.00355	1.00354	1.00353	1.00353	1.00353	1.00353	1.00353	1.00353	1.00353	1.00352
	1.055	1.00355	1.00354	1.00353	1.00353	1.00353	1.00353	1.00353	1.00353	1.00353	1.00352
	1.06	1.00355	1.00354	1.00353	1.00353	1.00353	1.00353	1.00353	1.00353	1.00353	1.00352
	1.065	1.00355	1.00354	1.00353	1.00353	1.00353	1.00353	1.00353	1.00353	1.00353	1.00352
	1.07	1.00355	1.00354	1.00353	1.00353	1.00353	1.00353	1.00353	1.00353	1.00353	1.00352
	1.075	1.00355	1.00354	1.00353	1.00353	1.00353	1.00353	1.00353	1.00353	1.00353	1.00352
	1.08	1.00355	1.00354	1.00353	1.00353	1.00353	1.00353	1.00353	1.00353	1.00353	1.00352
	1.085	1.00355	1.00354	1.00353	1.00353	1.00353	1.00353	1.00353	1.00353	1.00353	1.00352
	1.09	1.00355	1.00354	1.00353	1.00353	1.00353	1.00353	1.00353	1.00353	1.00353	1.00352
	1.095	1.00355	1.00354	1.00353	1.00353	1.00353	1.00353	1.00353	1.00353	1.00353	1.00352
	1.1	1.00355	1.00354	1.00353	1.00353	1.00353	1.00353	1.00353	1.00353	1.00353	1.00352
	1.105	1.00355	1.00354	1.00353	1.00353	1.00353	1.00353	1.00353	1.00353	1.00353	1.00352
	1.11	1.00355	1.00354	1.00353	1.00353	1.00353	1.00353	1.00353	1.00353	1.00353	1.00352
	1.115	1.00355	1.00354	1.00353	1.00353	1.00353	1.00353	1.00353	1.00353	1.00353	1.00352
	1.12	1.00355	1.00354	1.00353	1.00353	1.00353	1.00353	1.00353	1.00353	1.00353	1.00352
	1.125	1.00355	1.00354	1.00353	1.00353	1.00353	1.00353	1.00353	1.00353	1.00353	1.00352
	1.13	1.00355	1.00354	1.00353	1.00353	1.00353	1.00353	1.00353	1.00353	1.00353	1.00352
	1.135	1.00355	1.00354	1.00353	1.00353	1.00353	1.00353	1.00353	1.00353	1.00353	1.00352
	1.14	1.00355	1.00354	1.00353	1.00353	1.00353	1.00353	1.00353	1.00353	1.00352	1.00352
	1.145	1.00355	1.00354	1.00353	1.00353	1.00353	1.00353	1.00353	1.00353	1.00352	1.00352
	1.15	1.00355	1.00354	1.00353	1.00353	1.00353	1.00353	1.00353	1.00353	1.00352	1.00352
	1.155	1.00355	1.00354	1.00353	1.00353	1.00353	1.00353	1.00353	1.00353	1.00352	1.00352
	1.16	1.00355	1.00354	1.00353	1.00353	1.00353	1.00353	1.00353	1.00353	1.00352	1.00352
	1.165	1.00355	1.00354	1.00353	1.00353	1.00353	1.00353	1.00353	1.00353	1.00352	1.00352
	1.17	1.00355	1.00354	1.00353	1.00353	1.00353	1.00353	1.00353	1.00353	1.00352	1.00352
	1.175	1.00355	1.00354	1.00353	1.00353	1.00353	1.00353	1.00353	1.00353	1.00352	1.00352
	1.18	1.00355	1.00354	1.00353	1.00353	1.00353	1.00353	1.00353	1.00352	1.00352	1.00352
	1.185	1.00355	1.00354	1.00353	1.00353	1.00353	1.00353	1.00353	1.00352	1.00352	1.00352
	1.19	1.00355	1.00354	1.00353	1.00353	1.00353	1.00353	1.00353	1.00352	1.00352	1.00352
	1.195	1.00355	1.00354	1.00353	1.00353	1.00353	1.00353	1.00353	1.00352	1.00352	1.00352
	1.2	1.00355	1.00354	1.00353	1.00353	1.00353	1.00353	1.00353	1.00352	1.00352	1.00352
	1.205	1.00355	1.00354	1.00353	1.00353	1.00353	1.00353	1.00353	1.00352	1.00352	1.00352
	1.21	1.00355	1.00354	1.00353	1.00353	1.00353	1.00353	1.00353	1.00352	1.00352	1.00352
	1.215	1.00355	1.00354	1.00353	1.00353	1.00353	1.00353	1.00353	1.00352	1.00352	1.00352
	1.22	1.00355	1.00354	1.00353	1.00353	1.00353	1.00353	1.00353	1.00352	1.00352	1.00352
	1.225	1.00355	1.00354	1.00353	1.00353	1.00353	1.00353	1.00353	1.00352	1.00352	1.00352
	1.23	1.00355	1.00354	1.00353	1.00353	1.00353	1.00353	1.00352	1.00352	1.00352	1.00352
	1.235	1.00355	1.00354	1.00353	1.00353	1.00353	1.00353	1.00352	1.00352	1.00352	1.00352
	1.24	1.00355	1.00354	1.00353	1.00353	1.00353	1.00353	1.00352	1.00352	1.00352	1.00352
	1.245	1.00355	1.00354	1.00353	1.00353	1.00353	1.00353	1.00352	1.00352	1.00352	1.00352
	1.25	1.00355	1.00354	1.00353	1.00353	1.00353	1.00353	1.00352	1.00352	1.00352	1.00352
	1.255	1.00355	1.00354	1.00353	1.00353	1.00353	1.00353	1.00352	1.00352	1.00352	1.00352
	1.26	1.00355	1.00354	1.00353	1.00353	1.00353	1.00353	1.00352	1.00352	1.00352	1.00352
	1.265	1.00355	1.00354	1.00353	1.00353	1.00353	1.00353	1.00352	1.00352	1.00352	1.00352
	1.27	1.00355	1.00354	1.00353	1.00353	1.00353	1.00353	1.00352	1.00352	1.00352	1.00352
	1.275	1.00355	1.00354	1.00353	1.00353	1.00353	1.00353	1.00352	1.00352	1.00352	1.00352
	1.28	1.00355	1.00354	1.00353	1.00353	1.00353	1.00353	1.00352	1.00352	1.00352	1.00352
	1.285	1.00355	1.00354	1.00353	1.00353	1.00353	1.00353	1.00352	1.00352	1.00352	1.00352
	1.29	1.00356	1.00354	1.00353	1.00353	1.00353	1.00353	1.00352	1.00352	1.00352	1.00352
	1.295	1.00356	1.00354	1.00353	1.00353	1.00353	1.00353	1.00352	1.00352	1.00352	1.00352
	1.3	1.00356	1.00354	1.00353	1.00353	1.00353	1.00353	1.00352	1.00352	1.00352	1.00352
	1.305	1.00356	1.00354	1.00353	1.00353	1.00353	1.00353	1.00352	1.00352	1.00352	1.00352
	1.31	1.00356	1.00354	1.00353	1.00353	1.00353	1.00353	1.00352	1.00352	1.00352	1.00352
	1.315	1.00356	1.00354	1.00353	1.00353	1.00353	1.00353	1.00352	1.00352	1.00352	1.00352
	1.32	1.00356	1.00354	1.00353	1.00353	1.00353	1.00353	1.00352	1.00352	1.00352	1.00352
	1.325	1.00356	1.00354	1.00353	1.00353	1.00353	1.00353	1.00352	1.00352	1.00352	1.00352
	1.33	1.00356	1.00354	1.00353	1.00353	1.00353	1.00353	1.00352	1.00352	1.00352	1.00352
	1.335	1.00356	1.00354	1.00353	1.00353	1.00353	1.00353	1.00352	1.00352	1.00352	1.00352
	1.34	1.00356	1.00354	1.00353	1.00353	1.00353	1.00353	1.00352	1.00352	1.00352	1.00352
	1.345	1.00356	1.00354	1.00353	1.00353	1.00353	1.00353	1.00352	1.00352	1.00352	1.00352
	1.35	1.00356	1.00354	1.00353	1.00353	1.00353	1.00353	1.00352	1.00352	1.00352	1.00352
	1.355	1.00356	1.00354	1.00353	1.00353	1.00353	1.00353	1.00352	1.00352	1.00352	1.00352
	1.36	1.00356	1.00354	1.00353	1.00353	1.00353	1.00353	1.00352	1.00352	1.00352	1.00352
	1.365	1.00356	1.00354	1.00353	1.00353	1.00353	1.00353	1.00352	1.00352	1.00352	1.00352
	1.37	1.00356	1.00354	1.00353	1.00353	1.00353	1.00353	1.00352	1.00352	1.00352	1.00352
	1.375	1.00356	1.00354	1.00353	1.00353	1.00353	1.00353	1.00352	1.00352	1.00352	1.00352
	1.38	1.00356	1.00354	1.00353	1.00353	1.00353	1.00352	1.00352	1.00352	1.00352	1.00352
	1.385	1.00356	1.00354	1.00353	1.00353	1.00353	1.00352	1.00352	1.00352	1.00352	1.00352
	1.39	1.00356	1.00354	1.00353	1.00353	1.00353	1.00352	1.00352	1.00352	1.00352	1.00352
	1.395	1.00356	1.00354	1.00353	1.00353	1.00353	1.00352	1.00352	1.00352	1.00352	1.00352
	1.4	1.00356	1.00354	1.00353	1.00353	1.00353	1.00352	1.00352	1.00352	1.00352	1.00352
	1.405	1.00356	1.00354	1.00353	1.00353	1.00353	1.00352	1.00352	1.00352	1.00352	1.00352
	1.41	1.00356	1.00354	1.00353	1.00353	1.00353	1.00352	1.00352	1.00352	1.00352	1.00352
	1.415	1.00356	1.00354	1.00353	1.00353	1.00353	1.00352	1.00352	1.00352	1.00352	1.00352
	1.42	1.00356	1.00354	1.00353	1.00353	1.00353	1.00352	1.00352	1.00352	1.00352	1.00352
	1.425	1.00356	1.00354	1.00353	1.00353	1.00353	1.00352	1.00352	1.00352	1.00352	1.00352
	1.43	1.00357	1.00354	1.00353	1.00353	1.00353	1.00352	1.00352	1.00352	1.00352	1.00352
	1.435	1.00357	1.00354	1.00353	1.00353	1.00353	1.00352	1.00352	1.00352	1.00352	1.00352
	1.44	1.00357	1.00354	1.00353	1.00353	1.00353	1.00352	1.00352	1.00352	1.00352	1.00352
	1.445	1.00357	1.00354	1.00353	1.00353	1.00353	1.00352	1.00352	1.00352	1.00352	1.00352
	1.45	1.00357	1.00354	1.00353	1.00353	1.00353	1.00352	1.00352	1.00352	1.00352	1.00352
	1.455	1.00357	1.00354	1.00353	1.00353	1.00353	1.00352	1.00352	1.00352	1.00352	1.00352
	1.46	1.00357	1.00354	1.00353	1.00353	1.00353	1.00352	1.00352	1.00352	1.00352	1.00352
	1.465	1.00357	1.00354	1.00353	1.00353	1.00353	1.00352	1.00352	1.00352	1.00352	1.00352
	1.47	1.00357	1.00354	1.00353	1.00353	1.00353	1.00352	1.00352	1.00352	1.00352	1.00352
	1.475	1.00357	1.00354	1.00353	1.00353	1.00353	1.00352	1.00352	1.00352	1.00352	1.00352
	1.48	1.00357	1.00354	1.00353	1.00353	1.00353	1.00352	1.00352	1.00352	1.00352	1.00352
	1.485	1.00357	1.00354	1.00353	1.00353	1.00353	1.00352	1.00352	1.00352	1.00352	1.00352
	1.49	1.00357	1.00354	1.00353	1.00353	1.00353	1.00352	1.00352	1.00352	1.00352	1.00352
	1.495	1.00357	1.00354	1.00353	1.00353	1.00353	1.00352	1.00352	1.00352	1.00352	1.00352
	1.5	1.00357	1.00354	1.00353	1.00353	1.00353	1.00352	1.00352	1.00352	1.00352	1.00352
	1.5	1.00358	1.00353	1.00353	1.00353	1.00353	1.00352	1.00352	1.00352	1.00352	1.00352
	1.51	1.00358	1.00353	1.00353	1.00353	1.00353	1.00352	1.00352	1.00352	1.00352	1.00352
	1.51	1.00358	1.00353	1.00353	1.00353	1.00353	1.00352	1.00352	1.00352	1.00352	1.00352
	1.52	1.00358	1.00353	1.00353	1.00353	1.00353	1.00352	1.00352	1.00352	1.00352	1.00352
	1.52	1.00358	1.00353	1.00353	1.00353	1.00353	1.00352	1.00352	1.00352	1.00352	1.00352
	1.53	1.00358	1.00353	1.00353	1.00353	1.00353	1.00352	1.00352	1.00352	1.00352	1.00352
	1.53	1.00358	1.00353	1.00353	1.00353	1.00353	1.00352	1.00352	1.00352	1.00352	1.00352
	1.54	1.00358	1.00353	1.00353	1.00353	1.00353	1.00352	1.00352	1.00352	1.00352	1.00352
	1.54	1.00358	1.00353	1.00353	1.00353	1.00353	1.00352	1.00352	1.00352	1.00352	1.00352
	1.55	1.00358	1.00353	1.00353	1.00353	1.00353	1.00352	1.00352	1.00352	1.00352	1.00352
	1.55	1.00359	1.00353	1.00353	1.00353	1.00353	1.00352	1.00352	1.00352	1.00352	1.00352
	1.56	1.00359	1.00353	1.00353	1.00353	1.00353	1.00352	1.00352	1.00352	1.00352	1.00352
	1.57	1.00359	1.00353	1.00353	1.00353	1.00353	1.00352	1.00352	1.00352	1.00352	1.00352
	1.57	1.00359	1.00353	1.00353	1.00353	1.00353	1.00352	1.00352	1.00352	1.00352	1.00352
	1.58	1.00359	1.00353	1.00353	1.00353	1.00352	1.00352	1.00352	1.00352	1.00352	1.00352
	1.58	1.00359	1.00353	1.00353	1.00353	1.00352	1.00352	1.00352	1.00352	1.00352	1.00352
	1.59	1.00359	1.00353	1.00353	1.00353	1.00352	1.00352	1.00352	1.00352	1.00352	1.00352
	1.59	1.0036	1.00353	1.00353	1.00353	1.00352	1.00352	1.00352	1.00352	1.00352	1.00352
	1.6	1.0036	1.00353	1.00353	1.00353	1.00352	1.00352	1.00352	1.00352	1.00352	1.00352
	1.6	1.0036	1.00353	1.00353	1.00353	1.00352	1.00352	1.00352	1.00352	1.00352	1.00352
	1.61	1.0036	1.00353	1.00353	1.00353	1.00352	1.00352	1.00352	1.00352	1.00352	1.00352
	1.61	1.0036	1.00353	1.00353	1.00353	1.00352	1.00352	1.00352	1.00352	1.00352	1.00352
	1.62	1.0036	1.00353	1.00353	1.00353	1.00352	1.00352	1.00352	1.00352	1.00352	1.00352
	1.62	1.00361	1.00353	1.00353	1.00353	1.00352	1.00352	1.00352	1.00352	1.00352	1.00352
	1.63	1.00361	1.00353	1.00353	1.00353	1.00352	1.00352	1.00352	1.00352	1.00352	1.00352
	1.63	1.00361	1.00353	1.00353	1.00353	1.00352	1.00352	1.00352	1.00352	1.00352	1.00352
	1.64	1.00361	1.00353	1.00353	1.00353	1.00352	1.00352	1.00352	1.00352	1.00352	1.00352
	1.64	1.00361	1.00353	1.00353	1.00353	1.00352	1.00352	1.00352	1.00352	1.00352	1.00352
	1.65	1.00361	1.00353	1.00353	1.00353	1.00352	1.00352	1.00352	1.00352	1.00352	1.00352
	1.65	1.00362	1.00353	1.00353	1.00353	1.00352	1.00352	1.00352	1.00352	1.00352	1.00352
	1.66	1.00362	1.00353	1.00353	1.00353	1.00352	1.00352	1.00352	1.00352	1.00352	1.00352
	1.66	1.00362	1.00353	1.00353	1.00353	1.00352	1.00352	1.00352	1.00352	1.00352	1.00352
	1.67	1.00362	1.00353	1.00353	1.00353	1.00352	1.00352	1.00352	1.00352	1.00352	1.00352
	1.67	1.00359	1.00353	1.00353	1.00353	1.00352	1.00352	1.00352	1.00352	1.00352	1.00352
	1.67	1.00359	1.00353	1.00353	1.00353	1.00352	1.00352	1.00352	1.00352	1.00352	1.00352
	1.68	1.00359	1.00353	1.00353	1.00353	1.00352	1.00352	1.00352	1.00352	1.00352	1.00352
	1.68	1.00359	1.00353	1.00353	1.00353	1.00352	1.00352	1.00352	1.00352	1.00352	1.00352
	1.69	1.0036	1.00353	1.00353	1.00353	1.00352	1.00352	1.00352	1.00352	1.00352	1.00352
	1.69	1.0036	1.00353	1.00353	1.00353	1.00352	1.00352	1.00352	1.00352	1.00352	1.00352
	1.7	1.0036	1.00353	1.00353	1.00353	1.00352	1.00352	1.00352	1.00352	1.00352	1.00352
	1.7	1.0036	1.00353	1.00353	1.00353	1.00352	1.00352	1.00352	1.00352	1.00352	1.00352
	1.71	1.00361	1.00353	1.00353	1.00353	1.00352	1.00352	1.00352	1.00352	1.00352	1.00352
	1.71	1.00361	1.00353	1.00353	1.00353	1.00352	1.00352	1.00352	1.00352	1.00352	1.00352
	1.72	1.00361	1.00353	1.00353	1.00353	1.00352	1.00352	1.00352	1.00352	1.00352	1.00352
	1.72	1.00362	1.00353	1.00353	1.00353	1.00352	1.00352	1.00352	1.00352	1.00352	1.00352
	1.73	1.00362	1.00353	1.00353	1.00353	1.00352	1.00352	1.00352	1.00352	1.00352	1.00352
	1.73	1.00362	1.00353	1.00353	1.00353	1.00352	1.00352	1.00352	1.00352	1.00352	1.00352
	1.74	1.00363	1.00353	1.00353	1.00353	1.00352	1.00352	1.00352	1.00352	1.00352	1.00352
	1.75	1.00363	1.00353	1.00353	1.00353	1.00352	1.00352	1.00352	1.00352	1.00352	1.00352
	1.75	1.00364	1.00353	1.00353	1.00353	1.00352	1.00352	1.00352	1.00352	1.00352	1.00352
	1.76	1.00364	1.00353	1.00353	1.00353	1.00352	1.00352	1.00352	1.00352	1.00352	1.00352
	1.76	1.00364	1.00353	1.00353	1.00353	1.00352	1.00352	1.00352	1.00352	1.00352	1.00352
	1.77	1.00365	1.00353	1.00353	1.00353	1.00352	1.00352	1.00352	1.00352	1.00352	1.00352
	1.77	1.00365	1.00353	1.00353	1.00353	1.00352	1.00352	1.00352	1.00352	1.00352	1.00352
	1.78	1.00366	1.00353	1.00353	1.00353	1.00352	1.00352	1.00352	1.00352	1.00352	1.00352
	1.78	1.00366	1.00353	1.00353	1.00353	1.00352	1.00352	1.00352	1.00352	1.00352	1.00352
	1.79	1.00367	1.00353	1.00353	1.00352	1.00352	1.00352	1.00352	1.00352	1.00352	1.00352
	1.79	1.00367	1.00353	1.00353	1.00352	1.00352	1.00352	1.00352	1.00352	1.00352	1.00352
	1.8	1.00368	1.00353	1.00353	1.00352	1.00352	1.00352	1.00352	1.00352	1.00352	1.00352
	1.8	1.00368	1.00353	1.00353	1.00352	1.00352	1.00352	1.00352	1.00352	1.00352	1.00352
	1.81	1.00369	1.00353	1.00353	1.00352	1.00352	1.00352	1.00352	1.00352	1.00352	1.00352
	1.81	1.00369	1.00353	1.00353	1.00352	1.00352	1.00352	1.00352	1.00352	1.00352	1.00352
	1.82	1.0037	1.00353	1.00353	1.00352	1.00352	1.00352	1.00352	1.00352	1.00352	1.00352
	1.82	1.00371	1.00353	1.00353	1.00352	1.00352	1.00352	1.00352	1.00352	1.00352	1.00352
	1.83	1.00371	1.00353	1.00353	1.00352	1.00352	1.00352	1.00352	1.00352	1.00352	1.00352
	1.83	1.00372	1.00353	1.00353	1.00352	1.00352	1.00352	1.00352	1.00352	1.00352	1.00352
	1.84	1.00372	1.00353	1.00353	1.00352	1.00352	1.00352	1.00352	1.00352	1.00352	1.00352
	1.84	1.00373	1.00353	1.00353	1.00352	1.00352	1.00352	1.00352	1.00352	1.00352	1.00352
	1.85	1.00374	1.00353	1.00353	1.00352	1.00352	1.00352	1.00352	1.00352	1.00352	1.00352
	1.85	1.00371	1.00353	1.00353	1.00352	1.00352	1.00352	1.00352	1.00352	1.00352	1.00352
	1.85	1.00371	1.00353	1.00353	1.00352	1.00352	1.00352	1.00352	1.00352	1.00352	1.00352
	1.86	1.00372	1.00353	1.00353	1.00352	1.00352	1.00352	1.00352	1.00352	1.00352	1.00352
	1.86	1.00373	1.00353	1.00353	1.00352	1.00352	1.00352	1.00352	1.00352	1.00352	1.00352
	1.87	1.00374	1.00353	1.00353	1.00352	1.00352	1.00352	1.00352	1.00352	1.00352	1.00352
	1.87	1.00374	1.00353	1.00353	1.00352	1.00352	1.00352	1.00352	1.00352	1.00352	1.00352
	1.88	1.00375	1.00353	1.00353	1.00352	1.00352	1.00352	1.00352	1.00352	1.00352	1.00352
	1.88	1.00376	1.00353	1.00353	1.00352	1.00352	1.00352	1.00352	1.00352	1.00352	1.00352
	1.89	1.00377	1.00353	1.00353	1.00352	1.00352	1.00352	1.00352	1.00352	1.00352	1.00352
	1.89	1.00378	1.00353	1.00353	1.00352	1.00352	1.00352	1.00352	1.00352	1.00352	1.00352
	1.9	1.00379	1.00353	1.00353	1.00352	1.00352	1.00352	1.00352	1.00352	1.00352	1.00352
	1.9	1.0038	1.00353	1.00353	1.00352	1.00352	1.00352	1.00352	1.00352	1.00352	1.00352
	1.91	1.00381	1.00353	1.00353	1.00352	1.00352	1.00352	1.00352	1.00352	1.00352	1.00352
	1.91	1.00382	1.00353	1.00353	1.00352	1.00352	1.00352	1.00352	1.00352	1.00352	1.00352
	1.92	1.00383	1.00353	1.00353	1.00352	1.00352	1.00352	1.00352	1.00352	1.00352	1.00352
	1.93	1.00384	1.00353	1.00353	1.00352	1.00352	1.00352	1.00352	1.00352	1.00352	1.00352
	1.93	1.00386	1.00353	1.00353	1.00352	1.00352	1.00352	1.00352	1.00352	1.00352	1.00352
	1.94	1.00383	1.00353	1.00353	1.00352	1.00352	1.00352	1.00352	1.00352	1.00352	1.00352
	1.94	1.00384	1.00353	1.00353	1.00352	1.00352	1.00352	1.00352	1.00352	1.00352	1.00352
	1.95	1.00385	1.00353	1.00353	1.00352	1.00352	1.00352	1.00352	1.00352	1.00352	1.00352
	1.95	1.00387	1.00353	1.00353	1.00352	1.00352	1.00352	1.00352	1.00352	1.00352	1.00352
	1.96	1.00388	1.00353	1.00353	1.00352	1.00352	1.00352	1.00352	1.00352	1.00352	1.00352
	1.96	1.00389	1.00353	1.00353	1.00352	1.00352	1.00352	1.00352	1.00352	1.00352	1.00352
	1.97	1.00391	1.00353	1.00353	1.00352	1.00352	1.00352	1.00352	1.00352	1.00352	1.00352
	1.97	1.00392	1.00353	1.00353	1.00352	1.00352	1.00352	1.00352	1.00352	1.00352	1.00352
	1.98	1.00394	1.00353	1.00353	1.00352	1.00352	1.00352	1.00352	1.00352	1.00352	1.00352
	1.98	1.00395	1.00353	1.00353	1.00352	1.00352	1.00352	1.00352	1.00352	1.00352	1.00352
	1.99	1.00397	1.00353	1.00353	1.00352	1.00352	1.00352	1.00352	1.00352	1.00352	1.00352
	1.99	1.00395	1.00353	1.00353	1.00352	1.00352	1.00352	1.00352	1.00352	1.00352	1.00352
	2	1.00396	1.00353	1.00353	1.00352	1.00352	1.00352	1.00352	1.00352	1.00352	1.00352
	2	1.00398	1.00353	1.00353	1.00352	1.00352	1.00352	1.00352	1.00352	1.00352	1.00352
	2.01	1.004	1.00353	1.00353	1.00352	1.00352	1.00352	1.00352	1.00352	1.00352	1.00352
	2.01	1.00402	1.00353	1.00353	1.00352	1.00352	1.00352	1.00352	1.00352	1.00352	1.00352
	2.02	1.00404	1.00353	1.00353	1.00352	1.00352	1.00352	1.00352	1.00352	1.00352	1.00352
	2.02	1.00406	1.00353	1.00353	1.00352	1.00352	1.00352	1.00352	1.00352	1.00352	1.00352
	2.03	1.00408	1.00353	1.00353	1.00352	1.00352	1.00352	1.00352	1.00352	1.00352	1.00352
	2.03	1.0041	1.00353	1.00353	1.00352	1.00352	1.00352	1.00352	1.00352	1.00352	1.00352
	2.03	1.00408	1.00353	1.00353	1.00352	1.00352	1.00352	1.00352	1.00352	1.00352	1.00352
	2.04	1.00411	1.00353	1.00353	1.00352	1.00352	1.00352	1.00352	1.00352	1.00352	1.00352
	2.04	1.00413	1.00353	1.00353	1.00352	1.00352	1.00352	1.00352	1.00352	1.00352	1.00352
	2.05	1.00415	1.00353	1.00353	1.00352	1.00352	1.00352	1.00352	1.00352	1.00352	1.00352
	2.05	1.00418	1.00353	1.00353	1.00352	1.00352	1.00352	1.00352	1.00352	1.00352	1.00352
	2.06	1.0042	1.00353	1.00353	1.00352	1.00352	1.00352	1.00352	1.00352	1.00352	1.00352
	2.06	1.00419	1.00353	1.00353	1.00352	1.00352	1.00352	1.00352	1.00352	1.00352	1.00352
	2.07	1.00422	1.00353	1.00353	1.00352	1.00352	1.00352	1.00352	1.00352	1.00352	1.00352
	2.07	1.00425	1.00353	1.00353	1.00352	1.00352	1.00352	1.00352	1.00352	1.00352	1.00352
	2.08	1.00428	1.00353	1.00353	1.00352	1.00352	1.00352	1.00352	1.00352	1.00352	1.00352
	2.08	1.00431	1.00353	1.00353	1.00352	1.00352	1.00352	1.00352	1.00352	1.00352	1.00352
	2.09	1.00434	1.00353	1.00353	1.00352	1.00352	1.00352	1.00352	1.00352	1.00352	1.00352
	2.1	1.00433	1.00353	1.00353	1.00352	1.00352	1.00352	1.00352	1.00352	1.00352	1.00352
	2.1	1.00436	1.00353	1.00353	1.00352	1.00352	1.00352	1.00352	1.00352	1.00352	1.00352
	2.11	1.0044	1.00353	1.00353	1.00352	1.00352	1.00352	1.00352	1.00352	1.00352	1.00352
	2.11	1.00443	1.00353	1.00353	1.00352	1.00352	1.00352	1.00352	1.00352	1.00352	1.00352
	2.12	1.00443	1.00353	1.00353	1.00352	1.00352	1.00352	1.00352	1.00352	1.00352	1.00352
	2.12	1.00446	1.00353	1.00353	1.00352	1.00352	1.00352	1.00352	1.00352	1.00352	1.00352
	2.13	1.0045	1.00353	1.00353	1.00352	1.00352	1.00352	1.00352	1.00352	1.00352	1.00352
	2.13	1.00454	1.00353	1.00353	1.00352	1.00352	1.00352	1.00352	1.00352	1.00352	1.00352
	2.14	1.00458	1.00353	1.00353	1.00352	1.00352	1.00352	1.00352	1.00352	1.00352	1.00352
	2.14	1.00458	1.00353	1.00353	1.00352	1.00352	1.00352	1.00352	1.00352	1.00352	1.00352
	2.15	1.00463	1.00353	1.00353	1.00352	1.00352	1.00352	1.00352	1.00352	1.00352	1.00352
	2.15	1.00467	1.00353	1.00353	1.00352	1.00352	1.00352	1.00352	1.00352	1.00352	1.00352
	2.16	1.00468	1.00353	1.00353	1.00352	1.00352	1.00352	1.00352	1.00352	1.00352	1.00352
	2.16	1.00472	1.00353	1.00353	1.00352	1.00352	1.00352	1.00352	1.00352	1.00352	1.00352
	2.17	1.00477	1.00353	1.00353	1.00352	1.00352	1.00352	1.00352	1.00352	1.00352	1.00352
	2.17	1.00478	1.00353	1.00353	1.00352	1.00352	1.00352	1.00352	1.00352	1.00352	1.00352
	2.18	1.00483	1.00353	1.00353	1.00352	1.00352	1.00352	1.00352	1.00352	1.00352	1.00352
	2.18	1.00489	1.00353	1.00353	1.00352	1.00352	1.00352	1.00352	1.00352	1.00352	1.00352
	2.19	1.0049	1.00353	1.00353	1.00352	1.00352	1.00352	1.00352	1.00352	1.00352	1.00352
	2.19	1.00496	1.00353	1.00353	1.00352	1.00352	1.00352	1.00352	1.00352	1.00352	1.00352
	2.2	1.00502	1.00353	1.00353	1.00352	1.00352	1.00352	1.00352	1.00352	1.00352	1.00352
	2.2	1.00504	1.00353	1.00353	1.00352	1.00352	1.00352	1.00352	1.00352	1.00352	1.00352
	2.2	1.0051	1.00353	1.00353	1.00352	1.00352	1.00352	1.00352	1.00352	1.00352	1.00352
	2.21	1.00516	1.00353	1.00353	1.00352	1.00352	1.00352	1.00352	1.00352	1.00352	1.00352
	2.21	1.00519	1.00353	1.00353	1.00352	1.00352	1.00352	1.00352	1.00352	1.00352	1.00352
	2.22	1.00526	1.00353	1.00353	1.00352	1.00352	1.00352	1.00352	1.00352	1.00352	1.00352
	2.22	1.00529	1.00353	1.00353	1.00352	1.00352	1.00352	1.00352	1.00352	1.00352	1.00352
	2.23	1.00536	1.00353	1.00352	1.00352	1.00352	1.00352	1.00352	1.00352	1.00352	1.00352
	2.23	1.0054	1.00353	1.00352	1.00352	1.00352	1.00352	1.00352	1.00352	1.00352	1.00352
	2.24	1.00547	1.00353	1.00352	1.00352	1.00352	1.00352	1.00352	1.00352	1.00352	1.00352
	2.24	1.00551	1.00353	1.00352	1.00352	1.00352	1.00352	1.00352	1.00352	1.00352	1.00352
	2.25	1.00559	1.00353	1.00352	1.00352	1.00352	1.00352	1.00352	1.00352	1.00352	1.00352
	2.25	1.00564	1.00353	1.00352	1.00352	1.00352	1.00352	1.00352	1.00352	1.00352	1.00352
	2.26	1.00572	1.00353	1.00352	1.00352	1.00352	1.00352	1.00352	1.00352	1.00352	1.00352
	2.26	1.00577	1.00353	1.00352	1.00352	1.00352	1.00352	1.00352	1.00352	1.00352	1.00352
	2.27	1.00587	1.00353	1.00352	1.00352	1.00352	1.00352	1.00352	1.00352	1.00352	1.00352
	2.28	1.00592	1.00353	1.00352	1.00352	1.00352	1.00352	1.00352	1.00352	1.00352	1.00352
	2.28	1.00602	1.00353	1.00352	1.00352	1.00352	1.00352	1.00352	1.00352	1.00352	1.00352
	2.29	1.00608	1.00353	1.00352	1.00352	1.00352	1.00352	1.00352	1.00352	1.00352	1.00352
	2.29	1.00614	1.00353	1.00352	1.00352	1.00352	1.00352	1.00352	1.00352	1.00352	1.00352
	2.3	1.00625	1.00353	1.00352	1.00352	1.00352	1.00352	1.00352	1.00352	1.00352	1.00352
	2.3	1.00632	1.00353	1.00352	1.00352	1.00352	1.00352	1.00352	1.00352	1.00352	1.00352
	2.31	1.0064	1.00353	1.00352	1.00352	1.00352	1.00352	1.00352	1.00352	1.00352	1.00352
	2.31	1.00647	1.00353	1.00352	1.00352	1.00352	1.00352	1.00352	1.00352	1.00352	1.00352
	2.32	1.00659	1.00353	1.00352	1.00352	1.00352	1.00352	1.00352	1.00352	1.00352	1.00352
	2.32	1.00668	1.00353	1.00352	1.00352	1.00352	1.00352	1.00352	1.00352	1.00352	1.00352
	2.33	1.00677	1.00353	1.00352	1.00352	1.00352	1.00352	1.00352	1.00352	1.00352	1.00352
	2.33	1.00686	1.00353	1.00352	1.00352	1.00352	1.00352	1.00352	1.00352	1.00352	1.00351
	2.34	1.00696	1.00353	1.00352	1.00352	1.00352	1.00352	1.00352	1.00352	1.00352	1.00351
	2.34	1.0071	1.00353	1.00352	1.00352	1.00352	1.00352	1.00352	1.00352	1.00352	1.00351
	2.35	1.0072	1.00353	1.00352	1.00352	1.00352	1.00352	1.00352	1.00352	1.00352	1.00351
	2.35	1.00731	1.00353	1.00352	1.00352	1.00352	1.00352	1.00352	1.00352	1.00352	1.00351
	2.36	1.00743	1.00353	1.00352	1.00352	1.00352	1.00352	1.00352	1.00352	1.00352	1.00351
	2.36	1.00755	1.00353	1.00352	1.00352	1.00352	1.00352	1.00352	1.00352	1.00352	1.00351
	2.37	1.00767	1.00353	1.00352	1.00352	1.00352	1.00352	1.00352	1.00352	1.00352	1.00351
	2.37	1.0078	1.00353	1.00352	1.00352	1.00352	1.00352	1.00352	1.00352	1.00352	1.00351
	2.38	1.00793	1.00353	1.00352	1.00352	1.00352	1.00352	1.00352	1.00352	1.00352	1.00351
	2.38	1.00803	1.00353	1.00352	1.00352	1.00352	1.00352	1.00352	1.00352	1.00352	1.00351
	2.38	1.00818	1.00353	1.00352	1.00352	1.00352	1.00352	1.00352	1.00352	1.00352	1.00351
	2.39	1.00833	1.00353	1.00352	1.00352	1.00352	1.00352	1.00352	1.00352	1.00352	1.00351
	2.39	1.00849	1.00353	1.00352	1.00352	1.00352	1.00352	1.00352	1.00352	1.00352	1.00351
	2.4	1.00865	1.00353	1.00352	1.00352	1.00352	1.00352	1.00352	1.00352	1.00352	1.00351
	2.4	1.00878	1.00353	1.00352	1.00352	1.00352	1.00352	1.00352	1.00352	1.00352	1.00351
	2.41	1.00895	1.00353	1.00352	1.00352	1.00352	1.00352	1.00352	1.00352	1.00352	1.00351
	2.41	1.00914	1.00353	1.00352	1.00352	1.00352	1.00352	1.00352	1.00352	1.00352	1.00351
	2.42	1.00928	1.00353	1.00352	1.00352	1.00352	1.00352	1.00352	1.00352	1.00352	1.00351
	2.42	1.00948	1.00353	1.00352	1.00352	1.00352	1.00352	1.00352	1.00352	1.00352	1.00351
	2.43	1.00964	1.00353	1.00352	1.00352	1.00352	1.00352	1.00352	1.00352	1.00352	1.00351
	2.43	1.00982	1.00353	1.00352	1.00352	1.00352	1.00352	1.00352	1.00352	1.00352	1.00351
	2.44	1.01003	1.00353	1.00352	1.00352	1.00352	1.00352	1.00352	1.00352	1.00352	1.00351
	2.44	1.01022	1.00353	1.00352	1.00352	1.00352	1.00352	1.00352	1.00352	1.00352	1.00351
	2.45	1.01041	1.00353	1.00352	1.00352	1.00352	1.00352	1.00352	1.00352	1.00351	1.00351
	2.46	1.01066	1.00353	1.00352	1.00352	1.00352	1.00352	1.00352	1.00352	1.00351	1.00351
	2.46	1.01087	1.00353	1.00352	1.00352	1.00352	1.00352	1.00352	1.00352	1.00351	1.00351
	2.47	1.01109	1.00353	1.00352	1.00352	1.00352	1.00352	1.00352	1.00352	1.00351	1.00351
	2.47	1.01132	1.00353	1.00352	1.00352	1.00352	1.00352	1.00352	1.00352	1.00351	1.00351
	2.48	1.01156	1.00353	1.00352	1.00352	1.00352	1.00352	1.00352	1.00352	1.00351	1.00351
	2.48	1.01181	1.00353	1.00352	1.00352	1.00352	1.00352	1.00352	1.00352	1.00351	1.00351
	2.49	1.01207	1.00353	1.00352	1.00352	1.00352	1.00352	1.00352	1.00352	1.00351	1.00351
	2.49	1.01234	1.00353	1.00352	1.00352	1.00352	1.00352	1.00352	1.00352	1.00351	1.00351
	2.5	1.01258	1.00353	1.00352	1.00352	1.00352	1.00352	1.00352	1.00351	1.00351	1.00351
	2.5	1.01287	1.00353	1.00352	1.00352	1.00352	1.00352	1.00352	1.00351	1.00351	1.00351
	2.51	1.01317	1.00353	1.00352	1.00352	1.00352	1.00352	1.00352	1.00351	1.00351	1.00351
	2.51	1.01345	1.00353	1.00352	1.00352	1.00352	1.00352	1.00352	1.00351	1.00351	1.00351
	2.52	1.01377	1.00353	1.00352	1.00352	1.00352	1.00352	1.00352	1.00351	1.00351	1.00351
	2.52	1.01407	1.00353	1.00352	1.00352	1.00352	1.00352	1.00352	1.00351	1.00351	1.00351
	2.53	1.01439	1.00353	1.00352	1.00352	1.00352	1.00352	1.00352	1.00351	1.00351	1.00351
	2.53	1.01475	1.00353	1.00352	1.00352	1.00352	1.00352	1.00352	1.00351	1.00351	1.00351
	2.54	1.01509	1.00353	1.00352	1.00352	1.00352	1.00352	1.00352	1.00351	1.00351	1.00351
	2.54	1.01544	1.00353	1.00352	1.00352	1.00352	1.00352	1.00352	1.00351	1.00351	1.00351
	2.55	1.01581	1.00353	1.00352	1.00352	1.00352	1.00352	1.00352	1.00351	1.00351	1.00351
	2.55	1.01615	1.00353	1.00352	1.00352	1.00352	1.00352	1.00352	1.00351	1.00351	1.00351
	2.56	1.01655	1.00353	1.00352	1.00352	1.00352	1.00352	1.00351	1.00351	1.00351	1.00351
	2.56	1.01697	1.00353	1.00352	1.00352	1.00352	1.00352	1.00351	1.00351	1.00351	1.00351
	2.56	1.01736	1.00353	1.00352	1.00352	1.00352	1.00352	1.00351	1.00351	1.00351	1.00351
	2.57	1.0178	1.00353	1.00352	1.00352	1.00352	1.00352	1.00351	1.00351	1.00351	1.00351
	2.57	1.01823	1.00353	1.00352	1.00352	1.00352	1.00352	1.00351	1.00351	1.00351	1.00351
	2.58	1.01867	1.00353	1.00352	1.00352	1.00352	1.00352	1.00351	1.00351	1.00351	1.00351
	2.58	1.01917	1.00353	1.00352	1.00352	1.00352	1.00352	1.00351	1.00351	1.00351	1.00351
	2.59	1.01965	1.00353	1.00352	1.00352	1.00352	1.00352	1.00351	1.00351	1.00351	1.00351
	2.59	1.02011	1.00353	1.00352	1.00352	1.00352	1.00352	1.00351	1.00351	1.00351	1.00351
	2.6	1.02063	1.00353	1.00352	1.00352	1.00352	1.00352	1.00351	1.00351	1.00351	1.00351
	2.6	1.02117	1.00353	1.00352	1.00352	1.00352	1.00352	1.00351	1.00351	1.00351	1.00351
	2.61	1.02169	1.00353	1.00352	1.00352	1.00352	1.00352	1.00351	1.00351	1.00351	1.00351
	2.61	1.02227	1.00353	1.00352	1.00352	1.00352	1.00352	1.00351	1.00351	1.00351	1.00351
	2.62	1.02284	1.00353	1.00352	1.00352	1.00352	1.00352	1.00351	1.00351	1.00351	1.00351
	2.63	1.02343	1.00353	1.00352	1.00352	1.00352	1.00352	1.00351	1.00351	1.00351	1.00351
	2.63	1.02404	1.00353	1.00352	1.00352	1.00352	1.00352	1.00351	1.00351	1.00351	1.00351
	2.64	1.02464	1.00353	1.00352	1.00352	1.00352	1.00352	1.00351	1.00351	1.00351	1.00351
	2.64	1.0253	1.00353	1.00352	1.00352	1.00352	1.00352	1.00351	1.00351	1.00351	1.00351
	2.65	1.02595	1.00353	1.00352	1.00352	1.00352	1.00352	1.00351	1.00351	1.00351	1.00351
	2.65	1.02666	1.00353	1.00352	1.00352	1.00352	1.00352	1.00351	1.00351	1.00351	1.00351
	2.66	1.02737	1.00353	1.00352	1.00352	1.00352	1.00352	1.00351	1.00351	1.00351	1.00351
	2.66	1.0281	1.00353	1.00352	1.00352	1.00352	1.00352	1.00351	1.00351	1.00351	1.00351
	2.67	1.02882	1.00353	1.00352	1.00352	1.00352	1.00352	1.00351	1.00351	1.00351	1.00351
	2.67	1.02961	1.00353	1.00352	1.00352	1.00352	1.00352	1.00351	1.00351	1.00351	1.00351
	2.68	1.0304	1.00353	1.00352	1.00352	1.00352	1.00352	1.00351	1.00351	1.00351	1.00351
	2.68	1.03121	1.00353	1.00352	1.00352	1.00352	1.00352	1.00351	1.00351	1.00351	1.00351
	2.69	1.03206	1.00353	1.00352	1.00352	1.00352	1.00352	1.00351	1.00351	1.00351	1.00351
	2.69	1.03294	1.00353	1.00352	1.00352	1.00352	1.00352	1.00351	1.00351	1.00351	1.00351
	2.7	1.03382	1.00353	1.00352	1.00352	1.00352	1.00352	1.00351	1.00351	1.00351	1.00351
	2.7	1.03473	1.00353	1.00352	1.00352	1.00352	1.00352	1.00351	1.00351	1.00351	1.00351
	2.71	1.03568	1.00353	1.00352	1.00352	1.00352	1.00352	1.00351	1.00351	1.00351	1.00351
	2.71	1.03667	1.00353	1.00352	1.00352	1.00352	1.00352	1.00351	1.00351	1.00351	1.00351
	2.72	1.03765	1.00353	1.00352	1.00352	1.00352	1.00352	1.00351	1.00351	1.00351	1.00351
	2.72	1.03872	1.00353	1.00352	1.00352	1.00352	1.00352	1.00351	1.00351	1.00351	1.00351
	2.73	1.03979	1.00353	1.00352	1.00352	1.00352	1.00351	1.00351	1.00351	1.00351	1.00351
	2.73	1.04086	1.00353	1.00352	1.00352	1.00352	1.00351	1.00351	1.00351	1.00351	1.00351
	2.74	1.04201	1.00353	1.00352	1.00352	1.00352	1.00351	1.00351	1.00351	1.00351	1.00351
	2.74	1.04317	1.00353	1.00352	1.00352	1.00352	1.00351	1.00351	1.00351	1.00351	1.00351
	2.74	1.04434	1.00353	1.00352	1.00352	1.00352	1.00351	1.00351	1.00351	1.00351	1.00351
	2.75	1.04559	1.00353	1.00352	1.00352	1.00352	1.00351	1.00351	1.00351	1.00351	1.00351
	2.75	1.04685	1.00353	1.00352	1.00352	1.00352	1.00351	1.00351	1.00351	1.00351	1.00351
	2.76	1.04816	1.00353	1.00352	1.00352	1.00352	1.00351	1.00351	1.00351	1.00351	1.00351
	2.76	1.04948	1.00353	1.00352	1.00352	1.00352	1.00351	1.00351	1.00351	1.00351	1.00351
	2.77	1.05089	1.00353	1.00352	1.00352	1.00352	1.00351	1.00351	1.00351	1.00351	1.00351
	2.77	1.05228	1.00353	1.00352	1.00352	1.00352	1.00351	1.00351	1.00351	1.00351	1.00351
	2.78	1.05376	1.00353	1.00352	1.00352	1.00352	1.00351	1.00351	1.00351	1.00351	1.00351
	2.78	1.05526	1.00353	1.00352	1.00352	1.00352	1.00351	1.00351	1.00351	1.00351	1.00351
	2.79	1.05682	1.00353	1.00352	1.00352	1.00352	1.00351	1.00351	1.00351	1.00351	1.00351
	2.79	1.0584	1.00353	1.00352	1.00352	1.00352	1.00351	1.00351	1.00351	1.00351	1.00351
	2.8	1.06004	1.00353	1.00352	1.00352	1.00352	1.00351	1.00351	1.00351	1.00351	1.00351
	2.81	1.0617	1.00353	1.00352	1.00352	1.00352	1.00351	1.00351	1.00351	1.00351	1.00351
	2.81	1.06343	1.00353	1.00352	1.00352	1.00352	1.00351	1.00351	1.00351	1.00351	1.00351
	2.82	1.06522	1.00353	1.00352	1.00352	1.00352	1.00351	1.00351	1.00351	1.00351	1.00351
	2.82	1.06704	1.00353	1.00352	1.00352	1.00352	1.00351	1.00351	1.00351	1.00351	1.00351
	2.83	1.06889	1.00353	1.00352	1.00352	1.00352	1.00351	1.00351	1.00351	1.00351	1.00351
	2.83	1.07081	1.00353	1.00352	1.00352	1.00352	1.00351	1.00351	1.00351	1.00351	1.00351
	2.84	1.0728	1.00353	1.00352	1.00352	1.00352	1.00351	1.00351	1.00351	1.00351	1.00351
	2.84	1.07483	1.00353	1.00352	1.00352	1.00352	1.00351	1.00351	1.00351	1.00351	1.00351
	2.85	1.07693	1.00353	1.00352	1.00352	1.00352	1.00351	1.00351	1.00351	1.00351	1.00351
	2.85	1.07907	1.00353	1.00352	1.00352	1.00352	1.00351	1.00351	1.00351	1.00351	1.00351
	2.86	1.08125	1.00353	1.00352	1.00352	1.00352	1.00351	1.00351	1.00351	1.00351	1.00351
	2.86	1.08351	1.00353	1.00352	1.00352	1.00352	1.00351	1.00351	1.00351	1.00351	1.00351
	2.87	1.08581	1.00353	1.00352	1.00352	1.00352	1.00351	1.00351	1.00351	1.00351	1.00351
	2.87	1.08819	1.00353	1.00352	1.00352	1.00352	1.00351	1.00351	1.00351	1.00351	1.00351
	2.88	1.09062	1.00353	1.00352	1.00352	1.00352	1.00351	1.00351	1.00351	1.00351	1.00351
	2.88	1.09313	1.00353	1.00352	1.00352	1.00352	1.00351	1.00351	1.00351	1.00351	1.00351
	2.89	1.09566	1.00353	1.00352	1.00352	1.00352	1.00351	1.00351	1.00351	1.00351	1.00351
	2.89	1.09831	1.00353	1.00352	1.00352	1.00352	1.00351	1.00351	1.00351	1.00351	1.00351
	2.9	1.10098	1.00353	1.00352	1.00352	1.00352	1.00351	1.00351	1.00351	1.00351	1.00351
	2.9	1.10373	1.00353	1.00352	1.00352	1.00352	1.00351	1.00351	1.00351	1.00351	1.00351
	2.91	1.10655	1.00353	1.00352	1.00352	1.00352	1.00351	1.00351	1.00351	1.00351	1.00351
	2.91	1.10941	1.00353	1.00352	1.00352	1.00352	1.00351	1.00351	1.00351	1.00351	1.00351
	2.91	1.11238	1.00353	1.00352	1.00352	1.00352	1.00351	1.00351	1.00351	1.00351	1.00351
	2.92	1.11535	1.00353	1.00352	1.00352	1.00352	1.00351	1.00351	1.00351	1.00351	1.00351
	2.92	1.1184	1.00353	1.00352	1.00352	1.00352	1.00351	1.00351	1.00351	1.00351	1.00351
	2.93	1.12151	1.00353	1.00352	1.00352	1.00352	1.00351	1.00351	1.00351	1.00351	1.00351
	2.93	1.12473	1.00353	1.00352	1.00352	1.00352	1.00351	1.00351	1.00351	1.00351	1.00351
	2.94	1.12796	1.00353	1.00352	1.00352	1.00351	1.00351	1.00351	1.00351	1.00351	1.00351
	2.94	1.13131	1.00353	1.00352	1.00352	1.00351	1.00351	1.00351	1.00351	1.00351	1.00351
	2.95	1.13468	1.00353	1.00352	1.00352	1.00351	1.00351	1.00351	1.00351	1.00351	1.00351
	2.95	1.13815	1.00353	1.00352	1.00352	1.00351	1.00351	1.00351	1.00351	1.00351	1.00351
	2.96	1.1417	1.00353	1.00352	1.00352	1.00351	1.00351	1.00351	1.00351	1.00351	1.00351
	2.96	1.14532	1.00353	1.00352	1.00352	1.00351	1.00351	1.00351	1.00351	1.00351	1.00351
	2.97	1.149	1.00353	1.00352	1.00352	1.00351	1.00351	1.00351	1.00351	1.00351	1.00351
	2.97	1.15276	1.00353	1.00352	1.00352	1.00351	1.00351	1.00351	1.00351	1.00351	1.00351
	2.98	1.15655	1.00353	1.00352	1.00352	1.00351	1.00351	1.00351	1.00351	1.00351	1.00351
	2.99	1.16045	1.00353	1.00352	1.00352	1.00351	1.00351	1.00351	1.00351	1.00351	1.00351
	2.99	1.16443	1.00353	1.00352	1.00352	1.00351	1.00351	1.00351	1.00351	1.00351	1.00351
	3	1.16848	1.00353	1.00352	1.00352	1.00351	1.00351	1.00351	1.00351	1.00351	1.00351
	3	1.17256	1.00353	1.00352	1.00352	1.00351	1.00351	1.00351	1.00351	1.00351	1.00351
	3.01	1.17676	1.00353	1.00352	1.00352	1.00351	1.00351	1.00351	1.00351	1.00351	1.00351
	3.01	1.18099	1.00353	1.00352	1.00352	1.00351	1.00351	1.00351	1.00351	1.00351	1.00351
	3.02	1.1853	1.00353	1.00352	1.00352	1.00351	1.00351	1.00351	1.00351	1.00351	1.00351
	3.02	1.18968	1.00353	1.00352	1.00352	1.00351	1.00351	1.00351	1.00351	1.00351	1.00351
	3.03	1.19414	1.00353	1.00352	1.00352	1.00351	1.00351	1.00351	1.00351	1.00351	1.00351
	3.03	1.19862	1.00353	1.00352	1.00352	1.00351	1.00351	1.00351	1.00351	1.00351	1.00351
	3.04	1.20323	1.00353	1.00352	1.00352	1.00351	1.00351	1.00351	1.00351	1.00351	1.00351
	3.04	1.20786	1.00353	1.00352	1.00352	1.00351	1.00351	1.00351	1.00351	1.00351	1.00351
	3.05	1.21253	1.00353	1.00352	1.00352	1.00351	1.00351	1.00351	1.00351	1.00351	1.00351
	3.05	1.21731	1.00353	1.00352	1.00352	1.00351	1.00351	1.00351	1.00351	1.00351	1.00351
	3.06	1.22211	1.00353	1.00352	1.00352	1.00351	1.00351	1.00351	1.00351	1.00351	1.00351
	3.06	1.22695	1.00353	1.00352	1.00352	1.00351	1.00351	1.00351	1.00351	1.00351	1.00351
	3.07	1.23189	1.00353	1.00352	1.00352	1.00351	1.00351	1.00351	1.00351	1.00351	1.00351
	3.07	1.23681	1.00353	1.00352	1.00352	1.00351	1.00351	1.00351	1.00351	1.00351	1.00351
	3.08	1.24184	1.00352	1.00352	1.00352	1.00351	1.00351	1.00351	1.00351	1.00351	1.00351
	3.08	1.24689	1.00352	1.00352	1.00352	1.00351	1.00351	1.00351	1.00351	1.00351	1.00351
	3.09	1.25195	1.00352	1.00352	1.00352	1.00351	1.00351	1.00351	1.00351	1.00351	1.00351
	3.09	1.25707	1.00352	1.00352	1.00352	1.00351	1.00351	1.00351	1.00351	1.00351	1.00351
	3.09	1.26225	1.00352	1.00352	1.00352	1.00351	1.00351	1.00351	1.00351	1.00351	1.00351
	3.1	1.26744	1.00352	1.00352	1.00352	1.00351	1.00351	1.00351	1.00351	1.00351	1.00351
	3.1	1.27263	1.00352	1.00352	1.00352	1.00351	1.00351	1.00351	1.00351	1.00351	1.00351
	3.11	1.27787	1.00352	1.00352	1.00352	1.00351	1.00351	1.00351	1.00351	1.00351	1.00351
	3.11	1.28315	1.00352	1.00352	1.00352	1.00351	1.00351	1.00351	1.00351	1.00351	1.00351
	3.12	1.28842	1.00352	1.00352	1.00352	1.00351	1.00351	1.00351	1.00351	1.00351	1.00351
	3.12	1.29367	1.00352	1.00352	1.00352	1.00351	1.00351	1.00351	1.00351	1.00351	1.00351
	3.13	1.29897	1.00352	1.00352	1.00352	1.00351	1.00351	1.00351	1.00351	1.00351	1.00351
	3.13	1.30422	1.00352	1.00352	1.00352	1.00351	1.00351	1.00351	1.00351	1.00351	1.00351
	3.14	1.30955	1.00352	1.00352	1.00352	1.00351	1.00351	1.00351	1.00351	1.00351	1.00351
	3.14	1.3148	1.00352	1.00352	1.00352	1.00351	1.00351	1.00351	1.00351	1.00351	1.00351
	3.15	1.32005	1.00352	1.00352	1.00352	1.00351	1.00351	1.00351	1.00351	1.00351	1.00351
	3.16	1.32527	1.00352	1.00352	1.00352	1.00351	1.00351	1.00351	1.00351	1.00351	1.00351
	3.16	1.33048	1.00352	1.00352	1.00352	1.00351	1.00351	1.00351	1.00351	1.00351	1.00351
	3.17	1.33565	1.00352	1.00352	1.00352	1.00351	1.00351	1.00351	1.00351	1.00351	1.00351
	3.17	1.34078	1.00352	1.00352	1.00352	1.00351	1.00351	1.00351	1.00351	1.00351	1.00351
	3.18	1.34588	1.00352	1.00352	1.00352	1.00351	1.00351	1.00351	1.00351	1.00351	1.00351
	3.18	1.35093	1.00352	1.00352	1.00351	1.00351	1.00351	1.00351	1.00351	1.00351	1.00351
	3.19	1.3559	1.00352	1.00352	1.00351	1.00351	1.00351	1.00351	1.00351	1.00351	1.00351
	3.19	1.36083	1.00352	1.00352	1.00351	1.00351	1.00351	1.00351	1.00351	1.00351	1.00351
	3.2	1.36569	1.00352	1.00352	1.00351	1.00351	1.00351	1.00351	1.00351	1.00351	1.00351
	3.2	1.37046	1.00352	1.00352	1.00351	1.00351	1.00351	1.00351	1.00351	1.00351	1.00351
	3.21	1.37515	1.00352	1.00352	1.00351	1.00351	1.00351	1.00351	1.00351	1.00351	1.00351
	3.21	1.37977	1.00352	1.00352	1.00351	1.00351	1.00351	1.00351	1.00351	1.00351	1.00351
	3.22	1.38426	1.00352	1.00352	1.00351	1.00351	1.00351	1.00351	1.00351	1.00351	1.00351
	3.22	1.38871	1.00352	1.00352	1.00351	1.00351	1.00351	1.00351	1.00351	1.00351	1.00351
	3.23	1.39301	1.00352	1.00352	1.00351	1.00351	1.00351	1.00351	1.00351	1.00351	1.00351
	3.23	1.39718	1.00352	1.00352	1.00351	1.00351	1.00351	1.00351	1.00351	1.00351	1.00351
	3.24	1.40123	1.00352	1.00352	1.00351	1.00351	1.00351	1.00351	1.00351	1.00351	1.00351
	3.24	1.40517	1.00352	1.00352	1.00351	1.00351	1.00351	1.00351	1.00351	1.00351	1.00351
	3.25	1.40898	1.00352	1.00352	1.00351	1.00351	1.00351	1.00351	1.00351	1.00351	1.00351
	3.25	1.41263	1.00352	1.00352	1.00351	1.00351	1.00351	1.00351	1.00351	1.00351	1.00351
	3.26	1.41613	1.00352	1.00352	1.00351	1.00351	1.00351	1.00351	1.00351	1.00351	1.00351
	3.26	1.41946	1.00352	1.00352	1.00351	1.00351	1.00351	1.00351	1.00351	1.00351	1.00351
	3.27	1.42268	1.00352	1.00352	1.00351	1.00351	1.00351	1.00351	1.00351	1.00351	1.00351
	3.27	1.42565	1.00352	1.00352	1.00351	1.00351	1.00351	1.00351	1.00351	1.00351	1.00351
	3.27	1.42851	1.00352	1.00352	1.00351	1.00351	1.00351	1.00351	1.00351	1.00351	1.00351
	3.28	1.43116	1.00352	1.00352	1.00351	1.00351	1.00351	1.00351	1.00351	1.00351	1.00351
	3.28	1.43362	1.00352	1.00352	1.00351	1.00351	1.00351	1.00351	1.00351	1.00351	1.00351
	3.29	1.43587	1.00352	1.00352	1.00351	1.00351	1.00351	1.00351	1.00351	1.00351	1.00351
	3.29	1.43793	1.00352	1.00352	1.00351	1.00351	1.00351	1.00351	1.00351	1.00351	1.00351
	3.3	1.43978	1.00352	1.00352	1.00351	1.00351	1.00351	1.00351	1.00351	1.00351	1.00351
	3.3	1.44144	1.00352	1.00352	1.00351	1.00351	1.00351	1.00351	1.00351	1.00351	1.00351
	3.31	1.44285	1.00352	1.00352	1.00351	1.00351	1.00351	1.00351	1.00351	1.00351	1.00351
	3.31	1.44407	1.00352	1.00352	1.00351	1.00351	1.00351	1.00351	1.00351	1.00351	1.00351
	3.32	1.44501	1.00352	1.00352	1.00351	1.00351	1.00351	1.00351	1.00351	1.00351	1.00351
	3.32	1.44574	1.00352	1.00352	1.00351	1.00351	1.00351	1.00351	1.00351	1.00351	1.00351
	3.33	1.44624	1.00352	1.00352	1.00351	1.00351	1.00351	1.00351	1.00351	1.00351	1.00351
	3.34	1.4465	1.00352	1.00352	1.00351	1.00351	1.00351	1.00351	1.00351	1.00351	1.00351
	3.34	1.44651	1.00352	1.00352	1.00351	1.00351	1.00351	1.00351	1.00351	1.00351	1.00351
	3.35	1.44625	1.00352	1.00352	1.00351	1.00351	1.00351	1.00351	1.00351	1.00351	1.00351
	3.35	1.44571	1.00352	1.00352	1.00351	1.00351	1.00351	1.00351	1.00351	1.00351	1.00351
	3.36	1.445	1.00352	1.00352	1.00351	1.00351	1.00351	1.00351	1.00351	1.00351	1.00351
	3.36	1.44394	1.00352	1.00352	1.00351	1.00351	1.00351	1.00351	1.00351	1.00351	1.00351
	3.37	1.44268	1.00352	1.00352	1.00351	1.00351	1.00351	1.00351	1.00351	1.00351	1.00351
	3.37	1.4411	1.00352	1.00352	1.00351	1.00351	1.00351	1.00351	1.00351	1.00351	1.00351
	3.38	1.43928	1.00352	1.00352	1.00351	1.00351	1.00351	1.00351	1.00351	1.00351	1.00351
	3.38	1.43718	1.00352	1.00352	1.00351	1.00351	1.00351	1.00351	1.00351	1.00351	1.00351
	3.39	1.4348	1.00352	1.00352	1.00351	1.00351	1.00351	1.00351	1.00351	1.00351	1.00351
	3.39	1.43218	1.00352	1.00352	1.00351	1.00351	1.00351	1.00351	1.00351	1.00351	1.00351
	3.4	1.42923	1.00352	1.00352	1.00351	1.00351	1.00351	1.00351	1.00351	1.00351	1.00351
	3.4	1.42605	1.00352	1.00352	1.00351	1.00351	1.00351	1.00351	1.00351	1.00351	1.00351
	3.41	1.42255	1.00352	1.00352	1.00351	1.00351	1.00351	1.00351	1.00351	1.00351	1.00351
	3.41	1.41886	1.00352	1.00352	1.00351	1.00351	1.00351	1.00351	1.00351	1.00351	1.00351
	3.42	1.4148	1.00352	1.00352	1.00351	1.00351	1.00351	1.00351	1.00351	1.00351	1.00351
	3.42	1.41054	1.00352	1.00352	1.00351	1.00351	1.00351	1.00351	1.00351	1.00351	1.00351
	3.43	1.40596	1.00352	1.00352	1.00351	1.00351	1.00351	1.00351	1.00351	1.00351	1.00351
	3.43	1.4011	1.00352	1.00352	1.00351	1.00351	1.00351	1.00351	1.00351	1.00351	1.00351
	3.44	1.396	1.00352	1.00352	1.00351	1.00351	1.00351	1.00351	1.00351	1.00351	1.00351
	3.44	1.39062	1.00352	1.00352	1.00351	1.00351	1.00351	1.00351	1.00351	1.00351	1.00351
	3.44	1.38497	1.00352	1.00352	1.00351	1.00351	1.00351	1.00351	1.00351	1.00351	1.00351
	3.45	1.37907	1.00352	1.00352	1.00351	1.00351	1.00351	1.00351	1.00351	1.00351	1.00351
	3.45	1.37289	1.00352	1.00352	1.00351	1.00351	1.00351	1.00351	1.00351	1.00351	1.00351
	3.46	1.36647	1.00352	1.00352	1.00351	1.00351	1.00351	1.00351	1.00351	1.00351	1.00351
	3.46	1.35978	1.00352	1.00352	1.00351	1.00351	1.00351	1.00351	1.00351	1.00351	1.00351
	3.47	1.35284	1.00352	1.00352	1.00351	1.00351	1.00351	1.00351	1.00351	1.00351	1.00351
	3.47	1.34566	1.00352	1.00352	1.00351	1.00351	1.00351	1.00351	1.00351	1.00351	1.00351
	3.48	1.33825	1.00352	1.00352	1.00351	1.00351	1.00351	1.00351	1.00351	1.00351	1.00351
	3.48	1.33059	1.00352	1.00352	1.00351	1.00351	1.00351	1.00351	1.00351	1.00351	1.00351
	3.49	1.32266	1.00352	1.00352	1.00351	1.00351	1.00351	1.00351	1.00351	1.00351	1.00351
	3.49	1.31456	1.00352	1.00352	1.00351	1.00351	1.00351	1.00351	1.00351	1.00351	1.00351
	3.5	1.30619	1.00352	1.00352	1.00351	1.00351	1.00351	1.00351	1.00351	1.00351	1.00351
	3.5	1.29765	1.00352	1.00352	1.00351	1.00351	1.00351	1.00351	1.00351	1.00351	1.00351
	3.51	1.28884	1.00352	1.00352	1.00351	1.00351	1.00351	1.00351	1.00351	1.00351	1.00351
	3.52	1.27986	1.00352	1.00352	1.00351	1.00351	1.00351	1.00351	1.00351	1.00351	1.00351
	3.52	1.27073	1.00352	1.00352	1.00351	1.00351	1.00351	1.00351	1.00351	1.00351	1.00351
	3.53	1.26136	1.00352	1.00352	1.00351	1.00351	1.00351	1.00351	1.00351	1.00351	1.00351
	3.53	1.25174	1.00352	1.00352	1.00351	1.00351	1.00351	1.00351	1.00351	1.00351	1.00351
	3.54	1.24205	1.00352	1.00352	1.00351	1.00351	1.00351	1.00351	1.00351	1.00351	1.00351
	3.54	1.23212	1.00352	1.00352	1.00351	1.00351	1.00351	1.00351	1.00351	1.00351	1.00351
	3.55	1.22199	1.00352	1.00352	1.00351	1.00351	1.00351	1.00351	1.00351	1.00351	1.00351
	3.55	1.21177	1.00352	1.00352	1.00351	1.00351	1.00351	1.00351	1.00351	1.00351	1.00351
	3.56	1.20136	1.00352	1.00352	1.00351	1.00351	1.00351	1.00351	1.00351	1.00351	1.00351
	3.56	1.19083	1.00352	1.00352	1.00351	1.00351	1.00351	1.00351	1.00351	1.00351	1.00351
	3.57	1.18014	1.00352	1.00352	1.00351	1.00351	1.00351	1.00351	1.00351	1.00351	1.00351
	3.57	1.16927	1.00352	1.00352	1.00351	1.00351	1.00351	1.00351	1.00351	1.00351	1.00351
	3.58	1.1583	1.00352	1.00352	1.00351	1.00351	1.00351	1.00351	1.00351	1.00351	1.00351
	3.58	1.14725	1.00352	1.00352	1.00351	1.00351	1.00351	1.00351	1.00351	1.00351	1.00351
	3.59	1.13604	1.00352	1.00352	1.00351	1.00351	1.00351	1.00351	1.00351	1.00351	1.00351
	3.59	1.12475	1.00352	1.00352	1.00351	1.00351	1.00351	1.00351	1.00351	1.00351	1.00351
	3.6	1.11334	1.00352	1.00352	1.00351	1.00351	1.00351	1.00351	1.00351	1.00351	1.00351
	3.6	1.10186	1.00352	1.00352	1.00351	1.00351	1.00351	1.00351	1.00351	1.00351	1.00351
	3.61	1.0903	1.00352	1.00352	1.00351	1.00351	1.00351	1.00351	1.00351	1.00351	1.00351
	3.61	1.07863	1.00352	1.00352	1.00351	1.00351	1.00351	1.00351	1.00351	1.00351	1.00351
	3.62	1.06693	1.00352	1.00352	1.00351	1.00351	1.00351	1.00351	1.00351	1.00351	1.00351
	3.62	1.05511	1.00352	1.00352	1.00351	1.00351	1.00351	1.00351	1.00351	1.00351	1.00351
	3.62	1.04327	1.00352	1.00352	1.00351	1.00351	1.00351	1.00351	1.00351	1.00351	1.0035
	3.63	1.03138	1.00352	1.00352	1.00351	1.00351	1.00351	1.00351	1.00351	1.00351	1.0035
	3.63	1.01944	1.00352	1.00352	1.00351	1.00351	1.00351	1.00351	1.00351	1.00351	1.0035
	3.64	1.00742	1.00352	1.00352	1.00351	1.00351	1.00351	1.00351	1.00351	1.00351	1.0035
	3.64	0.99542	1.00352	1.00352	1.00351	1.00351	1.00351	1.00351	1.00351	1.00351	1.0035
	3.65	0.98338	1.00352	1.00352	1.00351	1.00351	1.00351	1.00351	1.00351	1.00351	1.0035
	3.65	0.97132	1.00352	1.00352	1.00351	1.00351	1.00351	1.00351	1.00351	1.00351	1.0035
	3.66	0.95924	1.00352	1.00352	1.00351	1.00351	1.00351	1.00351	1.00351	1.00351	1.0035
	3.66	0.94717	1.00352	1.00352	1.00351	1.00351	1.00351	1.00351	1.00351	1.00351	1.0035
	3.67	0.93507	1.00352	1.00352	1.00351	1.00351	1.00351	1.00351	1.00351	1.00351	1.0035
	3.67	0.92299	1.00352	1.00352	1.00351	1.00351	1.00351	1.00351	1.00351	1.00351	1.0035
	3.68	0.91092	1.00352	1.00352	1.00351	1.00351	1.00351	1.00351	1.00351	1.00351	1.0035
	3.69	0.89887	1.00352	1.00352	1.00351	1.00351	1.00351	1.00351	1.00351	1.00351	1.0035
	3.69	0.88683	1.00352	1.00351	1.00351	1.00351	1.00351	1.00351	1.00351	1.00351	1.0035
	3.7	0.87485	1.00352	1.00351	1.00351	1.00351	1.00351	1.00351	1.00351	1.00351	1.0035
	3.7	0.86284	1.00352	1.00351	1.00351	1.00351	1.00351	1.00351	1.00351	1.00351	1.0035
	3.71	0.85093	1.00352	1.00351	1.00351	1.00351	1.00351	1.00351	1.00351	1.00351	1.0035
	3.71	0.839	1.00352	1.00351	1.00351	1.00351	1.00351	1.00351	1.00351	1.00351	1.0035
	3.72	0.82717	1.00352	1.00351	1.00351	1.00351	1.00351	1.00351	1.00351	1.00351	1.0035
	3.72	0.81534	1.00352	1.00351	1.00351	1.00351	1.00351	1.00351	1.00351	1.00351	1.0035
	3.73	0.80358	1.00352	1.00351	1.00351	1.00351	1.00351	1.00351	1.00351	1.00351	1.0035
	3.73	0.79188	1.00352	1.00351	1.00351	1.00351	1.00351	1.00351	1.00351	1.00351	1.0035
	3.74	0.78027	1.00352	1.00351	1.00351	1.00351	1.00351	1.00351	1.00351	1.00351	1.0035
	3.74	0.76868	1.00352	1.00351	1.00351	1.00351	1.00351	1.00351	1.00351	1.00351	1.0035
	3.75	0.75718	1.00352	1.00351	1.00351	1.00351	1.00351	1.00351	1.00351	1.00351	1.0035
	3.75	0.74574	1.00352	1.00351	1.00351	1.00351	1.00351	1.00351	1.00351	1.00351	1.0035
	3.76	0.7344	1.00352	1.00351	1.00351	1.00351	1.00351	1.00351	1.00351	1.00351	1.0035
	3.76	0.72315	1.00352	1.00351	1.00351	1.00351	1.00351	1.00351	1.00351	1.00351	1.0035
	3.77	0.71196	1.00352	1.00351	1.00351	1.00351	1.00351	1.00351	1.00351	1.0035	1.0035
	3.77	0.70083	1.00352	1.00351	1.00351	1.00351	1.00351	1.00351	1.00351	1.0035	1.0035
	3.78	0.68982	1.00352	1.00351	1.00351	1.00351	1.00351	1.00351	1.00351	1.0035	1.0035
	3.78	0.67888	1.00352	1.00351	1.00351	1.00351	1.00351	1.00351	1.00351	1.0035	1.0035
	3.79	0.66807	1.00352	1.00351	1.00351	1.00351	1.00351	1.00351	1.00351	1.0035	1.0035
	3.79	0.65732	1.00352	1.00351	1.00351	1.00351	1.00351	1.00351	1.00351	1.0035	1.0035
	3.8	0.64666	1.00352	1.00351	1.00351	1.00351	1.00351	1.00351	1.00351	1.0035	1.0035
	3.8	0.63613	1.00352	1.00351	1.00351	1.00351	1.00351	1.00351	1.00351	1.0035	1.0035
	3.8	0.6257	1.00352	1.00351	1.00351	1.00351	1.00351	1.00351	1.00351	1.0035	1.0035
	3.81	0.61535	1.00352	1.00351	1.00351	1.00351	1.00351	1.00351	1.0035	1.0035	1.0035
	3.81	0.60511	1.00352	1.00351	1.00351	1.00351	1.00351	1.00351	1.0035	1.0035	1.0035
	3.82	0.595	1.00352	1.00351	1.00351	1.00351	1.00351	1.00351	1.0035	1.0035	1.0035
	3.82	0.58497	1.00352	1.00351	1.00351	1.00351	1.00351	1.00351	1.0035	1.0035	1.0035
	3.83	0.57504	1.00352	1.00351	1.00351	1.00351	1.00351	1.00351	1.0035	1.0035	1.0035
	3.83	0.56524	1.00352	1.00351	1.00351	1.00351	1.00351	1.00351	1.0035	1.0035	1.0035
	3.84	0.55555	1.00352	1.00351	1.00351	1.00351	1.00351	1.00351	1.0035	1.0035	1.0035
	3.84	0.54598	1.00352	1.00351	1.00351	1.00351	1.00351	1.00351	1.0035	1.0035	1.0035
	3.85	0.53651	1.00352	1.00351	1.00351	1.00351	1.00351	1.00351	1.0035	1.0035	1.0035
	3.85	0.52716	1.00352	1.00351	1.00351	1.00351	1.00351	1.00351	1.0035	1.0035	1.0035
	3.86	0.51792	1.00352	1.00351	1.00351	1.00351	1.00351	1.00351	1.0035	1.0035	1.0035
	3.87	0.50879	1.00352	1.00351	1.00351	1.00351	1.00351	1.00351	1.0035	1.0035	1.0035
	3.87	0.49979	1.00352	1.00351	1.00351	1.00351	1.00351	1.00351	1.0035	1.0035	1.0035
	3.88	0.4909	1.00352	1.00351	1.00351	1.00351	1.00351	1.0035	1.0035	1.0035	1.0035
	3.88	0.48212	1.00352	1.00351	1.00351	1.00351	1.00351	1.0035	1.0035	1.0035	1.0035
	3.89	0.47346	1.00352	1.00351	1.00351	1.00351	1.00351	1.0035	1.0035	1.0035	1.0035
	3.89	0.46492	1.00352	1.00351	1.00351	1.00351	1.00351	1.0035	1.0035	1.0035	1.0035
	3.9	0.45649	1.00352	1.00351	1.00351	1.00351	1.00351	1.0035	1.0035	1.0035	1.0035
	3.9	0.44818	1.00352	1.00351	1.00351	1.00351	1.00351	1.0035	1.0035	1.0035	1.0035
	3.91	0.43999	1.00352	1.00351	1.00351	1.00351	1.00351	1.0035	1.0035	1.0035	1.0035
	3.91	0.4319	1.00352	1.00351	1.00351	1.00351	1.00351	1.0035	1.0035	1.0035	1.0035
	3.92	0.42395	1.00352	1.00351	1.00351	1.00351	1.00351	1.0035	1.0035	1.0035	1.0035
	3.92	0.41609	1.00352	1.00351	1.00351	1.00351	1.00351	1.0035	1.0035	1.0035	1.0035
	3.93	0.40836	1.00352	1.00351	1.00351	1.00351	1.00351	1.0035	1.0035	1.0035	1.0035
	3.93	0.40074	1.00352	1.00351	1.00351	1.00351	1.00351	1.0035	1.0035	1.0035	1.0035
	3.94	0.39323	1.00352	1.00351	1.00351	1.00351	1.00351	1.0035	1.0035	1.0035	1.0035
	3.94	0.38584	1.00352	1.00351	1.00351	1.00351	1.00351	1.0035	1.0035	1.0035	1.0035
	3.95	0.37857	1.00352	1.00351	1.00351	1.00351	1.00351	1.0035	1.0035	1.0035	1.0035
	3.95	0.3714	1.00352	1.00351	1.00351	1.00351	1.00351	1.0035	1.0035	1.0035	1.0035
	3.96	0.36434	1.00352	1.00351	1.00351	1.00351	1.00351	1.0035	1.0035	1.0035	1.0035
	3.96	0.3574	1.00352	1.00351	1.00351	1.00351	1.00351	1.0035	1.0035	1.0035	1.0035
	3.97	0.35056	1.00352	1.00351	1.00351	1.00351	1.00351	1.0035	1.0035	1.0035	1.0035
	3.97	0.34384	1.00352	1.00351	1.00351	1.00351	1.00351	1.0035	1.0035	1.0035	1.0035
	3.97	0.33722	1.00352	1.00351	1.00351	1.00351	1.00351	1.0035	1.0035	1.0035	1.0035
	3.98	0.33071	1.00352	1.00351	1.00351	1.00351	1.00351	1.0035	1.0035	1.0035	1.0035
	3.98	0.32431	1.00352	1.00351	1.00351	1.00351	1.00351	1.0035	1.0035	1.0035	1.0035
	3.99	0.31801	1.00352	1.00351	1.00351	1.00351	1.00351	1.0035	1.0035	1.0035	1.0035
	3.99	0.31182	1.00352	1.00351	1.00351	1.00351	1.00351	1.0035	1.0035	1.0035	1.0035
	4	0.30572	1.00352	1.00351	1.00351	1.00351	1.00351	1.0035	1.0035	1.0035	1.0035
	4	0.29974	1.00352	1.00351	1.00351	1.00351	1.00351	1.0035	1.0035	1.0035	1.0035
	4.01	0.29385	1.00352	1.00351	1.00351	1.00351	1.00351	1.0035	1.0035	1.0035	1.0035
	4.01	0.28807	1.00352	1.00351	1.00351	1.00351	1.00351	1.0035	1.0035	1.0035	1.0035
	4.02	0.28238	1.00352	1.00351	1.00351	1.00351	1.00351	1.0035	1.0035	1.0035	1.0035
	4.02	0.27679	1.00352	1.00351	1.00351	1.00351	1.00351	1.0035	1.0035	1.0035	1.0035
	4.03	0.2713	1.00352	1.00351	1.00351	1.00351	1.00351	1.0035	1.0035	1.0035	1.0035
	4.03	0.26591	1.00352	1.00351	1.00351	1.00351	1.00351	1.0035	1.0035	1.0035	1.0035
	4.04	0.26061	1.00352	1.00351	1.00351	1.00351	1.00351	1.0035	1.0035	1.0035	1.0035
	4.05	0.2554	1.00352	1.00351	1.00351	1.00351	1.00351	1.0035	1.0035	1.0035	1.0035
	4.05	0.25028	1.00352	1.00351	1.00351	1.00351	1.00351	1.0035	1.0035	1.0035	1.0035
	4.06	0.24526	1.00352	1.00351	1.00351	1.00351	1.00351	1.0035	1.0035	1.0035	1.0035
	4.06	0.24033	1.00352	1.00351	1.00351	1.00351	1.00351	1.0035	1.0035	1.0035	1.0035
	4.07	0.23549	1.00352	1.00351	1.00351	1.00351	1.0035	1.0035	1.0035	1.0035	1.0035
	4.07	0.23073	1.00352	1.00351	1.00351	1.00351	1.0035	1.0035	1.0035	1.0035	1.0035
	4.08	0.22606	1.00352	1.00351	1.00351	1.00351	1.0035	1.0035	1.0035	1.0035	1.0035
	4.08	0.22148	1.00352	1.00351	1.00351	1.00351	1.0035	1.0035	1.0035	1.0035	1.0035
	4.09	0.21698	1.00352	1.00351	1.00351	1.00351	1.0035	1.0035	1.0035	1.0035	1.0035
	4.09	0.21257	1.00352	1.00351	1.00351	1.00351	1.0035	1.0035	1.0035	1.0035	1.0035
	4.1	0.20823	1.00352	1.00351	1.00351	1.00351	1.0035	1.0035	1.0035	1.0035	1.0035
	4.1	0.20398	1.00352	1.00351	1.00351	1.00351	1.0035	1.0035	1.0035	1.0035	1.0035
	4.11	0.1998	1.00352	1.00351	1.00351	1.00351	1.0035	1.0035	1.0035	1.0035	1.0035
	4.11	0.19571	1.00352	1.00351	1.00351	1.00351	1.0035	1.0035	1.0035	1.0035	1.0035
	4.12	0.19169	1.00352	1.00351	1.00351	1.00351	1.0035	1.0035	1.0035	1.0035	1.0035
	4.12	0.18775	1.00352	1.00351	1.00351	1.00351	1.0035	1.0035	1.0035	1.0035	1.0035
	4.13	0.18388	1.00352	1.00351	1.00351	1.00351	1.0035	1.0035	1.0035	1.0035	1.0035
	4.13	0.18008	1.00352	1.00351	1.00351	1.00351	1.0035	1.0035	1.0035	1.0035	1.0035
	4.14	0.17637	1.00352	1.00351	1.00351	1.00351	1.0035	1.0035	1.0035	1.0035	1.0035
	4.14	0.17272	1.00352	1.00351	1.00351	1.00351	1.0035	1.0035	1.0035	1.0035	1.0035
	4.15	0.16914	1.00352	1.00351	1.00351	1.00351	1.0035	1.0035	1.0035	1.0035	1.0035
	4.15	0.16563	1.00352	1.00351	1.00351	1.00351	1.0035	1.0035	1.0035	1.0035	1.0035
	4.15	0.16218	1.00352	1.00351	1.00351	1.00351	1.0035	1.0035	1.0035	1.0035	1.0035
	4.16	0.15881	1.00352	1.00351	1.00351	1.00351	1.0035	1.0035	1.0035	1.0035	1.0035
	4.16	0.1555	1.00352	1.00351	1.00351	1.00351	1.0035	1.0035	1.0035	1.0035	1.0035
	4.17	0.15225	1.00352	1.00351	1.00351	1.00351	1.0035	1.0035	1.0035	1.0035	1.0035
	4.17	0.14907	1.00352	1.00351	1.00351	1.00351	1.0035	1.0035	1.0035	1.0035	1.0035
	4.18	0.14595	1.00352	1.00351	1.00351	1.00351	1.0035	1.0035	1.0035	1.0035	1.0035
	4.18	0.1429	1.00352	1.00351	1.00351	1.00351	1.0035	1.0035	1.0035	1.0035	1.0035
	4.19	0.1399	1.00352	1.00351	1.00351	1.00351	1.0035	1.0035	1.0035	1.0035	1.0035
	4.19	0.13696	1.00352	1.00351	1.00351	1.00351	1.0035	1.0035	1.0035	1.0035	1.0035
	4.2	0.13408	1.00352	1.00351	1.00351	1.00351	1.0035	1.0035	1.0035	1.0035	1.0035
	4.2	0.13126	1.00352	1.00351	1.00351	1.00351	1.0035	1.0035	1.0035	1.0035	1.0035
	4.21	0.1285	1.00352	1.00351	1.00351	1.00351	1.0035	1.0035	1.0035	1.0035	1.0035
	4.22	0.12579	1.00352	1.00351	1.00351	1.00351	1.0035	1.0035	1.0035	1.0035	1.0035
	4.22	0.12313	1.00352	1.00351	1.00351	1.00351	1.0035	1.0035	1.0035	1.0035	1.0035
	4.23	0.12053	1.00352	1.00351	1.00351	1.00351	1.0035	1.0035	1.0035	1.0035	1.0035
	4.23	0.11798	1.00352	1.00351	1.00351	1.00351	1.0035	1.0035	1.0035	1.0035	1.0035
	4.24	0.11548	1.00352	1.00351	1.00351	1.00351	1.0035	1.0035	1.0035	1.0035	1.0035
	4.24	0.11304	1.00352	1.00351	1.00351	1.00351	1.0035	1.0035	1.0035	1.0035	1.0035
	4.25	0.11064	1.00352	1.00351	1.00351	1.00351	1.0035	1.0035	1.0035	1.0035	1.0035
	4.25	0.10829	1.00352	1.00351	1.00351	1.00351	1.0035	1.0035	1.0035	1.0035	1.0035
	4.26	0.10599	1.00352	1.00351	1.00351	1.00351	1.0035	1.0035	1.0035	1.0035	1.0035
	4.26	0.10373	1.00352	1.00351	1.00351	1.00351	1.0035	1.0035	1.0035	1.0035	1.0035
	4.27	0.10152	1.00352	1.00351	1.00351	1.00351	1.0035	1.0035	1.0035	1.0035	1.0035
	4.27	0.09936	1.00352	1.00351	1.00351	1.00351	1.0035	1.0035	1.0035	1.0035	1.0035
	4.28	0.09724	1.00352	1.00351	1.00351	1.00351	1.0035	1.0035	1.0035	1.0035	1.0035
	4.28	0.09517	1.00352	1.00351	1.00351	1.00351	1.0035	1.0035	1.0035	1.0035	1.0035
	4.29	0.09313	1.00352	1.00351	1.00351	1.00351	1.0035	1.0035	1.0035	1.0035	1.0035
	4.29	0.09114	1.00352	1.00351	1.00351	1.00351	1.0035	1.0035	1.0035	1.0035	1.0035
	4.3	0.08919	1.00352	1.00351	1.00351	1.00351	1.0035	1.0035	1.0035	1.0035	1.0035
	4.3	0.08728	1.00352	1.00351	1.00351	1.00351	1.0035	1.0035	1.0035	1.0035	1.0035
	4.31	0.08541	1.00352	1.00351	1.00351	1.00351	1.0035	1.0035	1.0035	1.0035	1.0035
	4.31	0.08358	1.00352	1.00351	1.00351	1.0035	1.0035	1.0035	1.0035	1.0035	1.0035
	4.32	0.08179	1.00352	1.00351	1.00351	1.0035	1.0035	1.0035	1.0035	1.0035	1.0035
	4.32	0.08003	1.00352	1.00351	1.00351	1.0035	1.0035	1.0035	1.0035	1.0035	1.0035
	4.33	0.07831	1.00352	1.00351	1.00351	1.0035	1.0035	1.0035	1.0035	1.0035	1.0035
	4.33	0.07663	1.00352	1.00351	1.00351	1.0035	1.0035	1.0035	1.0035	1.0035	1.0035
	4.33	0.07498	1.00352	1.00351	1.00351	1.0035	1.0035	1.0035	1.0035	1.0035	1.0035
	4.34	0.07337	1.00352	1.00351	1.00351	1.0035	1.0035	1.0035	1.0035	1.0035	1.0035
	4.34	0.07179	1.00352	1.00351	1.00351	1.0035	1.0035	1.0035	1.0035	1.0035	1.0035
	4.35	0.07024	1.00352	1.00351	1.00351	1.0035	1.0035	1.0035	1.0035	1.0035	1.0035
	4.35	0.06872	1.00352	1.00351	1.00351	1.0035	1.0035	1.0035	1.0035	1.0035	1.0035
	4.36	0.06724	1.00352	1.00351	1.00351	1.0035	1.0035	1.0035	1.0035	1.0035	1.0035
	4.36	0.06579	1.00352	1.00351	1.00351	1.0035	1.0035	1.0035	1.0035	1.0035	1.0035
	4.37	0.06437	1.00352	1.00351	1.00351	1.0035	1.0035	1.0035	1.0035	1.0035	1.0035
	4.37	0.06298	1.00352	1.00351	1.00351	1.0035	1.0035	1.0035	1.0035	1.0035	1.0035
	4.38	0.06162	1.00352	1.00351	1.00351	1.0035	1.0035	1.0035	1.0035	1.0035	1.0035
	4.38	0.06029	1.00352	1.00351	1.00351	1.0035	1.0035	1.0035	1.0035	1.0035	1.0035
	4.39	0.05898	1.00352	1.00351	1.00351	1.0035	1.0035	1.0035	1.0035	1.0035	1.0035
	4.4	0.05771	1.00352	1.00351	1.00351	1.0035	1.0035	1.0035	1.0035	1.0035	1.0035
	4.4	0.05645	1.00352	1.00351	1.00351	1.0035	1.0035	1.0035	1.0035	1.0035	1.0035
	4.41	0.05523	1.00352	1.00351	1.00351	1.0035	1.0035	1.0035	1.0035	1.0035	1.0035
	4.41	0.05403	1.00352	1.00351	1.00351	1.0035	1.0035	1.0035	1.0035	1.0035	1.0035
	4.42	0.05286	1.00352	1.00351	1.00351	1.0035	1.0035	1.0035	1.0035	1.0035	1.0035
	4.42	0.05171	1.00352	1.00351	1.00351	1.0035	1.0035	1.0035	1.0035	1.0035	1.0035
	4.43	0.05059	1.00352	1.00351	1.00351	1.0035	1.0035	1.0035	1.0035	1.0035	1.0035
	4.43	0.04949	1.00352	1.00351	1.00351	1.0035	1.0035	1.0035	1.0035	1.0035	1.0035
	4.44	0.04842	1.00352	1.00351	1.00351	1.0035	1.0035	1.0035	1.0035	1.0035	1.0035
	4.44	0.04737	1.00352	1.00351	1.00351	1.0035	1.0035	1.0035	1.0035	1.0035	1.0035
	4.45	0.04634	1.00352	1.00351	1.00351	1.0035	1.0035	1.0035	1.0035	1.0035	1.0035
	4.45	0.04533	1.00352	1.00351	1.00351	1.0035	1.0035	1.0035	1.0035	1.0035	1.0035
	4.46	0.04434	1.00352	1.00351	1.00351	1.0035	1.0035	1.0035	1.0035	1.0035	1.0035
	4.46	0.04338	1.00352	1.00351	1.00351	1.0035	1.0035	1.0035	1.0035	1.0035	1.0035
	4.47	0.04243	1.00352	1.00351	1.00351	1.0035	1.0035	1.0035	1.0035	1.0035	1.0035
	4.47	0.04151	1.00352	1.00351	1.00351	1.0035	1.0035	1.0035	1.0035	1.0035	1.0035
	4.48	0.0406	1.00352	1.00351	1.00351	1.0035	1.0035	1.0035	1.0035	1.0035	1.0035
	4.48	0.03972	1.00352	1.00351	1.00351	1.0035	1.0035	1.0035	1.0035	1.0035	1.0035
	4.49	0.03885	1.00353	1.00351	1.00351	1.0035	1.0035	1.0035	1.0035	1.0035	1.0035
	4.49	0.038	1.00353	1.00351	1.00351	1.0035	1.0035	1.0035	1.0035	1.0035	1.0035
	4.5	0.03718	1.00353	1.00351	1.00351	1.0035	1.0035	1.0035	1.0035	1.0035	1.0035
	4.5	0.03636	1.00353	1.00351	1.00351	1.0035	1.0035	1.0035	1.0035	1.0035	1.0035
	4.5	0.03557	1.00353	1.00351	1.00351	1.0035	1.0035	1.0035	1.0035	1.0035	1.0035
	4.51	0.03479	1.00353	1.00351	1.00351	1.0035	1.0035	1.0035	1.0035	1.0035	1.0035
	4.51	0.03403	1.00353	1.00351	1.00351	1.0035	1.0035	1.0035	1.0035	1.0035	1.0035
	4.52	0.03329	1.00353	1.00351	1.00351	1.0035	1.0035	1.0035	1.0035	1.0035	1.0035
	4.52	0.03256	1.00353	1.00351	1.00351	1.0035	1.0035	1.0035	1.0035	1.0035	1.0035
	4.53	0.03185	1.00353	1.00351	1.00351	1.0035	1.0035	1.0035	1.0035	1.0035	1.0035
	4.53	0.03115	1.00353	1.00351	1.00351	1.0035	1.0035	1.0035	1.0035	1.0035	1.0035
	4.54	0.03047	1.00353	1.00351	1.00351	1.0035	1.0035	1.0035	1.0035	1.0035	1.0035
	4.54	0.02981	1.00353	1.00351	1.00351	1.0035	1.0035	1.0035	1.0035	1.0035	1.0035
	4.55	0.02915	1.00353	1.00351	1.00351	1.0035	1.0035	1.0035	1.0035	1.0035	1.0035
	4.55	0.02852	1.00353	1.00351	1.00351	1.0035	1.0035	1.0035	1.0035	1.0035	1.0035
	4.56	0.02789	1.00354	1.00351	1.00351	1.0035	1.0035	1.0035	1.0035	1.0035	1.0035
	4.57	0.02728	1.00354	1.00351	1.00351	1.0035	1.0035	1.0035	1.0035	1.0035	1.0035
	4.57	0.02668	1.00354	1.00351	1.00351	1.0035	1.0035	1.0035	1.0035	1.0035	1.0035
	4.58	0.0261	1.00354	1.00351	1.00351	1.0035	1.0035	1.0035	1.0035	1.0035	1.0035
	4.58	0.02553	1.00354	1.00351	1.0035	1.0035	1.0035	1.0035	1.0035	1.0035	1.0035
	4.59	0.02497	1.00354	1.00351	1.0035	1.0035	1.0035	1.0035	1.0035	1.0035	1.0035
	4.59	0.02442	1.00354	1.00351	1.0035	1.0035	1.0035	1.0035	1.0035	1.0035	1.0035
	4.6	0.02389	1.00354	1.00351	1.0035	1.0035	1.0035	1.0035	1.0035	1.0035	1.0035
	4.6	0.02336	1.00354	1.00351	1.0035	1.0035	1.0035	1.0035	1.0035	1.0035	1.0035
	4.61	0.02285	1.00355	1.00351	1.0035	1.0035	1.0035	1.0035	1.0035	1.0035	1.0035
	4.61	0.02235	1.00355	1.00351	1.0035	1.0035	1.0035	1.0035	1.0035	1.0035	1.0035
	4.62	0.02186	1.00355	1.00351	1.0035	1.0035	1.0035	1.0035	1.0035	1.0035	1.0035
	4.62	0.02138	1.00355	1.00351	1.0035	1.0035	1.0035	1.0035	1.0035	1.0035	1.0035
	4.63	0.02091	1.00355	1.00351	1.0035	1.0035	1.0035	1.0035	1.0035	1.0035	1.0035
	4.63	0.02045	1.00355	1.00351	1.0035	1.0035	1.0035	1.0035	1.0035	1.0035	1.0035
	4.64	0.02	1.00356	1.00351	1.0035	1.0035	1.0035	1.0035	1.0035	1.0035	1.0035
	4.64	0.01956	1.00356	1.00351	1.0035	1.0035	1.0035	1.0035	1.0035	1.0035	1.0035
	4.65	0.01913	1.00356	1.00351	1.0035	1.0035	1.0035	1.0035	1.0035	1.0035	1.0035
	4.65	0.01871	1.00356	1.00351	1.0035	1.0035	1.0035	1.0035	1.0035	1.0035	1.0035
	4.66	0.0183	1.00356	1.00351	1.0035	1.0035	1.0035	1.0035	1.0035	1.0035	1.0035
	4.66	0.0179	1.00357	1.00351	1.0035	1.0035	1.0035	1.0035	1.0035	1.0035	1.0035
	4.67	0.01751	1.00357	1.00351	1.0035	1.0035	1.0035	1.0035	1.0035	1.0035	1.0035
	4.67	0.01712	1.00357	1.00351	1.0035	1.0035	1.0035	1.0035	1.0035	1.0035	1.0035
	4.68	0.01674	1.00358	1.00351	1.0035	1.0035	1.0035	1.0035	1.0035	1.0035	1.0035
	4.68	0.01638	1.00358	1.00351	1.0035	1.0035	1.0035	1.0035	1.0035	1.0035	1.0035
	4.68	0.01602	1.00358	1.00351	1.0035	1.0035	1.0035	1.0035	1.0035	1.0035	1.0035
	4.69	0.01566	1.00359	1.00351	1.0035	1.0035	1.0035	1.0035	1.0035	1.0035	1.0035
	4.69	0.01532	1.00359	1.00351	1.0035	1.0035	1.0035	1.0035	1.0035	1.0035	1.0035
	4.7	0.01498	1.00359	1.00351	1.0035	1.0035	1.0035	1.0035	1.0035	1.0035	1.0035
	4.7	0.01465	1.00356	1.00351	1.0035	1.0035	1.0035	1.0035	1.0035	1.0035	1.0035
	4.71	0.01433	1.00356	1.00351	1.0035	1.0035	1.0035	1.0035	1.0035	1.0035	1.0035
	4.71	0.01401	1.00356	1.00351	1.0035	1.0035	1.0035	1.0035	1.0035	1.0035	1.0035
	4.72	0.01371	1.00357	1.00351	1.0035	1.0035	1.0035	1.0035	1.0035	1.0035	1.0035
	4.72	0.0134	1.00357	1.00351	1.0035	1.0035	1.0035	1.0035	1.0035	1.0035	1.0035
	4.73	0.01311	1.00358	1.00351	1.0035	1.0035	1.0035	1.0035	1.0035	1.0035	1.0035
	4.73	0.01282	1.00358	1.00351	1.0035	1.0035	1.0035	1.0035	1.0035	1.0035	1.0035
	4.74	0.01254	1.00359	1.00351	1.0035	1.0035	1.0035	1.0035	1.0035	1.0035	1.0035
	4.75	0.01226	1.00359	1.00351	1.0035	1.0035	1.0035	1.0035	1.0035	1.0035	1.0035
	4.75	0.01199	1.0036	1.00351	1.0035	1.0035	1.0035	1.0035	1.0035	1.0035	1.0035
	4.76	0.01173	1.00361	1.00351	1.0035	1.0035	1.0035	1.0035	1.0035	1.0035	1.0035
	4.76	0.01147	1.00361	1.00351	1.0035	1.0035	1.0035	1.0035	1.0035	1.0035	1.0035
	4.77	0.01122	1.00362	1.00351	1.0035	1.0035	1.0035	1.0035	1.0035	1.0035	1.0035
	4.77	0.01097	1.00363	1.00351	1.0035	1.0035	1.0035	1.0035	1.0035	1.0035	1.0035
	4.78	0.01073	1.00364	1.00351	1.0035	1.0035	1.0035	1.0035	1.0035	1.0035	1.0035
	4.78	0.01049	1.00364	1.00351	1.0035	1.0035	1.0035	1.0035	1.0035	1.0035	1.0035
	4.79	0.01026	1.00365	1.00351	1.0035	1.0035	1.0035	1.0035	1.0035	1.0035	1.0035
	4.79	0.01004	1.00366	1.00351	1.0035	1.0035	1.0035	1.0035	1.0035	1.0035	1.0035
	4.8	0.00981	1.00367	1.00351	1.0035	1.0035	1.0035	1.0035	1.0035	1.0035	1.0035
	4.8	0.0096	1.00368	1.00351	1.0035	1.0035	1.0035	1.0035	1.0035	1.0035	1.0035
	4.81	0.00939	1.00369	1.00351	1.0035	1.0035	1.0035	1.0035	1.0035	1.0035	1.0035
	4.81	0.00918	1.0037	1.00351	1.0035	1.0035	1.0035	1.0035	1.0035	1.0035	1.0035
	4.82	0.00898	1.00367	1.00351	1.0035	1.0035	1.0035	1.0035	1.0035	1.0035	1.0035
	4.82	0.00878	1.00368	1.00351	1.0035	1.0035	1.0035	1.0035	1.0035	1.0035	1.0035
	4.83	0.00859	1.0037	1.00351	1.0035	1.0035	1.0035	1.0035	1.0035	1.0035	1.0035
	4.83	0.0084	1.00371	1.00351	1.0035	1.0035	1.0035	1.0035	1.0035	1.0035	1.0035
	4.84	0.00821	1.00372	1.00351	1.0035	1.0035	1.0035	1.0035	1.0035	1.0035	1.0035
	4.84	0.00803	1.00374	1.00351	1.0035	1.0035	1.0035	1.0035	1.0035	1.0035	1.0035
	4.85	0.00785	1.00375	1.00351	1.0035	1.0035	1.0035	1.0035	1.0035	1.0035	1.0035
	4.85	0.00768	1.00377	1.00351	1.0035	1.0035	1.0035	1.0035	1.0035	1.0035	1.0035
	4.86	0.00751	1.00379	1.00351	1.0035	1.0035	1.0035	1.0035	1.0035	1.0035	1.0035
	4.86	0.00734	1.0038	1.00351	1.0035	1.0035	1.0035	1.0035	1.0035	1.0035	1.0035
	4.86	0.00718	1.00382	1.00351	1.0035	1.0035	1.0035	1.0035	1.0035	1.0035	1.0035
	4.87	0.00702	1.0038	1.00351	1.0035	1.0035	1.0035	1.0035	1.0035	1.0035	1.0035
	4.87	0.00687	1.00382	1.00351	1.0035	1.0035	1.0035	1.0035	1.0035	1.0035	1.0035
	4.88	0.00672	1.00384	1.00351	1.0035	1.0035	1.0035	1.0035	1.0035	1.0035	1.0035
	4.88	0.00657	1.00386	1.00351	1.0035	1.0035	1.0035	1.0035	1.0035	1.0035	1.0035
	4.89	0.00642	1.00389	1.00351	1.0035	1.0035	1.0035	1.0035	1.0035	1.0035	1.0035
	4.89	0.00628	1.00391	1.00351	1.0035	1.0035	1.0035	1.0035	1.0035	1.0035	1.0035
	4.9	0.00614	1.0039	1.00351	1.0035	1.0035	1.0035	1.0035	1.0035	1.0035	1.0035
	4.9	0.00601	1.00392	1.00351	1.0035	1.0035	1.0035	1.0035	1.0035	1.0035	1.0035
	4.91	0.00588	1.00395	1.00351	1.0035	1.0035	1.0035	1.0035	1.0035	1.0035	1.0035
	4.91	0.00575	1.00398	1.00351	1.0035	1.0035	1.0035	1.0035	1.0035	1.0035	1.0035
	4.92	0.00562	1.00401	1.00351	1.0035	1.0035	1.0035	1.0035	1.0035	1.0035	1.0035
	4.93	0.0055	1.00404	1.00351	1.0035	1.0035	1.0035	1.0035	1.0035	1.0035	1.00349
	4.93	0.00537	1.00404	1.00351	1.0035	1.0035	1.0035	1.0035	1.0035	1.0035	1.00349
	4.94	0.00526	1.00407	1.00351	1.0035	1.0035	1.0035	1.0035	1.0035	1.0035	1.00349
	4.94	0.00514	1.00411	1.00351	1.0035	1.0035	1.0035	1.0035	1.0035	1.0035	1.00349
	4.95	0.00503	1.00415	1.00351	1.0035	1.0035	1.0035	1.0035	1.0035	1.0035	1.00349
	4.95	0.00492	1.00415	1.00351	1.0035	1.0035	1.0035	1.0035	1.0035	1.0035	1.00349
	4.96	0.00481	1.00419	1.00351	1.0035	1.0035	1.0035	1.0035	1.0035	1.0035	1.00349
	4.96	0.0047	1.00424	1.00351	1.0035	1.0035	1.0035	1.0035	1.0035	1.0035	1.00349
	4.97	0.0046	1.00425	1.00351	1.0035	1.0035	1.0035	1.0035	1.0035	1.0035	1.00349
	4.97	0.0045	1.0043	1.00351	1.0035	1.0035	1.0035	1.0035	1.0035	1.0035	1.00349
	4.98	0.0044	1.00435	1.00351	1.0035	1.0035	1.0035	1.0035	1.0035	1.0035	1.00349
	4.98	0.0043	1.00436	1.00351	1.0035	1.0035	1.0035	1.0035	1.0035	1.0035	1.00349
	4.99	0.0042	1.00442	1.00351	1.0035	1.0035	1.0035	1.0035	1.0035	1.0035	1.00349
	4.99	0.00411	1.00448	1.00351	1.0035	1.0035	1.0035	1.0035	1.0035	1.0035	1.00349
	5	0.00402	1.0045	1.00351	1.0035	1.0035	1.0035	1.0035	1.0035	1.0035	1.00349
	5	0.00393	1.00457	1.00351	1.0035	1.0035	1.0035	1.0035	1.0035	1.0035	1.00349
	5.01	0.00384	1.0046	1.00351	1.0035	1.0035	1.0035	1.0035	1.0035	1.0035	1.00349
	5.01	0.00376	1.00467	1.00351	1.0035	1.0035	1.0035	1.0035	1.0035	1.0035	1.00349
	5.02	0.00368	1.0047	1.00351	1.0035	1.0035	1.0035	1.0035	1.0035	1.0035	1.00349
	5.02	0.0036	1.00478	1.00351	1.0035	1.0035	1.0035	1.0035	1.0035	1.0035	1.00349
	5.03	0.00352	1.00483	1.00351	1.0035	1.0035	1.0035	1.0035	1.0035	1.0035	1.00349
	5.03	0.00344	1.00491	1.00351	1.0035	1.0035	1.0035	1.0035	1.0035	1.0035	1.00349
	5.04	0.00336	1.00497	1.00351	1.0035	1.0035	1.0035	1.0035	1.0035	1.0035	1.00349
	5.04	0.00329	1.00502	1.00351	1.0035	1.0035	1.0035	1.0035	1.0035	1.0035	1.00349
	5.04	0.00322	1.00512	1.00351	1.0035	1.0035	1.0035	1.0035	1.0035	1.0035	1.00349
	5.05	0.00314	1.00519	1.00351	1.0035	1.0035	1.0035	1.0035	1.0035	1.0035	1.00349
	5.05	0.00308	1.00526	1.00351	1.0035	1.0035	1.0035	1.0035	1.0035	1.0035	1.00349
	5.06	0.00301	1.00537	1.00351	1.0035	1.0035	1.0035	1.0035	1.0035	1.0035	1.00349
	5.06	0.00294	1.00545	1.00351	1.0035	1.0035	1.0035	1.0035	1.0035	1.0035	1.00349
	5.07	0.00288	1.00554	1.00351	1.0035	1.0035	1.0035	1.0035	1.0035	1.0035	1.00349
	5.07	0.00281	1.00563	1.00351	1.0035	1.0035	1.0035	1.0035	1.0035	1.0035	1.00349
	5.08	0.00275	1.00573	1.00351	1.0035	1.0035	1.0035	1.0035	1.0035	1.00349	1.00349
	5.08	0.00269	1.00583	1.00351	1.0035	1.0035	1.0035	1.0035	1.0035	1.00349	1.00349
	5.09	0.00263	1.00594	1.00351	1.0035	1.0035	1.0035	1.0035	1.0035	1.00349	1.00349
	5.1	0.00257	1.00606	1.00351	1.0035	1.0035	1.0035	1.0035	1.0035	1.00349	1.00349
	5.1	0.00252	1.00619	1.00351	1.0035	1.0035	1.0035	1.0035	1.0035	1.00349	1.00349
	5.11	0.00246	1.00632	1.00351	1.0035	1.0035	1.0035	1.0035	1.0035	1.00349	1.00349
	5.11	0.00241	1.00646	1.00351	1.0035	1.0035	1.0035	1.0035	1.0035	1.00349	1.00349
	5.12	0.00235	1.00657	1.00351	1.0035	1.0035	1.0035	1.0035	1.0035	1.00349	1.00349
	5.12	0.0023	1.00673	1.00351	1.0035	1.0035	1.0035	1.0035	1.0035	1.00349	1.00349
	5.13	0.00225	1.0069	1.00351	1.0035	1.0035	1.0035	1.0035	1.0035	1.00349	1.00349
	5.13	0.0022	1.00704	1.00351	1.0035	1.0035	1.0035	1.0035	1.00349	1.00349	1.00349
	5.14	0.00215	1.00723	1.00351	1.0035	1.0035	1.0035	1.0035	1.00349	1.00349	1.00349
	5.14	0.0021	1.00739	1.00351	1.0035	1.0035	1.0035	1.0035	1.00349	1.00349	1.00349
	5.15	0.00206	1.00756	1.00351	1.0035	1.0035	1.0035	1.0035	1.00349	1.00349	1.00349
	5.15	0.00201	1.00774	1.00351	1.0035	1.0035	1.0035	1.0035	1.00349	1.00349	1.00349
	5.16	0.00197	1.00797	1.0035	1.0035	1.0035	1.0035	1.0035	1.00349	1.00349	1.00349
	5.16	0.00192	1.00818	1.0035	1.0035	1.0035	1.0035	1.0035	1.00349	1.00349	1.00349
	5.17	0.00188	1.0084	1.0035	1.0035	1.0035	1.0035	1.0035	1.00349	1.00349	1.00349
	5.17	0.00184	1.00859	1.0035	1.0035	1.0035	1.0035	1.0035	1.00349	1.00349	1.00349
	5.18	0.0018	1.00884	1.0035	1.0035	1.0035	1.0035	1.0035	1.00349	1.00349	1.00349
	5.18	0.00176	1.0091	1.0035	1.0035	1.0035	1.0035	1.0035	1.00349	1.00349	1.00349
	5.19	0.00172	1.00933	1.0035	1.0035	1.0035	1.0035	1.0035	1.00349	1.00349	1.00349
	5.19	0.00168	1.00963	1.0035	1.0035	1.0035	1.0035	1.0035	1.00349	1.00349	1.00349
	5.2	0.00164	1.0099	1.0035	1.0035	1.0035	1.0035	1.0035	1.00349	1.00349	1.00349
	5.2	0.00161	1.01018	1.0035	1.0035	1.0035	1.0035	1.0035	1.00349	1.00349	1.00349
	5.21	0.00157	1.01049	1.0035	1.0035	1.0035	1.0035	1.00349	1.00349	1.00349	1.00349
	5.21	0.00154	1.01081	1.0035	1.0035	1.0035	1.0035	1.00349	1.00349	1.00349	1.00349
	5.21	0.0015	1.01116	1.0035	1.0035	1.0035	1.0035	1.00349	1.00349	1.00349	1.00349
	5.22	0.00147	1.01152	1.0035	1.0035	1.0035	1.0035	1.00349	1.00349	1.00349	1.00349
	5.22	0.00144	1.01187	1.0035	1.0035	1.0035	1.0035	1.00349	1.00349	1.00349	1.00349
	5.23	0.00141	1.01228	1.0035	1.0035	1.0035	1.0035	1.00349	1.00349	1.00349	1.00349
	5.23	0.00138	1.01267	1.0035	1.0035	1.0035	1.0035	1.00349	1.00349	1.00349	1.00349
	5.24	0.00135	1.01309	1.0035	1.0035	1.0035	1.0035	1.00349	1.00349	1.00349	1.00349
	5.24	0.00132	1.01349	1.0035	1.0035	1.0035	1.0035	1.00349	1.00349	1.00349	1.00349
	5.25	0.00129	1.01396	1.0035	1.0035	1.0035	1.0035	1.00349	1.00349	1.00349	1.00349
	5.25	0.00126	1.01442	1.0035	1.0035	1.0035	1.0035	1.00349	1.00349	1.00349	1.00349
	5.26	0.00123	1.01494	1.0035	1.0035	1.0035	1.0035	1.00349	1.00349	1.00349	1.00349
	5.26	0.0012	1.01545	1.0035	1.0035	1.0035	1.0035	1.00349	1.00349	1.00349	1.00349
	5.27	0.00118	1.01596	1.0035	1.0035	1.0035	1.0035	1.00349	1.00349	1.00349	1.00349
	5.28	0.00115	1.01653	1.0035	1.0035	1.0035	1.0035	1.00349	1.00349	1.00349	1.00349
	5.28	0.00112	1.0171	1.0035	1.0035	1.0035	1.0035	1.00349	1.00349	1.00349	1.00349
	5.29	0.0011	1.01771	1.0035	1.0035	1.0035	1.0035	1.00349	1.00349	1.00349	1.00349
	5.29	0.00108	1.01835	1.0035	1.0035	1.0035	1.0035	1.00349	1.00349	1.00349	1.00349
	5.3	0.00105	1.01898	1.0035	1.0035	1.0035	1.0035	1.00349	1.00349	1.00349	1.00349
	5.3	0.00103	1.01966	1.0035	1.0035	1.0035	1.0035	1.00349	1.00349	1.00349	1.00349
	5.31	0.00101	1.02037	1.0035	1.0035	1.0035	1.0035	1.00349	1.00349	1.00349	1.00349
	5.31	0.000983711	1.02113	1.0035	1.0035	1.0035	1.0035	1.00349	1.00349	1.00349	1.00349
	5.32	0.00096198	1.02189	1.0035	1.0035	1.0035	1.0035	1.00349	1.00349	1.00349	1.00349
	5.32	0.000940694	1.02269	1.0035	1.0035	1.0035	1.0035	1.00349	1.00349	1.00349	1.00349
	5.33	0.000919923	1.0235	1.0035	1.0035	1.0035	1.0035	1.00349	1.00349	1.00349	1.00349
	5.33	0.000899593	1.02436	1.0035	1.0035	1.0035	1.0035	1.00349	1.00349	1.00349	1.00349
	5.34	0.000879695	1.02526	1.0035	1.0035	1.0035	1.0035	1.00349	1.00349	1.00349	1.00349
	5.34	0.000860228	1.02618	1.0035	1.0035	1.0035	1.0035	1.00349	1.00349	1.00349	1.00349
	5.35	0.000841234	1.02715	1.0035	1.0035	1.0035	1.0035	1.00349	1.00349	1.00349	1.00349
	5.35	0.000822624	1.02814	1.0035	1.0035	1.0035	1.0035	1.00349	1.00349	1.00349	1.00349
	5.36	0.000804442	1.02918	1.0035	1.0035	1.0035	1.0035	1.00349	1.00349	1.00349	1.00349
	5.36	0.00078664	1.03027	1.0035	1.0035	1.0035	1.0035	1.00349	1.00349	1.00349	1.00349
	5.37	0.000769258	1.03139	1.0035	1.0035	1.0035	1.0035	1.00349	1.00349	1.00349	1.00349
	5.37	0.000752252	1.03253	1.0035	1.0035	1.0035	1.0035	1.00349	1.00349	1.00349	1.00349
	5.38	0.000735622	1.03374	1.0035	1.0035	1.0035	1.0035	1.00349	1.00349	1.00349	1.00349
	5.38	0.000719368	1.03501	1.0035	1.0035	1.0035	1.0035	1.00349	1.00349	1.00349	1.00349
	5.39	0.000703442	1.0363	1.0035	1.0035	1.0035	1.0035	1.00349	1.00349	1.00349	1.00349
	5.39	0.000687888	1.03763	1.0035	1.0035	1.0035	1.0035	1.00349	1.00349	1.00349	1.00349
	5.39	0.000672702	1.03902	1.0035	1.0035	1.0035	1.0035	1.00349	1.00349	1.00349	1.00349
	5.4	0.000657801	1.04046	1.0035	1.0035	1.0035	1.0035	1.00349	1.00349	1.00349	1.00349
	5.4	0.000643263	1.04192	1.0035	1.0035	1.0035	1.0035	1.00349	1.00349	1.00349	1.00349
	5.41	0.000629045	1.04342	1.0035	1.0035	1.0035	1.0035	1.00349	1.00349	1.00349	1.00349
	5.41	0.000615148	1.045	1.0035	1.0035	1.0035	1.00349	1.00349	1.00349	1.00349	1.00349
	5.42	0.00060153	1.04666	1.0035	1.0035	1.0035	1.00349	1.00349	1.00349	1.00349	1.00349
	5.42	0.000588229	1.04833	1.0035	1.0035	1.0035	1.00349	1.00349	1.00349	1.00349	1.00349
	5.43	0.000575243	1.05008	1.0035	1.0035	1.0035	1.00349	1.00349	1.00349	1.00349	1.00349
	5.43	0.00056253	1.05187	1.0035	1.0035	1.0035	1.00349	1.00349	1.00349	1.00349	1.00349
	5.44	0.000550084	1.05371	1.0035	1.0035	1.0035	1.00349	1.00349	1.00349	1.00349	1.00349
	5.44	0.000537915	1.05559	1.0035	1.0035	1.0035	1.00349	1.00349	1.00349	1.00349	1.00349
	5.45	0.000526017	1.05753	1.0035	1.0035	1.0035	1.00349	1.00349	1.00349	1.00349	1.00349
	5.46	0.000514384	1.05952	1.0035	1.0035	1.0035	1.00349	1.00349	1.00349	1.00349	1.00349
	5.46	0.000503011	1.0616	1.0035	1.0035	1.0035	1.00349	1.00349	1.00349	1.00349	1.00349
	5.47	0.000491889	1.06369	1.0035	1.0035	1.0035	1.00349	1.00349	1.00349	1.00349	1.00349
	5.47	0.000481012	1.06583	1.0035	1.0035	1.0035	1.00349	1.00349	1.00349	1.00349	1.00349
	5.48	0.000470375	1.06807	1.0035	1.0035	1.0035	1.00349	1.00349	1.00349	1.00349	1.00349
	5.48	0.000459974	1.07032	1.0035	1.0035	1.0035	1.00349	1.00349	1.00349	1.00349	1.00349
	5.49	0.000449804	1.07263	1.0035	1.0035	1.0035	1.00349	1.00349	1.00349	1.00349	1.00349
	5.49	0.000439859	1.07499	1.0035	1.0035	1.0035	1.00349	1.00349	1.00349	1.00349	1.00349
	5.5	0.00043013	1.0774	1.0035	1.0035	1.0035	1.00349	1.00349	1.00349	1.00349	1.00349
	5.5	0.000420621	1.07982	1.0035	1.0035	1.0035	1.00349	1.00349	1.00349	1.00349	1.00349
	5.51	0.00041132	1.08232	1.0035	1.0035	1.0035	1.00349	1.00349	1.00349	1.00349	1.00349
	5.51	0.000402223	1.08484	1.0035	1.0035	1.0035	1.00349	1.00349	1.00349	1.00349	1.00349
	5.52	0.00039333	1.08739	1.0035	1.0035	1.0035	1.00349	1.00349	1.00349	1.00349	1.00349
	5.52	0.000384637	1.08997	1.0035	1.0035	1.0035	1.00349	1.00349	1.00349	1.00349	1.00349
	5.53	0.000376128	1.09256	1.0035	1.0035	1.0035	1.00349	1.00349	1.00349	1.00349	1.00349
	5.53	0.000367811	1.09521	1.0035	1.0035	1.0035	1.00349	1.00349	1.00349	1.00349	1.00349
	5.54	0.000359678	1.09791	1.0035	1.0035	1.0035	1.00349	1.00349	1.00349	1.00349	1.00349
	5.54	0.000351725	1.10064	1.0035	1.0035	1.0035	1.00349	1.00349	1.00349	1.00349	1.00349
	5.55	0.000343948	1.10337	1.0035	1.0035	1.0035	1.00349	1.00349	1.00349	1.00349	1.00349
	5.55	0.000336343	1.1062	1.0035	1.0035	1.0035	1.00349	1.00349	1.00349	1.00349	1.00349
	5.56	0.000328902	1.10901	1.0035	1.0035	1.0035	1.00349	1.00349	1.00349	1.00349	1.00349
	5.56	0.00032163	1.11191	1.0035	1.0035	1.0035	1.00349	1.00349	1.00349	1.00349	1.00349
	5.57	0.000314517	1.11478	1.0035	1.0035	1.0035	1.00349	1.00349	1.00349	1.00349	1.00349
	5.57	0.000307568	1.11771	1.0035	1.0035	1.0035	1.00349	1.00349	1.00349	1.00349	1.00349
	5.57	0.000300763	1.12068	1.0035	1.0035	1.0035	1.00349	1.00349	1.00349	1.00349	1.00349
	5.58	0.000294114	1.12362	1.0035	1.0035	1.0035	1.00349	1.00349	1.00349	1.00349	1.00349
	5.58	0.00028761	1.12661	1.0035	1.0035	1.0035	1.00349	1.00349	1.00349	1.00349	1.00349
	5.59	0.000281249	1.12964	1.0035	1.0035	1.0035	1.00349	1.00349	1.00349	1.00349	1.00349
	5.59	0.000275032	1.13263	1.0035	1.0035	1.0035	1.00349	1.00349	1.00349	1.00349	1.00349
	5.6	0.000268947	1.13566	1.0035	1.0035	1.0035	1.00349	1.00349	1.00349	1.00349	1.00349
	5.6	0.000262999	1.13869	1.0035	1.0035	1.0035	1.00349	1.00349	1.00349	1.00349	1.00349
	5.61	0.000257186	1.14176	1.0035	1.0035	1.0035	1.00349	1.00349	1.00349	1.00349	1.00349
	5.61	0.000251501	1.14478	1.0035	1.0035	1.0035	1.00349	1.00349	1.00349	1.00349	1.00349
	5.62	0.000245937	1.14782	1.0035	1.0035	1.0035	1.00349	1.00349	1.00349	1.00349	1.00349
	5.63	0.0002405	1.15081	1.0035	1.0035	1.0035	1.00349	1.00349	1.00349	1.00349	1.00349
	5.63	0.000235179	1.15383	1.0035	1.0035	1.0035	1.00349	1.00349	1.00349	1.00349	1.00349
	5.64	0.000229983	1.15682	1.0035	1.0035	1.0035	1.00349	1.00349	1.00349	1.00349	1.00349
	5.64	0.000224894	1.15978	1.0035	1.0035	1.0035	1.00349	1.00349	1.00349	1.00349	1.00349
	5.65	0.000219922	1.16272	1.0035	1.0035	1.0035	1.00349	1.00349	1.00349	1.00349	1.00349
	5.65	0.000215057	1.16563	1.0035	1.0035	1.0035	1.00349	1.00349	1.00349	1.00349	1.00349
	5.66	0.000210305	1.1685	1.0035	1.0035	1.0035	1.00349	1.00349	1.00349	1.00349	1.00349
	5.66	0.000205652	1.17136	1.0035	1.0035	1.0035	1.00349	1.00349	1.00349	1.00349	1.00349
	5.67	0.000201103	1.17414	1.0035	1.0035	1.0035	1.00349	1.00349	1.00349	1.00349	1.00349
	5.67	0.000196659	1.17688	1.0035	1.0035	1.0035	1.00349	1.00349	1.00349	1.00349	1.00349
	5.68	0.000192306	1.17955	1.0035	1.0035	1.0035	1.00349	1.00349	1.00349	1.00349	1.00349
	5.68	0.000188054	1.18217	1.0035	1.0035	1.0035	1.00349	1.00349	1.00349	1.00349	1.00349
	5.69	0.000183897	1.18472	1.0035	1.0035	1.00349	1.00349	1.00349	1.00349	1.00349	1.00349
	5.69	0.000179829	1.18719	1.0035	1.0035	1.00349	1.00349	1.00349	1.00349	1.00349	1.00349
	5.7	0.000175853	1.1896	1.0035	1.0035	1.00349	1.00349	1.00349	1.00349	1.00349	1.00349
	5.7	0.000171964	1.19192	1.0035	1.0035	1.00349	1.00349	1.00349	1.00349	1.00349	1.00349
	5.71	0.00016816	1.19415	1.0035	1.0035	1.00349	1.00349	1.00349	1.00349	1.00349	1.00349
	5.71	0.000164443	1.19625	1.0035	1.0035	1.00349	1.00349	1.00349	1.00349	1.00349	1.00349
	5.72	0.000160807	1.19829	1.0035	1.0035	1.00349	1.00349	1.00349	1.00349	1.00349	1.00349
	5.72	0.000157252	1.20024	1.0035	1.0035	1.00349	1.00349	1.00349	1.00349	1.00349	1.00349
	5.73	0.000153772	1.20207	1.0035	1.0035	1.00349	1.00349	1.00349	1.00349	1.00349	1.00349
	5.73	0.000150371	1.20378	1.0035	1.0035	1.00349	1.00349	1.00349	1.00349	1.00349	1.00349
	5.74	0.000147046	1.20533	1.0035	1.0035	1.00349	1.00349	1.00349	1.00349	1.00349	1.00349
	5.74	0.000143795	1.2068	1.00351	1.0035	1.00349	1.00349	1.00349	1.00349	1.00349	1.00349
	5.74	0.000140614	1.20813	1.00351	1.0035	1.00349	1.00349	1.00349	1.00349	1.00349	1.00349
	5.75	0.000137504	1.20932	1.00351	1.0035	1.00349	1.00349	1.00349	1.00349	1.00349	1.00349
	5.75	0.000134463	1.21036	1.00351	1.0035	1.00349	1.00349	1.00349	1.00349	1.00349	1.00349
	5.76	0.000131491	1.21125	1.00351	1.0035	1.00349	1.00349	1.00349	1.00349	1.00349	1.00349
	5.76	0.000128584	1.21202	1.00351	1.0035	1.00349	1.00349	1.00349	1.00349	1.00349	1.00349
	5.77	0.000125741	1.21259	1.00351	1.0035	1.00349	1.00349	1.00349	1.00349	1.00349	1.00349
	5.77	0.000122958	1.21304	1.00351	1.0035	1.00349	1.00349	1.00349	1.00349	1.00349	1.00349
	5.78	0.000120239	1.2133	1.00351	1.0035	1.00349	1.00349	1.00349	1.00349	1.00349	1.00349
	5.78	0.000117579	1.21335	1.00351	1.0035	1.00349	1.00349	1.00349	1.00349	1.00349	1.00349
	5.79	0.000114982	1.21332	1.00351	1.0035	1.00349	1.00349	1.00349	1.00349	1.00349	1.00349
	5.79	0.00011244	1.21301	1.00351	1.0035	1.00349	1.00349	1.00349	1.00349	1.00349	1.00349
	5.8	0.000109951	1.21258	1.00351	1.0035	1.00349	1.00349	1.00349	1.00349	1.00349	1.00349
	5.81	0.000107521	1.21196	1.00351	1.0035	1.00349	1.00349	1.00349	1.00349	1.00349	1.00349
	5.81	0.000105141	1.21113	1.00351	1.0035	1.00349	1.00349	1.00349	1.00349	1.00349	1.00349
	5.82	0.000102818	1.21014	1.00351	1.0035	1.00349	1.00349	1.00349	1.00349	1.00349	1.00349
	5.82	0.000100543	1.20892	1.00351	1.0035	1.00349	1.00349	1.00349	1.00349	1.00349	1.00349
	5.83	9.83183e-05	1.20749	1.00351	1.0035	1.00349	1.00349	1.00349	1.00349	1.00349	1.00349
	5.83	9.61456e-05	1.2059	1.00351	1.0035	1.00349	1.00349	1.00349	1.00349	1.00349	1.00349
	5.84	9.4021e-05	1.20408	1.00351	1.0035	1.00349	1.00349	1.00349	1.00349	1.00349	1.00349
	5.84	9.19403e-05	1.20205	1.00351	1.0035	1.00349	1.00349	1.00349	1.00349	1.00349	1.00349
	5.85	8.99077e-05	1.19983	1.00351	1.0035	1.00349	1.00349	1.00349	1.00349	1.00349	1.00349
	5.85	8.79183e-05	1.19736	1.00351	1.0035	1.00349	1.00349	1.00349	1.00349	1.00349	1.00349
	5.86	8.59756e-05	1.19474	1.00351	1.0035	1.00349	1.00349	1.00349	1.00349	1.00349	1.00349
	5.86	8.40726e-05	1.19187	1.00352	1.0035	1.00349	1.00349	1.00349	1.00349	1.00349	1.00349
	5.87	8.2212e-05	1.18881	1.00352	1.0035	1.00349	1.00349	1.00349	1.00349	1.00349	1.00349
	5.87	8.03938e-05	1.18554	1.00352	1.0035	1.00349	1.00349	1.00349	1.00349	1.00349	1.00349
	5.88	7.86176e-05	1.18204	1.00352	1.0035	1.00349	1.00349	1.00349	1.00349	1.00349	1.00349
	5.88	7.68798e-05	1.17829	1.00352	1.0035	1.00349	1.00349	1.00349	1.00349	1.00349	1.00349
	5.89	7.51796e-05	1.17439	1.00352	1.0035	1.00349	1.00349	1.00349	1.00349	1.00349	1.00349
	5.89	7.3517e-05	1.17025	1.00352	1.0035	1.00349	1.00349	1.00349	1.00349	1.00349	1.00349
	5.9	7.18916e-05	1.16586	1.00352	1.0035	1.00349	1.00349	1.00349	1.00349	1.00349	1.00349
	5.9	7.02994e-05	1.16132	1.00352	1.0035	1.00349	1.00349	1.00349	1.00349	1.00349	1.00349
	5.91	6.8744e-05	1.15654	1.00353	1.0035	1.00349	1.00349	1.00349	1.00349	1.00349	1.00349
	5.91	6.72254e-05	1.1516	1.00353	1.0035	1.00349	1.00349	1.00349	1.00349	1.00349	1.00349
	5.92	6.57397e-05	1.14638	1.00353	1.0035	1.00349	1.00349	1.00349	1.00349	1.00349	1.00349
	5.92	6.42863e-05	1.14099	1.00353	1.0035	1.00349	1.00349	1.00349	1.00349	1.00349	1.00349
	5.92	6.28645e-05	1.13541	1.00353	1.0035	1.00349	1.00349	1.00349	1.00349	1.00349	1.00349
	5.93	6.14752e-05	1.12963	1.00353	1.0035	1.00349	1.00349	1.00349	1.00349	1.00349	1.00349
	5.93	6.01138e-05	1.12361	1.00354	1.0035	1.00349	1.00349	1.00349	1.00349	1.00349	1.00349
	5.94	5.87837e-05	1.11747	1.00354	1.0035	1.00349	1.00349	1.00349	1.00349	1.00349	1.00349
	5.94	5.74851e-05	1.11105	1.00354	1.0035	1.00349	1.00349	1.00349	1.00349	1.00349	1.00349
	5.95	5.62142e-05	1.10451	1.00354	1.0035	1.00349	1.00349	1.00349	1.00349	1.00349	1.00349
	5.95	5.497e-05	1.09777	1.00354	1.0035	1.00349	1.00349	1.00349	1.00349	1.00349	1.00349
	5.96	5.37531e-05	1.09087	1.00355	1.0035	1.00349	1.00349	1.00349	1.00349	1.00349	1.00349
	5.96	5.25657e-05	1.08373	1.00355	1.0035	1.00349	1.00349	1.00349	1.00349	1.00349	1.00349
	5.97	5.14032e-05	1.07648	1.00355	1.0035	1.00349	1.00349	1.00349	1.00349	1.00349	1.00349
	5.97	5.02663e-05	1.06906	1.00356	1.0035	1.00349	1.00349	1.00349	1.00349	1.00349	1.00349
	5.98	4.91549e-05	1.06144	1.00356	1.0035	1.00349	1.00349	1.00349	1.00349	1.00349	1.00349
	5.99	4.80676e-05	1.05366	1.00356	1.00349	1.00349	1.00349	1.00349	1.00349	1.00349	1.00349
	5.99	4.70047e-05	1.04576	1.00353	1.00349	1.00349	1.00349	1.00349	1.00349	1.00349	1.00349
	6	4.59654e-05	1.03771	1.00353	1.00349	1.00349	1.00349	1.00349	1.00349	1.00349	1.00349
	6	4.49484e-05	1.02949	1.00353	1.00349	1.00349	1.00349	1.00349	1.00349	1.00349	1.00349
	6.01	4.39547e-05	1.02115	1.00354	1.00349	1.00349	1.00349	1.00349	1.00349	1.00349	1.00349
	6.01	4.29826e-05	1.01266	1.00354	1.00349	1.00349	1.00349	1.00349	1.00349	1.00349	1.00349
	6.02	4.20317e-05	1.00408	1.00355	1.00349	1.00349	1.00349	1.00349	1.00349	1.00349	1.00349
	6.02	4.11024e-05	0.99534	1.00355	1.00349	1.00349	1.00349	1.00349	1.00349	1.00349	1.00349
	6.03	4.01935e-05	0.98649	1.00356	1.00349	1.00349	1.00349	1.00349	1.00349	1.00349	1.00349
	6.03	3.93046e-05	0.97755	1.00356	1.00349	1.00349	1.00349	1.00349	1.00349	1.00349	1.00349
	6.04	3.84357e-05	0.9685	1.00357	1.00349	1.00349	1.00349	1.00349	1.00349	1.00349	1.00349
	6.04	3.75856e-05	0.95932	1.00357	1.00349	1.00349	1.00349	1.00349	1.00349	1.00349	1.00349
	6.05	3.67543e-05	0.95007	1.00358	1.00349	1.00349	1.00349	1.00349	1.00349	1.00349	1.00349
	6.05	3.59414e-05	0.94069	1.00359	1.00349	1.00349	1.00349	1.00349	1.00349	1.00349	1.00349
	6.06	3.51465e-05	0.93128	1.00359	1.00349	1.00349	1.00349	1.00349	1.00349	1.00349	1.00349
	6.06	3.43696e-05	0.92179	1.0036	1.00349	1.00349	1.00349	1.00349	1.00349	1.00349	1.00349
	6.07	3.36091e-05	0.91217	1.00361	1.00349	1.00349	1.00349	1.00349	1.00349	1.00349	1.00349
	6.07	3.28662e-05	0.90252	1.00362	1.00349	1.00349	1.00349	1.00349	1.00349	1.00349	1.00349
	6.08	3.2139e-05	0.89283	1.00363	1.00349	1.00349	1.00349	1.00349	1.00349	1.00349	1.00349
	6.08	3.14281e-05	0.88306	1.00364	1.00349	1.00349	1.00349	1.00349	1.00349	1.00349	1.00349
	6.09	3.07332e-05	0.87325	1.00365	1.00349	1.00349	1.00349	1.00349	1.00349	1.00349	1.00349
	6.09	3.00535e-05	0.86337	1.00362	1.00349	1.00349	1.00349	1.00349	1.00349	1.00349	1.00349
	6.1	2.9389e-05	0.85351	1.00363	1.00349	1.00349	1.00349	1.00349	1.00349	1.00349	1.00349
	6.1	2.8739e-05	0.84357	1.00364	1.00349	1.00349	1.00349	1.00349	1.00349	1.00349	1.00349
	6.1	2.81033e-05	0.8336	1.00365	1.00349	1.00349	1.00349	1.00349	1.00349	1.00349	1.00349
	6.11	2.7482e-05	0.8236	1.00367	1.00349	1.00349	1.00349	1.00349	1.00349	1.00349	1.00349
	6.11	2.68739e-05	0.81358	1.00368	1.00349	1.00349	1.00349	1.00349	1.00349	1.00349	1.00349
	6.12	2.62799e-05	0.80357	1.00369	1.00349	1.00349	1.00349	1.00349	1.00349	1.00349	1.00349
	6.12	2.5699e-05	0.79353	1.00371	1.00349	1.00349	1.00349	1.00349	1.00349	1.00349	1.00349
	6.13	2.51305e-05	0.78351	1.00373	1.00349	1.00349	1.00349	1.00349	1.00349	1.00349	1.00349
	6.13	2.45749e-05	0.77347	1.0037	1.00349	1.00349	1.00349	1.00349	1.00349	1.00349	1.00349
	6.14	2.40308e-05	0.76344	1.00372	1.00349	1.00349	1.00349	1.00349	1.00349	1.00349	1.00349
	6.14	2.34999e-05	0.75343	1.00374	1.00349	1.00349	1.00349	1.00349	1.00349	1.00349	1.00349
	6.15	2.29803e-05	0.74344	1.00376	1.00349	1.00349	1.00349	1.00349	1.00349	1.00349	1.00349
	6.16	2.24718e-05	0.73347	1.00378	1.00349	1.00349	1.00349	1.00349	1.00349	1.00349	1.00349
	6.16	2.19746e-05	0.72351	1.00381	1.00349	1.00349	1.00349	1.00349	1.00349	1.00349	1.00349
	6.17	2.14885e-05	0.71358	1.00379	1.00349	1.00349	1.00349	1.00349	1.00349	1.00349	1.00349
	6.17	2.10137e-05	0.70366	1.00382	1.00349	1.00349	1.00349	1.00349	1.00349	1.00349	1.00349
	6.18	2.05488e-05	0.69381	1.00384	1.00349	1.00349	1.00349	1.00349	1.00349	1.00349	1.00349
	6.18	2.00947e-05	0.68397	1.00387	1.00349	1.00349	1.00349	1.00349	1.00349	1.00349	1.00349
	6.19	1.96499e-05	0.67418	1.0039	1.00349	1.00349	1.00349	1.00349	1.00349	1.00349	1.00349
	6.19	1.92154e-05	0.66444	1.00389	1.00349	1.00349	1.00349	1.00349	1.00349	1.00349	1.00349
	6.2	1.87902e-05	0.65475	1.00392	1.00349	1.00349	1.00349	1.00349	1.00349	1.00349	1.00349
	6.2	1.83749e-05	0.64511	1.00396	1.00349	1.00349	1.00349	1.00349	1.00349	1.00349	1.00349
	6.21	1.79685e-05	0.63552	1.00396	1.00349	1.00349	1.00349	1.00349	1.00349	1.00349	1.00349
	6.21	1.75713e-05	0.626	1.00399	1.00349	1.00349	1.00349	1.00349	1.00349	1.00349	1.00349
	6.22	1.71828e-05	0.61653	1.00403	1.00349	1.00349	1.00349	1.00349	1.00349	1.00349	1.00349
	6.22	1.68028e-05	0.60713	1.00404	1.00349	1.00349	1.00349	1.00349	1.00349	1.00349	1.00348
	6.23	1.64311e-05	0.5978	1.00408	1.00349	1.00349	1.00349	1.00349	1.00349	1.00349	1.00348
	6.23	1.60679e-05	0.58853	1.00413	1.00349	1.00349	1.00349	1.00349	1.00349	1.00349	1.00348
	6.24	1.57122e-05	0.57933	1.00414	1.00349	1.00349	1.00349	1.00349	1.00349	1.00349	1.00348
	6.24	1.53647e-05	0.57021	1.0042	1.00349	1.00349	1.00349	1.00349	1.00349	1.00349	1.00348
	6.25	1.50252e-05	0.56116	1.00421	1.00349	1.00349	1.00349	1.00349	1.00349	1.00349	1.00348
	6.25	1.46927e-05	0.5522	1.00427	1.00349	1.00349	1.00349	1.00349	1.00349	1.00349	1.00348
	6.26	1.43677e-05	0.5433	1.00429	1.00349	1.00349	1.00349	1.00349	1.00349	1.00349	1.00348
	6.26	1.40501e-05	0.53449	1.00436	1.00349	1.00349	1.00349	1.00349	1.00349	1.00349	1.00348
	6.27	1.37395e-05	0.52577	1.00439	1.00349	1.00349	1.00349	1.00349	1.00349	1.00349	1.00348
	6.27	1.34354e-05	0.51712	1.00446	1.00349	1.00349	1.00349	1.00349	1.00349	1.00349	1.00348
	6.27	1.31383e-05	0.50857	1.0045	1.00349	1.00349	1.00349	1.00349	1.00349	1.00349	1.00348
	6.28	1.28477e-05	0.5001	1.00454	1.00349	1.00349	1.00349	1.00349	1.00349	1.00349	1.00348
	6.28	1.25638e-05	0.49172	1.00463	1.00349	1.00349	1.00349	1.00349	1.00349	1.00349	1.00348
	6.29	1.2286e-05	0.48343	1.00468	1.00349	1.00349	1.00349	1.00349	1.00349	1.00349	1.00348
	6.29	1.20141e-05	0.47523	1.00473	1.00349	1.00349	1.00349	1.00349	1.00349	1.00349	1.00348
	6.3	1.17486e-05	0.46712	1.00479	1.00349	1.00349	1.00349	1.00349	1.00349	1.00349	1.00348
	6.3	1.14885e-05	0.4591	1.00486	1.00349	1.00349	1.00349	1.00349	1.00349	1.00349	1.00348
	6.31	1.12348e-05	0.45118	1.00497	1.00349	1.00349	1.00349	1.00349	1.00349	1.00349	1.00348
	6.31	1.0986e-05	0.44335	1.00504	1.00349	1.00349	1.00349	1.00349	1.00349	1.00349	1.00348
	6.32	1.0743e-05	0.43561	1.00513	1.00349	1.00349	1.00349	1.00349	1.00349	1.00349	1.00348
	6.32	1.05054e-05	0.42797	1.00522	1.00349	1.00349	1.00349	1.00349	1.00349	1.00349	1.00348
	6.33	1.02732e-05	0.42043	1.00527	1.00349	1.00349	1.00349	1.00349	1.00349	1.00349	1.00348
	6.34	1.00462e-05	0.41298	1.00538	1.00349	1.00349	1.00349	1.00349	1.00349	1.00349	1.00348
	6.34	9.82375e-06	0.40562	1.00549	1.00349	1.00349	1.00349	1.00349	1.00349	1.00349	1.00348
	6.35	9.60652e-06	0.39837	1.00561	1.00349	1.00349	1.00349	1.00349	1.00349	1.00349	1.00348
	6.35	9.3941e-06	0.39121	1.0057	1.00349	1.00349	1.00349	1.00349	1.00349	1.00349	1.00348
	6.36	9.18647e-06	0.38414	1.00583	1.00349	1.00349	1.00349	1.00349	1.00349	1.00349	1.00348
	6.36	8.98325e-06	0.37717	1.00594	1.00349	1.00349	1.00349	1.00349	1.00349	1.00349	1.00348
	6.37	8.78474e-06	0.3703	1.00609	1.00349	1.00349	1.00349	1.00349	1.00349	1.00349	1.00348
	6.37	8.59016e-06	0.36353	1.00622	1.00349	1.00349	1.00349	1.00349	1.00349	1.00349	1.00348
	6.38	8.40026e-06	0.35685	1.00636	1.00349	1.00349	1.00349	1.00349	1.00349	1.00349	1.00348
	6.38	8.21464e-06	0.35027	1.0065	1.00349	1.00349	1.00349	1.00349	1.00349	1.00349	1.00348
	6.39	8.03286e-06	0.34378	1.00666	1.00349	1.00349	1.00349	1.00349	1.00349	1.00349	1.00348
	6.39	7.85528e-06	0.33738	1.00684	1.00349	1.00349	1.00349	1.00349	1.00349	1.00348	1.00348
	6.4	7.68154e-06	0.33108	1.00702	1.00349	1.00349	1.00349	1.00349	1.00349	1.00348	1.00348
	6.4	7.51156e-06	0.32488	1.00718	1.00349	1.00349	1.00349	1.00349	1.00349	1.00348	1.00348
	6.41	7.3457e-06	0.31877	1.00739	1.00349	1.00349	1.00349	1.00349	1.00349	1.00348	1.00348
	6.41	7.1832e-06	0.31276	1.00758	1.00349	1.00349	1.00349	1.00349	1.00349	1.00348	1.00348
	6.42	7.02402e-06	0.30683	1.00782	1.0035	1.00349	1.00349	1.00349	1.00349	1.00348	1.00348
	6.42	6.86896e-06	0.30099	1.00804	1.0035	1.00349	1.00349	1.00349	1.00349	1.00348	1.00348
	6.43	6.71714e-06	0.29526	1.00828	1.0035	1.00349	1.00349	1.00349	1.00349	1.00348	1.00348
	6.43	6.56857e-06	0.2896	1.00849	1.0035	1.00349	1.00349	1.00349	1.00349	1.00348	1.00348
	6.44	6.42323e-06	0.28405	1.00877	1.0035	1.00349	1.00349	1.00349	1.00349	1.00348	1.00348
	6.44	6.28113e-06	0.27858	1.00906	1.0035	1.00349	1.00349	1.00349	1.00349	1.00348	1.00348
	6.45	6.1422e-06	0.2732	1.00934	1.0035	1.00349	1.00349	1.00349	1.00348	1.00348	1.00348
	6.45	6.0065e-06	0.26791	1.00963	1.0035	1.00349	1.00349	1.00349	1.00348	1.00348	1.00348
	6.45	5.87353e-06	0.2627	1.00995	1.0035	1.00349	1.00349	1.00349	1.00348	1.00348	1.00348
	6.46	5.74371e-06	0.25758	1.01025	1.0035	1.00349	1.00349	1.00349	1.00348	1.00348	1.00348
	6.46	5.61662e-06	0.25255	1.01062	1.0035	1.00349	1.00349	1.00349	1.00348	1.00348	1.00348
	6.47	5.49224e-06	0.2476	1.01097	1.0035	1.00349	1.00349	1.00349	1.00348	1.00348	1.00348
	6.47	5.37095e-06	0.24273	1.01135	1.0035	1.00349	1.00349	1.00349	1.00348	1.00348	1.00348
	6.48	5.25217e-06	0.23796	1.01176	1.0035	1.00349	1.00349	1.00349	1.00348	1.00348	1.00348
	6.48	5.13604e-06	0.23325	1.01216	1.0035	1.00349	1.00349	1.00349	1.00348	1.00348	1.00348
	6.49	5.02243e-06	0.22864	1.01259	1.0035	1.00349	1.00349	1.00349	1.00348	1.00348	1.00348
	6.49	4.91137e-06	0.2241	1.01305	1.0035	1.00349	1.00349	1.00349	1.00348	1.00348	1.00348
	6.5	4.80276e-06	0.21964	1.01354	1.0035	1.00349	1.00349	1.00349	1.00348	1.00348	1.00348
	6.5	4.69655e-06	0.21527	1.01403	1.0035	1.00349	1.00349	1.00349	1.00348	1.00348	1.00348
	6.51	4.59266e-06	0.21096	1.01455	1.0035	1.00349	1.00349	1.00349	1.00348	1.00348	1.00348
	6.52	4.49108e-06	0.20674	1.01507	1.0035	1.00349	1.00349	1.00349	1.00348	1.00348	1.00348
	6.52	4.39175e-06	0.20259	1.01564	1.0035	1.00349	1.00349	1.00349	1.00348	1.00348	1.00348
	6.53	4.29466e-06	0.19851	1.01624	1.0035	1.00349	1.00349	1.00349	1.00348	1.00348	1.00348
	6.53	4.19969e-06	0.19451	1.01684	1.0035	1.00349	1.00349	1.00348	1.00348	1.00348	1.00348
	6.54	4.1068e-06	0.19058	1.01749	1.0035	1.00349	1.00349	1.00348	1.00348	1.00348	1.00348
	6.54	4.01599e-06	0.18672	1.01819	1.0035	1.00349	1.00349	1.00348	1.00348	1.00348	1.00348
	6.55	3.92718e-06	0.18294	1.01889	1.0035	1.00349	1.00349	1.00348	1.00348	1.00348	1.00348
	6.55	3.84033e-06	0.17922	1.0196	1.0035	1.00349	1.00349	1.00348	1.00348	1.00348	1.00348
	6.56	3.75536e-06	0.17557	1.02036	1.00351	1.00349	1.00349	1.00348	1.00348	1.00348	1.00348
	6.56	3.67235e-06	0.17199	1.02114	1.00351	1.00349	1.00349	1.00348	1.00348	1.00348	1.00348
	6.57	3.5911e-06	0.16847	1.02197	1.00351	1.00349	1.00349	1.00348	1.00348	1.00348	1.00348
	6.57	3.51169e-06	0.16503	1.02286	1.00351	1.00349	1.00349	1.00348	1.00348	1.00348	1.00348
	6.58	3.43404e-06	0.16164	1.02373	1.00351	1.00349	1.00349	1.00348	1.00348	1.00348	1.00348
	6.58	3.35811e-06	0.15832	1.02465	1.00351	1.00349	1.00349	1.00348	1.00348	1.00348	1.00348
	6.59	3.28382e-06	0.15507	1.02564	1.00351	1.00349	1.00349	1.00348	1.00348	1.00348	1.00348
	6.59	3.21121e-06	0.15187	1.02662	1.00351	1.00349	1.00349	1.00348	1.00348	1.00348	1.00348
	6.6	3.14017e-06	0.14874	1.02766	1.00351	1.00349	1.00349	1.00348	1.00348	1.00348	1.00348
	6.6	3.07072e-06	0.14566	1.02872	1.00351	1.00349	1.00349	1.00348	1.00348	1.00348	1.00348
	6.61	3.00283e-06	0.14265	1.02986	1.00352	1.00349	1.00349	1.00348	1.00348	1.00348	1.00348
	6.61	2.93642e-06	0.1397	1.03099	1.00352	1.00349	1.00349	1.00348	1.00348	1.00348	1.00348
	6.62	2.8715e-06	0.13679	1.03219	1.00352	1.00349	1.00349	1.00348	1.00348	1.00348	1.00348
	6.62	2.80797e-06	0.13395	1.03343	1.00352	1.00349	1.00349	1.00348	1.00348	1.00348	1.00348
	6.63	2.74588e-06	0.13116	1.0347	1.00352	1.00349	1.00349	1.00348	1.00348	1.00348	1.00348
	6.63	2.68515e-06	0.12843	1.03601	1.00352	1.00349	1.00349	1.00348	1.00348	1.00348	1.00348
	6.63	2.62579e-06	0.12575	1.03737	1.00353	1.00349	1.00349	1.00348	1.00348	1.00348	1.00348
	6.64	2.5677e-06	0.12312	1.03875	1.00353	1.00349	1.00349	1.00348	1.00348	1.00348	1.00348
	6.64	2.51089e-06	0.12054	1.04018	1.00353	1.00349	1.00349	1.00348	1.00348	1.00348	1.00348
	6.65	2.45537e-06	0.11801	1.04166	1.00353	1.00349	1.00349	1.00348	1.00348	1.00348	1.00348
	6.65	2.40108e-06	0.11554	1.04317	1.00353	1.00349	1.00349	1.00348	1.00348	1.00348	1.00348
	6.66	2.34799e-06	0.11312	1.04473	1.00354	1.00349	1.00349	1.00348	1.00348	1.00348	1.00348
	6.66	2.29603e-06	0.11074	1.04629	1.00354	1.00349	1.00349	1.00348	1.00348	1.00348	1.00348
	6.67	2.2453e-06	0.10841	1.04789	1.0035	1.00349	1.00349	1.00348	1.00348	1.00348	1.00348
	6.67	2.19562e-06	0.10612	1.04953	1.0035	1.00349	1.00349	1.00348	1.00348	1.00348	1.00348
	6.68	2.14705e-06	0.10388	1.05121	1.00351	1.00349	1.00349	1.00348	1.00348	1.00348	1.00348
	6.69	2.09957e-06	0.10169	1.05292	1.00351	1.00349	1.00349	1.00348	1.00348	1.00348	1.00348
	6.69	2.05312e-06	0.09954	1.05463	1.00351	1.00349	1.00349	1.00348	1.00348	1.00348	1.00348
	6.7	2.00775e-06	0.09744	1.05634	1.00352	1.00349	1.00349	1.00348	1.00348	1.00348	1.00348
	6.7	1.96335e-06	0.09537	1.05806	1.00352	1.00349	1.00349	1.00348	1.00348	1.00348	1.00348
	6.71	1.9199e-06	0.09335	1.05982	1.00352	1.00349	1.00349	1.00348	1.00348	1.00348	1.00348
	6.71	1.87746e-06	0.09137	1.06154	1.00353	1.00349	1.00349	1.00348	1.00348	1.00348	1.00348
	6.72	1.83597e-06	0.08943	1.06326	1.00353	1.00349	1.00349	1.00348	1.00348	1.00348	1.00348
	6.72	1.79537e-06	0.08753	1.06498	1.00354	1.00349	1.00349	1.00348	1.00348	1.00348	1.00348
	6.73	1.7556e-06	0.08566	1.06673	1.00354	1.00349	1.00349	1.00348	1.00348	1.00348	1.00348
	6.73	1.7168e-06	0.08384	1.06849	1.00355	1.00349	1.00349	1.00348	1.00348	1.00348	1.00348
	6.74	1.67888e-06	0.08205	1.07023	1.00355	1.00349	1.00349	1.00348	1.00348	1.00348	1.00348
	6.74	1.64171e-06	0.0803	1.07202	1.00356	1.00349	1.00349	1.00348	1.00348	1.00348	1.00348
	6.75	1.60539e-06	0.07859	1.07379	1.00356	1.00349	1.00349	1.00348	1.00348	1.00348	1.00348
	6.75	1.56988e-06	0.07691	1.0756	1.00357	1.00349	1.00349	1.00348	1.00348	1.00348	1.00348
	6.76	1.53518e-06	0.07527	1.07736	1.00358	1.00349	1.00349	1.00348	1.00348	1.00348	1.00348
	6.76	1.50123e-06	0.07366	1.07916	1.00359	1.00349	1.00349	1.00348	1.00348	1.00348	1.00348
	6.77	1.46803e-06	0.07208	1.08093	1.00359	1.00349	1.00348	1.00348	1.00348	1.00348	1.00348
	6.77	1.43558e-06	0.07054	1.0827	1.00356	1.00349	1.00348	1.00348	1.00348	1.00348	1.00348
	6.78	1.40382e-06	0.06902	1.08445	1.00357	1.00349	1.00348	1.00348	1.00348	1.00348	1.00348
	6.78	1.37277e-06	0.06754	1.08618	1.00358	1.00349	1.00348	1.00348	1.00348	1.00348	1.00348
	6.79	1.34242e-06	0.06609	1.08793	1.00359	1.00349	1.00348	1.00348	1.00348	1.00348	1.00348
	6.79	1.31271e-06	0.06467	1.08962	1.0036	1.00349	1.00348	1.00348	1.00348	1.00348	1.00348
	6.8	1.28369e-06	0.06328	1.09128	1.00361	1.00349	1.00348	1.00348	1.00348	1.00348	1.00348
	6.8	1.25531e-06	0.06192	1.09296	1.00362	1.00349	1.00348	1.00348	1.00348	1.00348	1.00348
	6.81	1.22754e-06	0.06059	1.09456	1.00363	1.00349	1.00348	1.00348	1.00348	1.00348	1.00348
	6.81	1.20039e-06	0.05928	1.09613	1.00364	1.00349	1.00348	1.00348	1.00348	1.00348	1.00348
	6.82	1.17385e-06	0.058	1.09767	1.00362	1.00349	1.00348	1.00348	1.00348	1.00348	1.00348
	6.82	1.14789e-06	0.05675	1.09916	1.00363	1.00349	1.00348	1.00348	1.00348	1.00348	1.00348
	6.82	1.12251e-06	0.05553	1.10061	1.00364	1.00349	1.00348	1.00348	1.00348	1.00348	1.00348
	6.83	1.09768e-06	0.05433	1.10201	1.00366	1.00349	1.00348	1.00348	1.00348	1.00348	1.00348
	6.84	1.07339e-06	0.05316	1.10336	1.00367	1.00349	1.00348	1.00348	1.00348	1.00348	1.00348
	6.84	1.04967e-06	0.05201	1.10461	1.00369	1.00349	1.00348	1.00348	1.00348	1.00348	1.00348
	6.84	1.02646e-06	0.05088	1.10585	1.00367	1.00349	1.00348	1.00348	1.00348	1.00348	1.00348
	6.85	1.00377e-06	0.04978	1.10698	1.00369	1.00349	1.00348	1.00348	1.00348	1.00348	1.00348
	6.86	9.81559e-07	0.04871	1.10804	1.00371	1.00349	1.00348	1.00348	1.00348	1.00348	1.00348
	6.86	9.59844e-07	0.04765	1.10903	1.00373	1.00349	1.00348	1.00348	1.00348	1.00348	1.00348
	6.86	9.38606e-07	0.04662	1.10991	1.00375	1.00349	1.00348	1.00348	1.00348	1.00348	1.00348
	6.87	9.17851e-07	0.04561	1.11074	1.00374	1.00349	1.00348	1.00348	1.00348	1.00348	1.00348
	6.88	8.97569e-07	0.04462	1.11145	1.00376	1.00349	1.00348	1.00348	1.00348	1.00348	1.00348
	6.88	8.77722e-07	0.04365	1.11207	1.00379	1.00349	1.00348	1.00348	1.00348	1.00348	1.00348
	6.88	8.58308e-07	0.0427	1.1126	1.00381	1.00349	1.00348	1.00348	1.00348	1.00348	1.00348
	6.89	8.39322e-07	0.04178	1.11302	1.0038	1.00349	1.00348	1.00348	1.00348	1.00348	1.00348
	6.9	8.20764e-07	0.04087	1.11334	1.00383	1.00349	1.00348	1.00348	1.00348	1.00348	1.00348
	6.9	8.0259e-07	0.03998	1.11352	1.00387	1.00349	1.00348	1.00348	1.00348	1.00348	1.00348
	6.9	7.8484e-07	0.03911	1.11358	1.00386	1.00349	1.00348	1.00348	1.00348	1.00348	1.00348
	6.91	7.67506e-07	0.03826	1.11356	1.0039	1.00349	1.00348	1.00348	1.00348	1.00348	1.00348
	6.92	7.50512e-07	0.03743	1.11338	1.00389	1.00349	1.00348	1.00348	1.00348	1.00348	1.00348
	6.92	7.33934e-07	0.03662	1.11307	1.00393	1.00349	1.00348	1.00348	1.00348	1.00348	1.00348
	6.92	7.17684e-07	0.03582	1.11264	1.00398	1.00349	1.00348	1.00348	1.00348	1.00348	1.00348
	6.93	7.0181e-07	0.03504	1.11206	1.00398	1.00349	1.00348	1.00348	1.00348	1.00348	1.00348
	6.94	6.86304e-07	0.03428	1.11134	1.00403	1.00349	1.00348	1.00348	1.00348	1.00348	1.00348
	6.94	6.71126e-07	0.03353	1.11047	1.00404	1.00349	1.00348	1.00348	1.00348	1.00348	1.00348
	6.94	6.56273e-07	0.0328	1.10946	1.00409	1.00349	1.00348	1.00348	1.00348	1.00348	1.00348
	6.95	6.41783e-07	0.03208	1.10828	1.00411	1.0035	1.00348	1.00348	1.00348	1.00348	1.00348
	6.96	6.27577e-07	0.03138	1.10695	1.00413	1.0035	1.00348	1.00348	1.00348	1.00348	1.00348
	6.96	6.13688e-07	0.0307	1.10546	1.00419	1.0035	1.00348	1.00348	1.00348	1.00348	1.00348
	6.97	6.00118e-07	0.03003	1.10383	1.00421	1.0035	1.00348	1.00348	1.00348	1.00348	1.00348
	6.97	5.86865e-07	0.02937	1.10203	1.00424	1.0035	1.00348	1.00348	1.00348	1.00348	1.00348
	6.98	5.73883e-07	0.02873	1.10006	1.00431	1.0035	1.00348	1.00348	1.00348	1.00348	1.00348
	6.98	5.61178e-07	0.0281	1.09791	1.00435	1.0035	1.00348	1.00348	1.00348	1.00348	1.00348
	6.99	5.48784e-07	0.02749	1.09561	1.00439	1.0035	1.00348	1.00348	1.00348	1.00348	1.00348
	6.99	5.36619e-07	0.02689	1.09312	1.00443	1.0035	1.00348	1.00348	1.00348	1.00348	1.00348
	6.99	5.24769e-07	0.0263	1.09044	1.00448	1.0035	1.00348	1.00348	1.00348	1.00348	1.00348
	7	5.13164e-07	0.02573	1.08761	1.00454	1.0035	1.00348	1.00348	1.00348	1.00348	1.00348
	7.01	5.01815e-07	0.02516	1.08462	1.0046	1.0035	1.00348	1.00348	1.00348	1.00348	1.00348
	7.01	4.90717e-07	0.02461	1.08143	1.00466	1.0035	1.00348	1.00348	1.00348	1.00348	1.00348
	7.01	4.79868e-07	0.02407	1.07807	1.00473	1.0035	1.00348	1.00348	1.00348	1.00348	1.00348
	7.02	4.69251e-07	0.02355	1.07455	1.00481	1.0035	1.00348	1.00348	1.00348	1.00348	1.00348
	7.03	4.58874e-07	0.02303	1.07082	1.00485	1.00351	1.00348	1.00348	1.00348	1.00348	1.00348
	7.03	4.48728e-07	0.02253	1.06692	1.00494	1.00351	1.00348	1.00348	1.00348	1.00348	1.00348
	7.03	4.38803e-07	0.02203	1.06284	1.00504	1.00351	1.00348	1.00348	1.00348	1.00348	1.00348
	7.04	4.29098e-07	0.02155	1.05859	1.0051	1.00351	1.00348	1.00348	1.00348	1.00348	1.00348
	7.05	4.19609e-07	0.02108	1.05416	1.00521	1.00351	1.00348	1.00348	1.00348	1.00348	1.00348
	7.05	4.10328e-07	0.02062	1.0496	1.00529	1.00351	1.00348	1.00348	1.00348	1.00348	1.00348
	7.05	4.01255e-07	0.02016	1.04482	1.00538	1.00351	1.00348	1.00348	1.00348	1.00348	1.00348
	7.06	3.92378e-07	0.01972	1.03985	1.00548	1.00351	1.00348	1.00348	1.00348	1.00348	1.00348
	7.07	3.83701e-07	0.01929	1.03474	1.00559	1.00352	1.00348	1.00348	1.00348	1.00348	1.00348
	7.07	3.75216e-07	0.01887	1.02945	1.0057	1.00352	1.00348	1.00348	1.00348	1.00348	1.00348
	7.07	3.66919e-07	0.01845	1.02398	1.00583	1.00352	1.00348	1.00348	1.00348	1.00348	1.00348
	7.08	3.58802e-07	0.01805	1.01836	1.00597	1.00352	1.00348	1.00348	1.00348	1.00348	1.00348
	7.09	3.50869e-07	0.01765	1.01256	1.00608	1.00348	1.00348	1.00348	1.00348	1.00348	1.00348
	7.09	3.43108e-07	0.01726	1.00662	1.00624	1.00349	1.00348	1.00348	1.00348	1.00348	1.00348
	7.09	3.35519e-07	0.01689	1.00049	1.00638	1.00349	1.00348	1.00348	1.00348	1.00348	1.00348
	7.1	3.28102e-07	0.01651	0.99426	1.00652	1.00349	1.00348	1.00348	1.00348	1.00348	1.00348
	7.11	3.20845e-07	0.01615	0.98781	1.00669	1.00349	1.00348	1.00348	1.00348	1.00348	1.00348
	7.11	3.13749e-07	0.0158	0.98126	1.00686	1.0035	1.00348	1.00348	1.00348	1.00348	1.00348
	7.11	3.06812e-07	0.01545	0.97456	1.00706	1.0035	1.00348	1.00348	1.00348	1.00348	1.00348
	7.12	3.00027e-07	0.01511	0.96769	1.00723	1.0035	1.00348	1.00348	1.00348	1.00348	1.00348
	7.13	2.9339e-07	0.01478	0.96072	1.00741	1.0035	1.00348	1.00348	1.00348	1.00348	1.00348
	7.13	2.86902e-07	0.01445	0.95357	1.00762	1.00351	1.00348	1.00348	1.00348	1.00348	1.00348
	7.14	2.80557e-07	0.01414	0.94632	1.00784	1.00351	1.00348	1.00348	1.00348	1.00348	1.00348
	7.14	2.74352e-07	0.01383	0.93895	1.00809	1.00351	1.00349	1.00348	1.00348	1.00348	1.00348
	7.15	2.68283e-07	0.01352	0.93143	1.00831	1.00352	1.00349	1.00348	1.00348	1.00348	1.00348
	7.15	2.62355e-07	0.01322	0.9238	1.0086	1.00352	1.00349	1.00348	1.00348	1.00348	1.00348
	7.16	2.5655e-07	0.01293	0.91607	1.00887	1.00353	1.00349	1.00348	1.00348	1.00348	1.00348
	7.16	2.50877e-07	0.01265	0.90822	1.00912	1.00353	1.00349	1.00348	1.00348	1.00348	1.00348
	7.16	2.45329e-07	0.01237	0.90028	1.00944	1.00354	1.00349	1.00348	1.00348	1.00348	1.00348
	7.17	2.399e-07	0.0121	0.89222	1.00974	1.00354	1.00349	1.00348	1.00348	1.00348	1.00348
	7.18	2.34595e-07	0.01183	0.88409	1.01004	1.00355	1.00349	1.00348	1.00348	1.00348	1.00348
	7.18	2.29411e-07	0.01157	0.87584	1.0104	1.00355	1.00349	1.00348	1.00348	1.00348	1.00348
	7.18	2.24338e-07	0.01132	0.86752	1.01075	1.00356	1.00349	1.00348	1.00348	1.00348	1.00348
	7.19	2.19374e-07	0.01107	0.85913	1.01113	1.00352	1.00349	1.00348	1.00348	1.00348	1.00348
	7.2	2.14521e-07	0.01082	0.85063	1.01151	1.00353	1.00349	1.00348	1.00348	1.00348	1.00348
	7.2	2.0978e-07	0.01059	0.84206	1.01192	1.00354	1.00349	1.00348	1.00348	1.00348	1.00348
	7.2	2.0514e-07	0.01035	0.83344	1.01236	1.00354	1.00349	1.00348	1.00348	1.00348	1.00348
	7.21	2.00603e-07	0.01013	0.82476	1.0128	1.00355	1.00349	1.00348	1.00348	1.00348	1.00348
	7.22	1.96167e-07	0.0099	0.81602	1.01325	1.00356	1.00349	1.00348	1.00348	1.00348	1.00348
	7.22	1.9183e-07	0.00968	0.80723	1.01373	1.00357	1.00349	1.00348	1.00348	1.00348	1.00348
	7.22	1.87586e-07	0.00947	0.79839	1.01425	1.00358	1.00349	1.00348	1.00348	1.00348	1.00348
	7.23	1.83437e-07	0.00926	0.78951	1.01478	1.00359	1.00349	1.00348	1.00348	1.00348	1.00348
	7.24	1.79381e-07	0.00906	0.78059	1.01535	1.0036	1.00349	1.00348	1.00348	1.00348	1.00348
	7.24	1.75412e-07	0.00886	0.77166	1.01594	1.00357	1.00349	1.00348	1.00348	1.00348	1.00348
	7.24	1.71532e-07	0.00866	0.76267	1.01653	1.00358	1.00349	1.00348	1.00348	1.00348	1.00348
	7.25	1.6774e-07	0.00847	0.75367	1.01717	1.00359	1.00349	1.00348	1.00348	1.00348	1.00348
	7.26	1.64031e-07	0.00829	0.74464	1.01782	1.0036	1.00349	1.00348	1.00348	1.00348	1.00348
	7.26	1.60403e-07	0.0081	0.7356	1.01849	1.00361	1.00349	1.00348	1.00348	1.00348	1.00348
	7.26	1.56854e-07	0.00793	0.72655	1.01921	1.00363	1.00349	1.00348	1.00348	1.00348	1.00348
	7.27	1.53389e-07	0.00775	0.71749	1.01996	1.0036	1.00349	1.00348	1.00348	1.00348	1.00348
	7.28	1.49994e-07	0.00758	0.70843	1.02072	1.00362	1.00349	1.00348	1.00348	1.00348	1.00348
	7.28	1.46679e-07	0.00741	0.69937	1.02151	1.00363	1.00349	1.00348	1.00348	1.00348	1.00348
	7.28	1.43434e-07	0.00725	0.69032	1.02235	1.00365	1.00349	1.00348	1.00348	1.00348	1.00348
	7.29	1.40264e-07	0.00709	0.68127	1.02319	1.00367	1.0035	1.00348	1.00348	1.00348	1.00348
	7.3	1.3716e-07	0.00693	0.67224	1.02409	1.00364	1.0035	1.00348	1.00348	1.00348	1.00348
	7.3	1.34128e-07	0.00678	0.66323	1.02501	1.00366	1.0035	1.00348	1.00348	1.00348	1.00348
	7.31	1.31162e-07	0.00663	0.65424	1.02593	1.00368	1.0035	1.00348	1.00348	1.00348	1.00348
	7.31	1.28261e-07	0.00648	0.64528	1.02692	1.00371	1.0035	1.00348	1.00348	1.00348	1.00348
	7.32	1.25424e-07	0.00634	0.63634	1.0279	1.00369	1.0035	1.00348	1.00348	1.00348	1.00348
	7.32	1.22651e-07	0.0062	0.62743	1.02895	1.00371	1.0035	1.00348	1.00348	1.00348	1.00348
	7.33	1.19937e-07	0.00606	0.61856	1.02999	1.00374	1.0035	1.00348	1.00348	1.00348	1.00348
	7.33	1.17283e-07	0.00593	0.60972	1.03107	1.00373	1.0035	1.00348	1.00348	1.00348	1.00348
	7.34	1.14691e-07	0.0058	0.60094	1.03213	1.00375	1.0035	1.00348	1.00348	1.00348	1.00348
	7.34	1.12155e-07	0.00567	0.59219	1.03327	1.00378	1.0035	1.00348	1.00348	1.00348	1.00348
	7.35	1.09672e-07	0.00555	0.58349	1.0344	1.00378	1.00351	1.00348	1.00348	1.00348	1.00348
	7.35	1.07248e-07	0.00542	0.57484	1.03556	1.00381	1.00351	1.00348	1.00348	1.00348	1.00348
	7.35	1.04877e-07	0.0053	0.56624	1.0367	1.0038	1.00351	1.00348	1.00348	1.00348	1.00348
	7.36	1.02559e-07	0.00519	0.55769	1.03787	1.00384	1.00351	1.00348	1.00348	1.00348	1.00348
	7.37	1.00291e-07	0.00507	0.54921	1.03902	1.00384	1.00351	1.00348	1.00348	1.00348	1.00348
	7.37	9.80707e-08	0.00496	0.54078	1.04018	1.00388	1.00347	1.00348	1.00348	1.00348	1.00348
	7.37	9.59032e-08	0.00485	0.53242	1.04135	1.00388	1.00347	1.00348	1.00348	1.00348	1.00348
	7.38	9.37802e-08	0.00474	0.52412	1.04245	1.00393	1.00348	1.00348	1.00348	1.00348	1.00348
	7.39	9.17091e-08	0.00464	0.51588	1.04357	1.00394	1.00348	1.00348	1.00348	1.00348	1.00348
	7.39	8.96813e-08	0.00454	0.50771	1.0446	1.00395	1.00348	1.00348	1.00348	1.00348	1.00348
	7.39	8.76974e-08	0.00444	0.49962	1.04565	1.004	1.00348	1.00348	1.00348	1.00348	1.00348
	7.4	8.57564e-08	0.00434	0.49159	1.04673	1.00402	1.00348	1.00348	1.00348	1.00348	1.00348
	7.41	8.38622e-08	0.00424	0.48364	1.04775	1.00404	1.00349	1.00348	1.00348	1.00348	1.00348
	7.41	8.20068e-08	0.00415	0.47576	1.04879	1.00406	1.00349	1.00348	1.00348	1.00348	1.00348
	7.41	8.01938e-08	0.00406	0.46796	1.04981	1.00409	1.00349	1.00348	1.00348	1.00348	1.00348
	7.42	7.84188e-08	0.00397	0.46023	1.05081	1.00416	1.00349	1.00348	1.00348	1.00348	1.00348
	7.43	7.66858e-08	0.00388	0.45258	1.05183	1.00419	1.0035	1.00348	1.00348	1.00348	1.00348
	7.43	7.49868e-08	0.0038	0.44501	1.05278	1.00423	1.0035	1.00348	1.00348	1.00348	1.00348
	7.43	7.33294e-08	0.00371	0.43753	1.05375	1.00427	1.0035	1.00348	1.00348	1.00348	1.00348
	7.44	7.17092e-08	0.00363	0.43012	1.05466	1.00428	1.00351	1.00348	1.00348	1.00348	1.00348
	7.45	7.01218e-08	0.00355	0.4228	1.05557	1.00433	1.00351	1.00349	1.00348	1.00348	1.00348
	7.45	6.85716e-08	0.00347	0.41556	1.05642	1.00438	1.00351	1.00349	1.00348	1.00348	1.00348
	7.45	6.70542e-08	0.00339	0.4084	1.05727	1.00444	1.00352	1.00349	1.00348	1.00348	1.00348
	7.46	6.55733e-08	0.00332	0.40133	1.05809	1.00447	1.00352	1.00349	1.00348	1.00348	1.00348
	7.47	6.41207e-08	0.00325	0.39434	1.05883	1.00454	1.00353	1.00349	1.00348	1.00348	1.00348
	7.47	6.27041e-08	0.00317	0.38743	1.05953	1.00458	1.00353	1.00349	1.00348	1.00348	1.00348
	7.47	6.13156e-08	0.0031	0.38062	1.06023	1.00466	1.00354	1.00349	1.00348	1.00348	1.00348
	7.48	5.99626e-08	0.00304	0.37389	1.06084	1.00471	1.0035	1.00349	1.00348	1.00348	1.00348
	7.49	5.86336e-08	0.00297	0.36724	1.06141	1.00477	1.00351	1.00349	1.00348	1.00348	1.00348
	7.49	5.73399e-08	0.0029	0.36069	1.06189	1.00484	1.00351	1.00349	1.00348	1.00348	1.00348
	7.5	5.60698e-08	0.00284	0.35421	1.06235	1.00491	1.00352	1.00349	1.00348	1.00348	1.00348
	7.5	5.48304e-08	0.00278	0.34783	1.06272	1.00499	1.00353	1.00349	1.00348	1.00348	1.00348
	7.51	5.36179e-08	0.00272	0.34153	1.06302	1.00508	1.00353	1.00349	1.00348	1.00348	1.00348
	7.51	5.24321e-08	0.00266	0.33532	1.06326	1.00518	1.00354	1.00349	1.00348	1.00348	1.00348
	7.52	5.12724e-08	0.0026	0.32919	1.06344	1.00525	1.00355	1.00349	1.00348	1.00348	1.00348
	7.52	5.01387e-08	0.00254	0.32315	1.0635	1.00537	1.00355	1.00349	1.00348	1.00348	1.00348
	7.52	4.90297e-08	0.00248	0.3172	1.06349	1.00545	1.00352	1.00349	1.00348	1.00348	1.00348
	7.53	4.79456e-08	0.00243	0.31134	1.06341	1.00555	1.00353	1.00349	1.00348	1.00348	1.00348
	7.54	4.68851e-08	0.00237	0.30555	1.06324	1.00567	1.00354	1.0035	1.00348	1.00348	1.00348
	7.54	4.58482e-08	0.00232	0.29986	1.06295	1.00579	1.00355	1.0035	1.00348	1.00348	1.00348
	7.54	4.4834e-08	0.00227	0.29425	1.06257	1.00593	1.00356	1.0035	1.00348	1.00348	1.00348
	7.55	4.38427e-08	0.00222	0.28873	1.06209	1.00604	1.00357	1.0035	1.00348	1.00348	1.00348
	7.56	4.2873e-08	0.00217	0.28328	1.06148	1.00616	1.00358	1.0035	1.00348	1.00348	1.00348
	7.56	4.19249e-08	0.00212	0.27793	1.06081	1.0063	1.00355	1.0035	1.00348	1.00348	1.00347
	7.56	4.0998e-08	0.00208	0.27265	1.05999	1.00646	1.00357	1.0035	1.00348	1.00348	1.00348
	7.57	4.00911e-08	0.00203	0.26746	1.05907	1.00663	1.00358	1.0035	1.00348	1.00348	1.00347
	7.58	3.92046e-08	0.00199	0.26235	1.05803	1.00678	1.00359	1.0035	1.00348	1.00348	1.00347
	7.58	3.83373e-08	0.00194	0.25732	1.05683	1.00699	1.00361	1.00347	1.00348	1.00348	1.00347
	7.58	3.749e-08	0.0019	0.25237	1.05556	1.00714	1.00358	1.00347	1.00348	1.00348	1.00347
	7.59	3.66607e-08	0.00186	0.2475	1.05412	1.00734	1.0036	1.00347	1.00348	1.00348	1.00347
	7.6	3.58498e-08	0.00182	0.24272	1.05255	1.00753	1.00362	1.00347	1.00348	1.00348	1.00347
	7.6	3.50569e-08	0.00178	0.238	1.05089	1.00774	1.00359	1.00347	1.00348	1.00348	1.00347
	7.6	3.42816e-08	0.00174	0.23337	1.04905	1.00798	1.00361	1.00347	1.00348	1.00348	1.00347
	7.61	3.35235e-08	0.0017	0.22882	1.04708	1.00824	1.00363	1.00348	1.00348	1.00348	1.00347
	7.62	3.27822e-08	0.00166	0.22434	1.04496	1.00848	1.00365	1.00348	1.00348	1.00348	1.00347
	7.62	3.20573e-08	0.00162	0.21994	1.0427	1.00871	1.00364	1.00348	1.00348	1.00348	1.00347
	7.62	3.13481e-08	0.00159	0.21561	1.04032	1.00901	1.00366	1.00348	1.00348	1.00348	1.00347
	7.63	3.06548e-08	0.00155	0.21136	1.03775	1.0093	1.00364	1.00348	1.00348	1.00348	1.00347
	7.64	2.99767e-08	0.00152	0.20718	1.03506	1.00958	1.00367	1.00349	1.00348	1.00348	1.00347
	7.64	2.93138e-08	0.00149	0.20307	1.03222	1.00989	1.0037	1.00349	1.00349	1.00348	1.00347
	7.64	2.86657e-08	0.00145	0.19904	1.0292	1.01023	1.00369	1.00349	1.00349	1.00348	1.00347
	7.65	2.80321e-08	0.00142	0.19507	1.02603	1.01057	1.00372	1.0035	1.00349	1.00348	1.00347
	7.66	2.7412e-08	0.00139	0.19118	1.02272	1.01091	1.00371	1.0035	1.00349	1.00348	1.00347
	7.66	2.68059e-08	0.00136	0.18736	1.01928	1.01128	1.00374	1.0035	1.00349	1.00348	1.00347
	7.67	2.62127e-08	0.00133	0.1836	1.01567	1.0117	1.00374	1.00351	1.00349	1.00348	1.00347
	7.67	2.5633e-08	0.0013	0.1799	1.01188	1.01211	1.00378	1.00351	1.00349	1.00348	1.00347
	7.68	2.50661e-08	0.00127	0.17629	1.00795	1.01253	1.00377	1.00351	1.00349	1.00348	1.00347
	7.68	2.45121e-08	0.00124	0.17273	1.00383	1.01296	1.00378	1.00352	1.00349	1.00348	1.00347
	7.69	2.39696e-08	0.00121	0.16923	0.99962	1.01343	1.00382	1.00348	1.00349	1.00348	1.00347
	7.69	2.34399e-08	0.00119	0.1658	0.99522	1.0139	1.00383	1.00349	1.00349	1.00348	1.00347
	7.69	2.29211e-08	0.00116	0.16244	0.99067	1.01443	1.00383	1.00349	1.00349	1.00348	1.00348
	7.7	2.24142e-08	0.00114	0.15913	0.98592	1.01493	1.00384	1.0035	1.00349	1.00348	1.00348
	7.71	2.1919e-08	0.00111	0.15589	0.98108	1.01548	1.0039	1.0035	1.00349	1.00348	1.00348
	7.71	2.14341e-08	0.00109	0.15271	0.97607	1.01605	1.00392	1.00351	1.00349	1.00348	1.00348
	7.71	2.09596e-08	0.00106	0.14959	0.97092	1.01664	1.00393	1.00351	1.0035	1.00348	1.00348
	7.72	2.04964e-08	0.00104	0.14652	0.96561	1.01724	1.00396	1.00352	1.0035	1.00348	1.00348
	7.73	2.00431e-08	0.00102	0.14352	0.96015	1.01786	1.00398	1.00352	1.0035	1.00348	1.00348
	7.73	1.96003e-08	0.000993177	0.14057	0.95453	1.01855	1.00401	1.00353	1.0035	1.00348	1.00348
	7.73	1.91662e-08	0.000971249	0.13767	0.9488	1.01921	1.00405	1.0035	1.00346	1.00348	1.00348
	7.74	1.87426e-08	0.000949778	0.13483	0.94291	1.0199	1.00404	1.00351	1.00346	1.00348	1.00348
	7.75	1.83281e-08	0.000928755	0.13205	0.93691	1.02057	1.00409	1.00351	1.00346	1.00348	1.00348
	7.75	1.79229e-08	0.000908224	0.12932	0.93075	1.02131	1.00413	1.00352	1.00346	1.00348	1.00348
	7.75	1.75264e-08	0.000888173	0.12664	0.92443	1.02203	1.00414	1.00353	1.00347	1.00348	1.00348
	7.76	1.71388e-08	0.000868526	0.12401	0.91804	1.02278	1.0042	1.00354	1.00347	1.00348	1.00348
	7.77	1.67596e-08	0.000849312	0.12144	0.91149	1.02355	1.00422	1.00355	1.00347	1.00348	1.00348
	7.77	1.63891e-08	0.000830533	0.11891	0.90483	1.02434	1.00428	1.00352	1.00347	1.00348	1.00348
	7.77	1.60267e-08	0.000812183	0.11643	0.89801	1.02512	1.00431	1.00353	1.00347	1.00348	1.00348
	7.78	1.5672e-08	0.000794221	0.114	0.89113	1.02587	1.00435	1.00354	1.00347	1.00348	1.00348
	7.79	1.53255e-08	0.000776683	0.11162	0.88413	1.02663	1.00439	1.00355	1.00348	1.00349	1.00348
	7.79	1.49866e-08	0.000759481	0.10929	0.87698	1.02741	1.00444	1.00353	1.00348	1.00349	1.00348
	7.79	1.46551e-08	0.0007427	0.107	0.86976	1.02816	1.0045	1.00354	1.00348	1.00349	1.00348
	7.8	1.43311e-08	0.000726294	0.10476	0.86243	1.02887	1.00456	1.00355	1.00348	1.00349	1.00348
	7.81	1.40142e-08	0.000710217	0.10256	0.855	1.02957	1.00464	1.00357	1.00349	1.00349	1.00348
	7.81	1.37042e-08	0.000694507	0.1004	0.84746	1.03022	1.00468	1.00354	1.00349	1.00349	1.00348
	7.81	1.34011e-08	0.000679162	0.09829	0.83986	1.03077	1.00472	1.00356	1.00349	1.00349	1.00348
	7.82	1.3105e-08	0.000664141	0.09622	0.83216	1.03135	1.00482	1.00358	1.00349	1.00349	1.00348
	7.83	1.28149e-08	0.00064948	0.09419	0.82439	1.03189	1.00489	1.00359	1.0035	1.00349	1.00348
	7.83	1.25317e-08	0.000635095	0.0922	0.81654	1.03241	1.00496	1.00357	1.0035	1.00349	1.00348
	7.84	1.22544e-08	0.000621066	0.09026	0.80858	1.03294	1.00505	1.00359	1.0035	1.00349	1.00348
	7.84	1.19835e-08	0.000607338	0.08835	0.80062	1.03344	1.00511	1.00357	1.00351	1.00349	1.00348
	7.85	1.17185e-08	0.000593905	0.08648	0.79256	1.03387	1.00522	1.00359	1.00347	1.00349	1.00348
	7.85	1.14595e-08	0.000580777	0.08465	0.78441	1.03431	1.0053	1.00362	1.00347	1.00349	1.00348
	7.86	1.12058e-08	0.000567932	0.08285	0.77626	1.03472	1.00539	1.0036	1.00348	1.00346	1.00348
	7.86	1.0958e-08	0.000555376	0.08109	0.76803	1.03509	1.0055	1.00363	1.00348	1.00346	1.00348
	7.87	1.07157e-08	0.000543096	0.07937	0.75975	1.03547	1.00558	1.00362	1.00349	1.00346	1.00348
	7.87	1.04786e-08	0.000531088	0.07768	0.75143	1.03577	1.00572	1.00364	1.00349	1.00346	1.00348
	7.88	1.02469e-08	0.000519344	0.07603	0.74308	1.03604	1.00583	1.00363	1.0035	1.00346	1.00348
	7.88	1.00205e-08	0.000507864	0.07441	0.7347	1.03622	1.00596	1.00367	1.0035	1.00346	1.00348
	7.88	9.79894e-09	0.000496636	0.07282	0.72628	1.0364	1.00606	1.00366	1.00351	1.00346	1.00348
	7.89	9.58224e-09	0.000485653	0.07127	0.71784	1.03654	1.00622	1.00365	1.00351	1.00346	1.00348
	7.9	9.36997e-09	0.000474913	0.06975	0.70937	1.03659	1.00637	1.00369	1.00348	1.00347	1.00348
	7.9	9.16291e-09	0.000464409	0.06826	0.70088	1.03663	1.00649	1.00369	1.00349	1.00347	1.00348
	7.9	8.96021e-09	0.000454146	0.0668	0.6924	1.03658	1.00667	1.00369	1.00349	1.00347	1.00348
	7.91	8.76222e-09	0.000444102	0.06537	0.68391	1.03648	1.00684	1.00373	1.0035	1.00347	1.00348
	7.92	8.56816e-09	0.000434283	0.06397	0.67539	1.03631	1.00702	1.00374	1.00351	1.00347	1.00349
	7.92	8.37878e-09	0.00042468	0.06259	0.66688	1.03606	1.00719	1.00375	1.00352	1.00348	1.00349
	7.92	8.19368e-09	0.000415289	0.06125	0.65837	1.03574	1.00739	1.00376	1.00349	1.00348	1.00349
	7.93	8.01242e-09	0.000406106	0.05994	0.64987	1.03535	1.00758	1.00377	1.0035	1.00348	1.00349
	7.94	7.835e-09	0.000397127	0.05865	0.64138	1.0349	1.00779	1.00378	1.0035	1.00348	1.00349
	7.94	7.66174e-09	0.000388344	0.05739	0.6329	1.03434	1.00803	1.0038	1.00351	1.00348	1.00349
	7.94	7.49224e-09	0.000379757	0.05616	0.62444	1.0337	1.00826	1.00382	1.00353	1.00349	1.00349
	7.95	7.32694e-09	0.000371362	0.05495	0.616	1.03299	1.00848	1.00385	1.0035	1.00349	1.00349
	7.96	7.16456e-09	0.000363147	0.05376	0.60758	1.0322	1.00873	1.00384	1.00351	1.00349	1.00345
	7.96	7.00626e-09	0.000355116	0.05261	0.59919	1.03128	1.00902	1.00387	1.00352	1.0035	1.00345
	7.96	6.85128e-09	0.000347266	0.05147	0.59083	1.03028	1.00927	1.0039	1.00353	1.00346	1.00345
	7.97	6.69994e-09	0.000339587	0.05036	0.5825	1.02915	1.0096	1.0039	1.00351	1.00346	1.00345
	7.98	6.55149e-09	0.000332077	0.04927	0.5742	1.02797	1.00988	1.00395	1.00352	1.00347	1.00346
	7.98	6.40667e-09	0.000324734	0.04821	0.56595	1.02665	1.0102	1.00396	1.00354	1.00347	1.00346
	7.98	6.26505e-09	0.000317556	0.04717	0.55773	1.0252	1.01053	1.00401	1.00351	1.00347	1.00346
	7.99	6.12664e-09	0.000310529	0.04615	0.54957	1.02368	1.01086	1.00403	1.00353	1.00348	1.00346
	8	5.99098e-09	0.000303663	0.04515	0.54144	1.02201	1.01124	1.00405	1.00355	1.00348	1.00346
	8	5.85848e-09	0.000296949	0.04417	0.53337	1.02023	1.01158	1.00408	1.00352	1.00349	1.00346
	8	5.72875e-09	0.000290382	0.04322	0.52535	1.01835	1.01198	1.00411	1.00354	1.00349	1.00346
	8.01	5.60213e-09	0.00028396	0.04228	0.51738	1.01634	1.01238	1.00415	1.00356	1.0035	1.00347
	8.02	5.47824e-09	0.000277682	0.04137	0.50946	1.01418	1.0128	1.00416	1.00354	1.00346	1.00347
	8.02	5.35723e-09	0.00027154	0.04047	0.50161	1.01193	1.01323	1.00421	1.00357	1.00347	1.00347
	8.03	5.23873e-09	0.000265538	0.03959	0.49381	1.00952	1.01367	1.00423	1.00355	1.00347	1.00347
	8.03	5.12288e-09	0.000259668	0.03873	0.48607	1.00698	1.01409	1.0043	1.00358	1.00348	1.00347
	8.04	5.00955e-09	0.000253926	0.03789	0.4784	1.00435	1.01457	1.00433	1.00356	1.00349	1.00348
	8.04	4.89881e-09	0.000248308	0.03707	0.47079	1.00154	1.01507	1.00437	1.00355	1.00349	1.00348
	8.05	4.79048e-09	0.000242818	0.03626	0.46325	0.99863	1.01554	1.00443	1.00358	1.0035	1.00348
	8.05	4.68455e-09	0.000237444	0.03548	0.45578	0.99555	1.01604	1.00449	1.00357	1.00347	1.00348
	8.05	4.5809e-09	0.000232199	0.0347	0.44838	0.99235	1.01651	1.00452	1.0036	1.00348	1.00349
	8.06	4.4796e-09	0.000227061	0.03395	0.44104	0.98898	1.01704	1.0046	1.0036	1.00348	1.00349
	8.07	4.38055e-09	0.000222039	0.03321	0.43378	0.98549	1.0175	1.00465	1.00359	1.00349	1.00345
	8.07	4.28366e-09	0.000217134	0.03249	0.42659	0.98189	1.01802	1.00471	1.00359	1.0035	1.00345
	8.07	4.18889e-09	0.000212328	0.03178	0.41948	0.9781	1.01851	1.00478	1.00363	1.00347	1.00346
	8.08	4.09628e-09	0.000207634	0.03109	0.41244	0.97423	1.01897	1.00483	1.00363	1.00348	1.00346
	8.09	4.00567e-09	0.000203045	0.03041	0.40548	0.97016	1.01943	1.00489	1.00363	1.00349	1.00346
	8.09	3.91714e-09	0.000198551	0.02975	0.39859	0.96597	1.01986	1.005	1.00364	1.00351	1.00347
	8.09	3.83045e-09	0.000194162	0.0291	0.39179	0.96165	1.02022	1.00504	1.00365	1.00348	1.00347
	8.1	3.74576e-09	0.000189868	0.02847	0.38505	0.95718	1.02058	1.00515	1.00366	1.00349	1.00348
	8.11	3.66291e-09	0.000185667	0.02784	0.3784	0.95253	1.02086	1.00522	1.00367	1.0035	1.00348
	8.11	3.58194e-09	0.000181562	0.02724	0.37183	0.9478	1.0211	1.00532	1.00369	1.00348	1.00349
	8.11	3.50269e-09	0.000177548	0.02664	0.36534	0.9429	1.0213	1.00543	1.00367	1.00349	1.00345
	8.12	3.42524e-09	0.000173619	0.02606	0.35893	0.93787	1.02147	1.00551	1.00369	1.00351	1.00345
	8.13	3.34947e-09	0.000169782	0.02549	0.3526	0.93274	1.02161	1.00562	1.00372	1.00348	1.00346
	8.13	3.27542e-09	0.000166028	0.02493	0.34635	0.92744	1.02171	1.00575	1.00371	1.0035	1.00347
	8.13	3.20297e-09	0.000162359	0.02439	0.34018	0.92201	1.02181	1.00586	1.00374	1.00348	1.00347
	8.14	3.13213e-09	0.000158766	0.02386	0.33409	0.91644	1.02183	1.00599	1.00373	1.0035	1.00348
	8.15	3.06288e-09	0.000155253	0.02334	0.32808	0.91074	1.02186	1.00611	1.00373	1.00352	1.00348
	8.15	2.99515e-09	0.000151823	0.02282	0.32215	0.90494	1.02181	1.00624	1.00378	1.0035	1.00345
	8.15	2.9289e-09	0.000148462	0.02233	0.31631	0.899	1.02176	1.00637	1.00379	1.00352	1.00346
	8.16	2.86413e-09	0.000145181	0.02184	0.31054	0.89292	1.02166	1.00652	1.0038	1.00351	1.00347
	8.17	2.80081e-09	0.000141972	0.02136	0.30486	0.88675	1.02148	1.0067	1.00382	1.00349	1.00347
	8.17	2.73884e-09	0.000138831	0.02089	0.29925	0.88045	1.0213	1.00683	1.00385	1.00352	1.00348
	8.17	2.67827e-09	0.000135762	0.02043	0.29373	0.874	1.02103	1.00703	1.00387	1.0035	1.00345
	8.18	2.61907e-09	0.000132757	0.01999	0.28829	0.8675	1.0207	1.00718	1.00387	1.00353	1.00346
	8.19	2.56114e-09	0.00012982	0.01955	0.28293	0.86086	1.02033	1.00736	1.00391	1.00352	1.00347
	8.19	2.50449e-09	0.000126951	0.01912	0.27764	0.85413	1.01991	1.00758	1.00392	1.00351	1.00348
	8.2	2.44909e-09	0.000124146	0.0187	0.27244	0.84727	1.01943	1.00776	1.00393	1.00351	1.00345
	8.2	2.39492e-09	0.000121397	0.01829	0.26731	0.84034	1.01885	1.00797	1.00395	1.0035	1.00346
	8.21	2.34195e-09	0.000118712	0.01789	0.26227	0.83333	1.01822	1.00818	1.00398	1.00354	1.00348
	8.21	2.29019e-09	0.000116087	0.0175	0.2573	0.82618	1.01753	1.00844	1.00402	1.00354	1.00345
	8.22	2.23954e-09	0.000113522	0.01711	0.25241	0.81898	1.01677	1.00866	1.00406	1.00354	1.00346
	8.22	2.19002e-09	0.000111014	0.01674	0.2476	0.8117	1.01591	1.00892	1.00407	1.00354	1.00348
	8.22	2.14157e-09	0.000108554	0.01637	0.24286	0.80432	1.01497	1.00919	1.00409	1.00355	1.00345
	8.23	2.0942e-09	0.000106155	0.01601	0.2382	0.79685	1.01397	1.00942	1.00413	1.00355	1.00347
	8.24	2.04788e-09	0.000103808	0.01566	0.23361	0.7893	1.01285	1.00971	1.00417	1.00352	1.00344
	8.24	2.00259e-09	0.000101511	0.01532	0.2291	0.7817	1.01165	1.00996	1.00422	1.00354	1.00346
	8.24	1.95831e-09	9.92652e-05	0.01498	0.22466	0.77407	1.01038	1.01026	1.00424	1.00355	1.00348
	8.25	1.91502e-09	9.70725e-05	0.01465	0.2203	0.76635	1.00899	1.01054	1.00428	1.00357	1.00346
	8.26	1.87266e-09	9.49258e-05	0.01433	0.21601	0.75855	1.00751	1.01083	1.00432	1.00355	1.00344
	8.26	1.83125e-09	9.28243e-05	0.01402	0.21178	0.75071	1.00594	1.01113	1.00438	1.00357	1.00346
	8.26	1.79073e-09	9.07712e-05	0.01371	0.20764	0.74284	1.00424	1.01145	1.00441	1.00356	1.00344
	8.27	1.75116e-09	8.87665e-05	0.01341	0.20356	0.73493	1.00249	1.01174	1.00446	1.00355	1.00346
	8.28	1.71244e-09	8.68022e-05	0.01311	0.19955	0.72696	1.00056	1.01204	1.00452	1.00359	1.00345
	8.28	1.67452e-09	8.48812e-05	0.01282	0.19561	0.71895	0.99858	1.01232	1.0046	1.00359	1.00343
	8.28	1.63751e-09	8.30037e-05	0.01254	0.19174	0.71091	0.99645	1.0126	1.00465	1.00359	1.00346
	8.29	1.60131e-09	8.11691e-05	0.01227	0.18793	0.70285	0.99422	1.01285	1.00468	1.0036	1.00345
	8.3	1.5659e-09	7.93733e-05	0.012	0.18419	0.69477	0.99188	1.0131	1.00477	1.00361	1.00344
	8.3	1.53126e-09	7.76195e-05	0.01173	0.18052	0.68667	0.98942	1.0133	1.00484	1.00362	1.00343
	8.3	1.49737e-09	7.59041e-05	0.01147	0.17691	0.6785	0.98682	1.01346	1.00489	1.0036	1.00346
	8.31	1.46427e-09	7.42219e-05	0.01122	0.17337	0.67036	0.98414	1.0136	1.00496	1.00363	1.00346
	8.32	1.43188e-09	7.25818e-05	0.01098	0.16989	0.6622	0.9813	1.01367	1.00505	1.00362	1.00345
	8.32	1.40023e-09	7.0978e-05	0.01073	0.16647	0.65404	0.97833	1.01366	1.00512	1.00362	1.00345
	8.32	1.36924e-09	6.94075e-05	0.0105	0.16312	0.6459	0.97525	1.01361	1.00522	1.00366	1.00345
	8.33	1.33898e-09	6.78738e-05	0.01027	0.15982	0.63771	0.97203	1.01352	1.00531	1.00367	1.00345
	8.34	1.30937e-09	6.63717e-05	0.01004	0.15659	0.62956	0.96869	1.01339	1.00538	1.00365	1.00346
	8.34	1.28041e-09	6.4902e-05	0.00982	0.15341	0.62142	0.96525	1.01322	1.00548	1.00368	1.00342
	8.34	1.25209e-09	6.34679e-05	0.0096	0.1503	0.61328	0.96164	1.01301	1.0056	1.00367	1.00343
	8.35	1.22442e-09	6.20646e-05	0.00939	0.14724	0.60515	0.95789	1.0128	1.00568	1.00371	1.00344
	8.36	1.19733e-09	6.06918e-05	0.00919	0.14423	0.59704	0.95404	1.0125	1.00579	1.00371	1.00342
	8.36	1.17084e-09	5.93493e-05	0.00898	0.14129	0.58895	0.95005	1.0122	1.0059	1.00373	1.00344
	8.37	1.14494e-09	5.80369e-05	0.00878	0.1384	0.58089	0.94592	1.01182	1.00603	1.00372	1.00342
	8.37	1.11962e-09	5.67536e-05	0.00859	0.13556	0.57285	0.94168	1.01142	1.00617	1.00375	1.00344
	8.38	1.09489e-09	5.54988e-05	0.0084	0.13278	0.56485	0.93729	1.01094	1.00626	1.00376	1.00343
	8.38	1.07065e-09	5.42712e-05	0.00822	0.13005	0.55687	0.9328	1.01042	1.00639	1.00377	1.00342
	8.39	1.04699e-09	5.30708e-05	0.00804	0.12737	0.54893	0.92815	1.00988	1.00653	1.0038	1.00341
	8.39	1.02383e-09	5.18972e-05	0.00786	0.12474	0.54103	0.92335	1.00924	1.0067	1.0038	1.00341
	8.4	1.00119e-09	5.07492e-05	0.00769	0.12216	0.53317	0.91847	1.00856	1.00684	1.00381	1.00341
	8.4	9.79042e-10	4.96272e-05	0.00752	0.11963	0.52535	0.91344	1.00778	1.00698	1.00383	1.00341
	8.41	9.57376e-10	4.85296e-05	0.00735	0.11715	0.51758	0.90826	1.00699	1.00713	1.00387	1.00342
	8.41	9.36233e-10	4.74565e-05	0.00719	0.11472	0.50985	0.90299	1.00609	1.00725	1.00388	1.0034
	8.41	9.15491e-10	4.64065e-05	0.00703	0.11234	0.50218	0.89757	1.00514	1.00741	1.00391	1.00342
	8.42	8.95265e-10	4.53806e-05	0.00688	0.11	0.49456	0.89206	1.00412	1.00755	1.00391	1.0034
	8.43	8.7547e-10	4.43766e-05	0.00672	0.1077	0.48699	0.8864	1.003	1.00769	1.00393	1.00339
	8.43	8.56108e-10	4.33955e-05	0.00658	0.10546	0.47947	0.88065	1.00181	1.00785	1.00397	1.00339
	8.43	8.37178e-10	4.24356e-05	0.00643	0.10326	0.47202	0.87478	1.00055	1.00797	1.00398	1.00339
	8.44	8.18672e-10	4.14969e-05	0.00629	0.1011	0.46462	0.86879	0.99918	1.0081	1.00402	1.0034
	8.45	8.0055e-10	4.05793e-05	0.00615	0.09898	0.45728	0.86267	0.99773	1.00823	1.00407	1.00337
	8.45	7.82848e-10	3.96818e-05	0.00601	0.0969	0.45001	0.85647	0.99622	1.00829	1.00407	1.00335
	8.45	7.65526e-10	3.88043e-05	0.00588	0.09487	0.4428	0.85015	0.99458	1.00835	1.00413	1.00338
	8.46	7.48624e-10	3.79461e-05	0.00575	0.09287	0.43565	0.84371	0.99286	1.0084	1.00413	1.00338
	8.47	7.32054e-10	3.71074e-05	0.00563	0.09092	0.42858	0.83718	0.99106	1.00841	1.00419	1.00334
	8.47	7.1586e-10	3.62863e-05	0.0055	0.089	0.42157	0.83057	0.98917	1.00835	1.0042	1.00335
	8.47	7.00034e-10	3.54836e-05	0.00538	0.08713	0.41463	0.82388	0.98715	1.00823	1.00424	1.00334
	8.48	6.8454e-10	3.46994e-05	0.00526	0.08529	0.40775	0.81707	0.98501	1.00806	1.00427	1.00333
	8.49	6.6941e-10	3.39315e-05	0.00515	0.08348	0.40095	0.81017	0.98281	1.00779	1.00433	1.00333
	8.49	6.54609e-10	3.31816e-05	0.00503	0.08172	0.39423	0.80319	0.98047	1.00748	1.00437	1.00334
	8.49	6.40127e-10	3.24474e-05	0.00492	0.07999	0.38758	0.79613	0.97803	1.00716	1.00441	1.00332
	8.5	6.25969e-10	3.173e-05	0.00481	0.07829	0.38099	0.78896	0.97546	1.00676	1.00445	1.00331
	8.51	6.12128e-10	3.10285e-05	0.00471	0.07663	0.37449	0.78175	0.97282	1.00635	1.00448	1.00328
	8.51	5.98606e-10	3.03419e-05	0.0046	0.075	0.36805	0.7745	0.97004	1.0059	1.00454	1.0033
	8.51	5.8536e-10	2.96709e-05	0.0045	0.07341	0.3617	0.76713	0.96714	1.0054	1.00456	1.00329
	8.52	5.72391e-10	2.9015e-05	0.0044	0.07185	0.35541	0.75973	0.96414	1.00486	1.00462	1.00325
	8.53	5.59733e-10	2.83732e-05	0.0043	0.07032	0.34921	0.75225	0.96098	1.00422	1.00465	1.00327
	8.53	5.47388e-10	2.77454e-05	0.00421	0.06882	0.34309	0.7447	0.95775	1.00357	1.00471	1.00323
	8.53	5.35263e-10	2.7132e-05	0.00412	0.06735	0.33703	0.73713	0.95436	1.00288	1.00474	1.00324
	8.54	5.23425e-10	2.65318e-05	0.00403	0.06591	0.33106	0.72948	0.95088	1.00213	1.00477	1.00323
	8.55	5.11848e-10	2.59452e-05	0.00394	0.06451	0.32516	0.72181	0.94725	1.00128	1.00481	1.0032
	8.55	5.00531e-10	2.53714e-05	0.00385	0.06313	0.31935	0.71406	0.94353	1.00043	1.00481	1.00318
	8.56	4.89461e-10	2.481e-05	0.00376	0.06178	0.3136	0.70634	0.93964	0.99948	1.00482	1.00319
	8.56	4.7864e-10	2.42618e-05	0.00368	0.06045	0.30794	0.69851	0.93566	0.99847	1.00483	1.00317
	8.57	4.68051e-10	2.37252e-05	0.0036	0.05916	0.30235	0.6907	0.93155	0.9974	1.00481	1.00314
	8.57	4.57702e-10	2.32003e-05	0.00352	0.05789	0.29684	0.68287	0.92731	0.99623	1.00479	1.00313
	8.58	4.4758e-10	2.26873e-05	0.00344	0.05665	0.29141	0.67498	0.92293	0.99503	1.00478	1.0031
	8.58	4.37679e-10	2.21855e-05	0.00337	0.05543	0.28606	0.66708	0.91845	0.99374	1.00468	1.0031
	8.58	4.28002e-10	2.1695e-05	0.00329	0.05424	0.28078	0.6592	0.91384	0.99233	1.00458	1.00309
	8.59	4.18537e-10	2.12148e-05	0.00322	0.05308	0.27558	0.65128	0.90912	0.9909	1.00446	1.00306
	8.6	4.0928e-10	2.07458e-05	0.00315	0.05193	0.27045	0.64334	0.90427	0.98936	1.00425	1.00302
	8.6	4.00227e-10	2.02873e-05	0.00308	0.05082	0.26541	0.63539	0.89931	0.98771	1.00401	1.00301
	8.6	3.91374e-10	1.98383e-05	0.00301	0.04972	0.26043	0.62748	0.8942	0.98602	1.00368	1.00295
	8.61	3.82721e-10	1.93998e-05	0.00294	0.04865	0.25554	0.61956	0.88899	0.98422	1.00328	1.00293
	8.62	3.74256e-10	1.89708e-05	0.00288	0.0476	0.25072	0.6116	0.88367	0.9823	1.00278	1.0029
	8.62	3.65979e-10	1.85511e-05	0.00282	0.04658	0.24596	0.60371	0.87821	0.98034	1.00228	1.00286
	8.62	3.57886e-10	1.81409e-05	0.00275	0.04557	0.2413	0.59579	0.87267	0.97821	1.00173	1.00282
	8.63	3.49969e-10	1.77396e-05	0.00269	0.04459	0.2367	0.5879	0.86699	0.97604	1.00114	1.00278
	8.64	3.42232e-10	1.73471e-05	0.00263	0.04362	0.23217	0.58002	0.86119	0.97374	1.00053	1.00274
	8.64	3.34663e-10	1.69637e-05	0.00258	0.04268	0.22771	0.57217	0.85532	0.97136	0.99984	1.00266
	8.64	3.27262e-10	1.65884e-05	0.00252	0.04176	0.22333	0.56434	0.84931	0.96888	0.99909	1.00262
	8.65	3.20025e-10	1.62219e-05	0.00246	0.04085	0.21902	0.55654	0.84322	0.96627	0.99833	1.00255
	8.66	3.12945e-10	1.58626e-05	0.00241	0.03997	0.21478	0.54876	0.83702	0.96357	0.99748	1.00243
	8.66	3.06028e-10	1.55121e-05	0.00236	0.0391	0.21061	0.54102	0.8307	0.96076	0.99658	1.00236
	8.66	2.99259e-10	1.51691e-05	0.0023	0.03825	0.2065	0.53332	0.82431	0.95781	0.99562	1.00225
	8.67	2.92638e-10	1.48334e-05	0.00225	0.03742	0.20247	0.52564	0.81781	0.95477	0.9946	1.00211
	8.68	2.86165e-10	1.45053e-05	0.0022	0.03661	0.1985	0.51801	0.81124	0.95161	0.99353	1.00196
	8.68	2.79837e-10	1.41844e-05	0.00215	0.03582	0.19461	0.51043	0.80459	0.94835	0.9924	1.00177
	8.68	2.73652e-10	1.38707e-05	0.00211	0.03504	0.19077	0.50288	0.79783	0.94498	0.99117	1.00158
	8.69	2.67599e-10	1.35642e-05	0.00206	0.03428	0.18701	0.49538	0.79096	0.94146	0.98993	1.00133
	8.7	2.61683e-10	1.32641e-05	0.00201	0.03354	0.18331	0.48793	0.78406	0.93786	0.98857	1.00102
	8.7	2.55894e-10	1.29708e-05	0.00197	0.03281	0.17967	0.48053	0.77709	0.93411	0.98712	1.00065
	8.7	2.50237e-10	1.26839e-05	0.00193	0.03209	0.1761	0.47318	0.77001	0.93028	0.98563	1.00024
	8.71	2.44701e-10	1.24038e-05	0.00188	0.0314	0.17259	0.46589	0.76286	0.92629	0.98405	0.99973
	8.72	2.39288e-10	1.21289e-05	0.00184	0.03071	0.16914	0.45865	0.75568	0.92222	0.98239	0.99913
	8.72	2.33995e-10	1.18608e-05	0.0018	0.03004	0.16576	0.45148	0.74844	0.91798	0.98062	0.99851
	8.73	2.28823e-10	1.15987e-05	0.00176	0.02939	0.16243	0.44435	0.74112	0.91366	0.97878	0.99781
	8.73	2.23762e-10	1.13422e-05	0.00172	0.02875	0.15916	0.43729	0.73374	0.90921	0.97687	0.9971
	8.74	2.18814e-10	1.10912e-05	0.00168	0.02812	0.15596	0.4303	0.72631	0.90467	0.97484	0.99633
	8.74	2.13973e-10	1.08459e-05	0.00165	0.02751	0.15281	0.42336	0.71884	0.89996	0.97273	0.99551
	8.75	2.09244e-10	1.06061e-05	0.00161	0.02691	0.14971	0.41649	0.71131	0.89516	0.97054	0.99464
	8.75	2.04616e-10	1.03714e-05	0.00158	0.02632	0.14668	0.40969	0.70376	0.89027	0.96823	0.99372
	8.75	2.00087e-10	1.01422e-05	0.00154	0.02575	0.1437	0.40295	0.69616	0.88524	0.96583	0.99274
	8.76	1.95663e-10	9.91768e-06	0.00151	0.02519	0.14078	0.39629	0.68853	0.88007	0.96335	0.99166
	8.77	1.91334e-10	9.69853e-06	0.00147	0.02464	0.13791	0.38968	0.68088	0.87481	0.96074	0.99057
	8.77	1.87106e-10	9.48389e-06	0.00144	0.0241	0.13509	0.38315	0.67319	0.86945	0.95804	0.98942
	8.77	1.82969e-10	9.27418e-06	0.00141	0.02357	0.13233	0.37669	0.66548	0.86398	0.95521	0.98817
	8.78	1.78921e-10	9.06895e-06	0.00138	0.02306	0.12961	0.3703	0.65775	0.85838	0.95233	0.9869
	8.79	1.74964e-10	8.86857e-06	0.00135	0.02255	0.12695	0.36399	0.65002	0.85268	0.94931	0.98553
	8.79	1.71096e-10	8.67258e-06	0.00132	0.02206	0.12434	0.35774	0.64228	0.84688	0.94615	0.98406
	8.79	1.67312e-10	8.48055e-06	0.00129	0.02158	0.12178	0.35157	0.63449	0.84101	0.94293	0.98256
	8.8	1.63611e-10	8.29325e-06	0.00126	0.02111	0.11927	0.34547	0.62673	0.835	0.93957	0.98096
	8.81	1.59991e-10	8.10987e-06	0.00123	0.02064	0.1168	0.33945	0.61897	0.82889	0.9361	0.97929
	8.81	1.56456e-10	7.93033e-06	0.0012	0.02019	0.11439	0.3335	0.61121	0.82271	0.93253	0.97756
	8.81	1.52993e-10	7.75503e-06	0.00118	0.01975	0.11202	0.32762	0.6034	0.81638	0.92885	0.97576
	8.82	1.49613e-10	7.58353e-06	0.00115	0.01932	0.1097	0.32182	0.59568	0.81003	0.92506	0.97384
	8.83	1.46304e-10	7.41579e-06	0.00113	0.0189	0.10741	0.3161	0.58792	0.80354	0.92112	0.97182
	8.83	1.43065e-10	7.25178e-06	0.0011	0.01848	0.10518	0.31045	0.58016	0.79699	0.9171	0.96975
	8.83	1.39905e-10	7.09148e-06	0.00108	0.01808	0.10299	0.30487	0.57245	0.79037	0.91297	0.96758
	8.84	1.3681e-10	6.93451e-06	0.00105	0.01768	0.10084	0.29937	0.56476	0.78364	0.90868	0.96528
	8.85	1.33785e-10	6.78114e-06	0.00103	0.01729	0.09873	0.29395	0.55708	0.77681	0.90431	0.9629
	8.85	1.30825e-10	6.63101e-06	0.00101	0.01691	0.09667	0.2886	0.54942	0.76996	0.89982	0.96045
	8.85	1.27933e-10	6.48448e-06	0.00098524	0.01654	0.09464	0.28332	0.5418	0.76301	0.89521	0.95791
	8.86	1.25102e-10	6.34111e-06	0.00096347	0.01618	0.09266	0.27812	0.5342	0.75603	0.89052	0.95525
	8.87	1.22335e-10	6.20086e-06	0.000942179	0.01583	0.09071	0.273	0.52664	0.74895	0.88566	0.95249
	8.87	1.19631e-10	6.06374e-06	0.000921329	0.01548	0.08881	0.26795	0.51911	0.74181	0.88071	0.94962
	8.87	1.16982e-10	5.92961e-06	0.000900967	0.01514	0.08694	0.26297	0.51162	0.7346	0.87568	0.94665
	8.88	1.14397e-10	5.79849e-06	0.000881046	0.01481	0.08511	0.25807	0.50417	0.72734	0.87051	0.94358
	8.89	1.11866e-10	5.6702e-06	0.000861592	0.01448	0.08331	0.25324	0.49676	0.72006	0.86525	0.94043
	8.89	1.09393e-10	5.54484e-06	0.000842531	0.01416	0.08156	0.24848	0.4894	0.71272	0.85987	0.93714
	8.9	1.06974e-10	5.4222e-06	0.000823894	0.01385	0.07983	0.24379	0.48208	0.70532	0.85439	0.93375
	8.9	1.04609e-10	5.30228e-06	0.000805681	0.01355	0.07814	0.23918	0.47481	0.69791	0.84878	0.93026
	8.91	1.02296e-10	5.185e-06	0.000787884	0.01325	0.07649	0.23464	0.46759	0.69045	0.84307	0.92662
	8.91	1.00033e-10	5.07036e-06	0.00077046	0.01296	0.07487	0.23017	0.46042	0.68292	0.83731	0.92289
	8.92	9.7819e-11	4.95824e-06	0.000753443	0.01267	0.07328	0.22577	0.45331	0.67539	0.83141	0.91909
	8.92	9.56568e-11	4.84856e-06	0.000736791	0.0124	0.07172	0.22145	0.44625	0.66784	0.82542	0.91514
	8.93	9.35433e-11	4.74129e-06	0.000720507	0.01212	0.0702	0.21718	0.43924	0.66025	0.81933	0.91109
	8.93	9.14735e-11	4.63645e-06	0.000704556	0.01186	0.06871	0.213	0.43231	0.65264	0.81314	0.90692
	8.94	8.94509e-11	4.53394e-06	0.000688984	0.0116	0.06724	0.20888	0.42542	0.64503	0.80686	0.90265
	8.94	8.74722e-11	4.43366e-06	0.000673749	0.01134	0.06581	0.20482	0.4186	0.63737	0.80051	0.89825
	8.94	8.55364e-11	4.33559e-06	0.000658853	0.01109	0.06441	0.20084	0.41184	0.62975	0.79408	0.89375
	8.95	8.36474e-11	4.23972e-06	0.000644286	0.01085	0.06303	0.19692	0.40515	0.62208	0.78754	0.88912
	8.96	8.17972e-11	4.14593e-06	0.000630039	0.01061	0.06169	0.19307	0.39852	0.61446	0.78094	0.88442
	8.96	7.99854e-11	4.05425e-06	0.000616112	0.01038	0.06037	0.18928	0.39195	0.60678	0.77429	0.8796
	8.96	7.82199e-11	3.96458e-06	0.00060249	0.01015	0.05908	0.18555	0.38545	0.59912	0.76754	0.87466
	8.97	7.64881e-11	3.87691e-06	0.000589167	0.00993	0.05781	0.18189	0.37902	0.59149	0.76069	0.8696
	8.98	7.47979e-11	3.79117e-06	0.000576141	0.00971	0.05657	0.1783	0.37266	0.58383	0.75382	0.86445
	8.98	7.31414e-11	3.70734e-06	0.000563403	0.00949	0.05536	0.17476	0.36637	0.57621	0.74685	0.85918
	8.98	7.15264e-11	3.62535e-06	0.000550949	0.00928	0.05417	0.17129	0.36015	0.5686	0.73984	0.85382
	8.99	6.99442e-11	3.54516e-06	0.000538763	0.00908	0.05301	0.16788	0.354	0.561	0.73276	0.84834
	9	6.83948e-11	3.46674e-06	0.000526849	0.00888	0.05187	0.16453	0.34791	0.55345	0.72563	0.84277
	9	6.68826e-11	3.39007e-06	0.000515199	0.00868	0.05076	0.16124	0.34191	0.54589	0.71844	0.83711
	9	6.54025e-11	3.31508e-06	0.000503814	0.00849	0.04966	0.158	0.33597	0.53837	0.71121	0.83132
	9.01	6.39587e-11	3.24178e-06	0.000492672	0.00831	0.0486	0.15483	0.3301	0.53087	0.70392	0.82544
	9.02	6.25433e-11	3.17007e-06	0.000481779	0.00812	0.04755	0.15171	0.32431	0.5234	0.69661	0.81952
	9.02	6.11596e-11	3.09997e-06	0.000471122	0.00794	0.04652	0.14865	0.31859	0.51598	0.68925	0.81345
	9.02	5.98078e-11	3.03143e-06	0.000460709	0.00777	0.04552	0.14564	0.31294	0.50858	0.68185	0.80731
	9.03	5.84836e-11	2.9644e-06	0.000450524	0.0076	0.04454	0.14269	0.30737	0.50122	0.67443	0.80106
	9.04	5.71907e-11	2.89882e-06	0.000440559	0.00743	0.04358	0.1398	0.30187	0.4939	0.66697	0.79477
	9.04	5.59253e-11	2.83472e-06	0.000430818	0.00727	0.04264	0.13695	0.29644	0.48663	0.6595	0.78834
	9.04	5.46908e-11	2.77202e-06	0.000421289	0.00711	0.04172	0.13416	0.29109	0.4794	0.65198	0.78186
	9.05	5.34807e-11	2.71072e-06	0.000411977	0.00695	0.04081	0.13143	0.28581	0.47221	0.64446	0.77533
	9.06	5.22977e-11	2.65074e-06	0.000402868	0.0068	0.03993	0.12874	0.28061	0.46508	0.63693	0.76867
	9.06	5.11416e-11	2.59216e-06	0.000393956	0.00665	0.03907	0.1261	0.27547	0.45799	0.62936	0.76199
	9.06	5.00102e-11	2.53482e-06	0.000385248	0.0065	0.03822	0.12351	0.27041	0.45096	0.62183	0.75522
	9.07	4.89045e-11	2.47876e-06	0.000376728	0.00636	0.03739	0.12098	0.26542	0.44397	0.61426	0.74836
	9.08	4.78228e-11	2.4239e-06	0.0003684	0.00622	0.03658	0.11848	0.26051	0.43705	0.60669	0.74145
	9.08	4.67651e-11	2.37032e-06	0.000360252	0.00608	0.03579	0.11604	0.25566	0.43018	0.59912	0.73448
	9.09	4.57309e-11	2.31791e-06	0.000352288	0.00595	0.03501	0.11365	0.25089	0.42337	0.59155	0.72747
	9.09	4.47196e-11	2.26665e-06	0.000344496	0.00582	0.03425	0.1113	0.2462	0.41662	0.58399	0.7204
	9.1	4.37307e-11	2.21651e-06	0.00033688	0.00569	0.03351	0.10899	0.24157	0.40992	0.57644	0.71328
	9.1	4.27634e-11	2.16749e-06	0.000329429	0.00556	0.03278	0.10673	0.23701	0.4033	0.56889	0.70611
	9.11	4.18177e-11	2.11956e-06	0.000322145	0.00544	0.03207	0.10452	0.23252	0.39673	0.56139	0.6989
	9.11	4.08928e-11	2.07266e-06	0.000315018	0.00532	0.03137	0.10234	0.22811	0.39023	0.55391	0.69163
	9.11	3.99887e-11	2.02685e-06	0.000308054	0.0052	0.03069	0.10021	0.22376	0.38379	0.54639	0.68432
	9.12	3.91042e-11	1.98203e-06	0.000301243	0.00509	0.03002	0.09812	0.21948	0.37742	0.53897	0.67701
	9.13	3.82393e-11	1.93818e-06	0.000294584	0.00497	0.02937	0.09607	0.21527	0.37112	0.53152	0.66964
	9.13	3.7394e-11	1.89532e-06	0.000288068	0.00486	0.02873	0.09406	0.21113	0.36488	0.52411	0.66223
	9.13	3.65667e-11	1.85339e-06	0.000281697	0.00476	0.02811	0.09209	0.20706	0.35871	0.51674	0.65482
	9.14	3.57582e-11	1.81241e-06	0.00027547	0.00465	0.02749	0.09016	0.20305	0.35261	0.5094	0.6474
	9.15	3.49673e-11	1.77232e-06	0.000269379	0.00455	0.02689	0.08827	0.1991	0.34658	0.5021	0.63995
	9.15	3.4194e-11	1.73315e-06	0.00026342	0.00445	0.02631	0.08641	0.19523	0.34062	0.49483	0.63249
	9.15	3.34379e-11	1.69477e-06	0.000257594	0.00435	0.02574	0.0846	0.19142	0.33474	0.48761	0.62498
	9.16	3.26982e-11	1.65732e-06	0.000251895	0.00426	0.02517	0.08282	0.18767	0.32891	0.48043	0.61749
	9.17	3.19753e-11	1.62067e-06	0.000246324	0.00416	0.02462	0.08107	0.18398	0.32317	0.47329	0.60999
	9.17	3.12677e-11	1.58482e-06	0.000240881	0.00407	0.02409	0.07936	0.18036	0.31749	0.4662	0.6025
	9.17	3.05764e-11	1.54977e-06	0.000235555	0.00398	0.02356	0.07768	0.17681	0.31189	0.45915	0.59501
	9.18	2.99003e-11	1.51551e-06	0.000230344	0.00389	0.02305	0.07604	0.17331	0.30636	0.45216	0.58749
	9.19	2.9239e-11	1.48198e-06	0.00022525	0.00381	0.02254	0.07443	0.16987	0.30089	0.44521	0.58001
	9.19	2.85925e-11	1.44917e-06	0.000220271	0.00372	0.02205	0.07285	0.1665	0.29551	0.43832	0.57254
	9.19	2.79601e-11	1.41712e-06	0.000215397	0.00364	0.02157	0.07131	0.16318	0.29019	0.43148	0.56508
	9.2	2.73416e-11	1.38583e-06	0.000210635	0.00356	0.0211	0.0698	0.15992	0.28494	0.42471	0.55763
	9.21	2.67371e-11	1.35518e-06	0.000205976	0.00348	0.02064	0.06831	0.15672	0.27977	0.41798	0.55019
	9.21	2.61459e-11	1.32517e-06	0.000201422	0.0034	0.02019	0.06686	0.15357	0.27467	0.41132	0.54276
	9.21	2.55674e-11	1.29588e-06	0.000196968	0.00333	0.01974	0.06544	0.15049	0.26964	0.40471	0.53535
	9.22	2.50021e-11	1.26723e-06	0.000192614	0.00326	0.01931	0.06404	0.14745	0.26469	0.39817	0.52799
	9.23	2.44493e-11	1.23918e-06	0.000188352	0.00318	0.01889	0.06268	0.14448	0.2598	0.39169	0.52066
	9.23	2.39084e-11	1.21177e-06	0.000184186	0.00311	0.01848	0.06134	0.14156	0.25499	0.38527	0.51335
	9.23	2.33799e-11	1.185e-06	0.000180116	0.00304	0.01807	0.06003	0.13869	0.25025	0.37892	0.50608
	9.24	2.28627e-11	1.15879e-06	0.00017613	0.00298	0.01767	0.05875	0.13587	0.24557	0.37263	0.49884
	9.25	2.2357e-11	1.13314e-06	0.000172236	0.00291	0.01729	0.05749	0.13311	0.24097	0.36641	0.49164
	9.25	2.18626e-11	1.10811e-06	0.000168426	0.00285	0.01691	0.05626	0.1304	0.23644	0.36025	0.48448
	9.26	2.13793e-11	1.08359e-06	0.000164704	0.00278	0.01654	0.05506	0.12773	0.23198	0.35416	0.47735
	9.26	2.0906e-11	1.05962e-06	0.000161063	0.00272	0.01618	0.05388	0.12512	0.22758	0.34814	0.47027
	9.27	2.0444e-11	1.0362e-06	0.000157497	0.00266	0.01582	0.05272	0.12256	0.22326	0.34219	0.46324
	9.27	1.99915e-11	1.01329e-06	0.000154015	0.0026	0.01547	0.05159	0.12004	0.219	0.33631	0.45625
	9.28	1.95499e-11	9.90876e-07	0.000150609	0.00255	0.01513	0.05048	0.11758	0.21481	0.3305	0.44932
	9.28	1.91174e-11	9.68968e-07	0.00014728	0.00249	0.0148	0.0494	0.11515	0.21069	0.32475	0.44243
	9.28	1.86946e-11	9.47513e-07	0.000144022	0.00244	0.01448	0.04834	0.11278	0.20664	0.31908	0.43559
	9.29	1.82813e-11	9.2655e-07	0.000140837	0.00238	0.01416	0.0473	0.11045	0.20265	0.31347	0.42881
	9.3	1.78769e-11	9.06075e-07	0.000137723	0.00233	0.01385	0.04628	0.10817	0.19872	0.30794	0.42209
	9.3	1.74816e-11	8.8604e-07	0.000134678	0.00228	0.01355	0.04528	0.10593	0.19486	0.30248	0.41542
	9.3	1.70948e-11	8.6645e-07	0.000131696	0.00223	0.01325	0.0443	0.10373	0.19107	0.29709	0.40881
	9.31	1.67168e-11	8.47291e-07	0.000128787	0.00218	0.01296	0.04335	0.10157	0.18734	0.29178	0.40226
	9.32	1.63471e-11	8.28529e-07	0.000125937	0.00213	0.01267	0.04241	0.09946	0.18367	0.28653	0.39576
	9.32	1.59859e-11	8.10235e-07	0.000123152	0.00208	0.01239	0.0415	0.09739	0.18006	0.28135	0.38934
	9.32	1.56322e-11	7.92289e-07	0.000120431	0.00204	0.01212	0.0406	0.09536	0.17651	0.27625	0.38297
	9.33	1.52863e-11	7.74763e-07	0.000117765	0.00199	0.01186	0.03972	0.09336	0.17303	0.27122	0.37666
	9.34	1.49484e-11	7.57657e-07	0.00011516	0.00195	0.0116	0.03886	0.09141	0.16961	0.26625	0.37043
	9.34	1.46176e-11	7.40891e-07	0.000112611	0.0019	0.01134	0.03802	0.0895	0.16624	0.26136	0.36425
	9.34	1.42946e-11	7.24498e-07	0.000110126	0.00186	0.01109	0.0372	0.08762	0.16294	0.25654	0.35814
	9.35	1.39782e-11	7.08472e-07	0.000107689	0.00182	0.01085	0.0364	0.08578	0.15969	0.25179	0.3521
	9.36	1.36692e-11	6.92819e-07	0.000105307	0.00178	0.01061	0.03561	0.08398	0.1565	0.24711	0.34612
	9.36	1.33668e-11	6.7749e-07	0.000102978	0.00174	0.01038	0.03483	0.08221	0.15337	0.24249	0.34021
	9.36	1.30712e-11	6.62521e-07	0.000100701	0.0017	0.01015	0.03408	0.08048	0.15029	0.23795	0.33438
	9.37	1.27822e-11	6.47832e-07	9.8472e-05	0.00167	0.00992	0.03334	0.07879	0.14727	0.23348	0.32861
	9.38	1.24995e-11	6.33539e-07	9.62989e-05	0.00163	0.00971	0.03262	0.07712	0.1443	0.22908	0.32291
	9.38	1.22232e-11	6.1951e-07	9.41659e-05	0.00159	0.00949	0.03191	0.07549	0.14139	0.22473	0.31728
	9.38	1.19529e-11	6.05809e-07	9.20849e-05	0.00156	0.00928	0.03122	0.0739	0.13853	0.22047	0.31171
	9.39	1.16885e-11	5.92413e-07	9.00491e-05	0.00152	0.00908	0.03054	0.07233	0.13572	0.21627	0.30622
	9.4	1.143e-11	5.79308e-07	8.80569e-05	0.00149	0.00888	0.02987	0.0708	0.13296	0.21213	0.3008
	9.4	1.11773e-11	5.665e-07	8.61084e-05	0.00146	0.00868	0.02922	0.0693	0.13026	0.20806	0.29545
	9.4	1.09301e-11	5.53972e-07	8.42023e-05	0.00142	0.00849	0.02859	0.06783	0.1276	0.20406	0.29017
	9.41	1.06883e-11	5.41716e-07	8.23433e-05	0.00139	0.00831	0.02796	0.06639	0.125	0.20012	0.28496
	9.42	1.04518e-11	5.29736e-07	8.05221e-05	0.00136	0.00812	0.02736	0.06498	0.12244	0.19625	0.27981
	9.42	1.02206e-11	5.18024e-07	7.87388e-05	0.00133	0.00794	0.02676	0.06359	0.11993	0.19243	0.27474
	9.43	9.99477e-12	5.06564e-07	7.70007e-05	0.0013	0.00777	0.02618	0.06224	0.11747	0.18869	0.26975
	9.43	9.77378e-12	4.9536e-07	7.52955e-05	0.00127	0.0076	0.02561	0.06091	0.11506	0.185	0.26482
	9.44	9.55764e-12	4.84408e-07	7.36311e-05	0.00125	0.00743	0.02505	0.05961	0.11268	0.18138	0.25996
	9.44	9.34629e-12	4.73693e-07	7.20027e-05	0.00122	0.00727	0.0245	0.05834	0.11036	0.17782	0.25517
	9.45	9.13935e-12	4.63221e-07	7.04103e-05	0.00119	0.00711	0.02397	0.05709	0.10808	0.17432	0.25045
	9.45	8.93717e-12	4.52974e-07	6.88528e-05	0.00116	0.00695	0.02345	0.05587	0.10585	0.17088	0.2458
	9.46	8.7397e-12	4.42954e-07	6.733e-05	0.00114	0.0068	0.02293	0.05468	0.10365	0.1675	0.24122
	9.46	8.5466e-12	4.33159e-07	6.58409e-05	0.00111	0.00665	0.02243	0.0535	0.1015	0.16418	0.2367
	9.47	8.35734e-12	4.2358e-07	6.4385e-05	0.00109	0.0065	0.02194	0.05236	0.09939	0.16092	0.23226
	9.47	8.17276e-12	4.14212e-07	6.29607e-05	0.00107	0.00636	0.02146	0.05123	0.09732	0.15771	0.22788
	9.47	7.99202e-12	4.05053e-07	6.15688e-05	0.00104	0.00622	0.02099	0.05013	0.0953	0.15456	0.22357
	9.48	7.81507e-12	3.9609e-07	6.0207e-05	0.00102	0.00608	0.02054	0.04906	0.09331	0.15147	0.21933
	9.49	7.64233e-12	3.87335e-07	5.88755e-05	0.000996198	0.00595	0.02009	0.048	0.09136	0.14843	0.21515
	9.49	7.47339e-12	3.78764e-07	5.75737e-05	0.000974145	0.00582	0.01965	0.04697	0.08945	0.14545	0.21104
	9.49	7.30818e-12	3.7039e-07	5.63003e-05	0.000952612	0.00569	0.01922	0.04596	0.08758	0.14252	0.207
	9.5	7.14628e-12	3.62199e-07	5.50548e-05	0.000931559	0.00556	0.0188	0.04497	0.08574	0.13964	0.20302
	9.51	6.9885e-12	3.54188e-07	5.38371e-05	0.000910947	0.00544	0.01839	0.044	0.08394	0.13682	0.1991
	9.51	6.8336e-12	3.46353e-07	5.26465e-05	0.000890815	0.00532	0.01798	0.04305	0.08218	0.13404	0.19526
	9.51	6.68278e-12	3.38695e-07	5.14823e-05	0.000871123	0.0052	0.01759	0.04213	0.08045	0.13133	0.19147
	9.52	6.5348e-12	3.31204e-07	5.03441e-05	0.000851871	0.00509	0.0172	0.04122	0.07876	0.12865	0.18775
	9.53	6.39047e-12	3.23878e-07	4.92304e-05	0.00083302	0.00497	0.01683	0.04033	0.0771	0.12603	0.18408
	9.53	6.24897e-12	3.16719e-07	4.81415e-05	0.000814649	0.00487	0.01646	0.03945	0.07547	0.12346	0.18048
	9.53	6.11064e-12	3.09713e-07	4.7077e-05	0.000796618	0.00476	0.0161	0.0386	0.07387	0.12093	0.17694
	9.54	5.97546e-12	3.02863e-07	4.6036e-05	0.000779011	0.00465	0.01575	0.03777	0.07231	0.11845	0.17346
	9.55	5.84348e-12	2.96164e-07	4.50176e-05	0.000761785	0.00455	0.0154	0.03695	0.07078	0.11603	0.17004
	9.55	5.71423e-12	2.89614e-07	4.40223e-05	0.000744947	0.00445	0.01506	0.03615	0.06928	0.11364	0.16668
	9.55	5.58809e-12	2.83208e-07	4.30486e-05	0.000728477	0.00435	0.01473	0.03537	0.06781	0.1113	0.16338
	9.56	5.46428e-12	2.76946e-07	4.20965e-05	0.000712371	0.00426	0.01441	0.0346	0.06637	0.10901	0.16013
	9.57	5.34351e-12	2.7082e-07	4.11657e-05	0.000696622	0.00416	0.01409	0.03385	0.06496	0.10675	0.15695
	9.57	5.22533e-12	2.6483e-07	4.02548e-05	0.000681221	0.00407	0.01378	0.03312	0.06358	0.10455	0.15382
	9.57	5.10976e-12	2.58972e-07	3.93648e-05	0.00066616	0.00398	0.01348	0.0324	0.06222	0.10238	0.15074
	9.58	4.99674e-12	2.53246e-07	3.84944e-05	0.000651431	0.00389	0.01319	0.0317	0.0609	0.10026	0.14772
	9.59	4.88625e-12	2.47648e-07	3.76432e-05	0.00063703	0.00381	0.0129	0.03101	0.0596	0.09817	0.14475
	9.59	4.7782e-12	2.42166e-07	3.68103e-05	0.000622946	0.00372	0.01261	0.03033	0.05833	0.09613	0.14184
	9.59	4.67251e-12	2.36812e-07	3.59964e-05	0.000609174	0.00364	0.01234	0.02967	0.05708	0.09413	0.13898
	9.6	4.56917e-12	2.31575e-07	3.52e-05	0.000595701	0.00356	0.01206	0.02903	0.05586	0.09217	0.13617
	9.61	4.46812e-12	2.26457e-07	3.44216e-05	0.00058253	0.00348	0.0118	0.0284	0.05467	0.09024	0.13341
	9.61	4.36931e-12	2.21447e-07	3.36604e-05	0.000569654	0.0034	0.01154	0.02778	0.0535	0.08835	0.1307
	9.62	4.2727e-12	2.16549e-07	3.29161e-05	0.000557058	0.00333	0.01129	0.02718	0.05235	0.08651	0.12805
	9.62	4.17821e-12	2.1176e-07	3.21881e-05	0.000544739	0.00326	0.01104	0.02658	0.05123	0.08469	0.12544
	9.63	4.0858e-12	2.07078e-07	3.14761e-05	0.000532696	0.00318	0.0108	0.026	0.05013	0.08291	0.12288
	9.63	3.99543e-12	2.02497e-07	3.07802e-05	0.000520917	0.00311	0.01056	0.02544	0.04906	0.08117	0.12037
	9.64	3.9071e-12	1.98019e-07	3.00995e-05	0.000509402	0.00304	0.01033	0.02488	0.048	0.07946	0.11791
	9.64	3.82069e-12	1.93638e-07	2.94336e-05	0.000498135	0.00298	0.0101	0.02434	0.04697	0.07779	0.11549
	9.64	3.73616e-12	1.89356e-07	2.87824e-05	0.00048712	0.00291	0.00988	0.02381	0.04596	0.07615	0.11312
	9.65	3.65359e-12	1.85171e-07	2.81461e-05	0.000476354	0.00285	0.00966	0.02329	0.04497	0.07454	0.11079
	9.66	3.57274e-12	1.81073e-07	2.75234e-05	0.00046582	0.00278	0.00945	0.02278	0.044	0.07297	0.10851
	9.66	3.49373e-12	1.77072e-07	2.69147e-05	0.000455517	0.00272	0.00924	0.02229	0.04306	0.07143	0.10627
	9.66	3.41648e-12	1.73155e-07	2.632e-05	0.000445447	0.00266	0.00904	0.0218	0.04213	0.06991	0.10407
	9.67	3.34095e-12	1.69321e-07	2.57378e-05	0.000435597	0.0026	0.00884	0.02132	0.04122	0.06843	0.10191
	9.68	3.26702e-12	1.6558e-07	2.51687e-05	0.000425968	0.00255	0.00864	0.02086	0.04033	0.06698	0.0998
	9.68	3.19477e-12	1.61919e-07	2.46116e-05	0.000416546	0.00249	0.00845	0.0204	0.03946	0.06556	0.09773
	9.68	3.12413e-12	1.58338e-07	2.40673e-05	0.000407336	0.00244	0.00827	0.01996	0.03861	0.06417	0.0957
	9.69	3.05504e-12	1.54833e-07	2.35355e-05	0.000398331	0.00238	0.00808	0.01952	0.03777	0.0628	0.09371
	9.7	2.98747e-12	1.51407e-07	2.30148e-05	0.000389522	0.00233	0.00791	0.01909	0.03695	0.06147	0.09175
	9.7	2.92142e-12	1.48062e-07	2.25058e-05	0.000380909	0.00228	0.00773	0.01867	0.03615	0.06016	0.08984
	9.7	2.85677e-12	1.44785e-07	2.20079e-05	0.000372484	0.00223	0.00756	0.01827	0.03537	0.05887	0.08796
	9.71	2.79361e-12	1.41584e-07	2.15213e-05	0.000364251	0.00218	0.0074	0.01787	0.03461	0.05762	0.08612
	9.72	2.7318e-12	1.38451e-07	2.10451e-05	0.000356194	0.00213	0.00723	0.01747	0.03386	0.05639	0.08431
	9.72	2.67143e-12	1.3539e-07	2.05796e-05	0.000348317	0.00208	0.00707	0.01709	0.03312	0.05518	0.08254
	9.72	2.61231e-12	1.32397e-07	2.01246e-05	0.000340616	0.00204	0.00692	0.01672	0.0324	0.054	0.08081
	9.73	2.55454e-12	1.29468e-07	1.96796e-05	0.000333088	0.00199	0.00677	0.01635	0.0317	0.05285	0.07911
	9.74	2.49809e-12	1.26603e-07	1.92446e-05	0.000325719	0.00195	0.00662	0.01599	0.03101	0.05172	0.07745
	9.74	2.44285e-12	1.23806e-07	1.88188e-05	0.000318515	0.0019	0.00647	0.01564	0.03034	0.05061	0.07581
	9.74	2.3888e-12	1.21065e-07	1.84026e-05	0.000311475	0.00186	0.00633	0.0153	0.02968	0.04952	0.07422
	9.75	2.33599e-12	1.18392e-07	1.79956e-05	0.000304583	0.00182	0.00619	0.01496	0.02904	0.04846	0.07265
	9.76	2.28431e-12	1.15771e-07	1.75978e-05	0.000297851	0.00178	0.00605	0.01464	0.0284	0.04742	0.07111
	9.76	2.23382e-12	1.1321e-07	1.72084e-05	0.000291263	0.00174	0.00592	0.01432	0.02779	0.0464	0.06961
	9.76	2.18442e-12	1.10706e-07	1.68278e-05	0.000284823	0.0017	0.00579	0.014	0.02718	0.0454	0.06813
	9.77	2.13609e-12	1.08258e-07	1.64556e-05	0.000278527	0.00167	0.00566	0.01369	0.02659	0.04442	0.06669
	9.78	2.08884e-12	1.05866e-07	1.60918e-05	0.000272363	0.00163	0.00554	0.01339	0.02601	0.04347	0.06527
	9.78	2.04268e-12	1.03525e-07	1.57361e-05	0.000266344	0.00159	0.00541	0.0131	0.02544	0.04253	0.06389
	9.79	1.99747e-12	1.01235e-07	1.53875e-05	0.000260452	0.00156	0.00529	0.01281	0.02489	0.04162	0.06253
	9.79	1.95331e-12	9.89948e-08	1.50473e-05	0.000254693	0.00152	0.00518	0.01253	0.02435	0.04072	0.0612
	9.8	1.9101e-12	9.68044e-08	1.47148e-05	0.000249061	0.00149	0.00506	0.01226	0.02382	0.03984	0.0599
	9.8	1.86786e-12	9.46637e-08	1.4389e-05	0.000243554	0.00146	0.00495	0.01199	0.0233	0.03898	0.05862
	9.81	1.82657e-12	9.25722e-08	1.40713e-05	0.000238171	0.00142	0.00484	0.01172	0.02279	0.03814	0.05737
	9.81	1.78617e-12	9.05251e-08	1.37599e-05	0.0002329	0.00139	0.00474	0.01147	0.02229	0.03731	0.05615
	9.81	1.74664e-12	8.85224e-08	1.34558e-05	0.000227753	0.00136	0.00463	0.01121	0.02181	0.03651	0.05495
	9.82	1.70804e-12	8.65642e-08	1.3158e-05	0.000222714	0.00133	0.00453	0.01097	0.02133	0.03572	0.05377
	9.83	1.67028e-12	8.46491e-08	1.28671e-05	0.000217787	0.0013	0.00443	0.01073	0.02086	0.03494	0.05262
	9.83	1.63331e-12	8.27773e-08	1.25821e-05	0.000212972	0.00127	0.00433	0.01049	0.02041	0.03419	0.05149
	9.83	1.59719e-12	8.09487e-08	1.23044e-05	0.000208261	0.00125	0.00424	0.01026	0.01996	0.03345	0.05039
	9.84	1.56188e-12	7.91584e-08	1.20323e-05	0.000203658	0.00122	0.00414	0.01003	0.01953	0.03272	0.04931
	9.85	1.52734e-12	7.74067e-08	1.17657e-05	0.000199156	0.00119	0.00405	0.00981	0.0191	0.03201	0.04825
	9.85	1.49355e-12	7.56925e-08	1.1506e-05	0.000194749	0.00117	0.00396	0.0096	0.01868	0.03132	0.04722
	9.85	1.46052e-12	7.40203e-08	1.12511e-05	0.000190442	0.00114	0.00387	0.00939	0.01827	0.03064	0.0462
	9.86	1.42823e-12	7.23814e-08	1.10026e-05	0.000186232	0.00111	0.00379	0.00918	0.01787	0.02997	0.04521
	9.87	1.39664e-12	7.07836e-08	1.07588e-05	0.000182113	0.00109	0.00371	0.00898	0.01748	0.02932	0.04424
	9.87	1.36575e-12	6.92147e-08	1.05211e-05	0.000178083	0.00107	0.00362	0.00878	0.0171	0.02868	0.04328
	9.87	1.33555e-12	6.76862e-08	1.02882e-05	0.000174149	0.00104	0.00354	0.00859	0.01672	0.02806	0.04235
	9.88	1.306e-12	6.619e-08	1.00609e-05	0.000170298	0.00102	0.00347	0.0084	0.01636	0.02745	0.04144
	9.89	1.27714e-12	6.47256e-08	9.8384e-06	0.000166528	0.000996279	0.00339	0.00821	0.016	0.02685	0.04055
	9.89	1.24888e-12	6.32931e-08	9.62069e-06	0.000162846	0.000974264	0.00331	0.00803	0.01565	0.02627	0.03967
	9.89	1.22126e-12	6.18938e-08	9.40779e-06	0.000159248	0.000952769	0.00324	0.00786	0.01531	0.0257	0.03881
	9.9	1.19427e-12	6.05253e-08	9.20009e-06	0.000155725	0.000931675	0.00317	0.00768	0.01497	0.02514	0.03798
	9.91	1.16784e-12	5.91865e-08	8.99639e-06	0.000152283	0.000911101	0.0031	0.00751	0.01464	0.02459	0.03715
	9.91	1.14203e-12	5.78776e-08	8.79769e-06	0.000148913	0.000890931	0.00303	0.00735	0.01432	0.02405	0.03635
	9.91	1.11677e-12	5.65976e-08	8.60288e-06	0.000145623	0.000871238	0.00296	0.00719	0.01401	0.02353	0.03557
	9.92	1.09205e-12	5.5346e-08	8.41278e-06	0.000142397	0.00085198	0.0029	0.00703	0.0137	0.02302	0.0348
	9.93	1.06791e-12	5.41216e-08	8.22653e-06	0.000139252	0.000833156	0.00283	0.00687	0.0134	0.02251	0.03404
	9.93	1.04431e-12	5.29248e-08	8.04452e-06	0.00013617	0.000814755	0.00277	0.00672	0.01311	0.02202	0.0333
	9.93	1.0212e-12	5.17544e-08	7.86664e-06	0.00013316	0.000796739	0.00271	0.00657	0.01282	0.02154	0.03258
	9.94	9.98617e-13	5.06096e-08	7.69291e-06	0.000130214	0.000779099	0.00265	0.00643	0.01254	0.02107	0.03188
	9.95	9.76522e-13	4.94904e-08	7.52247e-06	0.000127336	0.000761875	0.00259	0.00629	0.01226	0.02061	0.03119
	9.95	9.54956e-13	4.83956e-08	7.35607e-06	0.000124519	0.000745063	0.00253	0.00615	0.01199	0.02016	0.03051
	9.96	9.33825e-13	4.73257e-08	7.19371e-06	0.000121765	0.00072858	0.00248	0.00601	0.01173	0.01972	0.02985
	9.96	9.13175e-13	4.62789e-08	7.03447e-06	0.000119071	0.000712465	0.00242	0.00588	0.01147	0.01929	0.0292
	9.97	8.92961e-13	4.52553e-08	6.87888e-06	0.000116438	0.000696719	0.00237	0.00575	0.01122	0.01887	0.02856
	9.97	8.73222e-13	4.42546e-08	6.72676e-06	0.000113864	0.000681312	0.00232	0.00562	0.01097	0.01845	0.02794
	9.98	8.53912e-13	4.32759e-08	6.57797e-06	0.000111343	0.00066625	0.00227	0.0055	0.01073	0.01805	0.02734
	9.98	8.35034e-13	4.23188e-08	6.4325e-06	0.000108881	0.00065152	0.00222	0.00538	0.0105	0.01766	0.02674
	9.99	8.1658e-13	4.13828e-08	6.29023e-06	0.000106476	0.000637118	0.00217	0.00526	0.01026	0.01727	0.02616
[truncated: 2 more rows]

## Sheet: Fig. 4b
	kswell (1/s)	Norm. front peak Ip/I0
	0.001	2.39686
	0.002	2.11512
	0.003	1.94043
	0.004	1.81737
	0.005	1.72351
	0.006	1.64825
	0.007	1.58576
	0.008	1.53273
	0.009	1.48676
	0.01	1.44651
	0.011	1.41099
	0.012	1.3793
	0.013	1.35096
	0.014	1.3254
	0.015	1.3022
	0.016	1.28117
	0.017	1.26193
	0.018	1.24438
	0.019	1.22818
	0.02	1.21335
	0.021	1.19967
	0.022	1.18703
	0.023	1.17531
	0.024	1.16443
	0.025	1.15436
	0.026	1.14501
	0.027	1.13631
	0.028	1.1282
	0.029	1.1206
	0.03	1.11358
	0.031	1.10698
	0.032	1.10083
	0.033	1.09503
	0.034	1.08961
	0.035	1.08456
	0.036	1.07979
	0.037	1.07531
	0.038	1.07115
	0.039	1.06721
	0.04	1.0635
	0.041	1.06002
	0.042	1.05697
	0.043	1.05367
	0.044	1.05079
	0.045	1.04807
	0.046	1.04547
	0.047	1.04308
	0.048	1.04081
	0.049	1.03864
	0.05	1.03663
	0.051	1.03473
	0.052	1.03292
	0.053	1.03123
	0.054	1.02967
	0.055	1.02815
	0.056	1.02676
	0.057	1.02542
	0.058	1.02417
	0.059	1.02298
	0.06	1.02186
	0.061	1.0208
	0.062	1.0198
	0.063	1.01889
	0.064	1.01798
	0.065	1.01716
	0.066	1.0164
	0.067	1.01566
	0.068	1.01497
	0.069	1.0143
	0.07	1.01367
	0.071	1.01306
	0.072	1.01246
	0.073	1.0119
	0.074	1.01135
	0.075	1.01082
	0.076	1.01029
	0.077	1.0098
	0.078	1.0093
	0.079	1.00884
	0.08	1.00841
	0.081	1.00798
	0.082	1.00756
	0.083	1.00715
	0.084	1.00678
	0.085	1.00643
	0.086	1.00608
	0.087	1.00575
	0.088	1.00541
	0.089	1.00512
	0.09	1.00483
	0.091	1.00457
	0.092	1.00432
	0.093	1.0041
	0.094	1.00387
	0.095	1.0037
	0.096	1.0036
	0.097	1.0036
	0.098	1.0036
	0.099	1.0036
	0.1	1.0036

## Sheet: Fig. 4c
	Norm. front peak Ip/I0
	2920 nt	1350 nt	1180 nt
	1.5011	1.3575	1.28398
	1.69821	1.45254	1.33442
	1.61709	1.38688	1.31267
	1.52848	1.36592	1.32462
		1.44487	1.37675
		1.48665	1.42917
		1.45835
Average	1.58622	1.42182	1.3436
STD	0.089579	0.0508187	0.0517236

## Sheet: Fig. 4d
	Cross-sectional line profiles
		[MgCl2] = 50 mM		[MgCl2] = 25 mM		[MgCl2] = 20 mM		[MgCl2] = 17.5 mM		[MgCl2] = 15 mM
	Distance (μm)	Norm. intensity	Distance (μm)	Norm. intensity	Distance (μm)	Norm. intensity	Distance (μm)	Norm. intensity	Distance (μm)	Norm. intensity
	0	0.02097	0	0.01389	0	0.0072	0	0.01705	0	0.01412
	0.0705	0.02913	0.0708	0.02637	0.0708	0.00432	0.0708	0.02216	0.0709	0.02118
	0.141	0.03418	0.1416	0.0153	0.1416	0.01008	0.1416	0.01875	0.1418	0.01176
	0.2114	0.0334	0.2124	0.01804	0.2124	0.0072	0.2124	0.01193	0.2127	0.02824
	0.2819	0.02991	0.2832	0.01805	0.2832	0.00576	0.2832	0.02216	0.2836	0.02118
	0.3524	0.03029	0.354	0.0153	0.354	0.01296	0.354	0.02727	0.3545	0.01176
	0.4229	0.03457	0.4248	0.01941	0.4248	0.0144	0.4248	0.01875	0.4254	0.01882
	0.4933	0.0334	0.4956	0.01531	0.4956	0.0072	0.4956	0.02898	0.4963	0.01647
	0.5638	0.03418	0.5664	0.0194	0.5664	0.0072	0.5664	0.02898	0.5672	0.02588
	0.6343	0.03806	0.6372	0.02631	0.6372	0.00432	0.6372	0.02386	0.6381	0.01882
	0.7048	0.04156	0.708	0.02228	0.708	0.01728	0.708	0.0375	0.709	0.02353
	0.7753	0.04466	0.7788	0.03043	0.7788	0.01008	0.7788	0.03068	0.7799	0.01882
	0.8457	0.05127	0.8496	0.03602	0.8496	0.00864	0.8496	0.0375	0.8508	0.03059
	0.9162	0.05787	0.9204	0.02108	0.9204	0.01296	0.9204	0.06307	0.9217	0.03294
	0.9867	0.06253	0.9912	0.03448	0.9912	0.01152	0.9912	0.04432	0.9926	0.03294
	1.0572	0.0668	1.062	0.04017	1.062	0.01152	1.062	0.05795	1.0635	0.04471
	1.1276	0.07107	1.1328	0.03075	1.1328	0.02016	1.1328	0.08352	1.1344	0.03529
	1.1981	0.08389	1.2036	0.03055	1.2036	0.02447	1.2036	0.08352	1.2053	0.04941
	1.2686	0.10681	1.2744	0.05091	1.2744	0.02447	1.2744	0.09204	1.2762	0.04235
	1.3391	0.14642	1.3452	0.05409	1.3452	0.02016	1.3452	0.10057	1.3471	0.05412
	1.4096	0.20546	1.4159	0.05822	1.4159	0.02447	1.4159	0.17727	1.418	0.05176
	1.48	0.28779	1.4867	0.06779	1.4867	0.02303	1.4867	0.23693	1.4889	0.07059
	1.5505	0.41208	1.5575	0.07885	1.5575	0.03167	1.5575	0.39033	1.5598	0.07529
	1.621	0.58491	1.6283	0.08321	1.6283	0.03311	1.6283	0.52499	1.6307	0.08706
	1.6915	0.74881	1.6991	0.0968	1.6991	0.04175	1.6991	0.82328	1.7016	0.09412
	1.7619	0.86105	1.7699	0.13488	1.7699	0.03743	1.7699	1.14373	1.7725	0.09882
	1.8324	0.92009	1.8407	0.22746	1.8407	0.05759	1.8407	1.3227	1.8434	0.13176
	1.9029	0.92436	1.9115	0.30433	1.9115	0.06766	1.9115	1.30395	1.9143	0.16471
	1.9734	0.91659	1.9823	0.45968	1.9823	0.07342	1.9823	1.25111	1.9852	0.17647
	2.0439	0.89989	2.0531	0.62985	2.0531	0.07486	2.0531	1.11986	2.0561	0.2
	2.1143	0.87193	2.1239	0.76838	2.1239	0.09646	2.1239	1.07214	2.127	0.33647
	2.1848	0.86727	2.1947	0.80424	2.1947	0.11373	2.1947	1.03634	2.1979	0.39294
	2.2553	0.90377	2.2655	0.85881	2.2655	0.15117	2.2655	1.00737	2.2688	0.59059
	2.3258	0.94494	2.3363	0.86902	2.3363	0.21883	2.3363	1.03634	2.3397	0.93647
	2.3962	0.95931	2.4071	0.85873	2.4071	0.34264	2.4071	1.03634	2.4106	1.39765
	2.4667	0.94727	2.4779	0.87021	2.4779	0.47509	2.4779	0.98691	2.4815	1.72235
	2.5372	0.93562	2.5487	0.90258	2.5487	0.75295	2.5487	1.01589	2.5524	1.83059
	2.6077	0.94883	2.6195	0.88952	2.6195	1.03512	2.6195	0.99714	2.6233	1.76941
	2.6782	0.9632	2.6903	0.88749	2.6903	1.09271	2.6903	1.01248	2.6942	1.52235
	2.7486	0.95193	2.7611	0.92045	2.7611	1.17621	2.7611	1.04487	2.7651	1.29176
	2.8191	0.96359	2.8319	0.91027	2.8319	1.04376	2.8319	1.03975	2.836	1.13412
	2.8896	1.00087	2.9027	0.92809	2.9027	0.97753	2.9027	0.95112	2.9069	1.04941
	2.9601	0.9698	2.9735	0.93435	2.9735	0.94874	2.9735	1.01759	2.9778	1.02588
	3.0306	0.9632	3.0443	0.95567	3.0443	0.97322	3.0443	0.9818	3.0487	1
	3.101	0.99	3.1151	0.96474	3.1151	0.94442	3.1151	1.04657	3.1196	1.00471
	3.1715	0.98922	3.1859	0.97305	3.1859	0.9617	3.1859	0.98862	3.1905	0.95294
	3.242	0.97912	3.2567	0.94474	3.2567	0.93722	3.2567	0.9818	3.2614	0.97176
	3.3125	0.98106	3.3275	0.94297	3.3275	0.9689	3.3275	0.94089	3.3323	0.96941
	3.3829	0.98534	3.3983	0.92079	3.3983	1.04376	3.3983	1.01078	3.4032	0.95529
	3.4534	1.01718	3.4691	0.93761	3.4691	0.94586	3.4691	0.99543	3.4741	0.91529
	3.5239	1.04359	3.5399	0.96615	3.5399	0.95882	3.5399	1.03805	3.545	0.92235
	3.5944	1.0133	3.6107	0.97317	3.6107	0.9401	3.6107	0.99543	3.6159	0.90118
	3.6649	0.99388	3.6815	0.993	3.6815	0.96314	3.6815	1.07384	3.6868	0.94353
	3.7353	0.98844	3.7523	0.94898	3.7523	0.94586	3.7523	1.00737	3.7577	0.87765
	3.8058	0.99699	3.8231	0.94187	3.8231	0.96026	3.8231	1.0585	3.8286	0.95059
	3.8763	1.00864	3.8939	0.9946	3.8939	1.00057	3.8939	1.05509	3.8995	0.91059
	3.9468	1.00903	3.9647	0.99078	3.9647	0.99337	3.9647	1.04146	3.9704	0.93882
	4.0172	1.01641	4.0355	1.00438	4.0355	1.00921	4.0355	1.00055	4.0413	0.90118
	4.0877	1.01913	4.1063	0.98615	4.1063	0.97466	4.1063	1.02952	4.1122	0.89647
	4.1582	1.01369	4.177	0.94991	4.177	1.01497	4.177	0.99543	4.1831	0.89647
	4.2287	1.00709	4.2478	1.0486	4.2478	0.95738	4.2478	1.00396	4.254	0.83529
	4.2992	1.01757	4.3186	1.00298	4.3186	0.98329	4.3186	0.99884	4.3249	0.88941
	4.3696	1.01369	4.3894	0.95882	4.3894	1.02072	4.3894	0.95453	4.3958	0.86118
	4.4401	0.99971	4.4602	1.01047	4.4602	0.95306	4.4602	1.01589	4.4667	0.88471
	4.5106	1.0098	4.531	0.98581	4.531	1.01785	4.531	0.94259	4.5376	0.88471
	4.5811	1.02262	4.6018	0.96156	4.6018	0.95162	4.6018	1.00055	4.6085	0.90824
	4.6515	1.02612	4.6726	0.98894	4.6726	0.96314	4.6726	1.00225	4.6794	0.81412
	4.722	1.00864	4.7434	1.03483	4.7434	1.04232	4.7434	0.97157	4.7503	0.91529
	4.7925	0.99349	4.8142	0.99053	4.8142	0.98473	4.8142	0.97157	4.8212	0.86353
	4.863	0.98767	4.885	0.98603	4.885	0.97466	4.885	0.9818	4.8921	0.90353
	4.9335	0.99155	4.9558	1.0177	4.9558	1.02936	4.9558	0.97839	4.963	0.83294
	5.0039	0.99116	5.0266	1.03466	5.0266	0.98905	5.0266	0.91873	5.0339	0.80235
	5.0744	0.98223	5.0974	1.01834	5.0974	0.99481	5.0974	0.95623	5.1048	0.80471
	5.1449	0.98378	5.1682	1.0292	5.1682	1.04808	5.1682	0.95453	5.1757	0.78824
	5.2154	0.9865	5.239	1.05944	5.239	1.00057	5.239	0.95453	5.2466	0.85647
	5.2858	0.97174	5.3098	1.03221	5.3098	1.03512	5.3098	0.92555	5.3175	0.77176
	5.3563	0.97796	5.3806	1.01777	5.3806	1.0308	5.3806	0.94941	5.3884	0.82353
	5.4268	1.0098	5.4514	1.00403	5.4514	0.9761	5.4514	0.96475	5.4593	0.8
	5.4973	1.01058	5.5222	1.0691	5.5222	0.9761	5.5222	0.92896	5.5302	0.77412
	5.5678	1.00009	5.593	1.00872	5.593	0.97466	5.593	0.97328	5.6011	0.76471
	5.6382	0.98767	5.6638	1.05378	5.6638	1.00777	5.6638	0.95964	5.672	0.77882
	5.7087	0.99116	5.7346	1.0771	5.7346	1.01785	5.7346	0.91191	5.7429	0.76471
	5.7792	1.02806	5.8054	1.02424	5.8054	1.02504	5.8054	0.95964	5.8138	0.79529
	5.8497	1.02689	5.8762	1.01175	5.8762	1.04808	5.8762	0.89316	5.8847	0.72
	5.9201	1.00553	5.947	1.03712	5.947	1.05096	5.947	0.95282	5.9556	0.81176
	5.9906	0.98883	6.0178	1.03647	6.0178	1.01785	6.0178	0.82157	6.0265	0.71059
	6.0611	1.01097	6.0886	1.07071	6.0886	1.01065	6.0886	0.80112	6.0974	0.77176
	6.1316	1.02651	6.1594	1.091	6.1594	0.98041	6.1594	0.74317	6.1683	0.74118
	6.2021	1.03272	6.2302	1.09543	6.2302	1.03224	6.2302	0.83351	6.2392	0.74588
	6.2725	1.07933	6.301	1.05996	6.301	1.01785	6.301	0.82498	6.3101	0.72471
	6.343	1.09603	6.3718	1.09613	6.3718	1.0236	6.3718	0.77896	6.381	0.74353
	6.4135	1.13448	6.4426	1.12713	6.4426	1.05384	6.4426	0.79089	6.4519	0.73647
	6.484	1.2005	6.5134	1.08991	6.5134	1.04952	6.5134	0.77726	6.5228	0.74118
	6.5544	1.22924	6.5842	1.14475	6.5842	1.12294	6.5842	0.82157	6.5937	0.72235
	6.6249	1.2673	6.655	1.16861	6.655	1.07399	6.655	0.75339	6.6646	0.71529
	6.6954	1.32401	6.7258	1.17929	6.7258	1.09703	6.7258	0.74998	6.7355	0.70588
	6.7659	1.38149	6.7966	1.26475	6.7966	1.07831	6.7966	0.74828	6.8064	0.70824
	6.8364	1.44596	6.8673	1.25798	6.8673	1.11574	6.8673	0.72271	6.8773	0.72941
	6.9068	1.50344	6.9381	1.30661	6.9381	1.12006	6.9381	0.71078	6.9482	0.74588
	6.9773	1.52286	7.0089	1.34297	7.0089	1.12438	7.0089	0.66305	7.0191	0.69176
	7.0478	1.49257	7.0797	1.3386	7.0797	1.1431	7.0797	0.7568	7.09	0.72471
	7.1183	1.40285	7.1505	1.35801	7.1505	1.10998	7.1505	0.80112	7.1609	0.68706
	7.1887	1.28323	7.2213	1.38158	7.2213	1.12006	7.2213	0.73464	7.2318	0.69882
	7.2592	1.15506	7.2921	1.45355	7.2921	1.09991	7.2921	0.74317	7.3027	0.64941
	7.3297	0.98961	7.3629	1.45772	7.3629	1.11142	7.3629	0.69544	7.3736	0.67294
	7.4002	0.85173	7.4337	1.40496	7.4337	1.15317	7.4337	0.70226	7.4445	0.71765
	7.4707	0.74415	7.5045	1.426	7.5045	1.13014	7.5045	0.71589	7.5154	0.67294
	7.5411	0.64006	7.5753	1.38233	7.5753	1.15029	7.5753	0.6818	7.5863	0.76
	7.6116	0.56743	7.6461	1.32084	7.6461	1.07975	7.6461	0.59317	7.6572	0.67294
	7.6821	0.5018	7.7169	1.24284	7.7169	1.1431	7.7169	0.63749	7.7281	0.62588
	7.7526	0.44354	7.7877	1.1588	7.7877	1.09271	7.7877	0.66476	7.799	0.69176
	7.8231	0.41091	7.8585	1.06582	7.8585	1.10135	7.8585	0.64601	7.8699	0.68706
	7.8935	0.37751	7.9293	0.94882	7.9293	1.0596	7.9293	0.64431	7.9408	0.69882
	7.964	0.33518	8.0001	0.82457	8.0001	0.97466	8.0001	0.62556	8.0117	0.67765
	8.0345	0.30061	8.0709	0.74616	8.0709	0.90987	8.0709	0.60169	8.0826	0.68941
	8.105	0.2777	8.1417	0.65641	8.1417	0.82205	8.1417	0.62726	8.1535	0.65412
	8.1754	0.26177	8.2125	0.6062	8.2125	0.81917	8.2125	0.59147	8.2244	0.64
	8.2459	0.25944	8.2833	0.50987	8.2833	0.74719	8.2833	0.63919	8.2953	0.68235
	8.3164	0.25905	8.3541	0.47665	8.3541	0.69536	8.3541	0.61192	8.3662	0.68
	8.3869	0.22526	8.4249	0.45466	8.4249	0.60178	8.4249	0.59317	8.4371	0.68941
	8.4574	0.20002	8.4957	0.43601	8.4957	0.5917	8.4957	0.57612	8.508	0.65647
	8.5278	0.19963	8.5665	0.37792	8.5665	0.51252	8.5665	0.60851	8.5789	0.70353
	8.5983	0.18992	8.6373	0.34096	8.6373	0.53556	8.6373	0.58124	8.6498	0.64941
	8.6688	0.18371	8.7081	0.29027	8.7081	0.46069	8.7081	0.60681	8.7207	0.65176
	8.7393	0.16972	8.7789	0.2913	8.7789	0.39447	8.7789	0.62726	8.7916	0.62588
	8.8097	0.16468	8.8497	0.2778	8.8497	0.38295	8.8497	0.56419	8.8625	0.59059
	8.8802	0.17128	8.9205	0.2586	8.9205	0.37863	8.9205	0.54715	8.9334	0.61412
	8.9507	0.16545	8.9913	0.24385	8.9913	0.33544	8.9913	0.56419	9.0043	0.62824
	9.0212	0.15652	9.0621	0.23698	9.0621	0.32537	9.0621	0.59658	9.0752	0.65647
	9.0917	0.15031	9.1329	0.25239	9.1329	0.27642	9.1329	0.64601	9.1461	0.63059
	9.1621	0.15341	9.2037	0.21717	9.2037	0.28074	9.2037	0.63578	9.217	0.65176
	9.2326	0.14759	9.2745	0.20042	9.2745	0.2505	9.2745	0.55056	9.2879	0.66824
	9.3031	0.12933	9.3453	0.18932	9.3453	0.24042	9.3453	0.65283	9.3588	0.64
	9.3736	0.1204	9.4161	0.16781	9.4161	0.23323	9.4161	0.59147	9.4297	0.61647
	9.444	0.11807	9.4869	0.17428	9.4869	0.23755	9.4869	0.58294	9.5006	0.68941
	9.5145	0.12467	9.5577	0.1856	9.5577	0.22459	9.5577	0.48238	9.5715	0.68235
	9.585	0.1239	9.6284	0.17827	9.6284	0.21595	9.6284	0.57272	9.6424	0.66588
	9.6555	0.11652	9.6992	0.14876	9.6992	0.21019	9.6992	0.56249	9.7133	0.58118
	9.726	0.11652	9.77	0.14534	9.77	0.21451	9.77	0.49431	9.7842	0.66353
	9.7964	0.11574	9.8408	0.13206	9.8408	0.21163	9.8408	0.53181	9.8551	0.63529
	9.8669	0.1138	9.9116	0.14519	9.9116	0.18572	9.9116	0.58124	9.926	0.58118
	9.9374	0.10215	9.9824	0.12687	9.9824	0.19579	9.9824	0.60169	9.9969	0.61882
	10.0079	0.09554	10.0532	0.13705	10.0532	0.16844	10.0532	0.48579	10.0677	0.61176
	10.0783	0.09438	10.124	0.15736	10.124	0.16124	10.124	0.57442	10.1386	0.58588
	10.1488	0.08778	10.1948	0.14516	10.1948	0.18284	10.1948	0.53863	10.2095	0.62353
	10.2193	0.09166	10.2656	0.13711	10.2656	0.19579	10.2656	0.52328	10.2804	0.63294
	10.2898	0.09049	10.3364	0.11681	10.3364	0.16844	10.3364	0.51476	10.3513	0.63529
	10.3603	0.09127	10.4072	0.11816	10.4072	0.1742	10.4072	0.5301	10.4222	0.60471
	10.4307	0.10059	10.478	0.11604	10.478	0.15548	10.478	0.49601	10.4931	0.59765
	10.5012	0.09982	10.5488	0.11075	10.5488	0.14253	10.5488	0.57953	10.564	0.60706
	10.5717	0.08894	10.6196	0.12099	10.6196	0.15548	10.6196	0.54885	10.6349	0.64235
	10.6422	0.0804	10.6904	0.11684	10.6904	0.15117	10.6904	0.47385	10.7058	0.63294
	10.7126	0.08311	10.7612	0.11077	10.7612	0.12957	10.7612	0.58976	10.7767	0.59529
	10.7831	0.08428	10.832	0.09848	10.832	0.13533	10.832	0.51988	10.8476	0.63529
	10.8536	0.08583	10.9028	0.10591	10.9028	0.14253	10.9028	0.55567	10.9185	0.55765
	10.9241	0.07651	10.9736	0.10161	10.9736	0.14109	10.9736	0.51135	10.9894	0.57882
	10.9946	0.07146	11.0444	0.10223	11.0444	0.12237	11.0444	0.49942	11.0603	0.59294
	11.065	0.09166	11.1152	0.11504	11.1152	0.11805	11.1152	0.50624	11.1312	0.60941
	11.1355	0.1002	11.186	0.10691	11.186	0.13677	11.186	0.50454	11.2021	0.62353
	11.206	0.09205	11.2568	0.08859	11.2568	0.13245	11.2568	0.51476	11.273	0.59529
	11.2765	0.08467	11.3276	0.08694	11.3276	0.12381	11.3276	0.48919	11.3439	0.57412
	11.3469	0.07845	11.3984	0.08971	11.3984	0.12957	11.3984	0.48579	11.4148	0.60706
	11.4174	0.07845	11.4692	0.10023	11.4692	0.13389	11.4692	0.50283	11.4857	0.62353
	11.4879	0.07845	11.54	0.08619	11.54	0.14973	11.54	0.49772	11.5566	0.59529
	11.5584	0.07612	11.6108	0.08525	11.6108	0.12813	11.6108	0.52328	11.6275	0.58588
	11.6289	0.07418	11.6816	0.09712	11.6816	0.14397	11.6816	0.50624	11.6984	0.56941
	11.6993	0.07185	11.7524	0.09009	11.7524	0.14109	11.7524	0.47215	11.7693	0.57176
	11.7698	0.07224	11.8232	0.09737	11.8232	0.11373	11.8232	0.55397	11.8402	0.54353
	11.8403	0.07069	11.894	0.08683	11.894	0.12381	11.894	0.44999	11.9111	0.56706
	11.9108	0.06991	11.9648	0.09208	11.9648	0.11085	11.9648	0.54203	11.982	0.60706
	11.9812	0.07729	12.0356	0.09553	12.0356	0.10941	12.0356	0.51817	12.0529	0.62353
	12.0517	0.0769	12.1064	0.09473	12.1064	0.11661	12.1064	0.58635	12.1238	0.59059
	12.1222	0.0703	12.1772	0.0879	12.1772	0.12669	12.1772	0.4909	12.1947	0.63529
	12.1927	0.07224	12.248	0.09263	12.248	0.10654	12.248	0.51817	12.2656	0.64
	12.2632	0.06874	12.3188	0.1053	12.3188	0.10654	12.3188	0.44999	12.3365	0.61176
	12.3336	0.07574	12.3895	0.10073	12.3895	0.12093	12.3895	0.50454	12.4074	0.61647
	12.4041	0.07845	12.4603	0.08994	12.4603	0.12093	12.4603	0.4909	12.4783	0.62353
	12.4746	0.06797	12.5311	0.09722	12.5311	0.1051	12.5311	0.46363	12.5492	0.63059
	12.5451	0.07146	12.6019	0.10431	12.6019	0.12813	12.6019	0.51135	12.6201	0.63765
	12.6155	0.06797	12.6727	0.08724	12.6727	0.12525	12.6727	0.48749	12.691	0.60235
	12.686	0.07224	12.7435	0.08731	12.7435	0.11805	12.7435	0.47556	12.7619	0.59765
	12.7565	0.07807	12.8143	0.08996	12.8143	0.11229	12.8143	0.48749	12.8328	0.59059
	12.827	0.07302	12.8851	0.08062	12.8851	0.11517	12.8851	0.55056	12.9037	0.58588
	12.8975	0.07107	12.9559	0.08954	12.9559	0.10798	12.9559	0.4517	12.9746	0.63294
	12.9679	0.07069	13.0267	0.08236	13.0267	0.10222	13.0267	0.52158	13.0455	0.64941
	13.0384	0.07185	13.0975	0.08236	13.0975	0.10654	13.0975	0.49942	13.1164	0.57647
	13.1089	0.07069	13.1683	0.08226	13.1683	0.11805	13.1683	0.4909	13.1873	0.60235
	13.1794	0.06991	13.2391	0.07556	13.2391	0.11949	13.2391	0.48579	13.2582	0.6
	13.2499	0.07107	13.3099	0.0736	13.3099	0.11085	13.3099	0.49431	13.3291	0.61412
	13.3203	0.06797	13.3807	0.08526	13.3807	0.1051	13.3807	0.48408	13.4	0.59294
	13.3908	0.06447	13.4515	0.07936	13.4515	0.11229	13.4515	0.43465	13.4709	0.63765
	13.4613	0.07146	13.5223	0.07955	13.5223	0.11949	13.5223	0.42613	13.5418	0.63765
	13.5318	0.06952	13.5931	0.09215	13.5931	0.08782	13.5931	0.45851	13.6127	0.61647
	13.6022	0.06952	13.6639	0.08635	13.6639	0.11517	13.6639	0.49431	13.6836	0.57882
	13.6727	0.08273	13.7347	0.07387	13.7347	0.11661	13.7347	0.48238	13.7545	0.57647
	13.7432	0.07651	13.8055	0.07713	13.8055	0.11517	13.8055	0.51476	13.8254	0.62118
	13.8137	0.0668	13.8763	0.08964	13.8763	0.12093	13.8763	0.4551	13.8963	0.61647
	13.8842	0.07185	13.9471	0.08573	13.9471	0.10798	13.9471	0.55397	13.9672	0.60706
	13.9546	0.06758	14.0179	0.09064	14.0179	0.11085	14.0179	0.50965	14.0381	0.61647
	14.0251	0.0637	14.0887	0.08679	14.0887	0.11661	14.0887	0.49772	14.109	0.62353
	14.0956	0.06913	14.1595	0.09096	14.1595	0.0907	14.1595	0.47726	14.1799	0.55059
	14.1661	0.06952	14.2303	0.09409	14.2303	0.10654	14.2303	0.4909	14.2508	0.6
	14.2365	0.07574	14.3011	0.08925	14.3011	0.11517	14.3011	0.4926	14.3217	0.53412
	14.307	0.08001	14.3719	0.08749	14.3719	0.10078	14.3719	0.47556	14.3926	0.56941
	14.3775	0.07418	14.4427	0.08129	14.4427	0.1051	14.4427	0.51306	14.4635	0.55765
	14.448	0.07069	14.5135	0.074	14.5135	0.10941	14.5135	0.50965	14.5344	0.60235
	14.5185	0.06991	14.5843	0.09592	14.5843	0.10798	14.5843	0.47897	14.6053	0.60235
	14.5889	0.07185	14.6551	0.09901	14.6551	0.11085	14.6551	0.47897	14.6762	0.62588
	14.6594	0.08311	14.7259	0.08387	14.7259	0.12381	14.7259	0.47385	14.7471	0.57412
	14.7299	0.08273	14.7967	0.08839	14.7967	0.12957	14.7967	0.46533	14.818	0.60941
	14.8004	0.07341	14.8675	0.08347	14.8675	0.11517	14.8675	0.48067	14.8889	0.64706
	14.8708	0.07379	14.9383	0.09178	14.9383	0.12093	14.9383	0.47726	14.9598	0.64941
	14.9413	0.07224	15.0091	0.09889	15.0091	0.10654	15.0091	0.51476	15.0307	0.64941
	15.0118	0.06952	15.0799	0.0837	15.0799	0.12669	15.0799	0.4926	15.1016	0.60235
	15.0823	0.07069	15.1506	0.08692	15.1506	0.11085	15.1506	0.47385	15.1725	0.64471
	15.1528	0.07146	15.2214	0.08926	15.2214	0.10941	15.2214	0.48579	15.2434	0.61647
	15.2232	0.06991	15.2922	0.09192	15.2922	0.12093	15.2922	0.47897	15.3143	0.67765
	15.2937	0.07418	15.363	0.08294	15.363	0.12381	15.363	0.51988	15.3852	0.61176
	15.3642	0.07263	15.4338	0.08824	15.4338	0.11805	15.4338	0.50454	15.4561	0.54588
	15.4347	0.06719	15.5046	0.08561	15.5046	0.13389	15.5046	0.53181	15.527	0.59765
	15.5051	0.07107	15.5754	0.08635	15.5754	0.09214	15.5754	0.48919	15.5979	0.61882
	15.5756	0.07535	15.6462	0.09653	15.6462	0.12237	15.6462	0.50283	15.6688	0.63765
	15.6461	0.07107	15.717	0.08496	15.717	0.10941	15.717	0.5301	15.7397	0.59529
	15.7166	0.07379	15.7878	0.08116	15.7878	0.12813	15.7878	0.47385	15.8106	0.60235
	15.7871	0.08117	15.8586	0.08993	15.8586	0.12525	15.8586	0.48749	15.8815	0.63529
	15.8575	0.08311	15.9294	0.09105	15.9294	0.12669	15.9294	0.52669	15.9524	0.62118
	15.928	0.08156	16.0002	0.08928	16.0002	0.09934	16.0002	0.48749	16.0233	0.61647
	15.9985	0.07845	16.071	0.09683	16.071	0.11229	16.071	0.48408	16.0942	0.62824
	16.069	0.07729	16.1418	0.10495	16.1418	0.13965	16.1418	0.51647	16.1651	0.62824
	16.1394	0.08156	16.2126	0.09406	16.2126	0.13101	16.2126	0.53181	16.236	0.60235
	16.2099	0.08933	16.2834	0.1047	16.2834	0.14541	16.2834	0.59658	16.3069	0.67294
	16.2804	0.08778	16.3542	0.10419	16.3542	0.13389	16.3542	0.51306	16.3778	0.60941
	16.3509	0.08078	16.425	0.10828	16.425	0.1598	16.425	0.48067	16.4487	0.61647
	16.4214	0.07768	16.4958	0.10717	16.4958	0.13389	16.4958	0.53522	16.5196	0.62118
	16.4918	0.08778	16.5666	0.10358	16.5666	0.14685	16.5666	0.54885	16.5905	0.64471
	16.5623	0.08544	16.6374	0.10473	16.6374	0.13389	16.6374	0.58465	16.6614	0.62588
	16.6328	0.08156	16.7082	0.1163	16.7082	0.13389	16.7082	0.50965	16.7323	0.66824
	16.7033	0.09088	16.779	0.11204	16.779	0.13245	16.779	0.50283	16.8032	0.62588
	16.7737	0.08816	16.8498	0.10443	16.8498	0.14973	16.8498	0.45851	16.8741	0.62824
	16.8442	0.09205	16.9206	0.10471	16.9206	0.15117	16.9206	0.49431	16.945	0.63294
	16.9147	0.0971	16.9914	0.1104	16.9914	0.16268	16.9914	0.50965	17.0159	0.60471
	16.9852	0.09205	17.0622	0.11152	17.0622	0.16556	17.0622	0.48919	17.0868	0.65647
	17.0557	0.09554	17.133	0.09562	17.133	0.15836	17.133	0.48408	17.1577	0.63059
	17.1261	0.09671	17.2038	0.10916	17.2038	0.18284	17.2038	0.47385	17.2286	0.59765
	17.1966	0.10331	17.2746	0.11805	17.2746	0.1598	17.2746	0.48579	17.2995	0.65176
	17.2671	0.10642	17.3454	0.12575	17.3454	0.13533	17.3454	0.51817	17.3704	0.66588
	17.3376	0.09943	17.4162	0.12723	17.4162	0.17564	17.4162	0.54033	17.4413	0.64941
	17.408	0.09982	17.487	0.12254	17.487	0.16988	17.487	0.46704	17.5122	0.69882
	17.4785	0.10409	17.5578	0.12465	17.5578	0.16556	17.5578	0.51476	17.5831	0.67059
	17.549	0.10836	17.6286	0.13306	17.6286	0.21451	17.6286	0.50794	17.654	0.64706
	17.6195	0.10525	17.6994	0.13896	17.6994	0.18284	17.6994	0.54203	17.7249	0.70588
	17.69	0.10719	17.7702	0.14312	17.7702	0.19292	17.7702	0.55056	17.7958	0.66118
	17.7604	0.11652	17.841	0.13493	17.841	0.19292	17.841	0.56078	17.8667	0.65647
	17.8309	0.11224	17.9117	0.14572	17.9117	0.1886	17.9117	0.51135	17.9376	0.66588
	17.9014	0.11186	17.9825	0.15276	17.9825	0.21163	17.9825	0.53351	18.0085	0.62118
	17.9719	0.11807	18.0533	0.14237	18.0533	0.23035	18.0533	0.52669	18.0794	0.67294
	18.0424	0.12079	18.1241	0.13749	18.1241	0.23611	18.1241	0.56078	18.1503	0.67529
	18.1128	0.12118	18.1949	0.14973	18.1949	0.23179	18.1949	0.57101	18.2212	0.64
	18.1833	0.12506	18.2657	0.1499	18.2657	0.26634	18.2657	0.55908	18.2921	0.66824
	18.2538	0.13865	18.3365	0.15565	18.3365	0.25626	18.3365	0.58806	18.363	0.71059
	18.3243	0.13788	18.4073	0.16158	18.4073	0.22315	18.4073	0.54885	18.4339	0.67059
	18.3947	0.13671	18.4781	0.16903	18.4781	0.2505	18.4781	0.57953	18.5048	0.72471
	18.4652	0.1371	18.5489	0.17221	18.5489	0.29081	18.5489	0.57442	18.5757	0.63059
	18.5357	0.1406	18.6197	0.1871	18.6197	0.26922	18.6197	0.58806	18.6466	0.63294
	18.6062	0.14992	18.6905	0.18514	18.6905	0.32537	18.6905	0.61703	18.7175	0.65882
	18.6767	0.1573	18.7613	0.19074	18.7613	0.34264	18.7613	0.60169	18.7884	0.71059
	18.7471	0.15807	18.8321	0.19582	18.8321	0.36856	18.8321	0.51476	18.8593	0.68471
	18.8176	0.16972	18.9029	0.20875	18.9029	0.38295	18.9029	0.61362	18.9302	0.74824
	18.8881	0.18176	18.9737	0.20511	18.9737	0.41606	18.9737	0.5659	19.0011	0.68471
	18.9586	0.19109	19.0445	0.22392	19.0445	0.44774	19.0445	0.53522	19.072	0.70588
	19.029	0.19575	19.1153	0.23149	19.1153	0.46213	19.1153	0.60681	19.1429	0.66588
	19.0995	0.1872	19.1861	0.24474	19.1861	0.51252	19.1861	0.54885	19.2138	0.67294
	19.17	0.20157	19.2569	0.24543	19.2569	0.59458	19.2569	0.5301	19.2847	0.65882
	19.2405	0.22293	19.3277	0.28459	19.3277	0.66225	19.3277	0.56078	19.3556	0.68471
	19.311	0.22604	19.3985	0.30874	19.3985	0.66513	19.3985	0.60851	19.4265	0.70353
	19.3814	0.22488	19.4693	0.31333	19.4693	0.76446	19.4693	0.62726	19.4974	0.72706
	19.4519	0.24119	19.5401	0.32978	19.5401	0.76446	19.5401	0.66476	19.5683	0.73412
	19.5224	0.26216	19.6109	0.34473	19.6109	0.93866	19.6109	0.64601	19.6392	0.72941
	19.5929	0.28003	19.6817	0.36849	19.6817	0.90987	19.6817	0.6801	19.7101	0.70588
	19.6633	0.29712	19.7525	0.41436	19.7525	1.00345	19.7525	0.63578	19.781	0.72471
	19.7338	0.31343	19.8233	0.47296	19.8233	1.00201	19.8233	0.6426	19.8519	0.74118
	19.8043	0.32741	19.8941	0.52769	19.8941	1.07831	19.8941	0.63237	19.9228	0.70353
	19.8748	0.36664	19.9649	0.56913	19.9649	1.08983	19.9649	0.63067	19.9937	0.74118
	19.9453	0.42218	20.0357	0.62491	20.0357	1.07687	20.0357	0.62044	20.0646	0.77882
	20.0157	0.45907	20.1065	0.70133	20.1065	1.10854	20.1065	0.6409	20.1355	0.71765
	20.0862	0.49985	20.1773	0.76352	20.1773	1.06679	20.1773	0.6801	20.2064	0.75059
	20.1567	0.57093	20.2481	0.84247	20.2481	1.11286	20.2481	0.63749	20.2773	0.71529
	20.2272	0.6556	20.3189	0.96524	20.3189	1.07687	20.3189	0.64942	20.3482	0.75529
	20.2976	0.75852	20.3897	1.08797	20.3897	1.12438	20.3897	0.69374	20.4191	0.73412
	20.3681	0.86066	20.4605	1.20791	20.4605	1.10854	20.4605	0.70055	20.49	0.77647
	20.4386	0.97951	20.5313	1.25797	20.5313	1.13302	20.5313	0.68692	20.5609	0.78118
	20.5091	1.16205	20.602	1.29894	20.602	1.04952	20.602	0.69544	20.6318	0.77647
	20.5796	1.32323	20.6728	1.39293	20.6728	1.09127	20.6728	0.67158	20.7027	0.77882
	20.65	1.45101	20.7436	1.43987	20.7436	1.11286	20.7436	0.68351	20.7736	0.80706
	20.7205	1.53995	20.8144	1.45433	20.8144	1.10135	20.8144	0.7193	20.8445	0.79765
	20.791	1.56092	20.8852	1.46186	20.8852	1.07543	20.8852	0.71249	20.9154	0.80471
	20.8615	1.54966	20.956	1.42131	20.956	1.03224	20.956	0.73805	20.9863	0.77647
	20.9319	1.5015	21.0268	1.37094	21.0268	1.0452	21.0268	0.71589	21.0572	0.81176
	21.0024	1.44324	21.0976	1.37023	21.0976	1.06535	21.0976	0.67328	21.1281	0.82118
	21.0729	1.37916	21.1684	1.30437	21.1684	1.01497	21.1684	0.76703	21.199	0.80706
	21.1434	1.30498	21.2392	1.26135	21.2392	1.00201	21.2392	0.69544	21.2699	0.80235
	21.2139	1.25022	21.31	1.2572	21.31	1.03368	21.31	0.76192	21.3408	0.74118
	21.2843	1.1904	21.3808	1.19018	21.3808	1.06535	21.3808	0.74658	21.4117	0.80471
	21.3548	1.14535	21.4516	1.16249	21.4516	0.98473	21.4516	0.77214	21.4826	0.78353
	21.4253	1.1337	21.5224	1.16332	21.5224	1.0524	21.5224	0.79771	21.5535	0.77882
	21.4958	1.10379	21.5932	1.14761	21.5932	1.05528	21.5932	0.75339	21.6244	0.81647
	21.5662	1.07622	21.664	1.11706	21.664	1.00345	21.664	0.78237	21.6953	0.89412
	21.6367	1.04864	21.7348	1.10183	21.7348	1.03656	21.7348	0.7943	21.7662	0.82353
	21.7072	1.02029	21.8056	1.10726	21.8056	0.98329	21.8056	0.82157	21.8371	0.90118
	21.7777	0.99854	21.8764	1.07102	21.8764	0.99769	21.8764	0.81135	21.908	0.83294
	21.8482	0.97718	21.9472	1.02621	21.9472	0.96314	21.9472	0.78578	21.9789	0.80235
	21.9186	0.98378	22.018	1.02736	22.018	1.04232	22.018	0.8301	22.0498	0.85412
	21.9891	1.00048	22.0888	0.99711	22.0888	1.00057	22.0888	0.86078	22.1207	0.85647
	22.0596	1.0067	22.1596	0.98987	22.1596	0.99625	22.1596	0.89487	22.1916	0.82824
	22.1301	1.01136	22.2304	1.01562	22.2304	1.08407	22.2304	0.85226	22.2625	0.88235
	22.2005	1.01097	22.3012	1.01482	22.3012	1.03224	22.3012	0.84544	22.3334	0.88235
	22.271	1.02301	22.372	1.0116	22.372	1.00921	22.372	0.79601	22.4043	0.84706
	22.3415	1.01796	22.4428	0.98366	22.4428	0.99049	22.4428	0.88294	22.4752	0.92
	22.412	0.99854	22.5136	0.99471	22.5136	0.99193	22.5136	0.84714	22.5461	0.92941
	22.4825	1.01641	22.5844	1.00102	22.5844	1.02072	22.5844	0.87271	22.617	0.92471
	22.5529	1.00903	22.6552	0.98659	22.6552	0.98761	22.6552	0.9051	22.6879	0.85176
	22.6234	0.9966	22.726	0.99819	22.726	1.07255	22.726	0.89828	22.7588	0.93412
	22.6939	0.98922	22.7968	0.95937	22.7968	0.98041	22.7968	0.93407	22.8297	0.90353
	22.7644	0.98029	22.8676	0.985	22.8676	1.00777	22.8676	0.91873	22.9006	0.89647
	22.8348	0.99349	22.9384	0.98119	22.9384	1.01641	22.9384	0.92214	22.9715	0.90588
	22.9053	0.98922	23.0092	0.98917	23.0092	0.93434	23.0092	0.93237	23.0424	0.88941
	22.9758	0.99	23.08	0.97987	23.08	0.94442	23.08	0.97328	23.1133	0.91059
	23.0463	0.99077	23.1508	0.94892	23.1508	1.01209	23.1508	0.95453	23.1842	0.94588
	23.1168	0.97718	23.2216	0.95009	23.2216	0.97753	23.2216	0.93919	23.2551	0.92471
	23.1872	0.99	23.2924	0.95326	23.2924	0.97897	23.2924	0.96475	23.326	0.92706
	23.2577	1.00204	23.3631	0.98772	23.3631	0.97322	23.3631	0.96816	23.3969	0.92
	23.3282	0.98961	23.4339	1.00184	23.4339	0.91419	23.4339	0.99714	23.4678	0.96
	23.3987	0.99932	23.5047	0.983	23.5047	0.98185	23.5047	1.01078	23.5387	0.96
	23.4692	1.01796	23.5755	0.94174	23.5755	0.98617	23.5755	1.01759	23.6096	0.97882
	23.5396	0.98728	23.6463	0.94947	23.6463	1.0308	23.6463	1.05509	23.6805	0.95765
	23.6101	0.97291	23.7171	0.96892	23.7171	0.99481	23.7171	0.96134	23.7514	0.98588
	23.6806	0.99466	23.7879	0.96417	23.7879	0.90843	23.7879	1.02271	23.8223	0.98118
	23.7511	0.99272	23.8587	0.97445	23.8587	0.9761	23.8587	1.02612	23.8932	0.86824
	23.8215	0.98184	23.9295	0.97604	23.9295	0.95882	23.9295	0.93066	23.9641	0.94588
	23.892	0.99194	24.0003	0.94998	24.0003	0.91707	24.0003	0.95112	24.035	0.91059
	23.9625	1.0032	24.0711	0.98326	24.0711	0.95162	24.0711	1.01418	24.1059	0.97412
	24.033	0.99621	24.1419	0.98834	24.1419	0.89547	24.1419	1.01418	24.1768	0.95059
	24.1035	0.99932	24.2127	0.99456	24.2127	0.9689	24.2127	0.99714	24.2477	0.94118
	24.1739	0.99815	24.2835	1.00708	24.2835	0.94298	24.2835	1.01248	24.3186	0.98824
	24.2444	0.99893	24.3543	0.98727	24.3543	0.93722	24.3543	1.04146	24.3895	0.96941
	24.3149	1.00747	24.4251	0.94616	24.4251	0.91707	24.4251	0.96134	24.4604	0.91529
	24.3854	1.0234	24.4959	0.95282	24.4959	0.94442	24.4959	1.02441	24.5313	0.97882
	24.4558	1.0234	24.5667	0.9818	24.5667	0.90123	24.5667	1.04657	24.6022	0.97176
	24.5263	1.00243	24.6375	0.93199	24.6375	0.94154	24.6375	1.01248	24.6731	0.93647
	24.5968	0.97796	24.7083	0.91677	24.7083	0.89691	24.7083	1.03805	24.744	0.98824
	24.6673	0.94805	24.7791	0.9343	24.7791	0.92859	24.7791	1.04827	24.8149	1.01176
	24.7378	0.94572	24.8499	0.93186	24.8499	0.90267	24.8499	1.01078	24.8858	1.01412
	24.8082	0.96359	24.9207	0.93575	24.9207	0.88684	24.9207	1.04998	24.9567	1.00235
	24.8787	0.98883	24.9915	0.91557	24.9915	0.81485	24.9915	0.99203	25.0276	1.03765
	24.9492	0.98068	25.0623	0.89251	25.0623	0.85804	25.0623	1.04316	25.0985	1.13647
	25.0197	0.96747	25.1331	0.88419	25.1331	0.86524	25.1331	1.04827	25.1694	1.24235
	25.0901	0.97252	25.2039	0.8951	25.2039	0.82205	25.2039	1.04827	25.2403	1.38353
	25.1606	0.98301	25.2747	0.89612	25.2747	0.82781	25.2747	0.98862	25.3112	1.58588
	25.2311	0.99854	25.3455	0.88589	25.3455	0.79326	25.3455	0.97157	25.3821	1.78118
	25.3016	0.97174	25.4163	0.86172	25.4163	0.6752	25.4163	0.97498	25.453	1.56941
	25.3721	0.94028	25.4871	0.87881	25.4871	0.56579	25.4871	1.00737	25.5239	1.19294
	25.4425	0.94999	25.5579	0.90141	25.5579	0.43046	25.5579	0.99032	25.5948	0.76941
	25.513	0.96126	25.6287	0.87299	25.6287	0.38727	25.6287	1.01418	25.6657	0.44706
	25.5835	0.92242	25.6995	0.83895	25.6995	0.31817	25.6995	1.04657	25.7366	0.31294
	25.654	0.8964	25.7703	0.84293	25.7703	0.25338	25.7703	1.22554	25.8075	0.26118
	25.7244	0.88125	25.8411	0.87948	25.8411	0.21595	25.8411	1.24941	25.8784	0.17647
	25.7949	0.86882	25.9119	0.93763	25.9119	0.19579	25.9119	1.16929	25.9493	0.12235
	25.8654	0.8727	25.9827	0.93025	25.9827	0.19436	25.9827	1.14202	26.0202	0.13176
	25.9359	0.8494	26.0534	0.78799	26.0534	0.16124	26.0534	0.8301	26.0911	0.09412
	26.0064	0.82571	26.1242	0.57408	26.1242	0.1742	26.1242	0.47045	26.162	0.09647
	26.0768	0.81755	26.195	0.40683	26.195	0.13533	26.195	0.29318	26.2329	0.06588
	26.1473	0.79231	26.2658	0.30445	26.2658	0.11229	26.2658	0.20965	26.3038	0.07294
	26.2178	0.76667	26.3366	0.2128	26.3366	0.12957	26.3366	0.14318	26.3747	0.04235
	26.2883	0.74065	26.4074	0.15242	26.4074	0.11373	26.4074	0.10057	26.4456	0.07059
	26.3587	0.6521	26.4782	0.11682	26.4782	0.07342	26.4782	0.09545	26.5165	0.03059
	26.4292	0.51655	26.549	0.08388	26.549	0.06335	26.549	0.08352	26.5874	0.04941
	26.4997	0.36974	26.6198	0.0745	26.6198	0.06335	26.6198	0.04773	26.6583	0.03059
	26.5702	0.24663	26.6906	0.06751	26.6906	0.05183	26.6906	0.05284	26.7292	0.04
	26.6407	0.16196	26.7614	0.05321	26.7614	0.05471	26.7614	0.04261	26.8001	0.03059
	26.7111	0.11186	26.8322	0.04642	26.8322	0.07054	26.8322	0.04602	26.871	0.02353
	26.7816	0.08739	26.903	0.04735	26.903	0.06766	26.903	0.04091	26.9419	0.02118
	26.8521	0.0703	26.9738	0.04709	26.9738	0.07054	26.9738	0.03579	27.0128	0.02118
	26.9226	0.05632	27.0446	0.03937	27.0446	0.04751	27.0446	0.04091	27.0837	0.01882
	26.993	0.04738	27.1154	0.03255	27.1154	0.05471	27.1154	0.02898	27.1546	0.01647
	27.0635	0.04039	27.1862	0.032	27.1862	0.04751	27.1862	0.02216	27.2255	0.01882
	27.134	0.03418	27.257	0.02902	27.257	0.04031	27.257	0.02898	27.2964	0.01412
	27.2045	0.03068	27.3278	0.025	27.3278	0.02591	27.3278	0.00852	27.3673	0.01412
	27.275	0.03146	27.3986	0.02786	27.3986	0.02447	27.3986	0.02216	27.4382	0.01176
	27.3454	0.02913	27.4694	0.03055	27.4694	0.02591	27.4694	0.01023	27.5091	0.01176
	27.4159	0.02291	27.5402	0.02628	27.5402	0.01728	27.5402	0.01193	27.58	0.00706
	27.4864	0.02214	27.611	0.01583	27.611	0.02735	27.611	0.00682	27.6509	0.00941
	27.5569	0.02214	27.6818	0.01539	27.6818	0.02591	27.6818	0.02045	27.7218	0.01176
	27.6273	0.01554	27.7526	0.02154	27.7526	0.02303	27.7526	0.00852	27.7927	0.00706
	27.6978	0.01204	27.8234	0.0194	27.8234	0.02735	27.8234	0.01705	27.8636	0.01882
	27.7683	0.01592	27.8942	0.01667	27.8942	0.02735	27.8942	0.01023	27.9345	0.00706
	27.8388	0.01825	27.965	0.01386	27.965	0.02735	27.965	0.01875	28.0054	0.00941
	27.9093	0.01476	28.0358	0.0188	28.0358	0.02016	28.0358	0.01705	28.0763	0.00471
	27.9797	0.01321	28.1066	0.0222	28.1066	0.03455	28.1066	0.00341	28.1472	0.01176
	28.0502	0.01282	28.1774	0.01736	28.1774	0.0144	28.1774	0.00852	28.2181	0
	28.1207	0.01398	28.2482	0.01389	28.2482	0.0216	28.2482	0.00682	28.289	0.00941
	28.1912	0.0167
	28.2617	0.01476

## Sheet: Fig. 4e
	Final 1D swelling ratio
	50 mM MgCl2	25 mM MgCl2	20 mM MgCl2	17.5 mM MgCl2	15 mM MgCl2
	1.01136	1.08805	1.15529	1.23843	1.29587
	1.01526	1.0719	1.1716	1.24551	1.29892
	1.02479	1.0926	1.18033	1.24138	1.30188
	1.02409	1.10652	1.17742	1.19854	1.28147
	1.01574	1.10429	1.16312	1.21918	1.29413
	1.0216
Average	1.01881	1.09267	1.16955	1.22861	1.29445
STD	0.00545609	0.0139604	0.0103319	0.0196095	0.00783707

## Sheet: Fig. 4f
	Reciprocal of half recovery time (1/s)
	before invasion (50 mM MgCl2)	after invasion (50 mM MgCl2)	before invasion (25 mM MgCl2)	after invasion (25 mM MgCl2)	before invasion (20 mM MgCl2)	after invasion (20 mM MgCl2)	before invasion (17.5 mM MgCl2)	after invasion (17.5 mM MgCl2)	before invasion (15 mM MgCl2)	after invasion (15 mM MgCl2)
	0.000166667	0.0289974	0.000166667	0.0420611	0.000166667	0.0857161	0.0344974	0.126122	0.640111	0.273815
	0.000166667	0.0297339	0.000166667	0.0504269	0.000166667	0.0699173	0.0286716	0.168248	0.653971	0.512058
	0.000166667	0.0295742	0.000166667	0.108677	0.000166667	0.0950654	0.0355008	0.184614	0.517492	0.177158
	0.000166667	0.0329735	0.000166667	0.0700203	0.000166667	0.136388	0.0480497	0.174297	0.47548	0.119589
Average	0.000166667	0.0303197	0.000166667	0.0677962	0.000166667	0.0967718	0.0366799	0.16332	0.571763	0.270655
STD	0	0.00179724	0	0.0296656	0	0.028377	0.00815598	0.0257031	0.0887792	0.173058

## Sheet: Fig. 4g
		Norm. intensity of BCARS
	Wavenumber (cm-1)	50 mM MgCl2	Standard Error	17.5 mM MgCl2	Standard Error	15 mM MgCl2	Standard Error
	699.339	0.000175608	0.00396343	0.0282738	0.0504092	0.00550177	0.00696573
	700.26	-7.87272e-06	0.00256886	0.0135885	0.0511533	0.0123604	0.00796636
	701.181	0.00158294	0.00249134	0.00465932	0.0505952	0.0220241	0.00937862
	702.102	0.00358099	0.00333172	0.000645703	0.0487351	0.0317252	0.0102549
	703.023	0.00538887	0.00406773	-3.41994e-06	0.0459449	0.0401154	0.0117877
	703.944	0.00764872	0.00479783	0.00054112	0.0437128	0.0477189	0.0157315
	704.865	0.0112297	0.00622327	0.00191408	0.0425967	0.0568956	0.0208443
	705.786	0.0179745	0.00810068	0.00612786	0.0425967	0.0693498	0.0255637
	706.707	0.0264576	0.0099781	0.0199033	0.0418527	0.0837703	0.0302832
	707.628	0.035497	0.0116469	0.0386905	0.0398065	0.100813	0.0336917
	708.549	0.0461704	0.0128985	0.0561756	0.0390625	0.12205	0.0352648
	709.469	0.0578521	0.0141154	0.0731027	0.0390625	0.145517	0.0363136
	710.39	0.0697424	0.0156103	0.0881696	0.0390625	0.168852	0.0353959
	711.311	0.0826061	0.0169662	0.101004	0.0412946	0.192318	0.0323807
	712.232	0.0981122	0.0181483	0.113467	0.0446429	0.216439	0.0293655
	713.153	0.118103	0.0193999	0.129092	0.0481771	0.242659	0.0273991
	714.074	0.148941	0.0221117	0.154762	0.0513393	0.276219	0.025957
	714.995	0.192991	0.0275701	0.195126	0.0563616	0.316203	0.0258259
	715.916	0.249348	0.034454	0.250558	0.0602679	0.367986	0.0280545
	716.837	0.329764	0.0443625	0.320685	0.0606399	0.44022	0.0323807
	717.758	0.435455	0.0585822	0.406994	0.062686	0.521369	0.0388044
	718.679	0.554532	0.0733581	0.507999	0.0662202	0.615496	0.045097
	719.6	0.690192	0.0887946	0.621838	0.0684524	0.731647	0.0513896
	720.521	0.840316	0.1067	0.752046	0.0719866	0.85527	0.0597798
	721.441	0.993881	0.124639	0.891927	0.0770089	0.979811	0.0694809
	722.362	1.14261	0.141432	1.0346	0.0818452	1.10501	0.0802307
	723.283	1.28391	0.157772	1.17262	0.0872396	1.2264	0.0907184
	724.204	1.4124	0.173661	1.30022	0.093006	1.33495	0.099764
	725.125	1.50909	0.185864	1.40885	0.0978423	1.422	0.106188
	726.046	1.5796	0.193026	1.48679	0.100446	1.49489	0.111169
	726.967	1.62865	0.199284	1.53925	0.104167	1.53959	0.114316
	727.888	1.63133	0.200292	1.56324	0.105655	1.54339	0.11366
	728.809	1.60081	0.194382	1.55022	0.102679	1.52937	0.110252
	729.73	1.55015	0.188715	1.51376	0.0993304	1.48859	0.107892
	730.651	1.46052	0.180023	1.45424	0.0950521	1.41177	0.103041
	731.572	1.34725	0.166255	1.36254	0.0861235	1.32328	0.0957001
	732.492	1.22505	0.1528	1.25893	0.077381	1.22181	0.0895385
	733.413	1.09592	0.138616	1.14546	0.0699405	1.10711	0.0836392
	734.334	0.96419	0.12377	1.0359	0.0649182	0.990561	0.0774777
	735.255	0.839238	0.107638	0.928013	0.062686	0.89001	0.0700052
	736.176	0.744081	0.0935577	0.827753	0.0636161	0.805191	0.0652858
	737.097	0.66217	0.0830929	0.754092	0.062128	0.722863	0.0618773
	738.018	0.590272	0.0706463	0.686198	0.062872	0.662166	0.0570267
	738.939	0.545075	0.062198	0.638207	0.0654762	0.621526	0.0554536
	739.86	0.514237	0.0581302	0.608445	0.0654762	0.583377	0.0545359
	740.781	0.491569	0.0527414	0.581473	0.0667783	0.562795	0.0513896
	741.702	0.483503	0.0503425	0.569382	0.0675223	0.559386	0.0499476
	742.623	0.481591	0.0494385	0.56808	0.0656622	0.557944	0.0487677
	743.544	0.480061	0.0482912	0.567708	0.0636161	0.55978	0.0447037
	744.464	0.479122	0.0473525	0.568824	0.061756	0.561746	0.041033
	745.385	0.477767	0.0464138	0.570499	0.0597098	0.563057	0.0384111
	746.306	0.471509	0.0460661	0.572359	0.0582217	0.561746	0.0356581
	747.227	0.458714	0.0455794	0.570871	0.0578497	0.558862	0.0322496
	748.148	0.443486	0.0450231	0.563244	0.0578497	0.555191	0.0301521
	749.069	0.426173	0.0449188	0.553943	0.0571057	0.547063	0.02871
	749.99	0.405034	0.044745	0.544829	0.0561756	0.536051	0.0275302
	750.911	0.381671	0.0443625	0.532738	0.0554315	0.525564	0.0268747
	751.832	0.358481	0.0434934	0.515067	0.0545015	0.518878	0.0258259
	752.753	0.3371	0.0416855	0.491815	0.0531994	0.51193	0.0243838
	753.674	0.316622	0.0394952	0.47061	0.0505952	0.502884	0.023204
	754.595	0.297431	0.036992	0.450335	0.047247	0.490954	0.0217619
	755.516	0.280499	0.0344192	0.43006	0.0442708	0.479418	0.0201888
	756.436	0.265967	0.0321246	0.410156	0.0427827	0.468537	0.0190089
	757.357	0.25585	0.0305601	0.393973	0.0420387	0.457656	0.0180912
	758.278	0.250669	0.0300386	0.382999	0.0409226	0.447693	0.0170425
	759.199	0.248166	0.0298995	0.374256	0.0407366	0.437861	0.0159937
	760.12	0.248722	0.0299343	0.368118	0.0414807	0.427111	0.0145517
	761.041	0.253033	0.030421	0.366443	0.0424107	0.415836	0.0135029
	761.962	0.259361	0.0311164	0.368304	0.0433408	0.406791	0.0130645
	762.883	0.2684	0.0320203	0.373512	0.0446429	0.402989	0.0135029
	763.804	0.281195	0.0334457	0.383557	0.0453869	0.402989	0.0152071
	764.725	0.29604	0.0353232	0.399554	0.0459449	0.407184	0.0167803
	765.646	0.313736	0.0381045	0.420945	0.046503	0.418852	0.0182223
	766.567	0.336404	0.0422418	0.445499	0.0478051	0.435763	0.0212375
	767.487	0.363627	0.0467615	0.47433	0.0494792	0.459229	0.024646
	768.408	0.398602	0.0518374	0.509859	0.0518973	0.496723	0.0281856
	769.329	0.44446	0.058617	0.554129	0.0556176	0.544704	0.0330362
	770.25	0.496158	0.0657094	0.606027	0.0597098	0.59924	0.0374934
	771.171	0.553454	0.0724194	0.660156	0.0643601	0.66505	0.0409019
	772.092	0.619442	0.0795466	0.72247	0.0684524	0.737415	0.0454903
	773.013	0.690818	0.0871606	0.796689	0.0725446	0.813057	0.0503408
	773.934	0.767688	0.0947745	0.87872	0.077939	0.897745	0.0537493
	774.855	0.854709	0.103501	0.966518	0.0833333	0.990299	0.0580755
	775.776	0.947015	0.113166	1.05915	0.0876116	1.0839	0.0638437
	776.697	1.04349	0.123457	1.1542	0.0909598	1.17842	0.0722339
	777.618	1.14703	0.136773	1.25874	0.0920759	1.2774	0.0815417
	778.539	1.25286	0.150436	1.36719	0.0926339	1.37834	0.0907184
	779.459	1.3614	0.163648	1.47396	0.0924479	1.48663	0.0979287
	780.38	1.47387	0.176824	1.58315	0.093564	1.59622	0.103304
	781.301	1.58561	0.189932	1.69606	0.0970982	1.70503	0.10881
	782.222	1.69311	0.203317	1.80487	0.0998884	1.80781	0.114447
	783.143	1.79119	0.215346	1.90737	0.105097	1.90312	0.119035
	784.064	1.88593	0.227167	1.99702	0.110491	1.99541	0.123492
	784.985	1.97319	0.238744	2.08371	0.116257	2.06607	0.127687
	785.906	2.04252	0.246462	2.15551	0.12221	2.12362	0.129654
	786.827	2.10514	0.252999	2.20889	0.124256	2.17895	0.131751
	787.748	2.15662	0.259813	2.25558	0.126674	2.2188	0.135029
	788.669	2.18548	0.261934	2.28181	0.131696	2.24672	0.138306
	789.59	2.20356	0.261969	2.28795	0.134673	2.26914	0.141846
	790.511	2.20533	0.262594	2.28516	0.136347	2.26416	0.143419
	791.431	2.18145	0.259152	2.26693	0.137463	2.24698	0.144337
	792.352	2.14703	0.254007	2.23121	0.137091	2.22299	0.144468
	793.273	2.1026	0.249661	2.18694	0.135417	2.17488	0.140797
	794.194	2.04544	0.243507	2.13058	0.132254	2.11261	0.136078
	795.115	1.98175	0.235963	2.06306	0.128348	2.04457	0.13044
	796.036	1.91527	0.228453	1.99163	0.124442	1.96487	0.121788
	796.957	1.84463	0.220353	1.91964	0.12128	1.88306	0.111563
	797.878	1.77106	0.211904	1.84821	0.118304	1.80034	0.101599
	798.799	1.69551	0.203977	1.77604	0.114769	1.71657	0.0921605
	799.72	1.62007	0.19692	1.70554	0.110677	1.63385	0.083377
	800.641	1.54678	0.190001	1.63895	0.107329	1.55532	0.075118
	801.562	1.47909	0.182109	1.57831	0.104167	1.48532	0.0677766
	802.482	1.41755	0.174078	1.51972	0.0989583	1.42003	0.0618773
	803.403	1.36008	0.166325	1.46224	0.0928199	1.35593	0.0572889
	804.324	1.30779	0.158641	1.40737	0.0883557	1.29418	0.0544048
	805.245	1.26068	0.151514	1.35975	0.0857515	1.23558	0.0524384
	806.166	1.21667	0.144665	1.32143	0.0840774	1.18301	0.0509963
	807.087	1.17724	0.137712	1.28906	0.0846354	1.14053	0.0507341
	808.008	1.143	0.131106	1.2619	0.0864955	1.10383	0.0524384
	808.929	1.11077	0.125022	1.23772	0.0868676	1.07263	0.0540115
	809.85	1.08	0.119876	1.21336	0.0863095	1.04995	0.0547981
	810.771	1.05236	0.115982	1.19103	0.0859375	1.03264	0.0557158
	811.692	1.0275	0.112679	1.17076	0.0859375	1.01534	0.0566335
	812.613	1.00542	0.110002	1.15327	0.0855655	0.995674	0.0570267
	813.534	0.986441	0.108438	1.14044	0.0848214	0.974043	0.0572889
	814.454	0.969301	0.107325	1.13132	0.0846354	0.952543	0.05742
	815.375	0.953795	0.106178	1.12221	0.0846354	0.933272	0.0572889
	816.296	0.940062	0.105205	1.11086	0.0846354	0.916754	0.0575511
	817.217	0.926885	0.10437	1.09821	0.0848214	0.901154	0.0579444
	818.138	0.912005	0.10364	1.08501	0.0850074	0.885947	0.0580755
	819.059	0.894552	0.102667	1.07031	0.0850074	0.871788	0.0584688
	819.98	0.876821	0.101485	1.05394	0.0848214	0.858285	0.0593865
	820.901	0.860793	0.100337	1.03888	0.0853795	0.845569	0.0605663
	821.822	0.84633	0.0990856	1.0253	0.0861235	0.832853	0.0612218
	822.743	0.831624	0.0975559	1.01116	0.0870536	0.820923	0.0616151
	823.664	0.817682	0.0957132	0.994792	0.0877976	0.810304	0.0612218
	824.585	0.804784	0.0935925	0.97619	0.0894717	0.79785	0.0603041
	825.506	0.791573	0.091576	0.958519	0.0909598	0.784216	0.0591243
	826.426	0.776414	0.0898724	0.938616	0.0909598	0.768747	0.0570267
	827.347	0.760282	0.0887599	0.916853	0.0894717	0.751442	0.0545359
	828.268	0.744742	0.0880645	0.892857	0.0868676	0.735317	0.0516518
	829.189	0.72854	0.0872301	0.872396	0.0857515	0.726403	0.0475878
	830.11	0.713034	0.0857351	0.855841	0.0831473	0.721421	0.0441793
	831.031	0.698293	0.0842749	0.839658	0.078683	0.716046	0.0414263
	831.952	0.683934	0.0826061	0.822359	0.0740327	0.70569	0.0389355
	832.873	0.667768	0.0805549	0.803571	0.0706845	0.697037	0.035527
	833.794	0.651879	0.0785384	0.793155	0.0669643	0.688516	0.0322496
	834.715	0.636547	0.0764524	0.787946	0.0664062	0.677242	0.0305454
	835.636	0.62125	0.0736015	0.784412	0.0684524	0.665443	0.0305454
	836.557	0.604979	0.0706811	0.78032	0.0712426	0.653382	0.0309386
	837.477	0.588847	0.0681431	0.774368	0.0729167	0.634504	0.0292344
	838.398	0.572263	0.0654661	0.768787	0.0760789	0.61602	0.0276612
	839.319	0.554115	0.0624066	0.760789	0.0790551	0.597666	0.027268
	840.24	0.536766	0.0593471	0.74814	0.0790551	0.585343	0.0271369
	841.161	0.517436	0.0571568	0.736049	0.078683	0.571185	0.0262192
	842.082	0.496749	0.0549317	0.723958	0.078683	0.556765	0.0255637
	843.003	0.476167	0.0529152	0.710379	0.078125	0.541557	0.0254326
	843.924	0.455516	0.0506554	0.689174	0.0757068	0.524515	0.0262192
	844.845	0.434517	0.0488127	0.65811	0.0740327	0.50721	0.0277923
	845.766	0.411675	0.0475611	0.626488	0.0729167	0.487021	0.0281856
	846.687	0.388763	0.0467962	0.596354	0.0703125	0.462113	0.0280545
	847.608	0.366721	0.04624	0.564546	0.0669643	0.436681	0.0280545
	848.529	0.34454	0.0456142	0.532366	0.0639881	0.408626	0.0280545
	849.449	0.324097	0.0448145	0.508185	0.0615699	0.382145	0.0276612
	850.37	0.304071	0.0438758	0.489583	0.0585938	0.356319	0.027268
	851.291	0.284011	0.0419984	0.473214	0.0563616	0.334426	0.0268747
	852.212	0.266766	0.0402253	0.453683	0.0565476	0.314237	0.025957
	853.133	0.251956	0.0387303	0.440104	0.0563616	0.29431	0.0250393
	854.054	0.239057	0.0376525	0.430618	0.0567336	0.274646	0.0237284
	854.975	0.228036	0.0375135	0.421875	0.0567336	0.256162	0.0230729
	855.896	0.219657	0.0377568	0.414621	0.0576637	0.238464	0.0230729
	856.817	0.213121	0.0384869	0.409784	0.0597098	0.227058	0.0224174
	857.738	0.208567	0.0397386	0.40811	0.061942	0.221945	0.0221552
	858.659	0.205368	0.0410945	0.409412	0.062314	0.218537	0.0225485
	859.58	0.202413	0.0418941	0.411458	0.061756	0.217881	0.0234662
	860.5	0.19904	0.0414421	0.412202	0.0608259	0.218668	0.0238595
	861.421	0.195599	0.0404339	0.40997	0.0589658	0.219324	0.0237284
	862.342	0.192713	0.0393214	0.407552	0.0572917	0.22011	0.0230729
	863.263	0.189549	0.036992	0.404018	0.0574777	0.222601	0.0222863
	864.184	0.185864	0.0337586	0.395833	0.0589658	0.226141	0.0220241
	865.105	0.1827	0.0310468	0.385231	0.0611979	0.224961	0.0221552
	866.026	0.180788	0.0289608	0.373884	0.0645461	0.219586	0.0217619
	866.947	0.179189	0.0271529	0.360863	0.0688244	0.214997	0.0221552
	867.868	0.176581	0.0251712	0.34468	0.0727307	0.212244	0.0228107
	868.789	0.174634	0.0235372	0.327939	0.0755208	0.21172	0.023204
	869.71	0.174808	0.0229809	0.314918	0.077381	0.210933	0.0241217
	870.631	0.17599	0.0230157	0.303571	0.077567	0.212507	0.0235973
	871.552	0.179953	0.0237806	0.290551	0.0760789	0.218013	0.0212375
	872.472	0.187115	0.025206	0.28311	0.0740327	0.225092	0.0199266
	873.393	0.195738	0.0274311	0.28404	0.0712426	0.23322	0.0192711
	874.314	0.205924	0.0302472	0.288132	0.0703125	0.242134	0.0184845
	875.235	0.219205	0.0335848	0.297247	0.0686384	0.249738	0.0179601
	876.156	0.234225	0.037131	0.314546	0.0678943	0.258521	0.0183534
	877.077	0.25053	0.0407816	0.334635	0.0691964	0.269664	0.0192711
	877.998	0.267288	0.0434934	0.356771	0.0714286	0.280021	0.0213686
	878.919	0.283454	0.0454751	0.377976	0.0755208	0.290378	0.0234662
	879.84	0.298474	0.0464833	0.401972	0.0809152	0.301127	0.0238595
	880.761	0.315058	0.0464138	0.425037	0.0859375	0.313713	0.023204
	881.682	0.331954	0.0466224	0.441592	0.0905878	0.325642	0.0228107
	882.603	0.34753	0.0467962	0.459821	0.0959821	0.335606	0.0225485
	883.524	0.362271	0.0469353	0.47619	0.101376	0.346093	0.0222863
	884.444	0.377395	0.0474916	0.481027	0.107143	0.356974	0.0221552
	885.365	0.392622	0.0485346	0.481771	0.112165	0.369691	0.0233351
	886.286	0.403713	0.0502729	0.477121	0.117374	0.3828	0.0251704
	887.207	0.413274	0.0519765	0.47433	0.118118	0.396696	0.0279234
	888.128	0.420714	0.0537148	0.469494	0.117932	0.415705	0.0312008
	889.049	0.422974	0.053993	0.46224	0.117932	0.431961	0.035527
	889.97	0.424121	0.0545492	0.456845	0.116443	0.447299	0.0399843
	890.891	0.425164	0.0549664	0.451079	0.114955	0.454116	0.0416885
	891.812	0.420784	0.0545492	0.447173	0.113281	0.457656	0.0432617
	892.733	0.413517	0.0532281	0.446987	0.110305	0.460278	0.0445726
	893.654	0.407885	0.0516636	0.445499	0.107701	0.454116	0.0420818
	894.575	0.398255	0.0490908	0.439546	0.107143	0.445202	0.0399843
	895.495	0.385878	0.0461009	0.434524	0.108259	0.435894	0.0381489
	896.416	0.370928	0.0435629	0.430804	0.110677	0.423702	0.0367069
	897.337	0.354761	0.0411988	0.426153	0.114025	0.41033	0.0356581
	898.258	0.338351	0.0391475	0.416667	0.118118	0.396827	0.0347404
	899.179	0.32142	0.0374439	0.407552	0.123326	0.380965	0.0334295
	900.1	0.309808	0.0362966	0.401042	0.127976	0.366413	0.0319874
	901.021	0.301811	0.0361923	0.390439	0.132626	0.352517	0.0308076
	901.942	0.295206	0.0366095	0.378906	0.137649	0.340718	0.0297588
	902.863	0.292841	0.0372006	0.370164	0.141927	0.329444	0.0281856
	903.784	0.293572	0.0382436	0.366443	0.146019	0.318563	0.0267436
	904.705	0.297048	0.0394604	0.363281	0.149368	0.317121	0.0267436
	905.626	0.303793	0.0407468	0.358817	0.153088	0.321709	0.027268
	906.547	0.313006	0.0425199	0.357701	0.155878	0.327216	0.0280545
	907.467	0.323228	0.044293	0.359375	0.158854	0.33495	0.0291033
	908.388	0.336404	0.0457532	0.366815	0.160342	0.346356	0.0292344
	909.309	0.351424	0.0469701	0.381882	0.161086	0.359203	0.0293655
	910.23	0.366269	0.0480478	0.396949	0.1609	0.367069	0.0292344
	911.151	0.379863	0.049369	0.409598	0.159412	0.372313	0.0294966
	912.072	0.392136	0.0504815	0.420015	0.158482	0.378081	0.0308076
	912.993	0.403713	0.0513507	0.427083	0.15718	0.384242	0.0319874
	913.914	0.41317	0.0523937	0.434524	0.154576	0.390535	0.0318563
	914.835	0.419741	0.0533672	0.436942	0.149182	0.396434	0.0317252
	915.756	0.423982	0.0542363	0.433222	0.140997	0.403907	0.0306765
	916.677	0.424747	0.0549664	0.427827	0.134487	0.410855	0.0293655
	917.598	0.422592	0.0554532	0.418899	0.12872	0.41505	0.0292344
	918.519	0.419532	0.0560095	0.409784	0.123512	0.41623	0.0284478
	919.439	0.413935	0.0561138	0.403088	0.119048	0.41151	0.0271369
	920.36	0.404582	0.0551055	0.397321	0.114397	0.404038	0.0273991
	921.281	0.394361	0.053541	0.392485	0.110305	0.395385	0.0288411
	922.202	0.384452	0.0510378	0.388951	0.107701	0.383718	0.0308076
	923.123	0.373118	0.0467267	0.384487	0.105655	0.369822	0.032774
	924.044	0.36088	0.042207	0.380208	0.104353	0.356057	0.0347404
	924.965	0.348677	0.0380002	0.375372	0.103981	0.343865	0.0359203
	925.886	0.33637	0.0342802	0.36942	0.105097	0.333115	0.036838
	926.807	0.323819	0.0314988	0.365885	0.106585	0.322889	0.0374934
	927.728	0.311442	0.029378	0.361793	0.106213	0.314499	0.0364447
	928.649	0.302889	0.0279873	0.360863	0.105097	0.308862	0.0347404
	929.57	0.295414	0.0271877	0.361979	0.104353	0.304012	0.0332984
	930.49	0.287453	0.0268053	0.361979	0.102121	0.301652	0.0325118
	931.411	0.280013	0.0265967	0.364025	0.0991443	0.300996	0.0310697
	932.332	0.272503	0.0264228	0.370164	0.0956101	0.301259	0.0298899
	933.253	0.265028	0.0264924	0.377418	0.0928199	0.305322	0.0298899
	934.174	0.255745	0.0271877	0.380766	0.0909598	0.308993	0.0317252
	935.095	0.245489	0.0284741	0.377046	0.0883557	0.311746	0.034216
	936.016	0.234781	0.0296562	0.372582	0.0863095	0.310697	0.0353959
	936.937	0.22449	0.030421	0.370722	0.0835193	0.309255	0.0360514
	937.858	0.214268	0.0303515	0.368862	0.0809152	0.307551	0.0369691
	938.779	0.205298	0.0301081	0.365699	0.077939	0.296146	0.0350026
	939.7	0.196329	0.0295171	0.360119	0.0757068	0.280152	0.032774
	940.621	0.187602	0.0287174	0.356027	0.0736607	0.263634	0.0312008
	941.542	0.180023	0.0284741	0.351376	0.0706845	0.249738	0.0292344
	942.462	0.172618	0.028335	0.347842	0.0664062	0.238332	0.0263503
	943.383	0.166603	0.0282307	0.339472	0.0615699	0.227451	0.0230729
	944.304	0.161145	0.0282307	0.327567	0.0567336	0.220897	0.021893
	945.225	0.15732	0.0288218	0.313244	0.0533854	0.216046	0.0230729
	946.146	0.15579	0.0298995	0.299851	0.0507812	0.211064	0.0254326
	947.067	0.1544	0.030421	0.28869	0.0491071	0.209754	0.0276612
	947.988	0.152627	0.0303167	0.278274	0.0489211	0.212769	0.0288411
	948.909	0.150541	0.0300038	0.269345	0.0489211	0.217619	0.030021
	949.83	0.147794	0.0294128	0.263765	0.0494792	0.224174	0.0313319
	950.751	0.144213	0.0280221	0.260231	0.0500372	0.232564	0.0330362
	951.672	0.140215	0.025797	0.258929	0.0498512	0.241741	0.035527
	952.593	0.136008	0.0235372	0.261533	0.0507812	0.24882	0.0369691
	953.514	0.131662	0.021173	0.265997	0.0533854	0.252884	0.036838
	954.434	0.12749	0.0188437	0.267113	0.0563616	0.255375	0.036838
	955.355	0.124083	0.0169315	0.264509	0.0595238	0.255768	0.0361825
	956.276	0.122067	0.0155756	0.260417	0.062314	0.253277	0.034085
	957.197	0.12085	0.0146369	0.257626	0.0656622	0.250131	0.0317252
	958.118	0.119876	0.0138025	0.254464	0.0684524	0.246592	0.0291033
	959.039	0.120641	0.0130028	0.249814	0.0690104	0.24161	0.0262192
	959.96	0.123457	0.0127247	0.250558	0.0682664	0.235317	0.023204
	960.881	0.127734	0.0130376	0.258557	0.0664062	0.230205	0.020451
	961.802	0.132497	0.0137677	0.269159	0.0643601	0.229156	0.0175669
	962.723	0.137121	0.0146369	0.279948	0.062128	0.229942	0.0149449
	963.644	0.14164	0.0154713	0.292039	0.0597098	0.231122	0.0131096
	964.565	0.14609	0.01641	0.304874	0.0571057	0.233482	0.0116768
	965.485	0.151027	0.0172791	0.315662	0.0541295	0.23689	0.0104254
	966.406	0.156103	0.0178354	0.323103	0.0509673	0.240168	0.0100209
	967.327	0.16111	0.018044	0.329427	0.0491071	0.242528	0.0101401
	968.248	0.166951	0.0181483	0.336124	0.0489211	0.243707	0.0103375
	969.169	0.173765	0.0186351	0.341332	0.0487351	0.244887	0.0112681
	970.09	0.180718	0.0197476	0.344866	0.047433	0.246985	0.0126161
	971.011	0.187359	0.0213121	0.346912	0.046875	0.250918	0.0138962
	971.932	0.194138	0.0228418	0.344494	0.046689	0.255768	0.0154693
	972.853	0.201126	0.0245802	0.33724	0.046689	0.257866	0.0167803
	973.774	0.208497	0.0262838	0.328869	0.046689	0.255375	0.0179601
	974.695	0.216528	0.0280569	0.319754	0.0457589	0.252098	0.0192711
	975.616	0.223829	0.0301081	0.310454	0.0440848	0.249869	0.01914
	976.537	0.230192	0.0319855	0.302455	0.0437128	0.250393	0.0170425
	977.457	0.235268	0.0335848	0.295945	0.0444568	0.252491	0.0166492
	978.378	0.23944	0.0353927	0.295015	0.0442708	0.257079	0.0178291
	979.299	0.242325	0.037131	0.292969	0.0438988	0.268222	0.0200577
	980.22	0.243368	0.0384174	0.294829	0.0425967	0.280021	0.0233351
	981.141	0.244828	0.0393561	0.299665	0.0414807	0.291295	0.0268747
	982.062	0.245628	0.0394604	0.306734	0.0405506	0.300734	0.027268
	982.983	0.249244	0.03953	0.314546	0.0399926	0.31096	0.0273991
	983.904	0.253659	0.0396343	0.322731	0.0398065	0.321447	0.0276612
	984.825	0.257379	0.0394952	0.335751	0.0392485	0.334557	0.0264814
	985.746	0.261169	0.0394257	0.350818	0.0405506	0.349371	0.0256948
	986.667	0.267218	0.0398776	0.364769	0.0414807	0.364971	0.0258259
	987.588	0.276397	0.0406425	0.376488	0.0427827	0.388044	0.0260881
	988.509	0.29086	0.0433891	0.393415	0.0453869	0.410986	0.0280545
	989.429	0.309356	0.0472134	0.413132	0.047247	0.433534	0.031463
	990.35	0.329903	0.0512464	0.43471	0.0491071	0.457132	0.034216
	991.271	0.356048	0.056531	0.455171	0.0528274	0.483744	0.035527
	992.192	0.385704	0.0628933	0.482515	0.0550595	0.511536	0.0365758
	993.113	0.417933	0.0687689	0.511719	0.0565476	0.539329	0.0359203
	994.034	0.453743	0.0737058	0.540179	0.0571057	0.569743	0.034085
	994.955	0.491326	0.0780169	0.572359	0.0559896	0.601862	0.0322496
	995.876	0.529291	0.0821889	0.609933	0.0552455	0.632145	0.0305454
	996.797	0.566318	0.0851093	0.652158	0.0558036	0.661772	0.0293655
	997.718	0.603171	0.0863957	0.698847	0.0569196	0.691531	0.0289722
	998.639	0.640928	0.0876473	0.745908	0.0580357	0.720241	0.0285789
	999.56	0.679415	0.0888989	0.790737	0.0595238	0.747902	0.0291033
	1000.48	0.718214	0.0899767	0.830729	0.0611979	0.774777	0.0309386
	1001.4	0.75684	0.0909502	0.864769	0.062314	0.801127	0.0335606
	1002.32	0.794562	0.092167	0.895833	0.0625	0.82656	0.0369691
	1003.24	0.828912	0.0943573	0.921131	0.061942	0.850944	0.0411641
	1004.16	0.860932	0.0968953	0.93936	0.061942	0.874279	0.0460147
	1005.09	0.890693	0.0996071	0.955729	0.062128	0.895517	0.0517829
	1006.01	0.916386	0.10211	0.968936	0.0625	0.915443	0.0580755
	1006.93	0.939054	0.10444	0.980469	0.063244	0.936156	0.0637126
	1007.85	0.958766	0.106978	0.990885	0.0641741	0.957656	0.0668589
	1008.77	0.973403	0.108681	0.99814	0.0641741	0.976796	0.0681699
	1009.69	0.983833	0.109307	1	0.0639881	0.992265	0.0688254
	1010.61	0.993116	0.109481	0.997396	0.0639881	0.999476	0.0679077
	1011.53	0.999061	0.108264	0.990327	0.0643601	1	0.0650236
	1012.45	1	0.10583	0.982701	0.0647321	0.997902	0.0617462
	1013.37	0.997427	0.103536	0.976749	0.0652902	0.989512	0.0591243
	1014.29	0.988909	0.100581	0.969122	0.0664062	0.973912	0.0561091
	1015.22	0.975072	0.0969649	0.957217	0.0686384	0.955165	0.0527006
	1016.14	0.959636	0.0936968	0.939546	0.0706845	0.931961	0.0499476
	1017.06	0.940375	0.0908459	0.918713	0.0712426	0.903382	0.0483744
	1017.98	0.916003	0.0881341	0.894903	0.0701265	0.873361	0.0470635
	1018.9	0.887877	0.0855613	0.867001	0.0677083	0.841767	0.0460147
	1019.82	0.855335	0.083371	0.837798	0.0656622	0.807813	0.0453592
	1020.74	0.81949	0.0813198	0.806176	0.0638021	0.772942	0.0444415
	1021.66	0.782151	0.0794076	0.770833	0.062128	0.739906	0.043655
	1022.58	0.744429	0.0774606	0.734375	0.0606399	0.709885	0.0431306
	1023.5	0.706672	0.0752703	0.697173	0.0595238	0.67947	0.0432617
	1024.42	0.668428	0.0729409	0.660714	0.0585938	0.651809	0.0435239
	1025.35	0.629489	0.0704029	0.626488	0.0584077	0.63044	0.0432617
	1026.27	0.590377	0.0674825	0.593564	0.0591518	0.611694	0.0437861
	1027.19	0.552029	0.0645273	0.561942	0.0602679	0.59216	0.0432617
	1028.11	0.514724	0.0615374	0.532738	0.0602679	0.568956	0.0389355
	1029.03	0.479748	0.0579564	0.504092	0.0587798	0.544442	0.0348715
	1029.95	0.447346	0.0539582	0.477307	0.0559896	0.520451	0.032774
	1030.87	0.416194	0.0503425	0.454055	0.0531994	0.49882	0.0321185
	1031.79	0.388311	0.0477349	0.43285	0.0509673	0.480336	0.0317252
	1032.71	0.365226	0.0463443	0.417783	0.0491071	0.463424	0.031463
	1033.63	0.344888	0.0454056	0.409784	0.0492932	0.447955	0.0315941
	1034.55	0.329555	0.0448841	0.404948	0.0531994	0.434845	0.0321185
	1035.48	0.321281	0.0456142	0.404204	0.0574777	0.423702	0.0329051
	1036.4	0.316831	0.0464833	0.404762	0.0591518	0.416623	0.0339539
	1037.32	0.316622	0.0469005	0.405506	0.0585938	0.416623	0.0353959
	1038.24	0.323367	0.0481521	0.414249	0.0571057	0.420818	0.0363136
	1039.16	0.333866	0.0494037	0.425223	0.0545015	0.427373	0.0376245
	1040.08	0.349129	0.0496471	0.437128	0.0511533	0.438647	0.03828
	1041	0.371519	0.0513855	0.457031	0.0478051	0.45451	0.0380178
	1041.92	0.397803	0.0537844	0.483073	0.0452009	0.472601	0.0380178
	1042.84	0.426972	0.055488	0.509859	0.0444568	0.49646	0.0369691
	1043.76	0.459688	0.057574	0.536086	0.0440848	0.521762	0.035527
	1044.68	0.493864	0.0599381	0.559896	0.0437128	0.54667	0.0338228
	1045.61	0.53023	0.0618851	0.583705	0.0435268	0.570005	0.0304143
	1046.53	0.563606	0.0640058	0.602679	0.0422247	0.591505	0.0289722
	1047.45	0.594375	0.0664395	0.615699	0.0392485	0.613005	0.02871
	1048.37	0.621215	0.0697424	0.62872	0.0368304	0.635291	0.0296277
	1049.29	0.643361	0.0733581	0.638765	0.0340402	0.654693	0.0319874
	1050.21	0.662553	0.077113	0.648438	0.0323661	0.673702	0.035527
	1051.13	0.677989	0.0812155	0.657924	0.0325521	0.688385	0.0380178
	1052.05	0.688975	0.0844488	0.665737	0.0357143	0.699397	0.0388044
	1052.97	0.69645	0.0866391	0.675037	0.0388765	0.709491	0.0394599
	1053.89	0.700622	0.0885165	0.683408	0.0412946	0.714342	0.0386733
	1054.81	0.702083	0.0895595	0.69029	0.0446429	0.716702	0.0372313
	1055.74	0.701909	0.0900462	0.694568	0.0481771	0.718799	0.0359203
	1056.66	0.7017	0.0903244	0.696615	0.0517113	0.718406	0.034085
	1057.58	0.699371	0.0896638	0.698475	0.0550595	0.715128	0.0323807
	1058.5	0.694677	0.0872649	0.697359	0.0572917	0.710409	0.0313319
	1059.42	0.690018	0.0845531	0.691964	0.0587798	0.706083	0.0315941
	1060.34	0.686577	0.0827104	0.685268	0.0597098	0.703985	0.0329051
	1061.26	0.685221	0.0822585	0.676897	0.0595238	0.703854	0.0351337
	1062.18	0.684595	0.0823975	0.667411	0.0591518	0.704772	0.0374934
	1063.1	0.684873	0.08278	0.660342	0.0593378	0.705296	0.0393288
	1064.02	0.688975	0.0849007	0.65625	0.0598958	0.704248	0.0412952
	1064.94	0.695824	0.0882384	0.65532	0.0608259	0.704379	0.0435239
	1065.87	0.704029	0.0914369	0.65811	0.063244	0.71054	0.045097
	1066.79	0.712234	0.0931753	0.665923	0.0665923	0.721421	0.0468013
	1067.71	0.720926	0.0938706	0.683594	0.0703125	0.735711	0.0482433
	1068.63	0.731043	0.0950179	0.707961	0.0751488	0.757866	0.049161
	1069.55	0.745054	0.0968258	0.734375	0.0799851	0.789067	0.0499476
	1070.47	0.76588	0.0997114	0.768415	0.0842634	0.823938	0.0513896
	1071.39	0.792442	0.102562	0.806176	0.0868676	0.8613	0.0529628
	1072.31	0.828669	0.104857	0.843006	0.0877976	0.904693	0.0538804
	1073.23	0.876647	0.108125	0.886905	0.0885417	0.95215	0.0540115
	1074.15	0.930605	0.112054	0.939174	0.0904018	1.00328	0.0553225
	1075.08	0.990752	0.1164	0.99721	0.0920759	1.06607	0.0572889
	1076	1.06268	0.122936	1.06789	0.0918899	1.13962	0.0580755
	1076.92	1.1455	0.131071	1.15141	0.093564	1.22155	0.0608285
	1077.84	1.23888	0.140354	1.24516	0.0965402	1.32499	0.0667278
	1078.76	1.35042	0.152974	1.3577	0.0967262	1.4393	0.0735448
	1079.68	1.47919	0.167507	1.4894	0.0980283	1.56083	0.0811484
	1080.6	1.61642	0.182839	1.63132	0.101562	1.69966	0.0891453
	1081.52	1.76574	0.200257	1.78367	0.104353	1.84675	0.0974043
	1082.44	1.92706	0.219414	1.94457	0.107143	1.99528	0.105794
	1083.36	2.09008	0.238918	2.10938	0.111607	2.1408	0.113398
	1084.28	2.24963	0.257762	2.27214	0.117932	2.28448	0.120739
	1085.21	2.40142	0.276188	2.42411	0.124442	2.42554	0.127556
	1086.13	2.54424	0.294197	2.56436	0.130766	2.54955	0.132669
	1087.05	2.66909	0.310851	2.69029	0.137277	2.65037	0.135553
	1087.97	2.75573	0.320168	2.78609	0.143043	2.73702	0.137651
	1088.89	2.82109	0.326844	2.85212	0.145461	2.80047	0.139879
	1089.81	2.86802	0.33484	2.89918	0.146763	2.81987	0.141059
	1090.73	2.86778	0.334005	2.9003	0.148624	2.81148	0.14001
	1091.65	2.83406	0.327504	2.84524	0.142857	2.78776	0.139748
	1092.57	2.78528	0.324027	2.7766	0.135231	2.71434	0.138568
	1093.49	2.69579	0.313945	2.67374	0.130208	2.61169	0.133718
	1094.41	2.57901	0.299586	2.53646	0.124814	2.50511	0.129523
	1095.34	2.4536	0.286653	2.39639	0.119606	2.37048	0.124541
	1096.26	2.30932	0.268991	2.24814	0.115141	2.21814	0.118773
	1097.18	2.15471	0.249313	2.09821	0.111049	2.06476	0.113005
	1098.1	1.99597	0.229774	1.94847	0.107143	1.90967	0.107761
	1099.02	1.83997	0.211626	1.80487	0.104539	1.75826	0.103173
	1099.94	1.69266	0.194799	1.67764	0.100446	1.60815	0.0989775
	1100.86	1.55314	0.177415	1.55785	0.0959821	1.47181	0.0916361
	1101.78	1.42718	0.161423	1.44587	0.0920759	1.34845	0.0840325
	1102.7	1.32017	0.147481	1.35305	0.0874256	1.22994	0.0768222
	1103.62	1.22376	0.135174	1.27623	0.0842634	1.1252	0.0701363
	1104.54	1.13684	0.124465	1.20926	0.0831473	1.03736	0.0635815
	1105.47	1.0638	0.1164	1.15123	0.0818452	0.958705	0.0570267
	1106.39	1.00031	0.109933	1.0984	0.0807292	0.888175	0.0517829
	1107.31	0.943504	0.103675	1.04855	0.0809152	0.828133	0.0483744
	1108.23	0.8941	0.0984946	1.00409	0.0812872	0.775302	0.0460147
	1109.15	0.848973	0.0940444	0.963728	0.0811012	0.727189	0.0443104
	1110.07	0.80687	0.0896638	0.924107	0.0809152	0.684845	0.0431306
	1110.99	0.769948	0.0858742	0.883743	0.0812872	0.644861	0.0428684
	1111.91	0.736467	0.08278	0.844308	0.0814732	0.605794	0.0432617
	1112.83	0.703265	0.0798943	0.804129	0.0812872	0.569481	0.0447037
	1113.75	0.669958	0.0761395	0.761161	0.0814732	0.535003	0.0466702
	1114.67	0.638181	0.0717589	0.717448	0.0801711	0.501311	0.0485055
	1115.6	0.606647	0.0675173	0.675223	0.078125	0.469717	0.0490299
	1116.52	0.574001	0.0639015	0.634673	0.0764509	0.44022	0.0488988
	1117.44	0.540729	0.0608421	0.594308	0.0740327	0.41151	0.0495543
	1118.36	0.507527	0.0579216	0.554315	0.0718006	0.38162	0.0485055
	1119.28	0.473977	0.0550708	0.515811	0.0701265	0.351206	0.0452281
	1120.2	0.440218	0.0522546	0.476376	0.0691964	0.321316	0.0418196
	1121.12	0.406773	0.0494733	0.435082	0.0691964	0.293655	0.0393288
	1122.04	0.373118	0.0467615	0.394903	0.0697545	0.268091	0.0381489
	1122.96	0.339672	0.0441192	0.359375	0.0704985	0.241872	0.0373623
	1123.88	0.306818	0.0414421	0.329427	0.0712426	0.218668	0.0376245
	1124.8	0.274589	0.0387303	0.302269	0.0727307	0.202937	0.0398532
	1125.73	0.244724	0.036088	0.276414	0.0744048	0.191007	0.0433928
	1126.65	0.217363	0.0336196	0.253534	0.0758929	0.178815	0.0471945
	1127.57	0.192643	0.0314293	0.234003	0.077567	0.16505	0.0508652
	1128.49	0.171957	0.0294128	0.218936	0.078869	0.152465	0.0537493
	1129.41	0.155686	0.0275354	0.21131	0.078125	0.142501	0.055978
	1130.33	0.141258	0.0260056	0.206473	0.0757068	0.133062	0.0576822
	1131.25	0.127768	0.0244411	0.201451	0.0714286	0.123886	0.0588621
	1132.17	0.116087	0.023259	0.203869	0.0665923	0.115102	0.0599109
	1133.09	0.107986	0.0232243	0.212984	0.061756	0.106319	0.0596487
	1134.01	0.101624	0.0238849	0.220982	0.0584077	0.0996329	0.0565024
	1134.93	0.0980774	0.0240587	0.22061	0.0567336	0.0966177	0.0528317
	1135.86	0.095296	0.0238153	0.215402	0.0552455	0.0925537	0.0487677
	1136.78	0.0922018	0.0232938	0.211682	0.0554315	0.0854746	0.0419507
	1137.7	0.0895595	0.0225637	0.210937	0.0552455	0.0798374	0.0348715
	1138.62	0.0863957	0.021625	0.203869	0.0543155	0.0748558	0.0285789
	1139.54	0.0847964	0.0209644	0.19401	0.0528274	0.0753802	0.0254326
	1140.46	0.0844835	0.0202691	0.182664	0.0515253	0.0736759	0.023204
	1141.38	0.0844488	0.0194695	0.171131	0.0505952	0.071054	0.0216308
	1142.3	0.0826757	0.0190175	0.157366	0.0487351	0.0685632	0.0208443
	1143.22	0.0781907	0.0187046	0.141555	0.046875	0.0665967	0.0201888
	1144.14	0.0704029	0.0184265	0.126302	0.0452009	0.0648925	0.0195333
	1145.07	0.0619894	0.0181135	0.113095	0.0435268	0.0616151	0.0186156
	1145.99	0.0530195	0.0177659	0.0995164	0.0433408	0.055978	0.0182223
	1146.91	0.0444668	0.0176616	0.0842634	0.0444568	0.0481122	0.01914
	1147.83	0.0377916	0.017453	0.0677083	0.0459449	0.0393288	0.0194022
	1148.75	0.0314988	0.0170705	0.0541295	0.047433	0.030021	0.0178291
	1149.67	0.0240239	0.0158537	0.0418527	0.047433	0.0224174	0.0169114
	1150.59	0.0172096	0.0144978	0.0299479	0.0444568	0.0161248	0.0167803
	1151.51	0.0107777	0.0135591	0.0247396	0.0394345	0.011024	0.0141584
	1152.43	0.00646664	0.0122032	0.0187872	0.0353423	0.00679874	0.0121541
	1153.35	0.00406773	0.0104648	0.0139607	0.03125	0.00301084	0.0118544
	1154.27	0.00204113	0.00841359	0.0103178	0.0286458	0.00411768	0.0128517
	1155.2	0.000560891	0.00660571	0.00616535	0.0275298	0.00646989	0.0131074
	1156.12	-1.09618e-05	0.00549317	0.00279503	0.0292039	0.00880646	0.0133718
	1157.04	0.000838765	0.0058756	8.59968e-05	0.0340402	0.0133718	0.0121659
	1157.96	0.00431109	0.00702291	-0.00137142	0.0412946	0.0194022	0.0104183
	1158.88	0.00994333	0.00817022	0.00295167	0.0481771	0.0258259	0.00965038
	1159.8	0.0164795	0.00945659	0.0109213	0.0520833	0.0372313	0.0107409
	1160.72	0.0242673	0.0105691	0.0215774	0.0526414	0.0538804	0.0153382
	1161.64	0.0342454	0.011334	0.0407366	0.0509673	0.0728894	0.0217619
	1162.56	0.0464833	0.0122032	0.0656622	0.047619	0.0907184	0.0267436
	1163.48	0.061155	0.0128985	0.0902158	0.0433408	0.106843	0.0293655
	1164.4	0.0773216	0.0138025	0.114211	0.0399926	0.122444	0.031463
	1165.33	0.0949484	0.0157494	0.140253	0.0390625	0.137651	0.0331673
	1166.25	0.113583	0.0183917	0.169457	0.0411086	0.151678	0.0330362
	1167.17	0.133818	0.021034	0.198103	0.0438988	0.166623	0.0313319
	1168.09	0.154886	0.0234676	0.218564	0.0444568	0.183534	0.0298899
	1169.01	0.175642	0.0260404	0.232701	0.0437128	0.20569	0.0309386
	1169.93	0.195181	0.0285784	0.24628	0.0427827	0.231909	0.0339539
	1170.85	0.212634	0.0306992	0.257626	0.0411086	0.257997	0.0374934
	1171.77	0.228975	0.0324027	0.267113	0.0392485	0.282774	0.0403776
	1172.69	0.243751	0.0338629	0.277344	0.0383185	0.304798	0.0422129
	1173.61	0.25571	0.0351493	0.288318	0.0381324	0.32538	0.0444415
	1174.53	0.264576	0.0363662	0.298549	0.0372024	0.341767	0.0461458
	1175.46	0.270278	0.0369572	0.305804	0.0360863	0.351206	0.0466702
	1176.38	0.273059	0.0367834	0.309524	0.0353423	0.359727	0.0469324
	1177.3	0.27438	0.0364705	0.311942	0.0332961	0.366938	0.0466702
	1178.22	0.274971	0.0361923	0.314174	0.0303199	0.369297	0.0448348
	1179.14	0.273372	0.035497	0.314174	0.0282738	0.367331	0.0428684
	1180.06	0.267879	0.0341759	0.310082	0.0264137	0.362611	0.0418196
	1180.98	0.260195	0.0325418	0.302455	0.0258557	0.355008	0.039591
	1181.9	0.252164	0.0310468	0.294457	0.0265997	0.34334	0.0364447
	1182.82	0.243959	0.0296214	0.281808	0.0280878	0.3301	0.0339539
	1183.74	0.235615	0.0282655	0.264695	0.0290179	0.318956	0.0315941
	1184.66	0.228071	0.0272572	0.244978	0.031808	0.311877	0.0293655
	1185.59	0.223273	0.0270486	0.226004	0.0345982	0.305191	0.0275302
	1186.51	0.221952	0.0265271	0.209263	0.0360863	0.300079	0.0271369
	1187.43	0.220144	0.0260752	0.195499	0.0364583	0.301259	0.0298899
	1188.35	0.219205	0.0264576	0.187686	0.0383185	0.302963	0.032774
	1189.27	0.223621	0.0276744	0.187872	0.0403646	0.305191	0.0359203
	1190.19	0.231026	0.0296909	0.196429	0.0394345	0.312139	0.0371002
	1191.11	0.243125	0.0323332	0.211682	0.0398065	0.324987	0.0367069
	1192.03	0.260091	0.035949	0.239211	0.0418527	0.340194	0.0356581
	1192.95	0.281229	0.0402601	0.278274	0.0425967	0.353435	0.0350026
	1193.87	0.305844	0.0445364	0.321057	0.0438988	0.370346	0.0339539
	1194.79	0.333832	0.0484998	0.365327	0.0452009	0.392632	0.0331673
	1195.72	0.365678	0.0523589	0.414807	0.047433	0.41623	0.0325118
	1196.64	0.402496	0.0549317	0.4641	0.0518973	0.442449	0.0318563
	1197.56	0.444981	0.058165	0.514881	0.0584077	0.467488	0.0336917
	1198.48	0.48545	0.0612593	0.560454	0.0598958	0.493838	0.036838
	1199.4	0.525154	0.0645621	0.599516	0.0587798	0.523597	0.0394599
	1200.32	0.561694	0.0660919	0.637835	0.0574777	0.552438	0.0420818
	1201.24	0.593575	0.0669263	0.668713	0.0561756	0.581148	0.0447037
	1202.16	0.624205	0.0678302	0.692708	0.0531994	0.610645	0.0466702
	1203.08	0.649863	0.0683169	0.713356	0.0504092	0.633456	0.0479811
	1204	0.669958	0.0684212	0.727493	0.0491071	0.653776	0.0496854
	1204.92	0.685394	0.068908	0.736049	0.047433	0.668983	0.0488988
	1205.85	0.696485	0.0696033	0.741815	0.0455729	0.680126	0.0468013
	1206.77	0.704655	0.0704029	0.746466	0.0444568	0.689827	0.0449659
	1207.69	0.710079	0.0714112	0.75186	0.0438988	0.695595	0.0427373
	1208.61	0.712304	0.0723151	0.757254	0.0438988	0.697955	0.039591
	1209.53	0.712756	0.0729409	0.760417	0.0437128	0.699266	0.0364447
	1210.45	0.712999	0.0734624	0.762835	0.0433408	0.697824	0.034216
	1211.37	0.712756	0.0740535	0.767857	0.0425967	0.691531	0.0331673
	1212.29	0.712304	0.0749226	0.771763	0.0414807	0.683797	0.0330362
	1213.21	0.711574	0.0759657	0.773438	0.0405506	0.677897	0.0335606
	1214.13	0.711191	0.0769391	0.774926	0.0398065	0.678946	0.0336917
	1215.06	0.712339	0.0783298	0.776972	0.0403646	0.687074	0.034085
	1215.98	0.714668	0.0798595	0.778274	0.0424107	0.697562	0.0348715
	1216.9	0.71731	0.0814588	0.777902	0.0453869	0.710278	0.0351337
	1217.82	0.719987	0.0832319	0.774182	0.0479911	0.723519	0.0350026
	1218.74	0.722317	0.0848312	0.765811	0.0494792	0.735973	0.0351337
	1219.66	0.724229	0.0862219	0.752418	0.0511533	0.747378	0.0350026
	1220.58	0.726385	0.087404	0.737537	0.0539435	0.754982	0.034085
	1221.5	0.728227	0.0880645	0.723772	0.0576637	0.757604	0.0329051
	1222.42	0.727845	0.088447	0.711868	0.0608259	0.755113	0.032774
	1223.34	0.723534	0.0889685	0.702195	0.062872	0.746985	0.0335606
	1224.26	0.713312	0.0888294	0.69308	0.0636161	0.735973	0.0343471
	1225.19	0.697841	0.0873692	0.682664	0.062872	0.72365	0.0348715
	1226.11	0.680423	0.0855961	0.673177	0.061942	0.707001	0.0353959
	1227.03	0.661753	0.0841011	0.664807	0.0615699	0.68537	0.0360514
	1227.95	0.641032	0.0831624	0.653646	0.0608259	0.662035	0.0371002
	1228.87	0.620137	0.0823628	0.635603	0.0593378	0.639879	0.0386733
	1229.79	0.601398	0.0809721	0.615699	0.0589658	0.620477	0.0399843
	1230.71	0.584744	0.0788513	0.599888	0.0597098	0.603041	0.0406397
	1231.63	0.569655	0.0764872	0.59282	0.0585938	0.588096	0.0412952
	1232.55	0.557487	0.0742273	0.589658	0.0571057	0.580886	0.0412952
	1233.47	0.551333	0.0731495	0.59003	0.0569196	0.577871	0.0405087
	1234.39	0.552898	0.0738449	0.596354	0.0571057	0.577084	0.0393288
	1235.32	0.561485	0.0742621	0.606213	0.0569196	0.581804	0.0385422
	1236.24	0.576957	0.0744359	0.618676	0.0565476	0.593734	0.03828
	1237.16	0.600563	0.0759309	0.638579	0.0546875	0.610121	0.0385422
	1238.08	0.631992	0.0780517	0.670759	0.0515253	0.631489	0.0388044
	1239	0.667733	0.0801724	0.708333	0.0511533	0.660199	0.0390666
	1239.92	0.712339	0.0843445	0.751488	0.0537574	0.694022	0.0390666
	1240.84	0.764141	0.089038	0.800409	0.0543155	0.728762	0.0393288
	1241.76	0.818239	0.0935925	0.850632	0.0561756	0.767305	0.0402465
	1242.68	0.878594	0.0997114	0.901972	0.0597098	0.807158	0.0449659
	1243.6	0.941105	0.106421	0.953497	0.0608259	0.847273	0.050603
	1244.52	1.00132	0.113479	1.00149	0.0608259	0.891321	0.0555847
	1245.45	1.05566	0.120363	1.04892	0.0604539	0.936287	0.0603041
	1246.37	1.10427	0.12683	1.09152	0.0604539	0.981384	0.0654169
	1247.29	1.14804	0.13347	1.12649	0.0584077	1.01757	0.0701363
	1248.21	1.18402	0.139624	1.15365	0.0556176	1.04352	0.0724961
	1249.13	1.20412	0.140771	1.16815	0.0545015	1.06397	0.0735448
	1250.05	1.21197	0.14091	1.17076	0.0554315	1.07695	0.0740692
	1250.97	1.21323	0.141571	1.16871	0.0576637	1.07787	0.0732826
	1251.89	1.20311	0.138824	1.15346	0.0595238	1.06935	0.0713162
	1252.81	1.17818	0.134548	1.1144	0.0597098	1.05388	0.0697431
	1253.73	1.14512	0.131349	1.06975	0.0608259	1.02229	0.0684321
	1254.65	1.09933	0.1261	1.01544	0.062686	0.977058	0.0638437
	1255.58	1.04301	0.118833	0.955543	0.0641741	0.928422	0.0589932
	1256.5	0.97987	0.111671	0.896763	0.0654762	0.869953	0.0576822
	1257.42	0.911727	0.104787	0.837612	0.0671503	0.803749	0.0553225
	1258.34	0.840663	0.0979731	0.769345	0.0667783	0.735317	0.0524384
	1259.26	0.768522	0.091124	0.69401	0.0651042	0.670949	0.0495543
	1260.18	0.695964	0.0843792	0.617374	0.0641741	0.609465	0.0477189
	1261.1	0.6241	0.0779474	0.544829	0.063058	0.548506	0.0470635
	1262.02	0.555158	0.0717589	0.481957	0.0606399	0.49043	0.0452281
	1262.94	0.489587	0.0655008	0.422805	0.0585938	0.436681	0.0419507
	1263.86	0.429302	0.0607378	0.364583	0.0580357	0.386864	0.0386733
	1264.78	0.374126	0.0575044	0.31064	0.0571057	0.338228	0.0353959
	1265.71	0.323089	0.0537844	0.257812	0.0550595	0.290246	0.0313319
	1266.63	0.275597	0.0490213	0.208147	0.0526414	0.246854	0.0268747
	1267.55	0.230365	0.043841	0.171317	0.047247	0.206738	0.0226796
	1268.47	0.187324	0.0381393	0.144159	0.0403646	0.168589	0.0197955
	1269.39	0.14696	0.0319855	0.119978	0.0349702	0.134111	0.0175669
	1270.31	0.108994	0.0260404	0.0969122	0.031622	0.101337	0.0157315
	1271.23	0.0741578	0.0200953	0.0731027	0.0299479	0.0706607	0.0148138
	1272.15	0.0443973	0.0137329	0.0507812	0.0292039	0.043655	0.012922
	1273.07	0.0223899	0.00855265	0.0349702	0.0273437	0.0195333	0.00955159
	1273.99	0.00855265	0.0058756	0.0236235	0.0225074	0.000812378	0.00605826
	1274.91	0.000311517	0.00420679	0.0125899	0.0167587	-0.0068073	0.00341318
	1275.84	9.41978e-06	0.00375482	0.00489429	0.0114812	-0.00413739	0.00446011
	1276.76	0.0131071	0.00712721	0.00291689	0.0077396	0.0056697	0.00743204
	1277.68	0.0356361	0.0109516	0.00521473	0.00904141	0.024646	0.00918183
	1278.6	0.062337	0.0157494	0.011703	0.0125406	0.0537493	0.0105052
	1279.52	0.0962	0.0209297	0.0265997	0.0168197	0.0862611	0.0118781
	1280.44	0.137851	0.0258318	0.0494792	0.0202753	0.122181	0.013634
	1281.36	0.1835	0.0313597	0.0770089	0.0230655	0.165836	0.0161248
	1282.28	0.234085	0.0381393	0.107515	0.0260417	0.213818	0.0184845
	1283.2	0.286896	0.0456489	0.141369	0.0284598	0.26075	0.0208443
	1284.12	0.340194	0.0526718	0.177455	0.031436	0.302438	0.0241217
	1285.05	0.39297	0.0593818	0.2141	0.0349702	0.34334	0.0285789
	1285.97	0.44592	0.0661266	0.256696	0.0377604	0.385029	0.0335606
	1286.89	0.500052	0.0726976	0.308036	0.0407366	0.429601	0.0377556
	1287.81	0.556375	0.079199	0.361793	0.0452009	0.478107	0.0418196
	1288.73	0.617286	0.0864653	0.422991	0.0505952	0.52989	0.0458836
	1289.65	0.68675	0.0943226	0.494048	0.0584077	0.588883	0.0487677
	1290.57	0.760943	0.10211	0.573103	0.0645461	0.662166	0.0515207
	1291.49	0.845948	0.113305	0.664062	0.0710565	0.742528	0.0550603
	1292.41	0.944582	0.127003	0.770833	0.0757068	0.825905	0.0588621
	1293.33	1.05173	0.140354	0.883743	0.0799851	0.929864	0.0620084
	1294.25	1.1682	0.154921	1.00056	0.0851935	1.04287	0.0686943
	1295.18	1.29211	0.171957	1.12295	0.093006	1.15771	0.07656
	1296.1	1.41995	0.189514	1.24833	0.103237	1.27373	0.0835081
	1297.02	1.54688	0.20728	1.37444	0.114211	1.38896	0.0900629
	1297.94	1.66805	0.222891	1.49461	0.12314	1.50315	0.0963555
	1298.86	1.77631	0.237075	1.59766	0.126116	1.60475	0.101993
	1299.78	1.87567	0.252338	1.6955	0.129836	1.69022	0.10527
	1300.7	1.95508	0.260995	1.77995	0.135045	1.76744	0.106712
	1301.62	2.0057	0.265341	1.83594	0.135975	1.83508	0.109203
	1302.54	2.04301	0.270556	1.87686	0.135789	1.87415	0.111825
	1303.46	2.05392	0.271182	1.89937	0.135045	1.88818	0.113398
	1304.38	2.03776	0.265862	1.88969	0.128906	1.89801	0.11484
	1305.31	2.0024	0.260195	1.86068	0.119978	1.8807	0.116807
	1306.23	1.95049	0.253764	1.81622	0.112537	1.84098	0.115627
	1307.15	1.88103	0.24243	1.75521	0.105655	1.79248	0.112743
	1308.07	1.79783	0.229635	1.68564	0.0995164	1.73388	0.109203
	1308.99	1.70664	0.217293	1.61179	0.094308	1.66453	0.10409
	1309.91	1.6095	0.204186	1.53404	0.0904018	1.58915	0.0984531
	1310.83	1.51146	0.19094	1.45759	0.0894717	1.51403	0.0926848
	1311.75	1.4155	0.177589	1.3843	0.0894717	1.44258	0.0875721
	1312.67	1.32813	0.166568	1.31083	0.0898438	1.37493	0.0839014
	1313.59	1.25383	0.158294	1.24312	0.0928199	1.31017	0.0807551
	1314.51	1.19024	0.149741	1.18099	0.0974702	1.25629	0.0769533
	1315.44	1.14112	0.142822	1.12965	0.101749	1.2188	0.0745936
	1316.36	1.10962	0.140389	1.09561	0.107701	1.18865	0.0732826
	1317.28	1.09366	0.140006	1.07422	0.114769	1.17357	0.0717095
	1318.2	1.0914	0.139659	1.06306	0.12035	1.1796	0.0722339
	1319.12	1.10566	0.142718	1.06975	0.125	1.19809	0.0752491
	1320.04	1.13928	0.149324	1.09468	0.128906	1.23073	0.0783954
	1320.96	1.18725	0.155825	1.13207	0.13058	1.28186	0.0808862
	1321.88	1.24803	0.164447	1.18285	0.130766	1.34518	0.0841636
	1322.8	1.32691	0.177242	1.25112	0.13058	1.41754	0.0870477
	1323.72	1.41908	0.191218	1.33185	0.128162	1.50537	0.0888831
	1324.64	1.51963	0.205959	1.42281	0.123698	1.61169	0.0912428
	1325.57	1.63231	0.222786	1.53571	0.124442	1.72693	0.0949135
	1326.49	1.75681	0.240413	1.67522	0.131324	1.84609	0.0993707
	1327.41	1.89222	0.257692	1.82385	0.138021	1.97234	0.105008
	1328.33	2.03776	0.276188	1.97638	0.144717	2.10212	0.111563
	1329.25	2.19108	0.295936	2.13504	0.150856	2.23191	0.118249
	1330.17	2.35017	0.31537	2.29892	0.156994	2.35986	0.124803
	1331.09	2.51226	0.334736	2.46522	0.163132	2.48702	0.130965
	1332.01	2.67667	0.354205	2.62891	0.167783	2.61209	0.137389
	1332.93	2.84265	0.373188	2.78162	0.170015	2.73073	0.144468
	1333.85	3.00636	0.391267	2.9282	0.173735	2.84334	0.151678
	1334.77	3.16076	0.40639	3.06306	0.176711	2.95359	0.159413
	1335.7	3.30317	0.41981	3.17671	0.173549	3.05598	0.16741
	1336.62	3.43473	0.433543	3.27772	0.171317	3.1387	0.175013
	1337.54	3.54375	0.443313	3.35807	0.169457	3.20582	0.18183
	1338.46	3.62792	0.447276	3.40978	0.166295	3.26717	0.188516
	1339.38	3.68665	0.452213	3.44457	0.163318	3.29798	0.195071
	1340.3	3.72051	0.456176	3.45945	0.164062	3.30506	0.197431
	1341.22	3.71954	0.450301	3.4375	0.164621	3.29851	0.198086
	1342.14	3.67479	0.441366	3.38597	0.163132	3.25944	0.199135
	1343.06	3.60811	0.434447	3.32217	0.164062	3.18642	0.196906
	1343.98	3.50725	0.419636	3.22526	0.163876	3.0936	0.192187
	1344.9	3.36422	0.398881	3.09282	0.157738	2.98715	0.188385
	1345.83	3.2045	0.37955	2.94717	0.153274	2.84504	0.182748
	1346.75	3.02187	0.356326	2.78571	0.148996	2.68104	0.173833
	1347.67	2.82429	0.329903	2.60528	0.143973	2.51626	0.164919
	1348.59	2.6159	0.303793	2.4189	0.139881	2.34098	0.156922
	1349.51	2.40434	0.27817	2.23326	0.137091	2.16531	0.147352
	1350.43	2.19727	0.254111	2.05655	0.135417	1.98977	0.137389
	1351.35	2.00372	0.231026	1.89044	0.133185	1.83076	0.126377
	1352.27	1.82126	0.20728	1.73456	0.128348	1.68681	0.116938
	1353.19	1.65908	0.190036	1.5958	0.123698	1.55087	0.109334
	1354.11	1.52832	0.176755	1.48158	0.12128	1.43183	0.100682
	1355.04	1.41209	0.163196	1.383	0.114397	1.344	0.0932092
	1355.96	1.32038	0.154991	1.3099	0.107515	1.28186	0.0898007
	1356.88	1.25964	0.153079	1.2753	0.106585	1.2285	0.0866544
	1357.8	1.22299	0.151445	1.26228	0.103609	1.20687	0.0828526
	1358.72	1.21267	0.151931	1.26749	0.0995164	1.21709	0.0829837
	1359.64	1.22887	0.159267	1.30673	0.0980283	1.23833	0.084688
	1360.56	1.27362	0.168793	1.37147	0.0978423	1.28959	0.08613
	1361.48	1.34183	0.177103	1.45164	0.0967262	1.36825	0.0907184
	1362.4	1.43521	0.191183	1.55487	0.0946801	1.46106	0.0976665
	1363.32	1.5602	0.209366	1.68192	0.094494	1.5666	0.105139
	1364.24	1.70612	0.226576	1.8192	0.0950521	1.6897	0.114053
	1365.17	1.87157	0.245698	1.97024	0.0957961	1.82892	0.12323
	1366.09	2.05531	0.268539	2.13579	0.0967262	1.97509	0.132014
	1367.01	2.25001	0.292494	2.30506	0.0987723	2.12507	0.139486
	1367.93	2.4447	0.315961	2.46931	0.101562	2.27858	0.146565
	1368.85	2.63043	0.336856	2.61905	0.104539	2.43327	0.1543
	1369.77	2.80197	0.356256	2.75446	0.106585	2.5763	0.161641
	1370.69	2.95616	0.376456	2.8763	0.109933	2.69573	0.167672
	1371.61	3.08514	0.390363	2.96689	0.113467	2.79536	0.172916
	1372.53	3.17418	0.396099	3.01581	0.115141	2.86995	0.177504
	1373.45	3.22731	0.401697	3.03962	0.116629	2.90548	0.178815
	1374.37	3.24876	0.4042	3.04055	0.120536	2.90653	0.1758
	1375.3	3.22442	0.396621	3.0013	0.125186	2.88477	0.170818
	1376.22	3.15948	0.384765	2.92708	0.12686	2.82879	0.16505
	1377.14	3.06248	0.372666	2.83147	0.12686	2.7268	0.158233
	1378.06	2.92974	0.353927	2.70443	0.125744	2.60527	0.151154
	1378.98	2.76661	0.329208	2.54632	0.120722	2.46788	0.14355
	1379.9	2.57873	0.304315	2.3737	0.114025	2.29733	0.135029
	1380.82	2.37642	0.278587	2.19066	0.107329	2.1134	0.125066
	1381.74	2.1616	0.250287	1.99888	0.10026	1.92383	0.11484
	1382.66	1.93825	0.221569	1.80525	0.093192	1.73125	0.105532
	1383.58	1.71735	0.193756	1.61365	0.0863095	1.53697	0.0974043
	1384.5	1.50634	0.169176	1.43415	0.0809152	1.34373	0.0904562
	1385.43	1.31057	0.146647	1.27028	0.078497	1.16059	0.0832459
	1386.35	1.12714	0.123979	1.11124	0.0762649	0.99646	0.0762979
	1387.27	0.963251	0.105309	0.966332	0.0714286	0.842685	0.0718406
	1388.19	0.817439	0.0912978	0.838914	0.0678943	0.694415	0.0668589
	1389.11	0.68748	0.0775997	0.72154	0.0665923	0.573938	0.0583377
	1390.03	0.570003	0.0649098	0.614955	0.0641741	0.466702	0.0529628
	1390.95	0.466606	0.0572611	0.520647	0.0597098	0.366938	0.0486366
	1391.87	0.37875	0.0501686	0.427641	0.0543155	0.285527	0.0409019
	1392.79	0.297048	0.0435977	0.339286	0.0485491	0.219324	0.0338228
	1393.71	0.222682	0.0386955	0.264323	0.0416667	0.162559	0.0289722
	1394.63	0.161249	0.0332024	0.202753	0.0351562	0.111563	0.0235973
	1395.56	0.109064	0.0275354	0.145089	0.0292039	0.0732826	0.017698
	1396.48	0.0686298	0.0233981	0.0913318	0.0223214	0.0440482	0.0133718
	1397.4	0.0378611	0.0202691	0.0518973	0.0168858	0.015076	0.00936711
	1398.32	0.0168272	0.0157842	0.0217634	0.0113515	0.00518613	0.00357286
	1399.24	0.00268675	0.0124118	0.000511724	0.00493391	0.00694853	0.00580936
	1400.16	1.56332e-05	0.00903939	-0.00222227	0.00391064	0.0133718	0.00982537
	1401.08	0.00820499	0.00660571	0.0133141	0.00861311	0.0297588	0.0154693
	1402	0.0203039	0.00782255	0.0332961	0.0153497	0.055978	0.0209754
	1402.92	0.040573	0.0116817	0.0576637	0.0208333	0.0870477	0.0258259
	1403.84	0.0707159	0.0201648	0.0900298	0.0228795	0.121919	0.0304143
	1404.76	0.108021	0.0282307	0.12872	0.0264137	0.165574	0.0338228
	1405.69	0.157668	0.0352189	0.179129	0.0286458	0.217095	0.0363136
	1406.61	0.216354	0.0452665	0.24907	0.0321801	0.270058	0.0389355
	1407.53	0.285262	0.0554532	0.327567	0.0379464	0.335212	0.0427373
	1408.45	0.364635	0.0641449	0.41276	0.0431548	0.410593	0.0471945
	1409.37	0.453499	0.0754441	0.513393	0.046131	0.49043	0.0523073
	1410.29	0.554393	0.0882036	0.624256	0.0507812	0.576036	0.0592554
	1411.21	0.662379	0.100129	0.737909	0.0569196	0.668458	0.06699
	1412.13	0.77113	0.11035	0.843564	0.0643601	0.766518	0.0742003
	1413.05	0.87623	0.119494	0.938802	0.0686384	0.86366	0.0816728
	1413.97	0.975941	0.129611	1.03144	0.0716146	0.95333	0.0890142
	1414.89	1.06359	0.139346	1.11812	0.0768229	1.03605	0.0950446
	1415.82	1.13688	0.145604	1.18415	0.0805432	1.11681	0.100551
	1416.74	1.19327	0.150297	1.23251	0.0807292	1.1817	0.103435
	1417.66	1.2337	0.155373	1.26879	0.0816592	1.22732	0.105008
	1418.58	1.25773	0.156625	1.28571	0.0857515	1.26272	0.106581
	1419.5	1.25884	0.1536	1.28069	0.0885417	1.28159	0.106974
	1420.42	1.24076	0.150367	1.26116	0.0881696	1.27596	0.105401
	1421.34	1.20558	0.145152	1.22414	0.0872396	1.2479	0.102255
	1422.26	1.15068	0.135382	1.1609	0.0846354	1.20635	0.0988464
	1423.18	1.08042	0.124048	1.07943	0.077939	1.14932	0.0953068
	1424.1	0.99927	0.112958	0.994048	0.0710565	1.07315	0.0912428
	1425.03	0.911066	0.101241	0.910156	0.0662202	0.988464	0.0867855
	1425.95	0.818969	0.0892118	0.827939	0.063058	0.900891	0.0825905
	1426.87	0.724751	0.0773911	0.746838	0.0597098	0.80978	0.0786576
	1427.79	0.633279	0.0668567	0.667783	0.0558036	0.718406	0.0755113
	1428.71	0.550047	0.0584431	0.594866	0.0535714	0.631883	0.0730205
	1429.63	0.477523	0.050864	0.529762	0.0541295	0.558207	0.0711851
	1430.55	0.414873	0.0441192	0.473214	0.0537574	0.496723	0.0702674
	1431.47	0.366373	0.0402253	0.435268	0.0541295	0.443498	0.0688254
	1432.39	0.331607	0.0380002	0.417783	0.0602679	0.401809	0.0665967
	1433.31	0.30946	0.0361576	0.406808	0.0673363	0.381883	0.0643681
	1434.23	0.299934	0.0358794	0.401972	0.0740327	0.374934	0.0620084
	1435.16	0.299621	0.0378959	0.401414	0.078683	0.371919	0.0593865
	1436.08	0.306922	0.0399819	0.402716	0.0814732	0.378605	0.0561091
	1437	0.316448	0.0423461	0.407366	0.0833333	0.392239	0.0530939
	1437.92	0.328026	0.0454403	0.413318	0.0838914	0.409544	0.0503408
	1438.84	0.341515	0.0487779	0.418341	0.0818452	0.427242	0.0479811
	1439.76	0.35417	0.0517679	0.426711	0.078683	0.442973	0.0453592
	1440.68	0.365817	0.053541	0.4375	0.0757068	0.455427	0.0433928
	1441.6	0.375865	0.0548969	0.455357	0.0762649	0.467226	0.042344
	1442.52	0.386225	0.056079	0.475818	0.077381	0.476272	0.0419507
	1443.44	0.39822	0.0567743	0.495908	0.078311	0.484662	0.041033
	1444.36	0.410701	0.0568439	0.517299	0.0818452	0.492659	0.0402465
	1445.29	0.422835	0.0568786	0.544643	0.0879836	0.499213	0.0397221
	1446.21	0.434517	0.0570177	0.572173	0.0948661	0.504457	0.0397221
	1447.13	0.44738	0.057574	0.600818	0.101749	0.50839	0.0405087
	1448.05	0.464347	0.0586517	0.630208	0.107515	0.515469	0.0411641
	1448.97	0.485207	0.0592428	0.658854	0.113467	0.527137	0.0416885
	1449.89	0.511769	0.0603553	0.694196	0.118304	0.546539	0.042344
	1450.81	0.539895	0.062337	0.731957	0.120164	0.566597	0.0429995
	1451.73	0.568021	0.0640754	0.765439	0.121652	0.593734	0.0437861
	1452.65	0.592671	0.0660223	0.794085	0.12407	0.623492	0.0447037
	1453.57	0.61447	0.0675868	0.816964	0.12407	0.654169	0.0460147
	1454.49	0.637312	0.0694642	0.834263	0.12035	0.685107	0.0486366
	1455.42	0.661649	0.0713764	0.849516	0.116629	0.71526	0.0516518
	1456.34	0.682752	0.0720718	0.857143	0.114955	0.744887	0.054667
	1457.26	0.696172	0.0714112	0.856771	0.113281	0.772811	0.0585999
	1458.18	0.704655	0.0710635	0.852679	0.111979	0.797195	0.0635815
	1459.1	0.70761	0.0707506	0.850632	0.110491	0.816466	0.0692187
	1460.02	0.70841	0.0706811	0.842262	0.108817	0.834557	0.0755113
	1460.94	0.701631	0.0702639	0.830915	0.107143	0.848846	0.079182
	1461.86	0.691131	0.0700205	0.821057	0.105283	0.858679	0.0823283
	1462.78	0.6823	0.070994	0.816034	0.103609	0.865627	0.085999
	1463.7	0.679866	0.0728714	0.822173	0.104353	0.876245	0.0879654
	1464.62	0.68536	0.0745402	0.833891	0.105841	0.894861	0.0886209
	1465.55	0.702813	0.0775649	0.855655	0.106213	0.921605	0.0884898
	1466.47	0.736502	0.083371	0.890811	0.106213	0.953723	0.0883587
	1467.39	0.788026	0.0896638	0.932478	0.106771	0.999738	0.0891453
	1468.31	0.858394	0.0968606	0.987723	0.104539	1.06607	0.0912428
	1469.23	0.949588	0.110802	1.07403	0.103237	1.14211	0.0941269
	1470.15	1.06926	0.129124	1.19159	0.107143	1.23873	0.0977976
	1471.07	1.21354	0.147064	1.32757	0.111793	1.36104	0.103173
	1471.99	1.3776	0.168376	1.47842	0.114769	1.4983	0.109334
	1472.91	1.56559	0.194868	1.64825	0.118118	1.64761	0.116282
	1473.83	1.77433	0.222195	1.83166	0.122024	1.81214	0.124541
	1474.75	1.99548	0.249105	2.02362	0.126674	1.99345	0.1328
	1475.68	2.2224	0.277092	2.22247	0.131138	2.1834	0.140273
	1476.6	2.45034	0.305601	2.42299	0.133557	2.37048	0.147483
	1477.52	2.67441	0.334249	2.61905	0.137277	2.55021	0.154562
	1478.44	2.88669	0.359768	2.80357	0.143043	2.72313	0.161904
	1479.36	3.07694	0.379272	2.97359	0.151042	2.8811	0.169114
	1480.28	3.24097	0.397629	3.13244	0.16183	3.00721	0.174227
	1481.2	3.37931	0.414213	3.26972	0.174107	3.10606	0.177111
	1482.12	3.47902	0.420818	3.3577	0.182106	3.18445	0.179733
	1483.04	3.53405	0.421549	3.39583	0.182478	3.23283	0.181961
	1483.96	3.54323	0.424678	3.40904	0.182106	3.2302	0.180912
	1484.88	3.50634	0.420227	3.38783	0.181734	3.1931	0.176455
	1485.81	3.42937	0.404304	3.31864	0.175781	3.13909	0.172522
	1486.73	3.3039	0.387338	3.22563	0.167783	3.03238	0.169245
	1487.65	3.15409	0.369815	3.11068	0.161458	2.89827	0.162297
	1488.57	2.97764	0.345479	2.95759	0.15253	2.74738	0.153644
	1489.49	2.77464	0.3169	2.78441	0.142857	2.57866	0.145385
	1490.41	2.56149	0.288669	2.60733	0.133557	2.39434	0.136733
	1491.33	2.34756	0.260995	2.42894	0.12593	2.20477	0.127294
	1492.25	2.13948	0.235615	2.25316	0.118304	2.02045	0.118117
	1493.17	1.93885	0.210722	2.07961	0.110677	1.85488	0.110252
	1494.09	1.75496	0.18649	1.92281	0.100818	1.70451	0.106581
	1495.02	1.59563	0.171401	1.8019	0.094494	1.56057	0.10409
	1495.94	1.47359	0.15951	1.70964	0.0918899	1.45674	0.0974043
	1496.86	1.37753	0.145743	1.62723	0.0894717	1.38214	0.0932092
	1497.78	1.31287	0.141188	1.56901	0.0889137	1.32682	0.0912428
	1498.7	1.28471	0.145152	1.53367	0.0876116	1.28566	0.087441
	1499.62	1.28335	0.146403	1.50465	0.0872396	1.27517	0.084688
	1500.54	1.30046	0.149741	1.492	0.0864955	1.28736	0.0856057
	1501.46	1.32594	0.156103	1.50298	0.0864955	1.30008	0.0867855
	1502.38	1.36763	0.161457	1.52455	0.0879836	1.32735	0.0877032
	1503.3	1.40952	0.166464	1.54929	0.0885417	1.35632	0.0896696
	1504.22	1.44592	0.168828	1.56455	0.0863095	1.38529	0.0925537
	1505.15	1.47067	0.169141	1.56845	0.0851935	1.40456	0.0959622
	1506.07	1.4826	0.170288	1.56789	0.0859375	1.4085	0.0975354
	1506.99	1.47512	0.16928	1.5545	0.0881696	1.40076	0.0975354
	1507.91	1.45013	0.163717	1.51414	0.0883557	1.387	0.0979287
	1508.83	1.40302	0.158363	1.45945	0.0876116	1.35121	0.0964866
	1509.75	1.3403	0.153183	1.39788	0.0881696	1.29759	0.0933403
	1510.67	1.26468	0.144317	1.33054	0.0894717	1.23741	0.0899318
	1511.59	1.17429	0.13354	1.26079	0.0905878	1.16597	0.0869166
	1512.51	1.0751	0.123144	1.18824	0.0915179	1.08272	0.0844258
	1513.43	0.971317	0.113027	1.10435	0.0900298	0.990954	0.0831148
	1514.35	0.864374	0.10291	1.02307	0.0861235	0.896041	0.0827216
	1515.28	0.758648	0.0922018	0.941592	0.0799851	0.800472	0.0823283
	1516.2	0.659736	0.0814241	0.863281	0.0742187	0.710016	0.0810173
	1517.12	0.569343	0.0730105	0.793899	0.0684524	0.62205	0.0794442
	1518.04	0.490874	0.0665091	0.730841	0.062314	0.545359	0.080624
	1518.96	0.424226	0.059799	0.671317	0.0571057	0.481647	0.0831148
	1519.88	0.368703	0.053993	0.619606	0.0533854	0.425013	0.0849502
	1520.8	0.325279	0.0504815	0.574033	0.0507812	0.374017	0.085999
	1521.72	0.294163	0.0482217	0.531994	0.0504092	0.331017	0.0858679
	1522.64	0.273789	0.0471787	0.492001	0.0528274	0.298112	0.0850813
	1523.56	0.259361	0.0479783	0.455171	0.0567336	0.270582	0.0835081
	1524.48	0.248027	0.0492994	0.420387	0.0610119	0.246854	0.0793131
	1525.41	0.237493	0.0496471	0.386161	0.0647321	0.229025	0.0727583
	1526.33	0.225324	0.0492647	0.356027	0.0669643	0.214473	0.0664657
	1527.25	0.214303	0.048465	0.330915	0.0664062	0.202674	0.0605663
	1528.17	0.205994	0.0472134	0.307292	0.0649182	0.193891	0.0551914
	1529.09	0.198415	0.0457532	0.282366	0.063244	0.185763	0.0500787
	1530.01	0.189688	0.0445712	0.255022	0.0606399	0.177504	0.0460147
	1530.93	0.178424	0.0435977	0.228423	0.0580357	0.169376	0.0443104
	1531.85	0.164726	0.0425199	0.203869	0.0561756	0.160068	0.0435239
	1532.77	0.149811	0.0414769	0.178571	0.0554315	0.148794	0.0416885
	1533.69	0.135521	0.0402948	0.152158	0.0552455	0.137126	0.039591
	1534.61	0.119389	0.0391127	0.129278	0.0528274	0.124672	0.0371002
	1535.54	0.104301	0.0378611	0.110677	0.0487351	0.111169	0.0343471
	1536.46	0.0916107	0.0360533	0.094308	0.0446429	0.0971421	0.0319874
	1537.38	0.0809025	0.0337934	0.0842634	0.0437128	0.0825905	0.030021
	1538.3	0.0693252	0.0318117	0.0732887	0.0450149	0.0662035	0.0279234
	1539.22	0.05667	0.0298648	0.0613839	0.047061	0.0477189	0.0258259
	1540.14	0.0443625	0.027883	0.046689	0.0450149	0.030021	0.0235973
	1541.06	0.0316379	0.0262838	0.0325521	0.0420387	0.0158626	0.0199266
	1541.98	0.0202343	0.0251017	0.0208333	0.0412946	0.00672147	0.0167803
	1542.9	0.0131071	0.0237806	0.0137984	0.0409226	0.000631504	0.0148138
	1543.82	0.0100476	0.022077	0.00667463	0.0425967	3.39646e-05	0.0157315
	1544.74	0.00705768	0.0194695	4.72094e-07	0.047247	0.00244586	0.0178291
	1545.67	0.00361576	0.0179049	0.000532695	0.0524554	0.00665075	0.0200577
	1546.59	-9.02715e-06	0.0166186	0.0119792	0.0576637	0.0127286	0.0221552
	1547.51	0.00332572	0.0171053	0.0230655	0.0615699	0.0253015	0.0230729
	1548.43	0.010291	0.0183221	0.0368304	0.0647321	0.0414263	0.0241217
	1549.35	0.0179397	0.0203734	0.0558036	0.0675223	0.0585999	0.0256948
	1550.27	0.0286479	0.0219379	0.0814732	0.0686384	0.0820661	0.0268747
	1551.19	0.0476654	0.022077	0.106585	0.0697545	0.112218	0.0284478
	1552.11	0.0740535	0.023259	0.138393	0.0697545	0.147221	0.0312008
	1553.03	0.106665	0.0276744	0.179315	0.0665923	0.183403	0.0361825
	1553.95	0.143448	0.0328199	0.218936	0.062128	0.224961	0.0398532
	1554.87	0.18715	0.0369572	0.260231	0.0576637	0.268222	0.0439171
	1555.8	0.231304	0.0405034	0.306176	0.0524554	0.311746	0.0485055
	1556.72	0.282133	0.0458923	0.355469	0.0496652	0.366807	0.0527006
	1557.64	0.338629	0.0518374	0.409412	0.0498512	0.431044	0.0557158
	1558.56	0.403087	0.0593123	0.47433	0.0483631	0.502884	0.0575511
	1559.48	0.479887	0.0691513	0.552641	0.0492932	0.583639	0.0593865
	1560.4	0.568752	0.0789208	0.640439	0.0550595	0.680257	0.0609596
	1561.32	0.673539	0.0893509	0.741071	0.0598958	0.791164	0.0621395
	1562.24	0.796231	0.104266	0.868118	0.0639881	0.905611	0.0639748
	1563.16	0.941835	0.122032	1.01562	0.0714286	1.0354	0.0686943
	1564.08	1.10281	0.139798	1.17299	0.0807292	1.17646	0.073807
	1565.01	1.27671	0.160206	1.34115	0.0889137	1.32328	0.0785265
	1565.93	1.46282	0.183813	1.51469	0.094122	1.47549	0.084688
	1566.85	1.65887	0.207628	1.69029	0.0995164	1.63464	0.0924227
	1567.77	1.85885	0.231791	1.867	0.106213	1.79916	0.100026
	1568.69	2.05601	0.255363	2.04111	0.111793	1.96251	0.106974
	1569.61	2.24229	0.278413	2.20852	0.114769	2.10802	0.112611
	1570.53	2.41188	0.301985	2.36551	0.117001	2.23204	0.118773
	1571.45	2.55763	0.319125	2.5	0.11942	2.34452	0.125852
	1572.37	2.6709	0.327365	2.60528	0.120722	2.43327	0.132669
	1573.29	2.75096	0.334701	2.68862	0.119792	2.48623	0.138831
	1574.21	2.79748	0.340889	2.74293	0.119048	2.50669	0.144468
	1575.14	2.80836	0.337204	2.74814	0.118862	2.50524	0.148663
	1576.06	2.77488	0.3274	2.7154	0.116071	2.47273	0.149449
	1576.98	2.69833	0.318812	2.6635	0.114583	2.39709	0.14709
	1577.9	2.59295	0.305705	2.58185	0.116815	2.29851	0.143419
	1578.82	2.45941	0.285158	2.46652	0.117746	2.18353	0.139355
	1579.74	2.29854	0.263463	2.33352	0.117374	2.04405	0.134767
	1580.66	2.11883	0.242256	2.19029	0.115513	1.88686	0.129785
	1581.58	1.92824	0.218267	2.03051	0.111607	1.7209	0.124803
	1582.5	1.73556	0.192574	1.85975	0.107143	1.55585	0.119297
	1583.42	1.54956	0.166846	1.69234	0.101749	1.39879	0.113136
	1584.34	1.37639	0.144248	1.53757	0.0954241	1.25406	0.106843
	1585.27	1.22126	0.127247	1.4003	0.0904018	1.11838	0.101599
	1586.19	1.08667	0.112749	1.2753	0.0872396	1.00459	0.0980598
	1587.11	0.970761	0.0983903	1.15923	0.0846354	0.90312	0.0950446
	1588.03	0.875743	0.0881341	1.06231	0.0814732	0.811484	0.0932092
	1588.95	0.802524	0.0833015	0.985305	0.0771949	0.736759	0.0933403
	1589.87	0.748183	0.0790947	0.917597	0.0755208	0.685107	0.0951757
	1590.79	0.707471	0.0768348	0.864211	0.0729167	0.653513	0.0958311
	1591.71	0.675382	0.075618	0.833705	0.0712426	0.625983	0.0963555
	1592.63	0.655043	0.0745054	0.81622	0.0736607	0.61956	0.0951757
	1593.55	0.64051	0.0729409	0.803199	0.078683	0.61956	0.0938647
	1594.47	0.62862	0.0720022	0.799851	0.0840774	0.622181	0.0928159
	1595.4	0.618816	0.0711331	0.813244	0.0928199	0.618904	0.0904562
	1596.32	0.610228	0.0702986	0.828125	0.102865	0.607892	0.0878343
	1597.24	0.601502	0.0692904	0.845424	0.112909	0.587572	0.08613
	1598.16	0.595522	0.0687689	0.857701	0.11756	0.566728	0.084688
	1599.08	0.584988	0.0690123	0.860863	0.11756	0.541951	0.0841636
	1600	0.571011	0.0693599	0.861979	0.116443	0.517698	0.0831148

## Sheet: Fig. 4i
	[m*] = 1 μM									[m*] = 2 μM									[m*] = 3 μM									[m*] = 4 μM									[m*] = 5 μM
	Experiment-1		Experiment-2		Experiment-3		Experiment-4			Experiment-1		Experiment-2		Experiment-3		Experiment-4			Experiment-1		Experiment-2		Experiment-3		Experiment-4			Experiment-1		Experiment-2		Experiment-3		Experiment-4			Experiment-1		Experiment-2		Experiment-3		Experiment-4
	time (s)	Front displacement (μm)	time (s)	Front displacement (μm)	time (s)	Front displacement (μm)	time (s)	Front displacement (μm)		time (s)	Front displacement (μm)	time (s)	Front displacement (μm)	time (s)	Front displacement (μm)	time (s)	Front displacement (μm)		time (s)	Front displacement (μm)	time (s)	Front displacement (μm)	time (s)	Front displacement (μm)	time (s)	Front displacement (μm)		time (s)	Front displacement (μm)	time (s)	Front displacement (μm)	time (s)	Front displacement (μm)	time (s)	Front displacement (μm)		time (s)	Front displacement (μm)	time (s)	Front displacement (μm)	time (s)	Front displacement (μm)	time (s)	Front displacement (μm)
	0	0	0	0	0	0	0	0		0	0	0	0	0	0	0	0		0	0	0	0	0	0	0	0		0	0	0	0	0	0	0	0		0	0	0	0	0	0	0	0
	111.545	0.070824	172.944	0.106316	75.781	0.147059	106.05	0.113		93.116	0.211994	68.259	0.105838	37.248	0.105838	47.576	0.0706648		48.237	0.17634	60.249	0.24653	49.133	0.14101	50.46	0.28218		46.269	0.28298	38.197	0.17682	49.974	0.28298	31.401	0.17682		11.866	0.14563	38.398	0.14085	61.489	0.35221	24.491	0.17666
	166.387	0.106316	309.033	0.248123	136.881	0.257354	197.812	0.226		168.165	0.388497	148.283	0.2825	222.143	0.529827	213.42	0.494494		92.067	0.31735	96.142	0.42256	96.693	0.28218	107.793	0.63487		103.218	0.60129	107.561	0.60113	96.864	0.60129	80.794	0.53046		27.34	0.14563	68.081	0.2817	101.5	0.56341	65.084	0.42399
	219.153	0.177139	499.004	0.425421	249.505	0.478101	279.532	0.338841		266.994	0.529827	264.447	0.494494	290.878	0.670997	310.23	0.671156		132.047	0.38786	134.665	0.63391	142.839	0.45853	151.474	0.81137		172.219	1.06093	173.795	0.88411	149.411	0.9196	139.503	0.81344		44.363	0.18191	93.656	0.52824	163.859	0.95079	105.002	0.67147
	289.064	0.283296	608.415	0.531737	333.842	0.551631	397.382	0.451841		345.429	0.741821	371.709	0.741662	365.15	0.776994	423.763	0.918324		181.72	0.56405	165.685	0.77477	181.149	0.63487	206.431	1.05822		221.412	1.3439	228.196	1.16708	203.628	1.23791	204.445	1.20242		68.204	0.29109	118.011	0.70426	225.874	1.37335	139.397	0.88347
	344.083	0.354279	754.853	0.709035	417.7	0.69869	515.381	0.564841		455.834	0.988989	498.883	0.953656	466.596	0.988989	509.19	1.13032		212.768	0.63455	203.214	0.95079	239.172	0.81121	242.092	1.2699		273.784	1.73288	303.393	1.55606	265.514	1.66221	268.069	1.55622		100.059	0.40027	144.708	0.84511	250.263	1.54953	185.183	1.1308
	422.947	0.460435	864.758	0.815351	558.395	0.992968	643.942	0.715401		587.945	1.37749	583.417	1.09499	553.281	1.16549	605.386	1.34231		267.08	0.84607	242.008	1.19732	275.429	0.98756	279.055	1.48141		341.058	2.19268	408.731	2.12201	321.142	2.01586	322.238	1.90986		121.196	0.5093	166.96	0.95079	272.684	1.72556	239.023	1.51961
	530.679	0.566751	965.919	0.957158	695.128	1.17679	768.849	0.790682		703.902	1.66015	670.439	1.27149	706.337	1.51882	794.545	1.80147		314.975	0.98708	274.18	1.40852	318.822	1.1639	307.245	1.65776		393.13	2.61714	482.54	2.54632	365.739	2.33417	372.075	2.19268		157.716	0.69121	186.177	1.09164	316.149	2.07761	293.696	1.90843
	647.453	0.673066	1102.79	1.09896	788.818	1.4343	885.291	0.903682		832.957	2.01331	804.734	1.51882	803.034	1.73065	880.907	2.04864		394.071	1.23393	301.79	1.54937	365.834	1.41075	345.071	1.90493		443.38	3.00612	560.662	3.07678	429.792	2.8293	426.421	2.58181		191.909	0.87312	212.409	1.2325	343.944	2.28897	336.413	2.22642
	774.755	0.850047	1195.25	1.24077	906.959	1.65489	1026.2	1.01668		923.627	2.29597	896.452	1.73065	897.949	1.90731	962.416	2.29597		458.986	1.48062	334.725	1.83108	395.839	1.51659	408.179	2.29263		482.42	3.2536	619.999	3.46592	497.249	3.39525	480.736	3.00612		218.905	1.01875	237.398	1.40852	389.093	2.67635	385.571	2.61523
	901.389	1.02719	1298.78	1.41807	1040.51	1.87564	1209.91	1.16724		1010.95	2.54314	1052.94	2.04864	1009.27	2.22515	1096.18	2.64913		548.106	1.69214	413.794	2.42982	482.541	1.97511	442.911	2.53964		543.121	3.81956	682.177	3.89022	544.674	3.85489	531.105	3.35976		236.134	1.20066	270.866	1.65505	411.09	2.88755	419.695	2.93323
	954.586	1.16899	1387.51	1.55988	1127.6	2.05946	1492.93	1.4308		1125.79	2.96697	1240.83	2.40181	1118.75	2.5078	1217.51	3.1083		595.179	1.86848	446.184	2.7467	536.113	2.25729	479.944	2.82182		574.093	4.1732	751.498	4.49151	593.711	4.35002	581.583	3.81956		263.181	1.30985	298.591	1.86641	431.654	3.06357	455.835	3.25138
	1087.62	1.27515	1504.71	1.77251	1278.18	2.31698	1627.02	1.5438		1177.6	3.21429	1368.91	2.64913	1225.34	2.7903	1338.3	3.53228		660.52	2.11517	470.052	2.99323	568.527	2.46897	525.587	3.13917		623.339	4.66833	804.279	4.95115	640.264	4.88049	628.047	4.20853		288.479	1.45531	330.539	2.11278	468.006	3.41578	494.201	3.6047
	1209.04	1.45229	1579.13	1.87882	1400.28	2.6111	1729.8	1.6568		1258.1	3.53213	1488.51	2.93163	1297.44	3.03763	1420.18	3.92078		720.71	2.36202	486.049	3.2396	638.519	2.9275	570.016	3.56237		667.343	5.23413	852.488	5.48177	681.064	5.44644	696.076	4.98664		320.867	1.63723	349.796	2.28897	499.695	3.83834	544.753	4.09951
	1287.25	1.59394	1696.46	2.12695	1477.08	2.79508	1888.36	1.80736		1324.9	3.81478	1643.38	3.28496	1367.63	3.32013	1502.58	4.27395		825.419	2.78505	495.497	3.34528	661.775	3.13901	593.911	3.80937		698.372	5.69393	896.284	5.97675	726.47	6.40137	737.304	5.44644		357.008	1.74641	374.505	2.46499	523.981	4.15522	594.619	4.73566
	1408.16	1.77108	1788.08	2.30425	1577.4	3.01567	1990.27	1.92036		1399.79	4.16795	1753.97	3.60279	1453.99	3.63812	1557.47	4.55661		897.596	3.06707	511.975	3.62698	697.689	3.42119	630.391	4.16206		732.285	6.40121	926.424	6.43654	754.702	7.32081	774.275	6.08306		400.356	2.00106	392.756	2.64102	541.932	4.43692	628.812	5.12447
	1479.09	1.91288	1930.83	2.65884	1751.84	3.53053	2111.57	1.99564		1482.13	4.62711	1874.92	3.95596	1533.36	3.99129	1605.68	4.87444		943.912	3.24326	523.763	3.83834	725.997	3.70338	646.543	4.36705		759.55	7.5683	975.925	7.46214	781.306	7.32081	1128.89	7.67445		435.765	2.2557	415.508	2.85237	557.714	4.68345	666.524	5.79595
	1577.72	2.05453	2025.47	2.9423	1855.69	3.93511	2286.41	2.18392		1523.27	4.90977	1996.49	4.37978	1603.67	4.30912	1680.49	5.4396		1005.7	3.52528	556.094	4.15522	742.166	3.84455	665.852	4.69109		785.17	7.5683	1002.07	8.41707	814.767	7.32081	1154.09	7.67445		474.046	2.43762	440.112	3.06357	570.832	5.00033	706.625	6.53809
	1685.05	2.267	2068.75	3.04877	1919.07	4.15585	2418.04	2.33448		1575.88	5.26294	2119.67	4.83911	1730.16	5.01561	1725.97	5.86343		1072.44	3.84248	577.826	4.15522	757.877	4.05606	686.208	5.07911		820.406	7.5683	1035.38	8.41707	838.222	7.32081	1177.63	7.67445		500.146	2.61953	482.207	3.48613	586.054	5.28203	716.82	6.89141
	1790.4	2.44414	2135.6	3.2614	1961.92	4.33968	2524.62	2.44748		1614.54	5.54559	2205.26	5.19227	1825.6	5.75743	1767.34	6.28726		1140.18	4.23034	598.851	4.15522	775.673	4.23241	694.968	5.25546		848.516	7.5683	1072.3	8.41707						540.798	2.83789	501.837	3.76783	595.901	5.63424	731.697	7.8457
	1888.58	2.65661	2206.32	3.47419	2014.33	4.56027	2667.95	2.63577		1641.16	5.86343	2272.36	5.47477	1849.37	5.96927	1769.89	6.74658		1225.15	4.75905	622.3	4.15522	798.775	4.62043	707.922	5.60814											566.175	2.98336	511.598	3.90869	613.104	5.91595	761.932	7.8457
	2003.95	2.86925	2258.31	3.75765	2054.61	4.78101	2863.09	2.86161		1704.64	6.92308	2384.43	6.07526	1914.39	6.78175	1825.35	7.5589		1258.98	5.0059	661.854	4.15522	811.35	4.90261	721.627	5.60814											606.248	3.23801	542.756	4.36658	626.843	5.91595	803.126	7.8457
	2088.12	3.08172	2294.48	3.89946	2102.27	5.0016	2972.44	3.01233		1766.78	6.92308	2478.64	6.85242	1952.68	7.24091	1864.46	7.5589		1324.14	5.56995			829.611	5.18479	740.176	5.60814											635.733	3.45637	552.557	4.50743	646.758	5.91595	835.798	7.8457
	2185.87	3.33446	2338.84	4.14774	2141.08	5.29588	3131.7	3.23817		1812.61	6.92308	2569.73	7.84141	2003.14	7.24091	1897.14	7.5589		1341.06	5.71096			849.75	5.18479	763.402	5.60814											666.977	3.7473	561.455	4.68345	662.035	5.91595
	2305.83	3.65006	2363.12	4.36037	2174.39	5.51647	3394.31	3.65245		1868.38	6.92308	2643.6	7.84141	2050.72	7.24091	1972.85	7.5589		1367.87	6.06349			872.186	5.18479	779.244	5.60814											693.058	3.92922	573.839	4.89465	677.515	5.91595
	2567.83	4.46318	2385.84	4.50218	2202.47	5.70045	3468.78	3.76529				2682.44	7.84141						1393.29	6.41601			884.993	5.18479	795.009	5.60814											721.706	4.14758	585.334	5.21169	702.062	5.91595
	2688.81	4.92378	2407.02	4.7503	2217.28	5.92104	3719.78	4.21713											1413.27	7.01523			893.696	5.18479	810.485	5.60814											758.952	4.51141	594.597	5.38771	770.754	5.91595
	2765.72	5.31339	2420.98	4.85661	2241.78	6.32561	3806.7	4.40541											1449.38	7.01523																	783.607	4.8025	603.66	5.66942
	2836.93	5.84481	2448.25	5.17572	2266.39	6.32561	3893.11	4.59369											1469.28	7.01523																	817.032	5.12988	613.576	5.66942
	2885.64	6.41156	2486.08	5.17572	2298.41	6.32561	3995.45	4.78197											1489.27	7.01523																	840.176	5.42098	623.127	5.66942
	2930.3	6.62403	2520.24	5.17572	2359.22	6.32561	4101.99	5.04553											1509.12	7.01523																	870.936	5.82109	637.723	5.66942
	2956.49	6.62403	2547.04	5.17572	2381.33	6.32561	4197.59	5.27153																													891.166	6.14863	681.072	5.66942
	2987.8	6.62403					4298.28	5.57265																													923.609	6.83984	704.906	5.66942
	3030.49	6.62403					4380.31	5.83621																													929.006	7.05804	723.402	5.66942
							4451.98	6.06221																													932.764	7.13094	759.424	5.66942
							4495.23	6.25049																													937.616	7.31285
							4569.57	6.66461																													942.704	7.45832
							4613.41	6.81517																													948.267	7.45832
							4641.75	7.07889																													956.831	7.45832
							4684.48	7.4553																													966.158	7.45832
							4714.48	7.75658																													978.089	7.45832
							4748.28	7.75658																													989.418	7.45832
							4775.94	7.75658																													1001.02	7.45832
							4800.58	7.75658																													1021.31	7.45832
							4846.73	7.75658																													1043.44	7.45832
																																					1070.78	7.45832
																																					1104.78	7.45832

## Sheet: Fig. 4j
	Experimental velocity (μm/min)						Simulation velocity (μm/min)
	[m*] = 1 μM	[m*] = 2 μM	[m*] = 3 μM	[m*] = 4 μM	[m*] = 5 μM		[m*] (μM)	velocity (μm/min)
	0.0864	0.1632	0.2148	0.441	0.3672		0.2	0.0965
	0.0804	0.1212	0.3468	0.3582	0.453		0.4	0.15833
	0.1116	0.1404	0.2718	0.4164	0.4884		0.6	0.205
	0.0612	0.1566	0.3576	0.3918	0.4638		0.8	0.24348
		0.1314					1	0.27689
Average	0.0849	0.14256	0.29775	0.40185	0.4431		1.2	0.30674
STD	0.0207933	0.0173824	0.0671864	0.0353589	0.0527238		1.4	0.33404
							1.6	0.3592
							1.8	0.38285
							2	0.4051
							2.2	0.42619
							2.4	0.44631
							2.6	0.46553
							2.8	0.48401
							3	0.50179
							3.2	0.51898
							3.4	0.53563
							3.6	0.55177
							3.8	0.56745
							4	0.58268
							4.2	0.59755
							4.4	0.61207
							4.6	0.62623
							4.8	0.64009
							5	0.65364
							5.2	0.66693
							5.4	0.67994
							5.6	0.69272
							5.8	0.70526
							6	0.71768

## Sheet: Fig. 4k
	Experimental front width (μm)
	[m*] = 1 μM	[m*] = 2 μM	[m*] = 3 μM	[m*] = 4 μM	[m*] = 5 μM
	0.354223	0.8595	0.940055	1.20244	1.22486
	0.425402	0.71821	1.03293	1.07277	1.47897
	0.453583	0.788857	0.870018	1.13171	1.25595
	0.376533	0.847728	0.964073	1.1435	1.24873
Average	0.402435	0.803574	0.95177	1.1376	1.30213
STD	0.045236	0.0647584	0.0672295	0.0531572	0.118644

[truncated: 1 more sheets: Fig. 4l]
