# Supplementary material for: Ballistic diffusion fronts in biomolecular condensates
Source: Nat Nanotechnol. 2025 Jun 6;20(8):1062–70. doi: 10.1038/s41565-025-01941-0 (PMC12373509; doi:10.1038/s41565-025-01941-0)
Supplement: Supplementary file 13 — Statistical source data. [file 41565_2025_1941_MOESM13_ESM.xlsx]

## Sheet: Extended Data Fig. 1b
	Molecular weight (nt)	Grey value (pA20-m)n	Grey value (pT20-k)n
	21001.9	2253.22	8485.06
	20600	2409.11	8500.62
	20213.3	2558.33	8672.69
	19840.8	2487.22	8421.81
	19481.7	2455.89	8446.69
	19135.4	2212.78	8482.94
	18801	2291	8475.06
	18478	2455.22	8329.56
	18165.7	2256.33	8263.38
	17863.6	2559.22	8373.5
	17571.3	2438.44	8215.69
	17288.1	2603	8342.31
	17013.7	2584.67	8326.62
	16747.6	2437	8430.88
	16489.4	2451.89	8379.69
	16238.9	2633.67	8087.88
	15995.6	2547.33	8291.44
	15759.2	2466.11	8409.88
	15529.5	2607	8250.5
	15306.1	2464.67	8336.06
	15088.7	2672.33	8127.31
	14877.2	2678.11	8174.31
	14671.2	2764.56	7971.56
	14470.6	2734.11	8253.5
	14275.1	3010.67	8278.06
	14084.6	2886.33	8018.5
	13898.8	2876	8032.81
	13717.6	2837.33	8193.75
	13540.7	2983	8472.06
	13368.2	2901.33	8207.38
	13199.6	3052.33	8165.25
	13035.1	3069.89	8053.69
	12874.3	3218.89	8348.19
	12717.1	3142.44	8174.19
	12563.5	3208.33	8205.44
	12413.3	3216.67	8305.69
	12266.5	3151.89	8205.69
	12122.7	3308.33	8100.06
	11982.1	3357.67	8311.56
	11844.5	3409.56	8085.06
	11709.7	3226.22	8159.81
	11577.7	3333.67	8293.44
	11448.5	3383.44	7964.06
	11321.8	3584	8295.38
	11197.7	3509.44	8093.25
	11076.1	3493.56	8209.06
	10956.8	3462.33	7833.88
	10839.9	3733.56	8006.69
	10725.2	3411.56	7944.06
	10612.7	3484.22	8081.44
	10502.4	3644.33	8128.06
	10394	3894.44	8115.31
	10287.7	3845.11	7906.69
	10183.3	3797.89	7880.5
	10080.9	3756.33	7873.31
	9980.23	3816.89	8087.25
	9881.38	4059.11	8008.31
	9784.28	4284.78	8047.25
	9688.87	3831.33	7975.12
	9595.11	3919.67	7997.56
	9502.96	3959.11	8107.81
	9412.37	4105.11	8089.06
	9323.31	4055.44	8042.31
	9235.74	3943.33	8026.75
	9149.62	3936.22	8187.19
	9064.91	4134.67	7952.12
	8981.58	4204.44	8067.19
	8899.59	4310.44	7909.25
	8818.91	4114.67	8164.88
	8739.52	4167.33	7943.62
	8661.37	4077.78	8218.44
	8584.45	4288.89	7797.94
	8508.71	4511.44	8048.38
	8434.14	4235.44	7976.81
	8360.7	4319.67	8011.19
	8288.38	4435.78	8044
	8217.14	4450	8120
	8146.96	4500.56	7818.19
	8077.81	4356.33	8111
	8009.68	4536.78	8124.31
	7942.54	4754.22	7810.81
	7876.37	4520.89	8017.94
	7811.15	4334.22	8039.56
	7746.85	4604.89	8053.38
	7683.47	4646.56	7994.56
	7620.97	4626.78	7994.88
	7559.34	4682.78	7964.5
	7498.56	4635.67	7977.62
	7438.62	4684.33	7865
	7379.49	4871.67	7833.25
	7321.17	4939.89	7926.75
	7263.62	4903.44	7900.81
	7206.85	4966.67	7862.31
	7150.82	4867.78	8015.69
	7095.54	4934.22	7973
	7040.98	4971.56	7902.62
	6987.12	5133.89	7758.94
	6933.96	5027.78	7785.94
	6881.48	5173.33	7718
	6829.67	5223.11	7711.94
	6778.52	4973.67	7750.5
	6728	5074.44	7840.44
	6678.12	5252.44	7818.12
	6628.86	5015.56	7771.56
	6580.2	5209.11	7630.94
	6532.14	5328.11	7664.5
	6484.67	5318.11	7695.38
	6437.76	5200.33	7765
	6391.43	5172.44	7761.25
	6345.64	5191.89	7709
	6300.4	5198	7533.31
	6255.7	5115.67	7753.81
	6211.52	5264.11	7736.69
	6167.85	5330.11	7707.5
	6124.69	5333.22	7747.25
	6082.03	5400.67	7587.19
	6039.86	5373.33	7613
	5998.16	5030.89	7478.81
	5956.94	5135.56	7644.88
	5916.19	5252.22	7498.75
	5875.89	5208.22	7644.31
	5836.03	5358.89	7641.94
	5796.62	5419.22	7730.88
	5757.65	5355.56	7582.69
	5719.09	5500	7599.81
	5680.96	5595.56	7529.69
	5643.25	5631.78	7509.56
	5605.93	5542.44	7642.62
	5569.02	5701.44	7435.88
	5532.5	5517.67	7683.94
	5496.37	5353.22	7472.62
	5460.62	5587.78	7571.44
	5425.24	5577.11	7806
	5390.23	5663	7606.19
	5355.58	5489.89	7520.44
	5321.29	5559.33	7377.12
	5287.36	5661.44	7635.44
	5253.76	5583.11	7560.5
	5220.51	5805.11	7424.31
	5187.6	5581.22	7667.19
	5155.02	5575.22	7486.75
	5122.76	5681.56	7292.38
	5090.82	5786.22	7474.38
	5059.2	5683.78	7410.06
	5027.89	5696.67	7468.75
	4996.89	5820.67	7279.31
	4966.19	5784	7447.25
	4935.78	5799.89	7477.62
	4905.68	5623.22	7551.5
	4875.85	5787.44	7635.31
	4846.32	5907.67	7618.12
	4817.07	5829.78	7518.31
	4788.09	5761.33	7654.56
	4759.38	5819.22	7548.56
	4730.95	6039.11	7401.31
	4702.78	5663.89	7441.19
	4674.87	5848.11	7288.44
	4647.22	5744	7466.06
	4619.83	5865.89	7300.25
	4592.68	5807.89	7531.75
	4565.78	5805.67	7290.62
	4539.13	5947.44	7272.31
	4512.72	5853.33	7363.38
	4486.54	5792.22	7291.69
	4460.6	5816.67	7256.06
	4434.89	5908.11	7226.94
	4409.41	5872.56	7351.81
	4384.15	6065	7313.75
	4359.12	5979.89	7115.5
	4334.3	6114.44	7173.62
	4309.71	5896.33	7157.19
	4285.32	5906.67	7214.25
	4261.14	5937.44	7329.5
	4237.18	5866.78	7173.25
	4213.42	5970.44	7272.81
	4189.86	6044.33	6937.62
	4166.5	5992.44	7121.12
	4143.33	6008.22	7337.56
	4120.37	6273.78	7115.75
	4097.59	6145.11	6999.31
	4075.01	6277	7100.94
	4052.61	5976.78	7082
	4030.4	6121	6986.69
	4008.37	6184.33	6835.88
	3986.52	6211.78	7062.62
	3964.85	6297.44	7123.5
	3943.36	6193.89	6924.25
	3922.04	6280.67	6921.75
	3900.9	6378.67	7088.38
	3879.92	6309.33	6780.25
	3859.11	6240.44	7292.06
	3838.47	6263.22	7269.75
	3817.99	6403.44	7059.88
	3797.67	6436.56	7169
	3777.52	6555.78	7001.56
	3757.52	6426.89	7261.75
	3737.68	6270.89	7242.19
	3717.99	6424	6918.81
	3698.45	6259.56	7028.69
	3679.07	6383.67	6799.38
	3659.83	6345.33	7098.44
	3640.75	6347.89	7006.06
	3621.8	6336.33	6911.5
	3603.01	6412	6925.94
	3584.35	6338.44	6920.94
	3565.84	6277.44	7013.31
	3547.46	6308.11	6992.69
	3529.22	6523.44	7133.44
	3511.12	6342.11	6687.94
	3493.16	6515.33	6877.62
	3475.32	6311.89	6884.81
	3457.62	6397.22	6795.06
	3440.05	6433.78	6863.62
	3422.61	6390.56	6864.81
	3405.29	6440.89	6676.12
	3388.1	6362.89	6798
	3371.03	6405.11	6811.94
	3354.09	6425.56	6940.94
	3337.27	6429.67	6805.94
	3320.57	6479.89	6717.31
	3303.99	6473.11	6684.62
	3287.53	6539	6685.12
	3271.18	6339.44	6764.62
	3254.95	6571.22	6796
	3238.84	6610	6589.06
	3222.83	6425.56	6908.38
	3206.94	6483.78	6624.19
	3191.16	6362	6448.31
	3175.49	6389	6613.31
	3159.93	6488.33	6701.69
	3144.47	6586.11	6738.81
	3129.12	6432.22	6640.5
	3113.88	6470.78	6554.12
	3098.74	6659.89	6550.75
	3083.7	6151	6587.56
	3068.76	6414.67	6701.06
	3053.93	6534.89	6685.31
	3039.19	6337.44	6536.25
	3024.56	6260.78	6655.38
	3010.02	6618.22	6369.56
	2995.58	6444.44	6496.12
	2981.23	6475.56	6517.62
	2966.98	6400.44	6571.5
	2952.83	6302.89	6674.44
	2938.76	6528.89	6593.69
	2924.79	6212.67	6331.75
	2910.91	6449.22	6488
	2897.12	6430.33	6396.56
	2883.42	6446.44	6516.56
	2869.81	6198.56	6555.31
	2856.28	6440.89	6638.12
	2842.85	6519	6361.69
	2829.49	6304	6364.94
	2816.23	6453.11	6363.81
	2803.05	6550.22	6290.06
	2789.95	6498.78	6336.38
	2776.93	6422.67	6264.38
	2764	6441.56	6457.19
	2751.15	6489.11	6135.75
	2738.38	6435.56	6102.75
	2725.68	6598.56	6289.88
	2713.07	6591.22	6117.38
	2700.54	6520.89	5803.06
	2688.08	6602.67	6256.69
	2675.7	6480	6101
	2663.39	6546.67	6129.88
	2651.16	6324.22	5849.12
	2639.01	6408.44	5722
	2626.93	6448	5947.25
	2614.92	6600.78	5867.75
	2602.99	6425.67	5922.25
	2591.13	6671.89	5953.12
	2579.34	6476.67	5920.88
	2567.62	6292.44	6021.38
	2555.96	6710.78	6093.06
	2544.38	6564.67	6049.62
	2532.87	6377.44	6003.75
	2521.43	6668.33	6096.62
	2510.05	6601.67	5918.44
	2498.74	6525.56	5990.56
	2487.5	6665.89	6109
	2476.32	6580.67	6055.44
	2465.21	6679.22	6135.75
	2454.17	6542.11	6035.62
	2443.18	6518.11	6107.12
	2432.26	6651.89	6205.56
	2421.41	6470.67	5970.81
	2410.61	6548.78	5928.25
	2399.88	6540.56	6027.44
	2389.21	6551	6017.69
	2378.6	6513.67	6000.56
	2368.05	6432	5993.56
	2357.56	6595.33	6064.62
	2347.13	6864.78	5980.56
	2336.76	6617.67	6279.94
	2326.45	6579	5855.75
	2316.19	6586.44	5798.25
	2306	6855.33	5876.81
	2295.85	6586.67	5872.44
	2285.77	6655	5931.12
	2275.74	6464.22	5990.44
	2265.77	6656.56	5902.69
	2255.85	6394.56	5977.69
	2245.99	6562.67	5809.25
	2236.18	6624.67	5945.25
	2226.42	6580	5821.25
	2216.72	6434.44	5761.38
	2207.07	6634.44	5769.88
	2197.47	6531.11	5587.06
	2187.92	6395.67	5895.38
	2178.43	6553.11	6012.69
	2168.99	6533	5523
	2159.59	6535.44	5722.62
	2150.25	6633.11	5761.12
	2140.96	6630.44	5865.38
	2131.72	6503.11	5647.12
	2122.52	6638.56	5700.75
	2113.38	6801	5823.5
	2104.28	6552.67	5742.81
	2095.23	6755.89	5751.5
	2086.23	6463.56	5635.69
	2077.28	6425.56	5501.56
	2068.37	6437.89	5757.31
	2059.51	6493.78	5632.38
	2050.69	6561.67	5640
	2041.92	6546.11	5588.12
	2033.2	6672.22	5632.25
	2024.52	6693	5533.94
	2015.89	6516.78	5648.19
	2007.3	6423.22	5838.88
	1998.75	6729.33	5820.19
	1990.25	6897.89	5621.75
	1981.79	6697.67	5556.56
	1973.37	6675.56	5816.94
	1965	6380.11	5818.06
	1956.67	6597.56	5695.31
	1948.38	6613.22	5731.38
	1940.13	6419.33	5538.25
	1931.93	6447.56	5540.25
	1923.76	6715.22	5663.5
	1915.64	6656.11	5627.69
	1907.55	6516.22	5644.31
	1899.51	6362.78	5515.5
	1891.5	6512.11	5741.25
	1883.54	6493.56	5565.44
	1875.61	6310	5388.19
	1867.73	6617.44	5496.25
	1859.88	6351.22	5636.12
	1852.07	6583.22	5231.38
	1844.3	6379.44	5420.81
	1836.57	6364.67	5588.31
	1828.87	6594.89	5459.75
	1821.21	6395.22	5563.25
	1813.59	6544	5399.25
	1806	6502.67	5643.75
	1798.46	6555.22	5448.31
	1790.94	6465.89	5193.19
	1783.47	6701.22	5305.44
	1776.03	6468.56	5339.44
	1768.62	6522.33	5589
	1761.25	6709.56	5431.62
	1753.92	6488.89	5533.12
	1746.62	6513.33	5637.12
	1739.35	6494.44	5543.06
	1732.12	6502.22	5295.19
	1724.92	6347.11	5580.81
	1717.76	6343.78	5273.62
	1710.63	6490.56	5268.69
	1703.53	6379.56	5264.06
	1696.47	6169.33	5121.69
	1689.43	6464.89	5223.06
	1682.44	6423.44	5356.25
	1675.47	6488.33	5245.31
	1668.53	6380.33	5376.69
	1661.63	6563.33	5468.44
	1654.76	6231.33	5237.62
	1647.92	6530	5381.62
	1641.11	6147.67	5216.88
	1634.34	6337.78	5219.19
	1627.59	6375.89	5003.19
	1620.87	6257.67	5089.38
	1614.19	6312.78	4998.69
	1607.53	6078.67	5571.25
	1600.91	6227.89	5034.25
	1594.31	6180.22	5116
	1587.74	6278.56	5295.81
	1581.21	6315.11	5078.81
	1574.7	6216.56	5093.94
	1568.22	6148.22	5026.94
	1561.77	6158.67	4972.44
	1555.35	6234.89	4982.38
	1548.96	6061.22	4689.88
	1542.59	6301.67	4674.69
	1536.26	6109.11	4573.88
	1529.95	5933.33	4925.12
	1523.67	5958.67	4938.88
	1517.41	6077.33	4899
	1511.19	6038	4728.56
	1504.99	6056.67	5001
	1498.82	5976.78	4709
	1492.67	5816.56	4618.81
	1486.55	6136.89	4601.12
	1480.46	5953.22	4654.81
	1474.39	5822.44	4646.12
	1468.35	5838.33	4494.38
	1462.34	5943.78	4321.75
	1456.35	6043.78	4417.81
	1450.39	5971	4509.75
	1444.45	6025.56	4436.81
	1438.54	5893.33	4504.56
	1432.65	5892.56	4480.88
	1426.79	6025.67	4844.5
	1420.95	5873	4555.44
	1415.14	6009.11	4710
	1409.35	6035.44	4566.5
	1403.59	5839.22	4454.69
	1397.85	5799.11	4370.56
	1392.13	5868.33	4333.81
	1386.44	5954.78	4233.12
	1380.77	5855.44	4313.69
	1375.13	5750	4232.38
	1369.51	5838.56	4274.12
	1363.91	5644	4245.69
	1358.34	5861.22	4483.19
	1352.78	5762.67	4433.25
	1347.26	5753.33	4742.25
	1341.75	5803.33	4969.5
	1336.27	5634.44	4458.25
	1330.8	5651.67	4389.69
	1325.36	5809.44	4090.56
	1319.95	5869.56	4201.81
	1314.55	5861.56	3840.38
	1309.18	5734.78	4185.81
	1303.83	5896	4036.12
	1298.5	5516.56	4041.25
	1293.19	5716	4103.06
	1287.9	5860.11	4137
	1282.64	5767.56	4160.31
	1277.39	5877.89	4191.88
	1272.17	5575.89	4188.31
	1266.97	5497.33	4146.25
	1261.79	5575.89	4381.81
	1256.62	5615.33	3858.44
	1251.48	5475	4155.06
	1246.36	5517.89	3999.38
	1241.26	5524.33	3939.12
	1236.18	5342.33	3656.31
	1231.12	5428.44	3756.12
	1226.08	5545	3855.38
	1221.06	5464.78	3465.69
	1216.06	5673.22	3633.88
	1211.08	5398.56	3664.31
	1206.12	5522.11	3783.31
	1201.17	5496.56	3946.88
	1196.25	5388.33	3917.56
	1191.35	5201.78	3863.44
	1186.46	5449.22	4101.5
	1181.59	5279.11	3959.69
	1176.75	5188.67	3988.31
	1171.92	5362.22	3837.88
	1167.11	5148.33	3887.94
	1162.31	5296.56	3771.19
	1157.54	5527.44	3658.06
	1152.78	5335.78	3397.81
	1148.05	5285.22	3711.81
	1143.33	5292.56	3433.25
	1138.63	5371.67	3496.06
	1133.94	5331.89	3696.44
	1129.28	5270.67	3669.75
	1124.63	5415.11	3639.38
	1120	5549.33	3730.12
	1115.38	5738.33	3863.75
	1110.78	5135.78	3762.12
	1106.21	5226.22	3707.38
	1101.64	5175.89	3824.31
	1097.1	5118.22	3620.69
	1092.57	5403.22	3529.81
	1088.06	5289.67	3921.25
	1083.56	5119.89	3508.44
	1079.09	5146.11	3257.88
	1074.62	5197.78	3112.62
	1070.18	5229.44	3286.5
	1065.75	5258.89	3067.12
	1061.34	5062.22	3252.88
	1056.94	4974.11	3070.75
	1052.56	4903.56	3129.31
	1048.2	5076.56	3315.12
	1043.85	4979.11	3404.38
	1039.52	4915.56	3322.25
	1035.2	4999.67	3559.81
	1030.9	4965.33	3441.62
	1026.61	5062.89	3475.44
	1022.34	4957.56	3498.81
	1018.09	4792.33	3420.06
	1013.85	4929	3461.12
	1009.63	4879.11	3191.75
	1005.42	4753.67	3147.5
	1001.22	4846.11	3058.19
	997.044	4787.44	2934.06
	992.881	4672.22	2982.94
	988.732	4857.33	2712.25
	984.597	4815.22	2936.38
	980.478	4783.11	2822.31
	976.373	4554.22	3075.88
	972.282	4731.56	3040.5
	968.206	4773.44	3075.38
	964.145	4625.11	3283.75
	960.097	4628.67	3108.38
	956.064	4595.78	3086.75
	952.045	4609.22	3397.62
	948.04	4589	3211.19
	944.049	4687.22	3095.69
	940.072	4379.33	2988
	936.109	4505.11	3009.5
	932.159	4598.11	3022.69
	928.224	4477.33	3043.12
	924.302	4510.67	2816.06
	920.393	4669.33	2787.06
	916.498	4498.22	2513.56
	912.616	4474.11	2393.81
	908.748	4381.22	2480.5
	904.893	4410.22	2612.38
	901.051	4384.56	2408.25
	897.223	4568.78	2564.38
	893.407	4351.67	2543.31
	889.605	4462.78	2723.75
	885.815	4501	2676.38
	882.038	4427.22	2793.62
	878.275	4403.67	2720.75
	874.523	4396.56	2832.12
	870.785	4330	2870.31
	867.059	4373	2694.69
	863.346	4122.22	2904.31
	859.645	4362	2882.5
	855.957	4306.11	2632.19
	852.281	4409.56	2689.25
	848.617	4133	2491.19
	844.965	4385.33	2426.44
	841.326	4262	2299.88
	837.699	4100.67	2296.31
	834.084	4131	2311.94
	830.481	4260.67	2276.88
	826.89	4338.89	2205.81
	823.31	4216	2332.81
	819.743	4201.22	2204.56
	816.187	4074.44	2233.44
	812.643	4248.78	2307.25
	809.111	4101.89	2224.06
	805.59	3900	2585.31
	802.081	3859.44	2687.56
	798.583	4102.56	2516
	795.097	3812.22	2578.5
	791.622	3959.89	2602.38
	788.159	3769.22	2581.62
	784.706	3901.56	2599
	781.265	3794.11	2789.94
	777.835	3785.89	2402.69
	774.416	3876.22	2379.25
	771.008	3771.67	2358.5
	767.611	3698.11	2176.38
	764.225	3888.44	2307.88
	760.85	3826.78	2255.19
	757.486	3815.44	2045.62
	754.132	3596.33	2002.75
	750.789	3803.22	2041.31
	747.457	3992.33	1954.06
	744.136	3902.56	1999.5
	740.825	3826.22	1946
	737.524	3630.78	1899.56
	734.235	3669.22	1912.81
	730.955	3636.56	1939.19
	727.686	3574.78	1968.12
	724.427	3601.33	2176.31
	721.178	3609.44	2074.12
	717.94	3508.56	2022.12
	714.712	3575.33	2226.19
	711.494	3644.89	2236.38
	708.286	3606.56	2141.44
	705.088	3570.78	2254.94
	701.9	3626	2163.81
	698.722	3346.78	2214.94
	695.554	3418.11	2242.31
	692.396	3463.67	2422.06
	689.247	3534.22	2129.81
	686.108	3421.89	1983.81
	682.979	3441.44	1995.69
	679.86	3458.33	1972.31
	676.75	3291	1699.31
	673.65	3316.44	1749.44
	670.56	3346.67	1748.88
	667.478	3102.44	1577.5
	664.407	3429.56	1566.62
	661.344	3012.33	1402
	658.291	3215.67	1602.69
	655.248	3390.56	1547.19
	652.213	3068.11	1500.31
	649.188	3364	1738.38
	646.172	3285.89	1620.19
	643.166	3441.33	1601.31
	640.168	3069.11	2176.31
	637.179	3101.11	1950.38
	634.2	3344.11	1844.94
	631.229	3214.67	1662.31
	628.267	3309.56	1663
	625.314	3070	1958.12
	622.371	3192.67	1896.75
	619.435	3100.78	2082.94
	616.509	3132.78	1723.69
	613.591	3197.44	1934.62
	610.683	2927.56	1780.38
	607.782	3019.89	1807.69
	604.891	2905.44	1807.06
	602.008	2899	1731.81
	599.133	2801	1648.69
	596.267	2800.44	1734.19
	593.41	2835.11	1506.81
	590.561	2862	1522.75
	587.72	2759.44	1652.81
	584.888	2684.67	1433.19
	582.064	2725.78	1403.69
	579.248	2863.67	1181
	576.441	2874.22	1339.94
	573.641	2601	1476.12
	570.85	2808.44	1390
	568.067	2561.56	1382.44
	565.293	2555.56	1130.81
	562.526	2622.22	1045.62
	559.767	2566.89	1170.75
	557.016	2764	1212
	554.274	2608.89	1249.69
	551.539	2589.22	1227.81
	548.812	2688.78	1260
	546.093	2418.89	1262.25
	543.382	2461.56	1404.44
	540.678	2576.22	1341.62
	537.982	2258.44	1275.31
	535.295	2290	1347.38
	532.614	2262.33	1504.12
	529.942	2167.22	1369
	527.277	2272.11	1399.5
	524.619	2081.22	1399.56
	521.97	2149.22	1299.56
	519.327	2165.11	1211.88
	516.693	2086.22	1257.31
	514.065	2209.44	1337.5
	511.445	2261.11	1250.88
	508.833	2079.78	1301.5
	506.228	2207.78	1107.94
	503.63	2321.56	1334.12
	501.04	2103.11	1221.31
	498.456	2195.89	1952.56
	495.881	2557.67	1310.44
	493.312	2101.56	1042.12
	490.75	2165.33	1017.31
	488.196	2090.89	980.5
	485.649	2025.78	1008
	483.109	2055.22	824.875
	480.576	2138.33	875.375
	478.05	2071.78	963
	475.531	1793.89	904
	473.019	1904	913.938
	470.514	1846.56	1021.88
	468.015	1897.44	910
	465.524	1818	1045.38
	463.04	1935.56	869.062
	460.562	1799.89	896.875
	458.091	1845.89	974.375
	455.627	1959.56	1045.44
	453.17	1843	974.875
	450.72	1723	892
	448.276	1755.89	883.25
	445.839	1858	1109.19
	443.408	1783.33	946.75
	440.985	1872.11	949.438
	438.567	1845.89	1092.81
	436.157	1739	992
	433.752	1795.89	1036
	431.355	1692.33	883.875
	428.964	1617.33	1102.94
	426.579	1788.89	901.375
	424.201	1644.78	892
	421.829	1748.44	999.125
	419.463	1560.56	957.625
	417.104	1769.67	887.625
	414.751	1622.22	833.25
	412.405	1520.78	1108.69
	410.064	1523.78	737.688
	407.73	1501.11	1091.81
	405.403	1509.78	908.438
	403.081	1620.22	642.562
	400.766	1507.22	972.188
	398.456	1462	788.625
	396.153	1385.22	835.188
	393.856	1521.33	838.625
	391.565	1509.78	972.188
	389.281	1532.22	2941.81
	387.002	1500.89	2030.62
	384.729	1435.56	1495
	382.462	1439.44	1039.44
	380.201	1471.11	886.5
	377.946	1323.33	827
	375.697	1465.33	680.875
	373.454	1599.11	639.062
	371.217	1344.67	708.625
	368.985	1264.89	870.25
	366.76	1335	673.75
	364.54	1316.22	719.938
	362.326	1230.67	884.062
	360.117	1304.78	789.562
	357.915	1274.67	1006
	355.718	1248.44	1097.69
	353.527	1337.44	827.25
	351.341	1390.33	1315.19
	349.161	1351.89	887.688
	346.987	1269.33	849.062
	344.818	1108.33	921.625
	342.655	1365.22	956.062
	340.498	1387	989.688
	338.346	1324.67	820.75
	336.199	1294.67	770.5
	334.058	1236.56	836.812
	331.923	1433.44	762.188
	329.793	1339.44	885.125
	327.668	1196.22	993.312
	325.549	1257.78	1016.56
	323.435	1227.44	938.562
	321.327	1140.44	979.812
	319.223	1120.44	990.312
	317.126	1172.33	810.688
	315.033	1232	776
	312.946	1352.44	1011.06
	310.864	1161.22	1061.31
	308.787	1046.56	866.062
	306.716	1265.78	1074.19
	304.649	1127.67	929.25
	302.588	1234	903.25
	300.532	1114	758.938
	298.482	1053.89	773.625
	296.436	1135.44	913.188
	294.395	1275.33	866.875
	292.36	1072.67	806.125
	290.33	1216.33	811
	288.304	1095	818.938
	286.284	1217.33	943.062
	284.269	1030.56	542.688
	282.258	969	768.875
	280.253	1073.89	1726.56
	278.253	1088.11	1372.44
	276.257	1187.11	689
	274.267	1211.89	793.25
	272.281	1105.22	846.625
	270.301	1133.33	815.812
	268.325	1098.11	811.75
	266.354	1074.11	628.812
	264.388	1055	537.188
	262.426	1066.89	803.312
	260.47	908.778	706
	258.518	1017.44	705.062
	256.571	1035	819.875
	254.629	1044.67	667.625
	252.691	1127.56	726.625
	250.758	1058.89	720.875
	248.83	1104.22	687.25
	246.907	1129.89	862.5
	244.988	984.667	760.25
	243.074	1079.33	757.938
	241.164	1069.33	638.062
	239.259	1219.33	778.062
	237.359	1047	673
	235.463	858.444	752.062
	233.572	1149.11	617.625
	231.686	876.667	654.562
	229.803	945.111	905.312
	227.926	1022.11	803.938
	226.053	831.778	759.812
	224.184	773.444	597.125
	222.32	1093.67	805.5
	220.46	900.222	783.562
	218.605	921.778	706.812
	216.754	961.556	796.938
	214.907	778.556	753.812
	213.065	924.111	924.938
	211.227	955.667	666.875
	209.394	881	743.188
	207.565	928.333	891
	205.74	1075.56	927.25
	203.92	1060.56	922.75
	202.104	1074.89	926.062
	200.292	970.111	810.75
	198.484	772	631
	196.681	831.667	821.438
	194.882	908.444	713.562
	193.087	988.778	711.875
	191.296	756.444	744.125
	189.509	958.222	671.125
	187.727	906.222	840.812
	185.949	893.889	775.188
	184.175	1039.67	765.562
	182.405	828.667	860.562
	180.639	836	913.375
	178.877	1102.22	915.062
	177.119	788.111	884.062
	175.366	741.222	732
	173.616	961.556	971.375
	171.871	912.111	794.812
	170.129	676	866.75
	168.392	943.333	702.188
	166.658	830.222	764.875
	164.929	783.667	787
	163.203	797.222	818.938
	161.482	745.778	895.062
	159.764	926.333	735.188
	158.051	860.778	822.5
	156.341	785.333	714.375
	154.635	760.556	716.25
	152.933	751.444	986.75
	151.235	650.556	734.5
	149.541	734.778	811.938
	147.85	679	695.625
	146.164	818.111	821.625
	144.481	821	787.812
	142.802	871	628.125
	141.127	895.667	853.562
	139.456	655.444	856.562
	137.788	846.111	806.312
	136.124	740.778	833.938
	134.464	799.333	724.062
	132.808	621.889	701.062
	131.156	783.556	751.75
	129.507	742.667	810.312
	127.862	703.333	721.312
	126.22	738.667	898.938
	124.582	698.778	748
	122.948	704	810.688
	121.318	906.444	676.812
	119.691	639.556	766.625
	118.067	744.444	798.688
	116.448	693.889	681.25
	114.832	643.222	660.312
	113.219	674	601.875
	111.611	642.778	787.062
	110.005	660.556	715.375
	108.403	694.333	710.562
	106.805	702.222	823.875
	105.211	703.778	821.75
	103.619	664.111	606.562
	102.032	743.444	741.25
	100.448	515.111	696.875
	98.8669	650.111	681.938
	97.2897	576	660.375
	95.7159	649	562.312
	94.1456	688.333	893.688
	92.5787	679.222	651.375
	91.0153	697.333	615.562
	89.4553	780.889	611
	87.8986	777.222	605.688
	86.3454	636.444	663.688
	84.7956	676.778	651.875
	83.2491	688	460.812
	81.7059	669.667	652.812
	80.1662	683.889	514.625
	78.6297	751.444	694.75
	77.0966	775.667	655.188
	75.5668	720.222	528.688
	74.0403	765.222	611.062
	72.5171	662.889	664
	70.9972	545.444	489.062
	69.4805	594.889	549.375
	67.9671	533.444	551.688
	66.457	635.222	557.812
	64.9501	486.333	495.188
	63.4464	602.444	576.562
	61.946	611.667	576.5
	60.4487	738.222	752.062
	58.9547	667.556	567.5
	57.4639	679.667	695.375
	55.9762	530	619.812
	54.4917	579.333	651.062
	53.0104	640.222	722.75
	51.5322	580.333	581.438
	50.0571	744.333	565.562
	48.5852	598.444	772.938
	47.1164	630.889	573.188
	45.6507	569.222	761.812
	44.1881	682.889	677.938
	42.7286	539.111	526.875
	41.2722	574.444	523.938
	39.8188	615.111	646.938
	38.3685	571.444	620.75
	36.9212	643.667	862.625
	35.477	771.889	454.375
	34.0359	481.667	1870.38
	32.5977	671.667	887.938
	31.1625	591.444	601.875
	29.7304	774.111	610.125
	28.3012	610	574.188
	26.8751	536.778	592.125
	25.4519	720.222	602.375
	24.0317	527.111	523.375
	22.6144	661.778	682.875
	21.2001	599.333	748.75
	19.7887	632.778	560.625
	18.3802	647.111	545
	16.9747	597.556	612.312
	15.5721	609.333	534.938
	14.1723	469	615.562
	12.7755	578.222	672.938
	11.3815	583.778	514.312
	9.99046	603.667	580.562
	8.60224	566	567.062
	7.21689	647.778	623.5
	5.83438	500.667	715
	4.45471	752.889	632.875
	3.07787	589.667	493.438
