# Supplementary material for: Ballistic diffusion fronts in biomolecular condensates
Source: Nat Nanotechnol. 2025 Jun 6;20(8):1062–70. doi: 10.1038/s41565-025-01941-0 (PMC12373509; doi:10.1038/s41565-025-01941-0)
Supplement: Supplementary file 14 — Statistical source data. [file 41565_2025_1941_MOESM14_ESM.xlsx]

## Sheet: Extended Data Fig. 2
	[m*] = 1 μM	t = 289 s	t = 647 s	t = 1088 s	t = 1479 s	t = 1790 s	t = 2088 s		[m*] = 2 μM	t = 509 s	t = 605 s	t = 795 s	t = 881 s	t = 962 s	t = 1096 s		[m*] = 3 μM	t = 459 s	t = 548 s	t = 595 s	t = 661 s	t = 721 s	t = 825 s		[m*] = 4 μM	t = 97 s	t = 149 s	t = 203 s	t = 266 s	t = 321 s	t = 366 s		[m*] = 5 μM	t = 94 s	t = 145 s	t = 186 s	t = 237 s	t = 271 s	t = 299 s
	Distance (μm)	Norm. intensity	Norm. intensity	Norm. intensity	Norm. intensity	Norm. intensity	Norm. intensity		Distance (μm)	Norm. intensity	Norm. intensity	Norm. intensity	Norm. intensity	Norm. intensity	Norm. intensity		Distance (μm)	Norm. intensity	Norm. intensity	Norm. intensity	Norm. intensity	Norm. intensity	Norm. intensity		Distance (μm)	Norm. intensity	Norm. intensity	Norm. intensity	Norm. intensity	Norm. intensity	Norm. intensity		Distance (μm)	Norm. intensity	Norm. intensity	Norm. intensity	Norm. intensity	Norm. intensity	Norm. intensity
	0	0.08568	0.94579	0.95804	1.00333	1.05435	0.94041		0	0.9785	1.00415	0.99412	0.95765	0.99276	1.01791		0	1.00723	1.01758	0.97767	1.06183	1.00013	0.98115		0	0.95946	0.96918	0.92644	0.99605	0.97405	0.98149		0	0.97569	0.98348	0.96882	1.00851	0.95732	0.96136
	0.07085	0.10602	1.01997	0.97483	0.99174	0.97925	0.98692		0.07064	0.97483	1.00604	1.00725	0.99178	1.02134	0.99331		0.0705	0.99912	1.00639	0.97605	0.99087	1.04005	1.01379		0.07073	0.96481	0.99774	0.94899	0.9769	0.95291	0.9518		0.07043	0.95499	0.96434	0.99367	0.99574	1.00786	0.99935
	0.14169	0.1249	1.00856	0.97483	0.96419	0.98069	1.02471		0.14129	0.99133	0.97018	0.95848	1.04678	1.0061	1.0444		0.14101	0.95232	0.95703	1.01479	0.97735	0.9625	0.9627		0.14146	0.97907	0.95669	0.98716	0.95774	0.93706	0.98498		0.14085	1.01708	1.03648	0.94837	0.97163	1.01797	0.97451
	0.21254	0.15975	1.0428	0.97762	0.95549	0.99225	0.98837		0.21193	1.00232	0.94941	0.98474	1.01454	0.9737	0.98575		0.21151	0.97105	1.01026	1.0393	0.97558	0.95343	0.97404		0.2122	1.02901	0.98703	0.97675	0.97342	1.01104	0.99371		0.21128	0.99491	0.9717	0.9849	0.97589	0.97754	0.97451
	0.28338	0.22946	0.94579	0.96503	0.98449	0.98936	1.03052		0.28257	1.00599	1.00604	0.97537	0.9804	1.02325	0.96493		0.28202	0.97456	0.94351	0.94547	0.9788	0.98112	1.05199		0.28293	0.93627	0.96561	1.00104	1.00302	0.98638	0.98673		0.28171	1.00673	0.96434	0.98344	1.0227	1.02375	0.9862
	0.35423	0.3166	0.94864	1.01538	0.95984	0.98503	1.02471		0.35322	1.01332	1.00415	1.0035	1.02971	0.96037	0.99899		0.35252	0.98097	0.97957	0.99422	0.98372	0.98986	1.00326		0.35366	1.03258	0.9906	0.97675	0.96471	0.99519	1.01292		0.35214	1.04074	1.03648	0.99951	0.98582	1.0223	1.02857
	0.42507	0.53008	0.96719	0.98462	1.02073	0.99369	0.99419		0.42386	0.96201	0.9815	0.99787	1.03729	0.9718	0.98953		0.42303	0.978	0.99616	0.98615	0.99348	0.96905	1.00522		0.42439	0.98442	0.95847	0.99757	1.00476	0.97229	0.98498		0.42256	0.99047	0.98348	1.02435	0.99433	0.99631	1.04026
	0.49592	0.73485	1.00428	1.02517	1.02218	1.02258	1.00291		0.49451	1.00049	0.99471	0.97912	1.00695	1.00229	1.00467		0.49353	0.99201	0.99977	0.99526	0.97305	0.94581	1.00865		0.49512	0.98978	1.01202	0.98543	0.99954	0.99166	0.99895		0.49299	0.98456	1.0247	1.01851	1.02411	0.98909	1.00958
	0.56676	0.91929	0.99287	0.9972	0.97144	1.02402	0.98692		0.56515	0.99316	1.0268	1.01288	0.94437	1.02896	0.9725		0.56403	1.03311	0.99374	1.00031	0.98017	0.98015	0.97076		0.56585	0.98442	1.04772	1.01145	0.99257	1.01984	0.98323		0.56342	1.03482	1.03501	1.07842	1.02128	1.00786	1.02565
	0.63761	1.03112	0.99144	0.95385	1.01058	1.00525	1		0.63579	0.98766	0.9664	1.011	1.0354	0.99276	1.05386		0.63454	0.98686	1.00417	1.04401	1.03421	1.02948	0.98385		0.63659	0.99334	1.01737	1.00972	0.99605	1.04274	1.04087		0.63384	1.10578	1.01734	1.0565	1.03546	1.0584	1.05487
	0.70845	0.99627	1.00428	0.96224	0.97579	0.99514	0.94477		0.70644	0.98216	1.02869	1.02976	0.97661	1.01372	0.99331		0.70504	1.01371	1.01841	1.00452	1.00869	1.06513	1.01239		0.70732	1.06468	1.01916	1.02359	0.99779	0.967	1.01292		0.70427	1.06587	1.03648	1.05504	1.0383	1.02808	1.01104
	0.7793	1.02822	1.00428	0.98741	0.99464	1.01247	0.99564		0.77708	1.02797	1.02114	0.97161	1.00126	0.9718	1.01223		0.77555	1.00004	1.03431	1.02519	0.97742	0.97419	0.98471		0.77805	0.98264	1.00309	1.00278	1.01347	1.01456	0.99371		0.7747	1.07178	1.02912	1.06088	1.04823	1.06273	1.04464
	0.85015	1.03257	0.99001	0.99441	1.03088	0.99947	1.04797		0.84772	1.07562	0.9966	1.011	1.02212	0.99085	0.97818		0.84605	1.03567	1.01271	1.03733	0.98487	1.0012	0.98287		0.84878	1.01296	0.99417	1.03053	1.0274	1.03217	1.02515		0.84513	1.08065	1.03648	1.10764	1.08511	1.05262	1.07386
	0.92099	1.00788	1.00285	1.01538	1.01493	1.00236	0.9564		0.91837	1.00965	1.057	1.00913	0.97851	0.99848	0.96304		0.91655	1.0094	1.00666	1.01833	1.021	1.0268	1.03589		0.91951	1.04506	1.02451	1.06697	1.04655	1.0445	1.00943		0.91555	1.08656	1.04237	1.12956	1.07376	1.03963	1.0651
	0.99184	1.06017	0.99001	1.02098	0.99319	0.98214	1.01017		0.98901	0.99499	0.98716	1.05414	0.97661	1.05183	1.02737		0.98706	1.06601	1.01971	0.94138	1.05896	1.08114	1.02869		0.99025	1.04149	1.05664	1.05482	1.05004	1.0586	1.03912		0.98598	1.10726	1.07623	1.1018	1.10213	1.08583	1.125
	1.06268	1.05	1.00428	0.9986	1.01928	1.0168	0.96802		1.05966	1.01515	1.00038	1.04102	1.00126	0.98895	0.99521		1.05756	1.0618	1.02375	1.02677	1.03285	1.00393	0.99603		1.06098	1.00226	1.0852	1.04615	0.99779	1.05683	1.08278		1.05641	1.08065	1.06151	1.11787	1.11915	1.15947	1.10747
	1.13353	1.04855	1.06705	1.03357	1.05263	0.97636	1.03052		1.1303	1.01148	1.01548	0.99975	1.04867	0.95465	1.04251		1.12807	1.06399	0.97405	0.97961	1.02576	1.04417	0.9964		1.13171	1.01118	1.09412	1.07564	0.98038	1.07445	1.05484		1.12684	1.12796	1.08212	1.15002	1.14468	1.12771	1.09286
	1.20437	1.03693	1.03138	1.00559	1.02363	1.02258	1.02616		1.20094	1.08111	1.06267	1.02413	1.05436	1.02706	1.05386		1.19857	1.04798	1.01463	1.03966	1.04492	1.03495	1.05005		1.20244	1.01653	1.1209	1.06003	1.01521	1.05683	1.03563		1.19726	1.13239	1.1101	1.18363	1.13617	1.17969	1.14691
	1.27522	1.06452	1.01427	1.04196	1.01203	0.98936	1.0189		1.27159	0.94552	1.06078	0.9885	1.02023	1.03277	1.07656		1.26908	1.05224	1.04532	1.02264	1.06787	1.01998	1.06167		1.27317	1.02188	1.03165	1.07738	1.10053	1.06036	1.02689		1.26769	1.13091	1.13513	1.20117	1.11206	1.2129	1.18198
	1.34606	0.97303	1.03281	1.07552	0.96419	1.00525	0.98837		1.34223	1.02797	1.07399	1.04852	1.04678	1.03277	1.05197		1.33958	1.08506	1.06544	1.03623	1.0582	0.97197	1.04837		1.34391	1.06468	1.06199	1.10687	1.07093	1.09382	1.00943		1.33812	1.12352	1.17782	1.18655	1.14752	1.18258	1.21851
	1.41691	0.97012	1.01712	1.01119	1.05118	1.00091	0.98692		1.41287	1.0408	1.06455	1.01476	1.05626	1.04611	1.10116		1.41008	1.07708	1.05737	1.04826	1.0376	1.03086	1.05604		1.41464	1.06468	1.05664	1.0687	1.04307	1.05155	1.11422		1.40854	1.11022	1.16457	1.24939	1.16028	1.21146	1.21266
	1.48776	0.99336	0.97718	0.98322	0.95694	0.95325	1		1.48352	0.98583	1.05512	1.06352	1.06764	1.0423	1.05575		1.48059	1.0858	1.04475	1.08568	1.08091	1.06233	1.06788		1.48537	1.10748	1.11911	1.13116	1.11795	1.09382	1.08977		1.47897	1.1383	1.19254	1.20263	1.22837	1.22301	1.22873
	1.5586	1.00062	0.98716	1.03357	0.98739	0.9908	0.99564		1.55416	1.07378	1.05323	1.0579	1.06005	1.03277	1.05954		1.55109	1.08421	1.0348	1.02265	1.1189	1.06682	1.0403		1.5561	1.15206	1.12625	1.08779	1.1371	1.18542	1.14565		1.5494	1.15309	1.22346	1.22893	1.17163	1.19269	1.20243
	1.62945	1.01224	0.99429	1.00839	0.99029	1.00525	0.9811		1.62481	1.05363	1.057	1.05039	1.05057	1.07851	1.04629		1.6216	1.11525	1.11395	1.07365	1.12613	1.09487	1.03642		1.62683	1.10569	1.15659	1.15198	1.17193	1.10791	1.16312		1.61983	1.159	1.20579	1.26985	1.21986	1.17247	1.21997
	1.70029	0.92656	0.99429	0.99441	0.99609	1.00814	1.00727		1.69545	1.08478	1.06078	1.05227	1.06574	1.05945	1.09927		1.6921	1.1353	1.09168	1.08071	1.12797	1.04491	1.062		1.69756	1.12353	1.1905	1.13289	1.1789	1.21184	1.19106		1.69025	1.193	1.2426	1.26254	1.2383	1.25333	1.2448
	1.77114	0.96577	0.99287	1.02238	1.02943	1.01247	1.00145		1.76609	1.06645	1.13817	1.11792	1.03161	1.05755	1.13143		1.7626	1.1616	1.10062	1.09321	1.1325	1.07745	1.11513		1.7683	1.15385	1.23691	1.2179	1.2085	1.09911	1.18931		1.76068	1.261	1.26469	1.27131	1.27518	1.30098	1.29302
	1.84198	0.93527	1.00428	1.0042	1.00333	0.98792	0.99855		1.83674	1.1086	1.14194	1.0654	1.17383	1.09375	1.10684		1.83311	1.17653	1.10831	1.11906	1.13459	1.13411	1.0797		1.83903	1.25372	1.1798	1.13983	1.23636	1.21184	1.23123		1.83111	1.24622	1.30444	1.28884	1.27943	1.29809	1.28864
	1.91283	0.96867	0.98288	0.96084	1.01783	0.99658	1.03052		1.90738	1.10677	1.11174	1.11792	1.16624	1.1471	1.15981		1.90361	1.21458	1.11333	1.12294	1.16745	1.1337	1.11404		1.90976	1.25728	1.28153	1.2127	1.19979	1.20655	1.26092		1.90153	1.21074	1.35597	1.3809	1.2766	1.34285	1.34123
	1.98367	1.01224	1.0214	1.02797	1.00333	1.03125	1.03779		1.97802	1.17457	1.10608	1.1348	1.10367	1.15091	1.18819		1.97412	1.19581	1.13042	1.11462	1.15466	1.12656	1.18856		1.98049	1.24836	1.27975	1.27863	1.26422	1.1907	1.30807		1.97196	1.31422	1.36922	1.39698	1.25106	1.37606	1.36169
	2.05452	0.99917	1.01997	0.99161	0.99899	0.98503	0.99419		2.04867	1.1654	1.17214	1.07853	1.12263	1.20617	1.2336		2.04462	1.1969	1.17946	1.11727	1.19483	1.1552	1.21219		2.05122	1.24836	1.36364	1.24566	1.20153	1.29462	1.2941		2.04239	1.29205	1.35744	1.39405	1.35745	1.40061	1.36607
	2.12536	0.98755	0.93438	1.00699	1.01203	0.97203	1.0189		2.11931	1.14342	1.20612	1.14605	1.15487	1.17569	1.20711		2.11513	1.24439	1.21224	1.17827	1.24321	1.18032	1.21		2.12196	1.39104	1.344	1.29598	1.26945	1.32985	1.3657		2.11282	1.30092	1.38836	1.42474	1.34468	1.37173	1.34269
	2.19621	0.98319	0.9729	1.00699	1.02798	0.95614	0.9564		2.18996	1.1764	1.2231	1.20983	1.15676	1.15091	1.26198		2.18563	1.27506	1.23299	1.20618	1.22469	1.21754	1.2178		2.19269	1.32327	1.41897	1.34629	1.38437	1.35275	1.35697		2.18324	1.3497	1.42958	1.45543	1.38865	1.41505	1.35438
	2.26706	0.97158	1.00143	0.99161	0.98884	1.00958	1.03924		2.2606	1.25336	1.21367	1.23421	1.23072	1.26524	1.28279		2.25613	1.31584	1.18962	1.18377	1.22769	1.2547	1.29532		2.26342	1.3946	1.42968	1.31853	1.35651	1.41792	1.43556		2.25367	1.36892	1.43989	1.50365	1.41277	1.42516	1.39821
	2.3379	0.94689	0.99715	0.99161	0.97289	1.00236	0.96657		2.33124	1.22954	1.28728	1.27735	1.24399	1.2862	1.33766		2.32664	1.34084	1.21564	1.26704	1.26897	1.24727	1.32244		2.33415	1.40709	1.49572	1.44344	1.33736	1.46019	1.47398		2.3241	1.43545	1.46197	1.44081	1.40142	1.4497	1.48295
	2.40875	0.9527	1.04708	1.04895	0.98014	0.9908	1.00581		2.40189	1.24053	1.30238	1.27923	1.33881	1.3891	1.34902		2.39714	1.34727	1.24962	1.24614	1.26937	1.29351	1.36018		2.40488	1.42135	1.52606	1.47988	1.42268	1.39326	1.51415		2.39452	1.47093	1.47669	1.4905	1.49078	1.48291	1.45812
	2.47959	1.01369	1.03281	1.00699	1.04248	1.04569	1.03052		2.47253	1.34498	1.36844	1.38239	1.3976	1.46341	1.39821		2.46765	1.36638	1.30639	1.30477	1.31335	1.3371	1.42417		2.47561	1.4802	1.55819	1.47294	1.55154	1.53065	1.47922		2.46495	1.44432	1.51203	1.55041	1.47376	1.5349	1.49318
	2.55044	0.98755	1.01712	0.98881	0.99609	1.0298	0.99564		2.54317	1.44393	1.40808	1.49494	1.43173	1.45389	1.54768		2.53815	1.42457	1.34412	1.3744	1.39755	1.3406	1.40653		2.54635	1.51052	1.60638	1.51804	1.43662	1.60639	1.60496		2.53538	1.4724	1.57681	1.48611	1.49929	1.49735	1.51948
	2.62128	0.96577	1.00571	1.02937	1.02653	1.06302	1.03924		2.61382	1.40545	1.48735	1.42553	1.51138	1.55297	1.53822		2.60865	1.46231	1.40829	1.35989	1.41522	1.4026	1.48496		2.61708	1.57829	1.6742	1.57876	1.51149	1.65395	1.69577		2.60581	1.56258	1.55914	1.50073	1.53191	1.50457	1.50341
	2.69213	0.99481	0.99429	1.01399	1.05408	1.02258	1.04942		2.68446	1.52822	1.56097	1.5287	1.53982	1.58537	1.59687		2.67916	1.51386	1.4278	1.44269	1.50763	1.47014	1.46503		2.68781	1.60504	1.71526	1.58397	1.56548	1.63105	1.69053		2.67623	1.49901	1.54147	1.58548	1.54043	1.47714	1.5487
	2.76297	0.99917	1.07703	1.04755	1.05118	1.0558	1.10465		2.75511	1.57953	1.66478	1.4668	1.56637	1.67873	1.63093		2.74966	1.58991	1.46596	1.49923	1.50644	1.56145	1.50086		2.75854	1.63892	1.73667	1.64816	1.5411	1.624	1.69403		2.74666	1.52414	1.54589	1.57087	1.5461	1.545	1.57792
	2.83382	1.03402	1.0913	1.09231	1.08163	1.10346	1.11047		2.82575	1.63999	1.71763	1.56809	1.6574	1.74543	1.6612		2.82017	1.63643	1.47699	1.55938	1.5962	1.53094	1.52809		2.82927	1.79408	1.6742	1.67245	1.63513	1.61696	1.69577		2.81709	1.59363	1.6195	1.60009	1.52766	1.56233	1.59253
	2.90466	1.07324	1.12553	1.11049	1.15992	1.14535	1.21948		2.89639	1.80125	1.70819	1.64687	1.68774	1.69017	1.78986		2.89067	1.66228	1.55128	1.57723	1.59674	1.5469	1.55641		2.90001	1.75841	1.74024	1.66378	1.64035	1.7015	1.68704		2.88751	1.56849	1.60625	1.62347	1.60567	1.5941	1.56623
	2.97551	1.13423	1.12839	1.19301	1.18602	1.2349	1.24709		2.96704	1.77376	1.83277	1.80067	1.74273	1.88643	1.72364		2.96118	1.70138	1.59209	1.63896	1.58556	1.58905	1.62479		2.97074	1.8244	1.78308	1.74879	1.72394	1.779	1.72372		2.95794	1.64684	1.63423	1.61178	1.55745	1.5349	1.53263
	3.04636	1.22282	1.29672	1.25734	1.24837	1.29556	1.2936		3.03768	1.83056	1.79879	1.84944	1.79393	1.88072	1.8031		3.03168	1.70129	1.6597	1.62403	1.63929	1.67858	1.66397		3.04147	1.83331	1.90088	1.79736	1.69782	1.87412	1.77087		3.02837	1.67198	1.65042	1.59425	1.55603	1.53634	1.58961
	3.1172	1.26349	1.36377	1.31189	1.32956	1.38222	1.42297		3.10832	1.84889	1.86297	1.76691	1.7598	1.88262	1.85797		3.10218	1.71818	1.65864	1.64537	1.66465	1.66553	1.70201		3.1122	1.82796	1.88839	1.86849	1.7013	1.8706	1.85644		3.0988	1.62171	1.61803	1.64393	1.59291	1.558	1.57792
	3.18805	1.33029	1.48787	1.44336	1.42816	1.40821	1.5189		3.17897	1.7536	1.7516	1.76504	1.77686	1.8045	1.85797		3.17269	1.75523	1.69277	1.63399	1.65231	1.67054	1.67516		3.18293	1.95637	1.85983	1.90146	1.74483	1.84946	1.82326		3.16922	1.60102	1.57975	1.54457	1.55603	1.52046	1.55893
	3.25889	1.42033	1.50214	1.47552	1.46151	1.50643	1.59593		3.24961	1.78292	1.77803	1.62811	1.74842	1.76067	1.71418		3.24319	1.74424	1.6923	1.61991	1.65748	1.62922	1.70246		3.25366	1.91178	1.78486	1.86502	1.81797	1.83537	1.76912		3.23965	1.59954	1.53264	1.51826	1.55745	1.55078	1.49318
	3.32974	1.40145	1.45934	1.52028	1.45281	1.48476	1.53052		3.32026	1.6345	1.64779	1.62061	1.57206	1.58727	1.57606		3.3137	1.66309	1.63627	1.59675	1.59877	1.58142	1.70108		3.3244	1.81905	1.77237	1.78175	1.71349	1.85827	1.71848		3.31008	1.53745	1.55325	1.3999	1.50638	1.46848	1.51364
	3.40058	1.3695	1.29957	1.36503	1.45281	1.33311	1.53052		3.3909	1.48607	1.49679	1.44992	1.49431	1.40244	1.50605		3.3842	1.53156	1.64862	1.52192	1.54458	1.50715	1.61041		3.39513	1.77803	1.5689	1.75573	1.74309	1.79309	1.60321		3.38051	1.49458	1.47522	1.33853	1.44255	1.40639	1.35877
	3.47143	1.18506	1.19829	1.19301	1.26722	1.22478	1.3939		3.46154	1.32665	1.30238	1.34675	1.23831	1.35099	1.36037		3.4547	1.35769	1.55124	1.42981	1.42547	1.42601	1.50166		3.46586	1.71026	1.52784	1.65684	1.5707	1.68389	1.42683		3.45093	1.43988	1.40014	1.28154	1.31773	1.26777	1.36315
	3.54227	1.01224	0.94294	1.08671	1.07583	1.11935	1.20785		3.53219	1.07745	1.12307	1.14793	1.14918	1.1814	1.07656		3.52521	1.16812	1.42337	1.33489	1.28026	1.29602	1.34841		3.53659	1.60682	1.27082	1.5111	1.49582	1.62224	1.27663		3.52136	1.32162	1.24555	1.08573	1.26525	1.1768	1.20828
	3.61312	0.80021	0.83167	0.85315	0.93374	0.86659	0.97965		3.60283	0.97483	0.95319	0.96036	1.00126	1.02515	1.02548		3.59571	1.02179	1.29602	1.13842	1.14347	1.14919	1.21216		3.60732	1.38925	1.12446	1.32547	1.26596	1.38974	1.11771		3.59179	1.19744	1.11304	0.98928	1.06809	1.02952	1.06217
	3.68396	0.65643	0.60628	0.73427	0.77425	0.72938	0.85029		3.67347	0.76228	0.81163	0.87595	0.80594	0.87652	0.83438		3.66622	0.8745	1.14103	0.98696	0.9608	0.98834	1.081		3.67806	1.13245	0.92634	1.11034	1.14059	1.19951	0.99546		3.66221	1.03926	0.94226	0.86507	0.96738	0.90679	0.94237
	3.75481	0.53589	0.5378	0.58462	0.64956	0.63983	0.72238		3.74412	0.64867	0.70404	0.68838	0.74147	0.78125	0.7587		3.73672	0.75429	0.93956	0.85048	0.81523	0.8782	0.9334		3.74879	1.04149	0.78891	0.94032	1.02043	1.11496	0.8278		3.73264	0.92247	0.82448	0.71748	0.80993	0.77106	0.8138
	3.82566	0.47054	0.44936	0.46993	0.57126	0.53007	0.62064		3.81476	0.60286	0.62476	0.64712	0.64855	0.68979	0.67356		3.80723	0.63921	0.81041	0.73311	0.71737	0.75087	0.79152		3.81952	0.87386	0.70859	0.82408	0.8968	0.9124	0.73		3.80307	0.77759	0.73761	0.65319	0.71915	0.68009	0.74367
	3.8965	0.37905	0.37233	0.42238	0.47412	0.49829	0.5407		3.88541	0.56804	0.56625	0.53082	0.59734	0.61928	0.6168		3.87773	0.54842	0.70702	0.63861	0.62992	0.62431	0.70639		3.89025	0.69908	0.65326	0.74774	0.70525	0.84723	0.61823		3.8735	0.65933	0.62277	0.57866	0.63262	0.58335	0.62825
	3.96735	0.31805	0.35663	0.36503	0.41757	0.43474	0.49128		3.95605	0.49108	0.4832	0.52707	0.54804	0.53544	0.56572		3.94823	0.50202	0.63697	0.54704	0.57261	0.56649	0.63317		3.96098	0.60635	0.53546	0.67661	0.62166	0.73802	0.60077		3.94392	0.57063	0.54327	0.49099	0.58156	0.53859	0.60925
	4.03819	0.28319	0.31098	0.33566	0.35813	0.40152	0.44331		4.02669	0.4526	0.47188	0.4633	0.4665	0.51448	0.53355		4.01874	0.45038	0.57703	0.50432	0.54186	0.51053	0.56424		4.03172	0.57603	0.47834	0.58119	0.57465	0.66052	0.49948		4.01435	0.50115	0.48291	0.4603	0.51348	0.4996	0.51575
	4.10904	0.23817	0.28531	0.30769	0.33638	0.3683	0.44331		4.09734	0.41962	0.40204	0.40328	0.43805	0.49162	0.4995		4.08924	0.40947	0.51025	0.47086	0.48285	0.4578	0.52034		4.10245	0.48686	0.45336	0.54823	0.53634	0.62177	0.49773		4.08478	0.43758	0.43432	0.41354	0.46667	0.46495	0.5026
	4.17988	0.22801	0.24679	0.28252	0.29143	0.3192	0.39244		4.16798	0.39946	0.38883	0.4089	0.43047	0.48399	0.44841		4.15975	0.39486	0.45576	0.42632	0.43352	0.42607	0.4789		4.17318	0.44406	0.43729	0.52047	0.44579	0.52666	0.47852		4.1552	0.40062	0.38574	0.40623	0.43404	0.43751	0.43539
	4.25073	0.21929	0.23252	0.27413	0.27838	0.33653	0.32849		4.23862	0.36281	0.35485	0.37326	0.41719	0.43636	0.4503		4.23025	0.3696	0.40562	0.38919	0.38769	0.39998	0.43307		4.24391	0.40126	0.39981	0.44414	0.44579	0.50728	0.41739		4.22563	0.36367	0.36512	0.35217	0.41135	0.38697	0.4164
	4.32157	0.19461	0.20685	0.24336	0.26823	0.28598	0.32413		4.30927	0.33166	0.35108	0.36576	0.33944	0.40206	0.42571		4.30076	0.32899	0.39983	0.37427	0.36383	0.37787	0.40409		4.31464	0.43514	0.3534	0.39035	0.39703	0.44915	0.40517		4.29606	0.3474	0.32832	0.33902	0.3844	0.38986	0.38864
	4.39242	0.1888	0.20685	0.22517	0.25083	0.28309	0.28343		4.37991	0.30235	0.32088	0.35826	0.31858	0.38681	0.40868		4.37126	0.31238	0.3826	0.34494	0.37551	0.35345	0.39269		4.38537	0.39234	0.32485	0.39209	0.40051	0.44739	0.39469		4.36649	0.31045	0.31801	0.3244	0.36738	0.35087	0.38279
	4.46326	0.16411	0.1826	0.22937	0.22619	0.26287	0.26599		4.45056	0.2602	0.32276	0.32637	0.33944	0.38681	0.36327		4.44176	0.30051	0.35859	0.32594	0.35583	0.34563	0.39039		4.45611	0.36203	0.33377	0.34525	0.33434	0.44739	0.36151		4.43691	0.28679	0.29446	0.30102	0.33191	0.34799	0.37549
	4.53411	0.17427	0.17118	0.21958	0.20734	0.24409	0.27326		4.5212	0.27486	0.28879	0.32825	0.31669	0.34489	0.35949		4.51227	0.28645	0.3394	0.31889	0.32328	0.33632	0.35979		4.52684	0.32101	0.31949	0.33831	0.33956	0.41217	0.34754		4.50734	0.2661	0.28268	0.28641	0.35319	0.35232	0.33019
	4.60496	0.15685	0.17404	0.19441	0.20879	0.21665	0.26308		4.59184	0.26203	0.26236	0.29449	0.29962	0.31441	0.3557		4.58277	0.25121	0.32335	0.28797	0.29414	0.3268	0.32689		4.59757	0.29782	0.28201	0.34525	0.33956	0.3787	0.365		4.57777	0.26314	0.26648	0.27034	0.28085	0.31766	0.35942
	4.6758	0.1249	0.16548	0.17483	0.19139	0.20221	0.26163		4.66249	0.23638	0.23405	0.25134	0.311	0.30869	0.3311		4.65328	0.24521	0.3017	0.27573	0.27836	0.30503	0.30892		4.6683	0.28534	0.29093	0.31228	0.30125	0.35228	0.31261		4.64819	0.25131	0.25176	0.26303	0.28652	0.29167	0.31266
	4.74665	0.13361	0.1398	0.16923	0.18559	0.20798	0.21802		4.73313	0.23271	0.23971	0.28136	0.26359	0.32203	0.30462		4.72378	0.26454	0.28434	0.27329	0.28708	0.2997	0.31176		4.73903	0.26394	0.2481	0.32096	0.32041	0.34347	0.30912		4.71862	0.22323	0.23115	0.2528	0.28936	0.29167	0.31851
	4.81749	0.14668	0.14265	0.16783	0.18124	0.20365	0.24273		4.80377	0.24554	0.24726	0.23821	0.27686	0.31441	0.29326		4.79428	0.25771	0.27971	0.26266	0.28735	0.28255	0.31721		4.80977	0.24254	0.25345	0.28105	0.28906	0.29944	0.32658		4.78905	0.20696	0.23409	0.25134	0.27943	0.25991	0.27175
	4.88834	0.10747	0.1398	0.14126	0.17254	0.19932	0.21076		4.87442	0.19973	0.22273	0.24197	0.256	0.31059	0.29137		4.86479	0.22989	0.27061	0.25583	0.28162	0.26042	0.30588		4.8805	0.24254	0.25702	0.26544	0.27862	0.35404	0.31436		4.85948	0.22914	0.23115	0.2338	0.25532	0.26568	0.28636
	4.95918	0.13361	0.1184	0.16084	0.16674	0.18198	0.2093		4.94506	0.21806	0.19819	0.24009	0.26928	0.28011	0.27056		4.93529	0.21331	0.27126	0.24444	0.2628	0.26151	0.29991		4.95123	0.23719	0.23203	0.30187	0.24901	0.31	0.28292		4.9299	0.19957	0.19876	0.20896	0.25532	0.24691	0.26591
	5.03003	0.12635	0.11983	0.15664	0.17544	0.18776	0.22093		5.01571	0.20706	0.21895	0.23821	0.25411	0.26296	0.28002		5.0058	0.21428	0.25898	0.2272	0.25218	0.25351	0.28027		5.02196	0.23006	0.21418	0.24462	0.24205	0.28006	0.2707		5.00033	0.18479	0.20317	0.22357	0.22411	0.2498	0.25568
	5.10087	0.10747	0.12126	0.13986	0.16384	0.19065	0.19477		5.08635	0.19607	0.17554	0.21008	0.23894	0.25152	0.2611		5.0763	0.20877	0.25016	0.22335	0.25015	0.24175	0.26986		5.09269	0.20866	0.23917	0.24809	0.2612	0.25716	0.25672		5.07076	0.1907	0.19434	0.21188	0.22979	0.22381	0.26153
	5.17172	0.10166	0.10414	0.12028	0.15224	0.14877	0.19186		5.15699	0.19057	0.2265	0.19695	0.22946	0.25152	0.24029		5.14681	0.20967	0.24492	0.2183	0.22971	0.24018	0.2691		5.16342	0.18547	0.23203	0.2533	0.25075	0.29767	0.26022		5.14118	0.16853	0.19287	0.20019	0.23262	0.24114	0.27468
	5.24257	0.10166	0.12268	0.12867	0.13774	0.16032	0.21221		5.22764	0.2034	0.17554	0.20445	0.21618	0.26677	0.2611		5.21731	0.22038	0.23145	0.23445	0.22733	0.22975	0.26046		5.23416	0.20866	0.23025	0.24115	0.22463	0.26597	0.25148		5.21161	0.16261	0.17667	0.18412	0.23404	0.22525	0.22938
	5.31341	0.09876	0.12126	0.11189	0.13049	0.16176	0.18314		5.29828	0.16492	0.19819	0.20258	0.21049	0.24962	0.23461		5.28781	0.20741	0.22506	0.23348	0.21809	0.21645	0.25668		5.30489	0.21044	0.21954	0.23595	0.24727	0.26245	0.23751		5.28204	0.17296	0.18109	0.18266	0.21418	0.20793	0.22354
	5.38426	0.09585	0.11412	0.12448	0.13194	0.15599	0.17733		5.36892	0.17408	0.20385	0.2082	0.21049	0.242	0.26488		5.35832	0.19172	0.2184	0.22071	0.22505	0.21339	0.25431		5.37562	0.18904	0.19634	0.23595	0.22986	0.23074	0.26196		5.35247	0.15227	0.16195	0.17974	0.20426	0.21515	0.23084
	5.4551	0.10021	0.10271	0.11888	0.13919	0.15021	0.1875		5.43957	0.16675	0.15478	0.1932	0.21429	0.24771	0.25732		5.42882	0.18715	0.20721	0.20724	0.21975	0.21407	0.25422		5.44635	0.17299	0.20883	0.24462	0.23508	0.25188	0.2707		5.42289	0.14635	0.15017	0.1622	0.20142	0.22092	0.21477
	5.52595	0.09149	0.08702	0.13287	0.13339	0.13288	0.17587		5.51021	0.17408	0.18498	0.18945	0.18205	0.26867	0.24786		5.49933	0.18296	0.19881	0.20102	0.20643	0.20825	0.23358		5.51708	0.19082	0.19098	0.22207	0.21419	0.24483	0.22703		5.49332	0.14192	0.14723	0.17243	0.18723	0.19926	0.21477
	5.59679	0.08714	0.09986	0.1007	0.11309	0.14877	0.16715		5.58086	0.16675	0.16233	0.17632	0.19532	0.21532	0.24218		5.56983	0.18653	0.19242	0.18924	0.20668	0.19538	0.22261		5.58782	0.1819	0.19098	0.19431	0.20374	0.25364	0.26371		5.56375	0.14783	0.14281	0.16805	0.17021	0.19204	0.22792
	5.66764	0.06535	0.08559	0.12448	0.12614	0.14299	0.16715		5.6515	0.1356	0.17554	0.19132	0.20291	0.21723	0.21002		5.64033	0.19255	0.18328	0.19442	0.20833	0.19852	0.22924		5.65855	0.1819	0.18206	0.21686	0.23857	0.2237	0.23751		5.63418	0.13009	0.14576	0.16951	0.2	0.20359	0.21185
	5.73848	0.07407	0.09986	0.1007	0.12179	0.13432	0.1657		5.72214	0.17957	0.14345	0.16881	0.18015	0.20389	0.20623		5.71084	0.17831	0.17935	0.19367	0.20436	0.21137	0.22367		5.72928	0.1712	0.19634	0.19951	0.17762	0.22898	0.23577		5.7046	0.13748	0.15901	0.15051	0.18014	0.17616	0.22208
	5.80933	0.08423	0.07703	0.1049	0.12759	0.13432	0.16424		5.79279	0.12277	0.16988	0.18194	0.17826	0.21723	0.22137		5.78134	0.16533	0.17465	0.18261	0.19333	0.20452	0.22827		5.80001	0.15872	0.16778	0.19431	0.18807	0.21665	0.20957		5.77503	0.13157	0.15606	0.15782	0.18156	0.19782	0.20162
	5.88017	0.08133	0.08559	0.11049	0.11454	0.1401	0.15843		5.86343	0.14476	0.16044	0.20445	0.18774	0.21913	0.21948		5.85185	0.17003	0.17841	0.18479	0.18748	0.20772	0.24526		5.87074	0.15159	0.16064	0.1891	0.20374	0.23074	0.20084		5.84546	0.13896	0.14281	0.13882	0.1617	0.16028	0.19286
	5.95102	0.07116	0.08131	0.0951	0.11309	0.13721	0.15843		5.93407	0.15026	0.14911	0.18757	0.19153	0.20579	0.19299		5.92235	0.16545	0.18398	0.17516	0.18293	0.20182	0.23515		5.94148	0.1498	0.15171	0.19084	0.20026	0.22898	0.21656		5.91588	0.11235	0.12514	0.15636	0.17305	0.19637	0.18555
	6.02187	0.07261	0.08559	0.08671	0.09859	0.14154	0.15843		6.00472	0.1301	0.15855	0.18757	0.18963	0.18864	0.2384		5.99286	0.14835	0.17191	0.17194	0.18009	0.19171	0.22392		6.01221	0.1391	0.16242	0.16482	0.2107	0.2237	0.2218		5.98631	0.11679	0.13398	0.15051	0.16738	0.17038	0.1914
	6.09271	0.07407	0.08274	0.08531	0.10584	0.1141	0.14244		6.07536	0.13193	0.15478	0.15943	0.17636	0.19245	0.22137		6.06336	0.14805	0.16409	0.17176	0.19779	0.1913	0.21143		6.08294	0.1391	0.15707	0.16482	0.202	0.19023	0.20782		6.05674	0.11235	0.12956	0.14467	0.15319	0.17616	0.18993
