# Supplementary material for: Ballistic diffusion fronts in biomolecular condensates
Source: Nat Nanotechnol. 2025 Jun 6;20(8):1062–70. doi: 10.1038/s41565-025-01941-0 (PMC12373509; doi:10.1038/s41565-025-01941-0)
Supplement: Supplementary file 15 — Statistical source data. [file 41565_2025_1941_MOESM15_ESM.xlsx]

## Sheet: Extended Data Fig. 4c
		t = 0 s	t = 0.867 s	t = 1.734 s	t = 2.601 s	t = 3.468 s	t = 4.335 s	t = 5.202 s	t = 6.069 s
	Distance (μm)	Norm. intensity	Norm. intensity	Norm. intensity	Norm. intensity	Norm. intensity	Norm. intensity	Norm. intensity	Norm. intensity
	0	0.80603	0.80784	0.81048	0.77488	0.79565	0.80455	0.78823	0.81196
	0.19865	0.82754	0.77854	0.76188	0.76727	0.77691	0.77789	0.79275	0.78066
	0.3973	0.79935	0.76106	0.75845	0.76644	0.76595	0.79756	0.79284	0.74362
	0.59595	0.77212	0.80025	0.79098	0.79813	0.78578	0.77537	0.78448	0.76773
	0.7946	0.77568	0.79523	0.78061	0.78274	0.78274	0.78833	0.77962	0.81611
	0.99325	0.77688	0.81165	0.77474	0.75736	0.76786	0.79345	0.7649	0.80312
	1.1919	0.78343	0.79101	0.75972	0.7719	0.77388	0.82428	0.8004	0.79414
	1.39055	0.78628	0.79772	0.77202	0.7881	0.79772	0.7949	0.80385	0.79888
	1.5892	0.8078	0.7604	0.76335	0.77598	0.78025	0.77122	0.76319	0.79091
	1.78785	0.78583	0.774	0.74744	0.77935	0.76639	0.77125	0.76137	0.77659
	1.9865	0.76462	0.76921	0.7656	0.77232	0.79642	0.7733	0.79822	0.79167
	2.18515	0.7956	0.78856	0.77253	0.77727	0.76827	0.77989	0.76811	0.78104
	2.3838	0.79795	0.77087	0.78017	0.77707	0.75815	0.76207	0.7712	0.79387
	2.58245	0.77977	0.75166	0.77605	0.75295	0.78106	0.77169	0.76167	0.77605
	2.7811	0.75292	0.80013	0.77875	0.75456	0.79618	0.76295	0.78006	0.75785
	2.97975	0.76182	0.80044	0.7672	0.75873	0.75856	0.77991	0.79262	0.77796
	3.1784	0.77524	0.79816	0.74429	0.76394	0.7754	0.74626	0.78834	0.79603
	3.37705	0.7925	0.75851	0.76181	0.78969	0.7821	0.77369	0.76478	0.77633
	3.57569	0.77572	0.7685	0.75832	0.77244	0.78409	0.75061	0.7708	0.74683
	3.77434	0.75033	0.73854	0.7387	0.75033	0.73256	0.75825	0.76083	0.76132
	3.97299	0.79198	0.76714	0.76814	0.78702	0.77145	0.75985	0.77691	0.79877
	4.17164	0.79862	0.78897	0.75154	0.7978	0.75628	0.76756	0.76805	0.77933
	4.37029	0.7874	0.77533	0.77125	0.7494	0.7357	0.75886	0.73553	0.76636
	4.56894	0.76634	0.76007	0.80528	0.77673	0.77178	0.75924	0.76865	0.77739
	4.76759	0.80681	0.76613	0.76728	0.76497	0.75968	0.76249	0.77985	0.77473
	4.96624	0.76351	0.74713	0.73747	0.74632	0.73534	0.76499	0.76351	0.75237
	5.16489	0.74774	0.74173	0.77048	0.71948	0.71932	0.76626	0.77519	0.78526
	5.36354	0.76916	0.75551	0.7456	0.75031	0.74527	0.76201	0.7391	0.7456
	5.56219	0.77321	0.74737	0.74671	0.76531	0.77008	0.75165	0.75132	0.78144
	5.76084	0.75155	0.74646	0.73203	0.73514	0.75253	0.74811	0.76107	0.80503
	5.95949	0.76228	0.76162	0.75076	0.74253	0.76557	0.77133	0.76557	0.77611
	6.15814	0.75241	0.74097	0.75029	0.7328	0.72528	0.76467	0.74342	0.79147
	6.35679	0.75774	0.74958	0.72396	0.72151	0.7331	0.74403	0.79365	0.79626
	6.55544	0.7485	0.75604	0.72876	0.7241	0.71447	0.74641	0.75187	0.76808
	6.75409	0.74925	0.76304	0.73825	0.74498	0.74498	0.74219	0.77404	0.75877
	6.95274	0.76767	0.7477	0.73133	0.74492	0.76014	0.74148	0.80057	0.7639
	7.15139	0.78296	0.76315	0.73507	0.73788	0.75836	0.76017	0.76926	0.76975
	7.35004	0.74925	0.76383	0.75736	0.74328	0.74378	0.77261	0.75819	0.76979
	7.54869	0.74268	0.72718	0.712	0.74846	0.75209	0.77353	0.78904	0.74483
	7.74734	0.7345	0.74721	0.73483	0.72392	0.74069	0.72245	0.74346	0.75926
	7.94599	0.73544	0.74155	0.75623	0.74864	0.76959	0.77091	0.78542	0.76645
	8.14464	0.77316	0.76682	0.75597	0.74696	0.74179	0.76165	0.76181	0.77299
	8.34329	0.74695	0.73736	0.7019	0.73573	0.74614	0.72077	0.73134	0.75996
	8.54194	0.75895	0.73875	0.72649	0.72914	0.75746	0.74206	0.76309	0.77352
	8.74059	0.7472	0.74966	0.73786	0.72688	0.74507	0.74212	0.74638	0.74654
	8.93924	0.74304	0.71401	0.72298	0.74043	0.72086	0.75316	0.76914	0.76229
	9.13789	0.74457	0.72619	0.72636	0.71668	0.72554	0.73965	0.75343	0.77164
	9.33654	0.72913	0.7154	0.73525	0.70398	0.74468	0.75907	0.7599	0.7781
	9.53519	0.73459	0.7061	0.72149	0.73443	0.74638	0.74704	0.73721	0.79583
	9.73384	0.72127	0.72582	0.70107	0.7382	0.73234	0.73169	0.73087	0.73739
	9.93249	0.71691	0.69756	0.69561	0.72065	0.73269	0.70634	0.73838	0.76001
	10.1311	0.71146	0.69906	0.72877	0.70999	0.70689	0.73497	0.73187	0.75244
	10.3298	0.69348	0.70384	0.73798	0.71581	0.71533	0.73393	0.7184	0.75367
	10.5284	0.70229	0.69024	0.69105	0.68584	0.71108	0.74005	0.72915	0.74461
	10.7271	0.73441	0.71005	0.71651	0.72596	0.7422	0.72811	0.74867	0.77668
	10.9257	0.71504	0.6957	0.70876	0.70744	0.73009	0.71868	0.73472	0.76001
	11.1244	0.72917	0.71763	0.7267	0.70378	0.73082	0.73956	0.75787	0.77633
	11.323	0.72662	0.67955	0.70081	0.72484	0.70828	0.74658	0.72548	0.7646
	11.5217	0.70422	0.6836	0.67906	0.70211	0.71136	0.72419	0.73523	0.77906
	11.7203	0.70597	0.68033	0.69562	0.68674	0.70088	0.70614	0.71337	0.75742
	11.919	0.72156	0.6792	0.68991	0.69832	0.70227	0.70739	0.72305	0.7397
	12.1176	0.67062	0.67853	0.72005	0.71725	0.7133	0.70984	0.72961	0.72483
	12.3163	0.69505	0.6998	0.71634	0.72846	0.71733	0.6903	0.74664	0.75516
	12.5149	0.69728	0.70124	0.70816	0.71393	0.70932	0.73305	0.74278	0.74393
	12.7136	0.68578	0.6976	0.71813	0.71452	0.72503	0.73834	0.72142	0.73653
	12.9122	0.72589	0.69727	0.71265	0.70157	0.72506	0.72324	0.73201	0.74558
	13.1109	0.69808	0.68078	0.70314	0.70314	0.66658	0.70249	0.73872	0.7601
	13.3095	0.69815	0.69321	0.70887	0.68398	0.70689	0.73409	0.74794	0.73244
	13.5082	0.68719	0.6636	0.68471	0.69972	0.71292	0.71605	0.70253	0.71902
	13.7068	0.67377	0.65949	0.71579	0.68952	0.70906	0.7235	0.70282	0.71168
	13.9055	0.64858	0.67214	0.68212	0.70814	0.68098	0.70356	0.71125	0.70912
	14.1041	0.67492	0.69055	0.69795	0.6866	0.70651	0.69268	0.73645	0.72329
	14.3028	0.69758	0.68618	0.69262	0.70121	0.6984	0.73722	0.71691	0.71079
	14.5014	0.67417	0.65249	0.68074	0.71473	0.68533	0.7553	0.70241	0.75891
	14.7001	0.65008	0.67657	0.68596	0.70011	0.69353	0.70751	0.70505	0.72183
	14.8987	0.66419	0.69408	0.66485	0.66354	0.68193	0.73087	0.72315	0.70887
	15.0974	0.68598	0.66882	0.66293	0.69153	0.70213	0.73341	0.75293	0.76083
	15.296	0.64017	0.66214	0.68692	0.67139	0.70624	0.69369	0.74307	0.72243
	15.4947	0.65036	0.63498	0.68177	0.64316	0.67981	0.69175	0.74346	0.68717
	15.6933	0.63537	0.63325	0.66796	0.67725	0.6779	0.6792	0.7377	0.703
	15.892	0.65057	0.63414	0.65106	0.66897	0.68866	0.68834	0.72382	0.70803
	16.0906	0.66143	0.67384	0.67764	0.68989	0.67781	0.70842	0.70875	0.72563
	16.2893	0.65119	0.63784	0.65998	0.65982	0.66877	0.69189	0.70752	0.74057
	16.4879	0.63167	0.64876	0.6665	0.68622	0.67833	0.68195	0.72088	0.74536
	16.6866	0.6717	0.64635	0.67949	0.67949	0.68728	0.72307	0.72539	0.74544
	16.8852	0.67304	0.66351	0.6707	0.67187	0.68791	0.71364	0.71631	0.72868
	17.0839	0.66227	0.6583	0.66839	0.66409	0.6788	0.70342	0.70557	0.73367
	17.2825	0.64308	0.65467	0.65799	0.63728	0.68118	0.73369	0.68996	0.73899
	17.4812	0.6403	0.6345	0.67788	0.66281	0.68964	0.73832	0.6961	0.72871
	17.6798	0.59057	0.65897	0.6598	0.69201	0.68869	0.69218	0.71078	0.73452
	17.8785	0.62987	0.61968	0.63069	0.68673	0.67736	0.68377	0.70365	0.72403
	18.0771	0.60998	0.6285	0.63162	0.68031	0.69686	0.71752	0.71489	0.71981
	18.2758	0.61041	0.61561	0.64926	0.67267	0.64569	0.66909	0.6769	0.70908
	18.4744	0.63721	0.63986	0.64035	0.66022	0.65741	0.73737	0.70028	0.73638
	18.6731	0.62813	0.62469	0.64545	0.66734	0.68809	0.71244	0.67322	0.70133
	18.8717	0.64625	0.61585	0.65335	0.65467	0.64774	0.68804	0.70126	0.72587
	19.0704	0.61045	0.64519	0.61889	0.66434	0.65639	0.69258	0.69956	0.71563
	19.269	0.63002	0.64471	0.63712	0.64141	0.6467	0.68517	0.70912	0.7116
	19.4677	0.61118	0.61878	0.65565	0.64903	0.68854	0.70491	0.72458	0.714
	19.6663	0.5752	0.63727	0.64637	0.63992	0.68064	0.69636	0.72765	0.73758
	19.865	0.60239	0.6171	0.61942	0.63	0.65762	0.67184	0.69912	0.72789
	20.0636	0.57611	0.63083	0.61539	0.67109	0.67701	0.66863	0.70231	0.71743
	20.2623	0.59327	0.63268	0.60536	0.67291	0.66546	0.67888	0.72441	0.71563
	20.4609	0.61971	0.61773	0.64623	0.66271	0.64409	0.68578	0.73076	0.72862
	20.6596	0.60085	0.61133	0.6373	0.6343	0.66276	0.7052	0.74715	0.71852
	20.8582	0.58046	0.58671	0.61663	0.64558	0.67073	0.65758	0.66679	0.69721
	21.0569	0.59799	0.58084	0.62686	0.6633	0.65341	0.67864	0.7009	0.72498
	21.2555	0.58515	0.57556	0.60583	0.63247	0.64967	0.70327	0.71684	0.70923
	21.4542	0.56793	0.58916	0.61731	0.64446	0.63673	0.70371	0.72428	0.6833
	21.6528	0.55255	0.5989	0.60863	0.65481	0.64261	0.6718	0.685	0.70677
	21.8515	0.56091	0.59367	0.60288	0.65605	0.66757	0.68863	0.68008	0.72435
	22.0501	0.58551	0.58947	0.60248	0.61714	0.62735	0.67083	0.69669	0.73144
	22.2488	0.57699	0.61182	0.61297	0.661	0.64895	0.64565	0.69747	0.69236
	22.4474	0.54852	0.59073	0.62073	0.64876	0.65437	0.67959	0.68025	0.69558
	22.6461	0.54436	0.59514	0.62498	0.65729	0.62795	0.68284	0.69686	0.71384
	22.8447	0.56709	0.57338	0.61466	0.6193	0.63306	0.6818	0.66771	0.71478
	23.0434	0.56534	0.58956	0.60565	0.62821	0.64265	0.6808	0.70071	0.69855
	23.242	0.57036	0.59129	0.59112	0.64994	0.63	0.68075	0.70464	0.7277
	23.4407	0.52591	0.58641	0.59972	0.6183	0.62866	0.65989	0.68751	0.72976
	23.6393	0.54989	0.57355	0.61689	0.61325	0.65296	0.67959	0.67165	0.70821
	23.838	0.55237	0.56795	0.59481	0.61072	0.65399	0.6699	0.69577	0.69046
	24.0366	0.54582	0.57695	0.57663	0.61172	0.63379	0.6735	0.66394	0.67235
	24.2353	0.53902	0.58345	0.57569	0.61352	0.65647	0.66093	0.65944	0.70487
	24.4339	0.53944	0.5873	0.56575	0.59289	0.6391	0.65259	0.67841	0.70472
	24.6326	0.54107	0.55607	0.57569	0.61492	0.62102	0.68548	0.68383	0.70444
	24.8312	0.52814	0.54783	0.57746	0.61039	0.6569	0.67875	0.65359	0.715
	25.0299	0.53984	0.5372	0.57536	0.61137	0.63285	0.68092	0.70586	0.65548
	25.2285	0.51995	0.5472	0.56776	0.61849	0.63579	0.64835	0.67527	0.69126
	25.4272	0.52634	0.55776	0.56659	0.63596	0.63269	0.66738	0.68472	0.68014
	25.6258	0.53044	0.56238	0.58074	0.61052	0.63154	0.67422	0.66297	0.69573
	25.8245	0.52809	0.55557	0.61155	0.60625	0.62579	0.67431	0.66884	0.6912
	26.0231	0.51155	0.53752	0.59129	0.6123	0.64142	0.67467	0.68642	0.70081
	26.2218	0.50674	0.5387	0.56571	0.59257	0.61827	0.6695	0.67906	0.68812
	26.4204	0.50166	0.54034	0.58018	0.59346	0.63131	0.67762	0.68293	0.69107
	26.6191	0.48221	0.55451	0.60226	0.611	0.65589	0.66077	0.70398	0.68851
	26.8177	0.48549	0.53892	0.58805	0.59334	0.63519	0.63155	0.67489	0.67026
	27.0164	0.50085	0.52269	0.55882	0.59659	0.64044	0.6365	0.69676	0.67032
	27.215	0.51949	0.52474	0.56659	0.59366	0.62287	0.65437	0.67751	0.71393
	27.4137	0.495	0.52733	0.56031	0.6261	0.63149	0.63916	0.65631	0.69206
	27.6123	0.46725	0.53431	0.55335	0.59908	0.62333	0.65198	0.65979	0.6746
	27.811	0.48001	0.53036	0.54089	0.60276	0.61823	0.62679	0.66283	0.6959
	28.0096	0.47548	0.53677	0.54864	0.60235	0.61619	0.63909	0.67171	0.68028
	28.2083	0.4722	0.50714	0.58196	0.58905	0.59861	0.65481	0.64591	0.68843
	28.4069	0.47207	0.51209	0.55471	0.58252	0.60042	0.64987	0.6567	0.6772
	28.6056	0.47721	0.50455	0.54903	0.57265	0.60177	0.63299	0.68038	0.66356
	28.8042	0.47697	0.49943	0.54925	0.61088	0.59056	0.64825	0.69808	0.70349
	29.0029	0.45177	0.50483	0.53557	0.5688	0.6126	0.64351	0.66831	0.69145
	29.2015	0.4634	0.50172	0.53386	0.58533	0.62848	0.65146	0.67312	0.68078
	29.4002	0.45736	0.48826	0.56668	0.56947	0.62044	0.64165	0.67831	0.68488
	29.5988	0.42948	0.49767	0.55008	0.55968	0.59011	0.60264	0.64886	0.67718
	29.7975	0.45613	0.47736	0.52829	0.54429	0.59474	0.63898	0.654	0.68012
	29.9961	0.43431	0.49192	0.53305	0.56161	0.59866	0.6158	0.62282	0.67341
	30.1948	0.44564	0.51326	0.52502	0.58552	0.61518	0.64369	0.63606	0.67352
	30.3934	0.45124	0.48674	0.55903	0.57456	0.59092	0.61349	0.63083	0.67433
	30.5921	0.45026	0.47988	0.54925	0.57183	0.60455	0.61584	0.64103	0.67147
	30.7907	0.468	0.46899	0.52696	0.59118	0.59349	0.63712	0.65837	0.67467
	30.9894	0.43872	0.48416	0.53159	0.58518	0.63195	0.62562	0.64709	0.68138
	31.188	0.41342	0.48333	0.52387	0.56718	0.58583	0.62281	0.63351	0.66628
	31.3866	0.39843	0.49228	0.51066	0.54871	0.59192	0.63401	0.64497	0.68093
	31.5853	0.41355	0.48051	0.51465	0.56023	0.61046	0.65736	0.64941	0.69366
	31.784	0.4476	0.48894	0.52137	0.53417	0.57179	0.59205	0.66695	0.70213
	31.9826	0.43992	0.47374	0.51824	0.56849	0.6033	0.60839	0.6524	0.67802
	32.1812	0.40854	0.46389	0.52024	0.56048	0.61978	0.61732	0.66742	0.67416
	32.3799	0.4052	0.46658	0.54004	0.57181	0.60126	0.62707	0.6585	0.68911
	32.5785	0.40056	0.46738	0.51753	0.54769	0.60917	0.64416	0.66649	0.68532
	32.7772	0.39045	0.46048	0.50635	0.56438	0.58509	0.6229	0.66055	0.68932
	32.9759	0.40617	0.45665	0.50483	0.5711	0.56305	0.63014	0.65546	0.69904
	33.1745	0.41511	0.45164	0.51193	0.53683	0.56844	0.58663	0.64855	0.67296
	33.3732	0.39694	0.44026	0.51572	0.55013	0.59508	0.61504	0.66145	0.68255
	33.5718	0.37243	0.44261	0.49814	0.52224	0.57957	0.61686	0.64845	0.64943
	33.7704	0.37379	0.44365	0.46931	0.53251	0.58043	0.62218	0.62721	0.64265
	33.9691	0.39339	0.44371	0.4978	0.5478	0.595	0.625	0.645	0.6686
	34.1677	0.37167	0.43816	0.52034	0.53063	0.57425	0.62277	0.65676	0.66166
	34.3664	0.3567	0.42977	0.49566	0.55209	0.60885	0.60918	0.65876	0.6816
	34.565	0.36196	0.4289	0.47971	0.54326	0.59117	0.60827	0.6552	0.65117
	34.7637	0.36194	0.44986	0.46372	0.52685	0.5854	0.64625	0.62716	0.6619
	34.9624	0.36156	0.46165	0.50509	0.57	0.59213	0.65159	0.63078	0.66629
	35.161	0.36725	0.44648	0.49585	0.54309	0.59066	0.61165	0.62264	0.66463
	35.3597	0.35335	0.42673	0.48949	0.55127	0.5668	0.58151	0.62972	0.65571
	35.5583	0.35412	0.43846	0.48532	0.52724	0.58363	0.61701	0.65219	0.66715
	35.757	0.34275	0.43376	0.4899	0.53737	0.58533	0.60448	0.64671	0.66717
	35.9556	0.33478	0.42787	0.49575	0.53167	0.58999	0.58719	0.66248	0.68093
	36.1542	0.32917	0.41196	0.49014	0.53285	0.58295	0.6227	0.65145	0.67707
	36.3529	0.33296	0.39894	0.48267	0.51215	0.57585	0.61787	0.63123	0.6485
	36.5515	0.33	0.3979	0.45388	0.50888	0.59016	0.61398	0.65952	0.66458
	36.7502	0.3364	0.41033	0.45313	0.54862	0.57602	0.60342	0.62336	0.62822
	36.9489	0.34471	0.40491	0.45532	0.54879	0.5594	0.59154	0.62416	0.67751
	37.1475	0.34545	0.41421	0.48969	0.55845	0.55321	0.59201	0.65291	0.65422
	37.3461	0.33681	0.42997	0.47447	0.5318	0.56963	0.61196	0.64829	0.67662
	37.5448	0.32213	0.39614	0.46073	0.53887	0.56613	0.59157	0.65566	0.66739
	37.7434	0.31932	0.39215	0.47964	0.51075	0.55881	0.59873	0.64125	0.681
	37.9421	0.30621	0.40084	0.45923	0.51007	0.5801	0.6088	0.64259	0.67441
	38.1407	0.30855	0.38847	0.44858	0.53259	0.55847	0.58909	0.64216	0.66033
	38.3394	0.31451	0.3791	0.46037	0.53157	0.56725	0.60953	0.63547	0.66983
	38.538	0.32323	0.39767	0.4565	0.52618	0.57465	0.61081	0.66109	0.6537
	38.7367	0.30236	0.39449	0.45831	0.50882	0.54567	0.59765	0.64256	0.66378
	38.9353	0.30962	0.40075	0.44763	0.51647	0.54073	0.59105	0.62744	0.66923
	39.134	0.30809	0.39235	0.45205	0.49613	0.54639	0.5908	0.63895	0.6814
	39.3326	0.30573	0.40207	0.43996	0.49488	0.53534	0.58688	0.63506	0.64549
	39.5313	0.31747	0.39993	0.44108	0.51611	0.54173	0.608	0.63775	0.68022
	39.7299	0.30236	0.39227	0.45493	0.52689	0.57274	0.60489	0.64079	0.66298
	39.9286	0.28466	0.40101	0.44483	0.51089	0.57131	0.605	0.64716	0.62774
	40.1272	0.29902	0.37573	0.42952	0.51652	0.54209	0.59621	0.64038	0.64569
	40.3259	0.28986	0.37837	0.44074	0.52197	0.57309	0.59791	0.63497	0.64705
	40.5245	0.29	0.39164	0.45967	0.51721	0.55328	0.57934	0.65	0.64885
	40.7232	0.28483	0.37367	0.44635	0.50041	0.53862	0.59007	0.63188	0.65409
	40.9218	0.28891	0.37738	0.4347	0.5114	0.55198	0.60748	0.65072	0.67325
	41.1205	0.26999	0.37234	0.42778	0.49618	0.5444	0.60214	0.62363	0.65856
	41.3191	0.2618	0.38395	0.42865	0.4776	0.56749	0.58812	0.60302	0.6451
	41.5178	0.28571	0.36829	0.45004	0.52482	0.57573	0.62316	0.63078	0.64272
	41.7164	0.26209	0.38118	0.45771	0.52253	0.57894	0.5895	0.59791	0.65894
	41.9151	0.25007	0.3671	0.42329	0.51552	0.52825	0.59767	0.61138	0.65684
	42.1137	0.27658	0.37348	0.44214	0.50241	0.54068	0.60162	0.59554	0.65056
	42.3124	0.27541	0.36327	0.43147	0.47597	0.5544	0.60669	0.6088	0.64924
	42.511	0.26818	0.35262	0.433	0.48419	0.56896	0.6001	0.60939	0.63482
	42.7097	0.28074	0.37697	0.43054	0.49965	0.56132	0.59786	0.63192	0.6349
	42.9083	0.24573	0.35581	0.43143	0.48507	0.54528	0.59498	0.61106	0.65289
	43.107	0.26589	0.36609	0.42542	0.48059	0.53958	0.58329	0.63647	0.66522
	43.3056	0.25628	0.34677	0.42455	0.50778	0.53866	0.59034	0.61759	0.66036
	43.5043	0.26085	0.34418	0.40174	0.48053	0.53273	0.5731	0.61412	0.65919
	43.7029	0.25521	0.34813	0.40233	0.48965	0.56313	0.61141	0.61503	0.64205
	43.9016	0.24919	0.34294	0.42573	0.47302	0.54599	0.55483	0.62273	0.65398
	44.1002	0.22965	0.37411	0.41968	0.48027	0.54103	0.57405	0.6249	0.67129
	44.2989	0.2445	0.33275	0.40435	0.4709	0.54822	0.59323	0.61003	0.63825
	44.4975	0.25956	0.33243	0.42827	0.49216	0.54957	0.60297	0.64008	0.67302
	44.6962	0.24962	0.34608	0.42979	0.49791	0.54515	0.58742	0.62123	0.63565
	44.8948	0.24322	0.35066	0.41978	0.48333	0.54049	0.56931	0.6214	0.63303
	45.0935	0.24831	0.33974	0.40995	0.49102	0.5619	0.56486	0.62784	0.66253
	45.2921	0.23572	0.3347	0.3893	0.46518	0.53858	0.56201	0.61248	0.67698
	45.4908	0.23856	0.31538	0.38345	0.4677	0.54138	0.61573	0.64001	0.65852
	45.6894	0.23451	0.31897	0.39648	0.46438	0.52367	0.61045	0.61243	0.64506
	45.8881	0.23692	0.32413	0.4057	0.47699	0.54214	0.61062	0.62836	0.64742
	46.0867	0.23863	0.31615	0.40616	0.46315	0.52079	0.57269	0.62196	0.64167
	46.2854	0.23504	0.31278	0.40778	0.48552	0.5368	0.58151	0.6461	0.63459
	46.484	0.23468	0.32878	0.40212	0.46598	0.52196	0.57278	0.61654	0.63745
	46.6827	0.22453	0.34881	0.39381	0.46091	0.52573	0.57805	0.62338	0.63475
	46.8813	0.22748	0.32707	0.41085	0.46188	0.52838	0.56871	0.61463	0.6385
	47.08	0.23242	0.31155	0.4219	0.46303	0.52564	0.59254	0.62492	0.66291
	47.2786	0.23091	0.31752	0.41025	0.47537	0.54231	0.57653	0.6124	0.65256
	47.4773	0.2135	0.31706	0.39706	0.45825	0.55265	0.57899	0.62839	0.63854
	47.6759	0.21282	0.31284	0.39761	0.47221	0.51172	0.59944	0.6242	0.64617
	47.8746	0.21913	0.32201	0.41814	0.48046	0.53092	0.58516	0.59901	0.65589
	48.0732	0.22232	0.33364	0.42023	0.48323	0.50945	0.59241	0.62143	0.64865
	48.2719	0.21364	0.32095	0.4157	0.46448	0.52401	0.57213	0.62802	0.64025
	48.4705	0.2174	0.33014	0.39766	0.47029	0.54391	0.59673	0.6172	0.65335
	48.6692	0.21994	0.31729	0.41153	0.47168	0.5215	0.59804	0.60197	0.64639
	48.8678	0.22159	0.33099	0.4096	0.48542	0.54111	0.59433	0.5963	0.63528
	49.0665	0.21829	0.31766	0.39716	0.47682	0.53283	0.59032	0.61348	0.65504
	49.2651	0.21258	0.30861	0.4158	0.45175	0.52759	0.57635	0.60967	0.65104
	49.4638	0.22005	0.30378	0.39369	0.45151	0.53621	0.56308	0.59924	0.62742
	49.6624	0.23018	0.31508	0.40228	0.4732	0.5395	0.59183	0.61206	0.6476
	49.8611	0.21516	0.31889	0.39472	0.47497	0.52175	0.57197	0.59741	0.65403
	50.0597	0.21349	0.3208	0.40226	0.47576	0.52828	0.57104	0.58762	0.63445
	50.2584	0.21644	0.32474	0.41355	0.47396	0.51536	0.55725	0.58664	0.64087
	50.457	0.22005	0.3091	0.40463	0.48154	0.51376	0.54809	0.59683	0.64411
	50.6557	0.2253	0.31734	0.40516	0.47917	0.51553	0.55368	0.59751	0.65253
	50.8543	0.22362	0.3159	0.40444	0.47855	0.51357	0.55265	0.59628	0.65028
	51.053	0.22005	0.30911	0.40481	0.48172	0.51378	0.54811	0.59685	0.64429
	51.2516	0.21695	0.32866	0.41022	0.4767	0.52015	0.55939	0.58761	0.63722
	51.4503	0.21092	0.3189	0.40343	0.47428	0.51875	0.56419	0.58829	0.64351
	51.6489	0.22008	0.31527	0.39208	0.47955	0.54093	0.58163	0.60067	0.64449
	51.8476	0.22399	0.31489	0.39321	0.46776	0.52515	0.56651	0.60346	0.64482
	52.0462	0.21885	0.30743	0.4122	0.45257	0.53151	0.58741	0.61176	0.6451
	52.2449	0.21342	0.31236	0.40212	0.46714	0.53545	0.57869	0.59179	0.6352
	52.4435	0.21829	0.31766	0.39716	0.47682	0.53283	0.59032	0.61348	0.65504
	52.6422	0.21558	0.32873	0.40942	0.46899	0.5276	0.57224	0.59692	0.64675
	52.8408	0.21124	0.31062	0.41247	0.472	0.51989	0.60239	0.6101	0.62633
	53.0395	0.20898	0.32152	0.40497	0.47003	0.51702	0.59752	0.59572	0.63777
	53.2381	0.21052	0.32268	0.41571	0.47479	0.54269	0.57813	0.63288	0.63838
	53.4368	0.22326	0.31833	0.40121	0.47634	0.5378	0.59497	0.63699	0.63221
	53.6354	0.21968	0.32004	0.4176	0.47742	0.52637	0.58256	0.60333	0.65738
	53.8341	0.22254	0.33316	0.41903	0.48458	0.53309	0.60077	0.63436	0.64452
	54.0327	0.23507	0.32542	0.41527	0.46472	0.53174	0.58923	0.61814	0.64672
	54.2314	0.23246	0.31575	0.41383	0.46788	0.52357	0.56695	0.62001	0.66125
	54.43	0.23492	0.31845	0.41965	0.46951	0.5258	0.60125	0.62684	0.64962
	54.6287	0.23199	0.32322	0.40513	0.46104	0.50371	0.59298	0.61031	0.62061
	54.8273	0.22561	0.32958	0.39751	0.47618	0.52461	0.57453	0.62907	0.62659
	55.026	0.22297	0.34701	0.41605	0.47749	0.49863	0.57708	0.6268	0.63489
	55.2246	0.22576	0.33207	0.42211	0.48208	0.5364	0.5947	0.64138	0.65285
	55.4233	0.24086	0.31551	0.40904	0.46335	0.52438	0.5718	0.6184	0.63759
	55.6219	0.22969	0.33006	0.4225	0.48169	0.53444	0.61613	0.61944	0.65152
	55.8206	0.2307	0.32301	0.40045	0.46515	0.52331	0.59292	0.62363	0.64667
	56.0192	0.22163	0.31971	0.39591	0.46385	0.52189	0.56842	0.5976	0.63311
	56.2179	0.21328	0.33636	0.39913	0.50478	0.53863	0.56722	0.63607	0.65102
	56.4165	0.21457	0.3364	0.41917	0.4943	0.53435	0.59718	0.62411	0.65934
	56.6152	0.25019	0.33554	0.41943	0.48046	0.5322	0.57724	0.58981	0.64416
	56.8138	0.24081	0.34704	0.42966	0.48556	0.54047	0.57801	0.62195	0.629
	57.0125	0.26067	0.33205	0.43145	0.49116	0.5527	0.60324	0.64293	0.67295
	57.2111	0.23264	0.32631	0.40364	0.46399	0.54213	0.58387	0.61283	0.63612
	57.4098	0.24361	0.34356	0.43857	0.46208	0.54493	0.57698	0.61462	0.64487
	57.6084	0.26562	0.33013	0.43028	0.49627	0.53108	0.59394	0.61506	0.65103
	57.8071	0.26663	0.35695	0.40685	0.50532	0.54807	0.56936	0.63856	0.64854
	58.0057	0.24166	0.3564	0.40671	0.50182	0.5273	0.55732	0.61575	0.65502
	58.2044	0.2525	0.35835	0.38739	0.47367	0.5213	0.58002	0.62798	0.64021
	58.403	0.24494	0.34243	0.41355	0.47653	0.5291	0.59029	0.59697	0.61715
	58.6017	0.24292	0.35064	0.44001	0.46422	0.5271	0.58202	0.60168	0.64117
	58.8003	0.24888	0.3454	0.41206	0.49151	0.53206	0.61447	0.61923	0.65157
	58.999	0.25939	0.35532	0.41606	0.49522	0.52675	0.61222	0.61737	0.65902
	59.1976	0.25636	0.34839	0.44041	0.47229	0.52718	0.57336	0.61756	0.66226
	59.3963	0.26831	0.35962	0.43526	0.48454	0.55805	0.58458	0.63485	0.68149
	59.5949	0.26859	0.36254	0.45185	0.51564	0.55143	0.59501	0.60628	0.63826
	59.7936	0.28363	0.3549	0.46034	0.50604	0.5722	0.6118	0.62286	0.65981
	59.9922	0.27135	0.3689	0.44218	0.51249	0.57984	0.6041	0.66468	0.64404
	60.1909	0.26036	0.37989	0.42465	0.47859	0.56975	0.58499	0.60418	0.63926
	60.3895	0.27136	0.37084	0.43043	0.49642	0.54074	0.60378	0.62168	0.65369
	60.5882	0.28568	0.38213	0.44453	0.50594	0.54933	0.63376	0.64511	0.67464
	60.7868	0.28375	0.38032	0.43918	0.49028	0.54666	0.59776	0.63546	0.67316
	60.9855	0.29655	0.37481	0.43675	0.49771	0.56526	0.61106	0.63709	0.69871
	61.1841	0.281	0.37927	0.43908	0.50416	0.54688	0.61606	0.63069	0.6348
	61.3828	0.29132	0.37168	0.4504	0.53043	0.54229	0.57671	0.61475	0.66251
	61.5814	0.29307	0.37949	0.43919	0.50483	0.54293	0.6028	0.64518	0.6559
	61.7801	0.31195	0.37706	0.44749	0.49865	0.57058	0.61111	0.65247	0.66011
	61.9787	0.30732	0.40038	0.43505	0.49213	0.54872	0.60024	0.6462	0.65765
	62.1774	0.29899	0.38871	0.40518	0.48625	0.54432	0.56373	0.63729	0.64741
	62.376	0.31255	0.38439	0.43365	0.51636	0.56134	0.57123	0.64866	0.6457
	62.5747	0.30833	0.38541	0.45247	0.52084	0.54927	0.59398	0.65183	0.65364
	62.7733	0.31572	0.39148	0.46823	0.51737	0.57095	0.5836	0.60908	0.67219
	62.972	0.30842	0.40415	0.46287	0.51897	0.55581	0.60466	0.61486	0.65483
	63.1706	0.30572	0.40545	0.49139	0.49975	0.54781	0.62769	0.63982	0.64097
	63.3693	0.30488	0.40868	0.46574	0.5084	0.55352	0.61777	0.64163	0.66338
	63.5679	0.29414	0.41733	0.44992	0.50533	0.56562	0.59887	0.63537	0.65981
	63.7666	0.32803	0.39656	0.45533	0.50954	0.55642	0.57645	0.66566	0.65638
	63.9652	0.31341	0.39955	0.45502	0.53154	0.54736	0.60267	0.63138	0.67348
	64.1639	0.31042	0.39856	0.46265	0.51511	0.56354	0.59405	0.64699	0.65281
	64.3625	0.32337	0.4047	0.47509	0.51511	0.56851	0.60673	0.65425	0.66683
	64.5611	0.34496	0.41799	0.45995	0.53595	0.57676	0.6293	0.64301	0.66944
	64.7598	0.34193	0.40758	0.45673	0.51715	0.5774	0.61153	0.63063	0.64892
	64.9584	0.34859	0.43144	0.49224	0.5094	0.56692	0.61709	0.65125	0.66645
	65.1571	0.33334	0.41851	0.47718	0.52123	0.5799	0.61988	0.65889	0.66051
	65.3558	0.33724	0.42015	0.49116	0.5488	0.59604	0.6076	0.66788	0.66045
	65.5544	0.35034	0.42172	0.4941	0.54966	0.55971	0.6339	0.63769	0.65715
	65.7531	0.37411	0.43646	0.4912	0.54462	0.58465	0.61293	0.62831	0.65791
	65.9517	0.37562	0.42419	0.49467	0.53032	0.56826	0.59802	0.65345	0.67553
	66.1504	0.34448	0.425	0.49531	0.5671	0.56825	0.62292	0.65371	0.68171
	66.349	0.36863	0.44091	0.46539	0.55065	0.56198	0.59434	0.65496	0.67517
	66.5477	0.35793	0.43758	0.4644	0.57746	0.5898	0.60544	0.666	0.66287
	66.7463	0.38706	0.42114	0.50926	0.57344	0.61417	0.62814	0.65075	0.67502
	66.945	0.39165	0.44487	0.50136	0.54854	0.57906	0.6029	0.6429	0.66608
	67.1436	0.37971	0.45404	0.51406	0.53264	0.58855	0.64644	0.66667	0.6693
	67.3423	0.36466	0.43992	0.5211	0.53885	0.57829	0.66177	0.63137	0.6764
	67.5409	0.38419	0.44849	0.50386	0.52238	0.58294	0.60568	0.61688	0.67241
	67.7395	0.37919	0.44616	0.49081	0.55599	0.58646	0.65099	0.63535	0.67022
	67.9382	0.39041	0.43651	0.47791	0.53553	0.58699	0.60956	0.6292	0.64478
	68.1368	0.38398	0.46407	0.50419	0.5391	0.59537	0.58803	0.63436	0.67481
	68.3355	0.38453	0.44395	0.49695	0.53613	0.59588	0.60165	0.63457	0.67259
	68.5341	0.37149	0.46014	0.49451	0.56712	0.55577	0.62855	0.63276	0.6783
	68.7328	0.39022	0.46548	0.49918	0.55776	0.56823	0.61616	0.66541	0.67539
	68.9314	0.37294	0.44215	0.47342	0.53938	0.61332	0.62097	0.66413	0.68171
	69.1301	0.39709	0.44097	0.51109	0.54474	0.60463	0.63449	0.67094	0.68398
	69.3287	0.43243	0.47267	0.50891	0.5528	0.60351	0.62629	0.6602	0.69994
	69.5274	0.42945	0.46633	0.51928	0.57992	0.60582	0.60992	0.64565	0.66795
	69.7261	0.44489	0.49605	0.51896	0.53439	0.57499	0.59383	0.66758	0.69405
	69.9247	0.41575	0.48148	0.51666	0.56247	0.61127	0.65873	0.6511	0.69541
	70.1234	0.39975	0.49271	0.51094	0.54871	0.59067	0.63553	0.64392	0.68217
	70.322	0.41845	0.47711	0.52518	0.58107	0.59035	0.6205	0.6394	0.67346
	70.5207	0.43594	0.48154	0.53046	0.57872	0.61868	0.61801	0.64455	0.67124
	70.7193	0.43906	0.47566	0.52753	0.5853	0.58432	0.62338	0.68001	0.69182
	70.918	0.43063	0.47755	0.55278	0.58669	0.60809	0.62109	0.67196	0.68315
	71.1166	0.42376	0.47894	0.5517	0.56386	0.60459	0.60689	0.65305	0.66159
	71.3152	0.45552	0.51269	0.54679	0.57199	0.60231	0.64547	0.64382	0.69127
	71.5139	0.45746	0.48865	0.53939	0.56517	0.5921	0.64054	0.66664	0.69177
	71.7125	0.44521	0.51854	0.53993	0.57341	0.59383	0.64544	0.66389	0.67124
	71.9112	0.45135	0.49526	0.55892	0.58178	0.59083	0.63343	0.66945	0.68343
	72.1098	0.4491	0.46949	0.56489	0.605	0.59457	0.6355	0.67203	0.68344
	72.3085	0.45813	0.50487	0.50714	0.59607	0.58731	0.64525	0.66975	0.67738
	72.5071	0.47402	0.50699	0.5548	0.59767	0.5919	0.63823	0.65851	0.66675
	72.7058	0.46745	0.52054	0.55432	0.60574	0.63453	0.65599	0.67064	0.65067
	72.9044	0.4766	0.51397	0.54705	0.58988	0.63023	0.64462	0.66165	0.67984
	73.1031	0.46634	0.53376	0.55078	0.57755	0.61126	0.64795	0.67439	0.70083
	73.3017	0.45897	0.52025	0.53581	0.5932	0.61363	0.63179	0.6754	0.69242
	73.5004	0.49316	0.53352	0.57486	0.57948	0.62939	0.65656	0.66694	0.7096
	73.699	0.47356	0.52034	0.58491	0.58936	0.61571	0.62082	0.67798	0.68094
	73.8977	0.48196	0.55446	0.57628	0.59941	0.61385	0.6478	0.67274	0.69226
	74.0963	0.48425	0.55104	0.5648	0.59901	0.60965	0.6496	0.65844	0.70411
	74.295	0.49764	0.50078	0.59109	0.58251	0.6147	0.64954	0.66192	0.71426
	74.4936	0.50442	0.52769	0.58395	0.58858	0.63643	0.64154	0.68972	0.70028
	74.6923	0.49371	0.54251	0.56791	0.59879	0.63365	0.64826	0.71301	0.6891
	74.8909	0.48852	0.55993	0.58106	0.60235	0.63571	0.64493	0.70511	0.70344
	75.0896	0.49475	0.54808	0.5721	0.60937	0.6145	0.64498	0.66684	0.68473
	75.2882	0.52147	0.54685	0.56826	0.61571	0.63197	0.68589	0.69004	0.70464
	75.4869	0.52761	0.52861	0.56219	0.59793	0.62552	0.66907	0.67705	0.69417
	75.6855	0.50157	0.53986	0.56376	0.58798	0.64198	0.64509	0.65703	0.68223
	75.8842	0.52009	0.5541	0.57233	0.60486	0.63213	0.68075	0.6773	0.70933
	76.0828	0.50989	0.55845	0.57817	0.63948	0.61048	0.66964	0.69682	0.6872
	76.2815	0.50248	0.56842	0.57888	0.62606	0.64815	0.67722	0.68071	0.70413
	76.4801	0.52226	0.5816	0.59855	0.63695	0.65506	0.68665	0.68565	0.6918
	76.6788	0.54238	0.58152	0.58286	0.62184	0.62937	0.67672	0.69863	0.71971
	76.8774	0.55698	0.57294	0.58524	0.61051	0.63479	0.70927	0.68816	0.71393
	77.0761	0.55316	0.56561	0.61208	0.63597	0.64029	0.68361	0.70833	0.73373
	77.2747	0.56713	0.56039	0.61149	0.645	0.63317	0.66652	0.69281	0.69544
	77.4734	0.55783	0.56098	0.60513	0.61158	0.64582	0.66599	0.69113	0.6784
	77.672	0.55867	0.60815	0.5781	0.62292	0.63156	0.67987	0.68518	0.70361
	77.8707	0.56266	0.5853	0.61193	0.61077	0.65172	0.66187	0.68002	0.69966
	78.0693	0.55661	0.58542	0.60558	0.61657	0.69335	0.66387	0.69768	0.72266
	78.268	0.56005	0.57804	0.5877	0.61084	0.67679	0.66896	0.66214	0.72742
	78.4666	0.54466	0.61384	0.59617	0.6206	0.65428	0.66815	0.6741	0.70679
	78.6653	0.56043	0.60817	0.61889	0.6276	0.65138	0.65557	0.71503	0.74635
	78.8639	0.5743	0.59225	0.60416	0.63804	0.65582	0.69591	0.71771	0.74723
	79.0626	0.58192	0.59048	0.5839	0.60086	0.66853	0.68154	0.71266	0.70295
	79.2612	0.56129	0.60163	0.61403	0.63403	0.63684	0.66412	0.72	0.71058
	79.4599	0.56928	0.59138	0.58667	0.61527	0.6533	0.65557	0.67784	0.70904
	79.6585	0.58313	0.58329	0.61975	0.61252	0.65292	0.69085	0.68806	0.70645
	79.8572	0.57276	0.59269	0.61883	0.63158	0.66278	0.68663	0.70362	0.71277
	80.0558	0.56811	0.62231	0.60523	0.64333	0.66764	0.65943	0.69753	0.71346
	80.2545	0.58058	0.61044	0.63205	0.63205	0.6436	0.66291	0.68947	0.71949
	80.4531	0.60653	0.627	0.61402	0.6453	0.6779	0.70635	0.69504	0.72731
	80.6518	0.59205	0.62232	0.6747	0.64111	0.65026	0.69233	0.69084	0.73374
	80.8504	0.57582	0.59601	0.61008	0.65295	0.66901	0.6844	0.67993	0.73836
	81.0491	0.6173	0.60796	0.61931	0.64867	0.66519	0.68738	0.69689	0.72108
	81.2477	0.60029	0.61006	0.59801	0.65859	0.65729	0.71021	0.70956	0.67536
	81.4464	0.63364	0.63	0.62867	0.67145	0.69019	0.71888	0.70263	0.7086
	81.645	0.63299	0.63719	0.64978	0.67211	0.67328	0.71004	0.70903	0.73925
	81.8437	0.63066	0.60867	0.63783	0.65624	0.62317	0.67889	0.6942	0.69567
	82.0423	0.61807	0.62506	0.64766	0.634	0.65156	0.67334	0.67123	0.70667
	82.241	0.6296	0.6388	0.64455	0.64537	0.65375	0.69612	0.68446	0.73998
	82.4396	0.58381	0.61285	0.63034	0.6475	0.63777	0.6947	0.67325	0.7371
	82.6383	0.60894	0.62479	0.63767	0.65055	0.68671	0.6768	0.69183	0.72122
	82.8369	0.6111	0.65482	0.65163	0.6508	0.68229	0.6915	0.75332	0.74963
	83.0356	0.60225	0.62797	0.67741	0.65551	0.66264	0.68454	0.72983	0.72983
	83.2342	0.65026	0.63491	0.64432	0.67041	0.65968	0.68626	0.68659	0.72655
	83.4329	0.636	0.63389	0.6475	0.64312	0.65236	0.67131	0.68654	0.71926
	83.6315	0.63922	0.63227	0.64518	0.68046	0.67996	0.7202	0.71954	0.7462
	83.8302	0.62708	0.65336	0.65483	0.66854	0.67376	0.69988	0.70673	0.73203
	84.0288	0.63446	0.63315	0.65739	0.63774	0.67738	0.69163	0.69081	0.71113
	84.2275	0.65045	0.67016	0.69829	0.68414	0.69391	0.70469	0.75353	0.7542
	84.4261	0.62773	0.63567	0.64973	0.68579	0.66892	0.70382	0.73243	0.72929
	84.6248	0.64849	0.63591	0.65666	0.65878	0.67724	0.70861	0.7091	0.70257
	84.8234	0.67188	0.66753	0.69518	0.68563	0.69887	0.71211	0.73993	0.71898
	85.0221	0.66215	0.6562	0.67669	0.67438	0.68264	0.71653	0.72678	0.71785
	85.2207	0.62566	0.65888	0.68446	0.67084	0.71369	0.71187	0.74758	0.72632
	85.4194	0.64882	0.65246	0.66801	0.66272	0.7188	0.70788	0.72029	0.73832
	85.618	0.63981	0.65039	0.67501	0.65584	0.71532	0.72557	0.73119	0.73681
	85.8167	0.6425	0.66925	0.69051	0.68619	0.69832	0.73403	0.72622	0.73868
	86.0153	0.66095	0.64952	0.6689	0.68248	0.67204	0.70865	0.72075	0.71826
	86.214	0.63796	0.67582	0.68745	0.6823	0.71236	0.70655	0.72499	0.73545
	86.4126	0.63792	0.65611	0.66529	0.66349	0.71822	0.71363	0.71494	0.73051
	86.6113	0.68439	0.67034	0.67844	0.68505	0.73361	0.71528	0.71148	0.74551
	86.8099	0.66359	0.65174	0.67789	0.67954	0.71391	0.70289	0.72147	0.72361
	87.0086	0.67216	0.68632	0.67413	0.68286	0.70904	0.68335	0.70295	0.73012
	87.2072	0.66924	0.6756	0.69099	0.70253	0.70788	0.71842	0.72846	0.72595
	87.4059	0.68504	0.69357	0.70561	0.72368	0.67885	0.74625	0.74124	0.7486
	87.6045	0.65899	0.66657	0.68206	0.69046	0.69722	0.71946	0.7249	0.74698
	87.8032	0.68914	0.68336	0.6789	0.69327	0.71459	0.71591	0.75376	0.72798
	88.0018	0.66145	0.67546	0.69547	0.70814	0.71548	0.71548	0.75349	0.74499
	88.2005	0.69856	0.67236	0.74043	0.69805	0.71374	0.70923	0.74177	0.73576
	88.3991	0.6811	0.70359	0.70425	0.68882	0.70097	0.71902	0.72838	0.74956
	88.5978	0.68765	0.69711	0.66745	0.66191	0.71813	0.73687	0.73393	0.75463
	88.7964	0.67802	0.67882	0.65601	0.67559	0.70035	0.72591	0.7298	0.74744
	88.9951	0.70423	0.67861	0.67681	0.68465	0.69411	0.71027	0.71811	0.75174
	89.1937	0.69937	0.69871	0.68461	0.7115	0.67838	0.71429	0.72822	0.72855
	89.3924	0.71317	0.69662	0.66173	0.71058	0.72486	0.70522	0.7307	0.74936
	89.591	0.703	0.68959	0.67568	0.70071	0.70594	0.72672	0.74389	0.73522
	89.7897	0.69671	0.71246	0.68555	0.71279	0.74412	0.72115	0.72476	0.74658
	89.9883	0.7114	0.71775	0.70668	0.70635	0.69577	0.72524	0.7399	0.74641
	90.187	0.73155	0.74242	0.72431	0.7141	0.69236	0.75164	0.72381	0.76514
	90.3856	0.71862	0.71649	0.72158	0.68071	0.70008	0.73881	0.73274	0.74209
	90.5843	0.73508	0.70155	0.73034	0.70352	0.72527	0.70989	0.73982	0.76451
	90.7829	0.71302	0.70747	0.70387	0.71875	0.72496	0.73134	0.75472	0.72888
	90.9816	0.70519	0.68777	0.72792	0.68761	0.70164	0.72325	0.75211	0.72421
	91.1802	0.71358	0.71277	0.71948	0.71866	0.71015	0.72357	0.75206	0.74862
	91.3789	0.70911	0.71642	0.69466	0.71025	0.73688	0.7286	0.75003	0.74467
	91.5775	0.70814	0.7101	0.72286	0.7312	0.73806	0.75441	0.75491	0.74215
	91.7762	0.73441	0.71782	0.71587	0.73376	0.7266	0.75394	0.75133	0.74011
	91.9748	0.73474	0.6974	0.7328	0.7177	0.74546	0.74627	0.72029	0.73263
	92.1735	0.73204	0.72301	0.72449	0.71874	0.75239	0.72087	0.75058	0.74172
	92.3721	0.72719	0.73077	0.7018	0.73159	0.74152	0.7241	0.75405	0.73322
	92.5708	0.72821	0.70888	0.71625	0.72657	0.72591	0.72395	0.7382	0.76637
	92.7694	0.69497	0.72188	0.70908	0.72385	0.72598	0.73271	0.746	0.76767
	92.9681	0.72619	0.75824	0.71978	0.71501	0.72816	0.72619	0.76071	0.75019
	93.1667	0.74914	0.73303	0.74256	0.70804	0.74042	0.74897	0.76344	0.77232
	93.3654	0.76976	0.73292	0.75249	0.739	0.76253	0.74822	0.75414	0.76499
	93.564	0.70944	0.73136	0.73103	0.69547	0.74597	0.7476	0.73493	0.75555
	93.7627	0.72722	0.71278	0.71975	0.71229	0.74863	0.72673	0.77264	0.74441
	93.9613	0.74365	0.73139	0.73237	0.74627	0.75854	0.73728	0.77129	0.76966
	94.16	0.73329	0.75202	0.73362	0.73001	0.7443	0.74742	0.77945	0.7673
	94.3586	0.74946	0.73146	0.7259	0.72721	0.72377	0.72001	0.78398	0.74799
	94.5573	0.75963	0.69368	0.72243	0.71009	0.7455	0.74842	0.77068	0.7338
	94.7559	0.76216	0.72334	0.73759	0.73874	0.76839	0.7679	0.76036	0.76429
	94.9546	0.73734	0.74207	0.76147	0.74549	0.74533	0.76114	0.74403	0.74386
	95.1532	0.74484	0.74137	0.76965	0.74219	0.75741	0.73988	0.77461	0.78751
	95.3519	0.75376	0.73864	0.76215	0.75656	0.73601	0.75508	0.77037	0.77777
	95.5505	0.75396	0.75476	0.74141	0.72823	0.7271	0.74286	0.74994	0.75862
	95.7492	0.76192	0.76192	0.76536	0.71708	0.76142	0.77374	0.73202	0.78639
	95.9478	0.76814	0.74426	0.77275	0.75052	0.77193	0.75464	0.73191	0.76699
	96.1465	0.76259	0.73452	0.74154	0.73697	0.72799	0.73224	0.75769	0.75786
	96.3451	0.76736	0.75176	0.74469	0.7649	0.72909	0.76785	0.7649	0.79036
	96.5438	0.75968	0.74584	0.73876	0.76132	0.78718	0.73662	0.77434	0.77944
	96.7424	0.78863	0.78379	0.74824	0.75542	0.80081	0.7908	0.816	0.77828
	96.9411	0.7674	0.75709	0.75169	0.73548	0.71763	0.79426	0.75938	0.75332
	97.1397	0.77886	0.78348	0.78348	0.74306	0.77837	0.77309	0.78035	0.80064
	97.3384	0.8042	0.76055	0.75336	0.75957	0.76268	0.75974	0.78213	0.79668
	97.537	0.78161	0.76092	0.7624	0.77307	0.74844	0.76092	0.78982	0.77668
	97.7357	0.78371	0.7708	0.77815	0.76786	0.7445	0.75202	0.78224	0.76361
	97.9343	0.77271	0.77287	0.76284	0.75775	0.75709	0.77682	0.76679	0.78225
	98.1329	0.78826	0.79682	0.75123	0.769	0.7504	0.79386	0.77773	0.79748
	98.3316	0.75112	0.77427	0.74683	0.7536	0.77625	0.81245	0.78435	0.80865
	98.5302	0.77856	0.76937	0.78151	0.75214	0.75821	0.7761	0.78939	0.77085
	98.7289	0.81259	0.76578	0.78483	0.76118	0.76693	0.75576	0.78532	0.76381
	98.9275	0.84204	0.77746	0.79591	0.78322	0.76312	0.774	0.77482	0.79426
	99.1262	0.79417	0.78323	0.7842	0.77343	0.75824	0.77555	0.79547	0.79482
	99.3248	0.78577	0.79534	0.77457	0.77019	0.76743	0.78869	0.78122	0.77538
	99.5235	0.81404	0.78341	0.77146	0.77834	0.78554	0.77605	0.76262	0.77817
	99.7221	0.77806	0.75648	0.75533	0.76155	0.80292	0.76776	0.77136	0.79752
	99.9208	0.79999	0.79287	0.75934	0.77894	0.75027	0.75124	0.76744	0.7608
	100.119	0.83284	0.78889	0.76912	0.76324	0.78954	0.74281	0.75163	0.76748
	100.318	0.81194	0.79523	0.77671	0.75098	0.77982	0.76278	0.78851	0.79556
	100.517	0.82608	0.79078	0.79754	0.78533	0.7624	0.7883	0.7728	0.76158
	100.715	0.83249	0.80467	0.78651	0.79224	0.7636	0.78357	0.76148	0.77751
	100.914	0.8106	0.76338	0.80451	0.80106	0.75072	0.79448	0.78099	0.80748
	101.113	0.80062	0.78738	0.77055	0.79784	0.78624	0.78444	0.78428	0.82105
	101.311	0.805	0.78369	0.75714	0.77402	0.81107	0.77091	0.78025	0.78992
	101.51	0.78845	0.78145	0.76289	0.77071	0.75834	0.79562	0.77022	0.76827

## Sheet: Extended Data Fig. 4d
	non-invaded condensate			invaded condensate
	Time (s)	σ2 (μm2)		Time (s)	σ2 (μm2)
	0	13.1444		0	457.263
	0.559	18.2554		0.867	614.592
	1.118	24.4126		1.734	767.212
	1.677	33.647		2.601	887.475
	2.236	35.1185		3.468	1194.1
	2.795	39.274		4.335	1441.71
	3.354	41.7478		5.202	1594.77
	3.913	44.8833

## Sheet: Extended Data Fig. 4e
	Diffusion coefficient (μm2/s)
	solid-like non-invaded	dynamic invaded
	6.27855	55.7791
	5.34623	63.1073
	4.10694	113.15
	5.28726	99.8197
	5.94972	100.102
	6.19831	115.576
Average	5.52783	91.2557
STD	0.812516	25.5865
