# Supplementary material for: Ballistic diffusion fronts in biomolecular condensates
Source: Nat Nanotechnol. 2025 Jun 6;20(8):1062–70. doi: 10.1038/s41565-025-01941-0 (PMC12373509; doi:10.1038/s41565-025-01941-0)
Supplement: Supplementary file 16 — Statistical source data. [file 41565_2025_1941_MOESM16_ESM.xlsx]

## Sheet: Extended Data Fig. 5b
	Cross-sectional line profiles
	Distance (μm)	Norm. intensity (0 min)	Norm. intensity (10 min)	Norm. intensity (20 min)	Norm. intensity (30 min)	Norm. intensity (40 min)
	0	0.6	1.4	1.2	1.4	1.8
	0.071	0	1	0.8	1.8	2
	0.1419	0	1.2	1.2	1.6	2.2
	0.2129	0.4	1.6	1.4	3	2.6
	0.2839	0.2	1.6	1.6	2	2.6
	0.3548	0.6	0.8	1.6	2.2	2.4
	0.4258	0.4	2	1.6	2.4	1.6
	0.4968	0.2	1.2	1.6	3	2.8
	0.5677	0	1.8	1.4	3.4	3.2
	0.6387	0.4	1.4	1.2	3	3
	0.7097	0.2	2.6	2	3.2	4
	0.7806	0.6	1.6	3	3.6	4.6
	0.8516	0.4	2.6	3.4	4.8	4
	0.9226	0.4	2.2	2.4	5	4.2
	0.9935	0.4	2.8	3.2	5.8	5.6
	1.0645	0.8	2.6	3.2	5.2	5.8
	1.1355	0.4	1.8	3.6	4.8	6.8
	1.2064	0.4	3.4	2.8	6.2	6.4
	1.2774	1.4	3.8	4.4	6.2	7.4
	1.3484	0.8	2.8	2.8	6.8	6.6
	1.4193	1.4	4.6	4	7.2	9
	1.4903	0.8	3.6	4	8.6	9.4
	1.5613	1.6	4.6	5.2	8.8	10.2
	1.6322	1.8	4.8	5	9.6	12.2
	1.7032	1.6	5.6	7.2	10.2	12.4
	1.7742	1.6	6	7.8	14.4	13.8
	1.8451	1.2	5.6	7.8	15	18.4
	1.9161	1.8	6.8	8.6	20.4	20.4
	1.9871	2.6	8	8	21.4	27.4
	2.058	3.4	7	9.4	24.6	38.2
	2.129	2.4	9.8	10.8	34.4	54.8
	2.1999	2	9	11.4	47	74
	2.2709	2.8	11.4	11.2	70.4	100.4
	2.3419	2.8	13	15.6	93.8	121.6
	2.4128	3.2	13.8	17.6	118.2	142
	2.4838	3.2	14.2	20.2	134.6	155.2
	2.5548	4	18.8	24.2	149	162.2
	2.6257	3.8	20.2	27	163.6	169.4
	2.6967	4	23.6	35.2	171	180.4
	2.7677	4.2	26.8	53.4	176.8	182.2
	2.8386	4.6	30	66.4	184	182.2
	2.9096	4.6	39.4	86.6	188.8	179
	2.9806	6.6	53.2	119.6	187.6	180.4
	3.0515	8.4	74.2	144.4	187.8	190.4
	3.1225	8.4	97.6	155.4	186.2	199
	3.1935	9.2	126.4	169.4	189.6	198.4
	3.2644	8.4	139.6	179.6	203.2	196.4
	3.3354	11.2	151.2	180	194	196.4
	3.4064	12.8	164	193.2	199.6	200
	3.4773	15.6	183	187.8	196	187.4
	3.5483	16.4	186.6	193.8	203.6	200.8
	3.6193	19.2	187.8	191.8	194.4	198.4
	3.6902	25.6	198.6	199.8	199.2	202.8
	3.7612	28.2	194.2	194.6	201.4	198.4
	3.8322	32.8	208.6	198	199.4	208.6
	3.9031	46.4	213.6	193.4	210.2	205
	3.9741	66.6	210.2	197.4	205	205
	4.0451	86.8	214.2	216.4	204.6	203.6
	4.116	109.2	202.4	204	198	189.2
	4.187	138.6	211.2	199.6	205.8	198.8
	4.258	157	210.2	211.4	202.6	207.4
	4.3289	167.6	211.6	196	211.4	199.2
	4.3999	179.4	207.6	214.4	203.6	198
	4.4709	182.4	210.2	208	209.4	206.2
	4.5418	175.8	228	207.8	199.8	204.2
	4.6128	172.4	214.8	210.8	203.6	202.2
	4.6838	170.6	216.6	199.8	200	197.4
	4.7547	162.6	215.2	205	200	199
	4.8257	159.6	218.4	200	202.8	197.4
	4.8967	152.2	218.8	207.4	205.2	198.4
	4.9676	146	218	201.8	202.4	192.8
	5.0386	133.8	224	209.6	206	197.8
	5.1096	132.8	222.6	202	200	197.6
	5.1805	115.6	220.4	205.6	201.8	197.8
	5.2515	111.6	220	200.8	209.8	196
	5.3225	97.4	222	203	202.2	203
	5.3934	93.4	219	208.4	198.6	202.2
	5.4644	89	216.8	206	198.4	198.6
	5.5354	89	214.6	207.4	200.8	192.2
	5.6063	75.4	217.6	205.6	196.2	199.2
	5.6773	70	210.8	208.8	197.4	193.8
	5.7483	65.4	214.6	209.6	197.6	189.8
	5.8192	68.8	211.2	207	201.4	187.6
	5.8902	55.4	205.4	201.8	201	186.8
	5.9612	51.8	202.4	202.6	199.6	193.6
	6.0321	50.8	196	202.4	200.2	191.8
	6.1031	44.6	185.4	202	196.8	189
	6.1741	44.6	183.4	197.6	197.2	201.6
	6.245	41.4	174	195.6	197.8	191.8
	6.316	42.6	173.4	200.2	193	189.2
	6.387	37	165.8	199	202.6	195.6
	6.4579	35.4	152.8	206.2	194	195.2
	6.5289	31.4	143.8	198	189.2	194.4
	6.5998	29.8	139.8	194.6	198.4	186.2
	6.6708	30	129.6	201.6	197.8	191.2
	6.7418	28.2	127.6	201.8	188.8	189.8
	6.8127	24.2	125.2	196.2	193.8	191.8
	6.8837	24.2	109.6	197.4	199.8	184.2
	6.9547	21.6	114	192.6	192.6	186.8
	7.0256	23	107.2	196.4	196.2	190.6
	7.0966	19.4	103.8	201	201	191.4
	7.1676	20.8	92	201.2	190.6	190.2
	7.2385	21.6	92.8	198.8	194.8	190
	7.3095	17.8	87.4	199.2	189.4	187
	7.3805	16.2	84.8	196.8	189.4	187.2
	7.4514	17.4	79.8	194.6	192	185.8
	7.5224	16	78.8	190.8	184.8	190.6
	7.5934	17.6	76.6	193.8	186	193.4
	7.6643	14.8	72.4	196.6	188.4	190.2
	7.7353	14	66.4	194.8	182.2	183.8
	7.8063	14.2	64.8	197.6	189.4	186.6
	7.8772	12.8	63.6	191.8	191	189.6
	7.9482	15.6	62	186	192.6	185.2
	8.0192	13	58.8	199.2	186.6	174.2
	8.0901	11.8	56.6	193.2	194	182.2
	8.1611	13	54.8	192.2	190.8	180.6
	8.2321	11.8	54.8	191.4	185.8	190.2
	8.303	13	48.6	199.8	183.8	183
	8.374	11.8	50.4	192.6	183.6	185.6
	8.445	10.8	51.8	191.8	192	183.2
	8.5159	11.2	50.2	191.8	184.6	177
	8.5869	10.6	46.6	188.4	182.4	170.8
	8.6579	9.4	46.8	187.2	199.4	180
	8.7288	10.2	42.2	181.8	184.8	176.2
	8.7998	8.6	42.4	173.8	186.8	178.2
	8.8708	9.4	43.4	167	190.4	181
	8.9417	7.6	40.4	162.6	179.6	177
	9.0127	9.6	37	165.2	182	180.8
	9.0837	8.4	37.8	157.4	181.8	175.6
	9.1546	8	35	153.6	188.4	177.6
	9.2256	9.4	37.4	139.2	184.8	180.6
	9.2966	8.6	33.6	134.4	179.2	180.8
	9.3675	6.8	34.2	137.4	182.8	188.6
	9.4385	10	34.6	125.4	181	180.4
	9.5095	9.6	32.4	125	180.2	183.2
	9.5804	7.2	31	123.6	183.6	174.8
	9.6514	7.8	31.2	115.4	183.6	178.4
	9.7224	7.2	29.2	106.4	181.8	182.8
	9.7933	6.2	28.6	112.2	185.2	180.6
	9.8643	7	26.8	102.2	184.8	180.8
	9.9353	6	27	106	186.4	180
	10.0062	5.8	28	98	185.2	177.2
	10.0772	6.4	28.2	96.4	182	180.4
	10.1482	6.6	25.2	90.6	186.6	181.6
	10.2191	7	28.4	89.6	183.6	176.6
	10.2901	6.4	27	90	184.6	174
	10.3611	7.2	25.2	85.2	174.4	175.2
	10.432	7	27.2	82	182.2	174
	10.503	6	23.4	84	180.8	179.4
	10.574	4.8	25.4	82.4	174.2	175.8
	10.6449	6.6	24.8	75.8	182.4	179.2
	10.7159	6.2	25	76.8	189	166.2
	10.7868	5.6	23.4	72.2	186.8	171.2
	10.8578	6.4	23.4	66.4	182.6	172.6
	10.9288	4.8	22.8	73.6	182.2	180
	10.9997	5	22.8	70.4	184.6	175.4
	11.0707	5.2	21.4	68	175.8	173
	11.1417	6	23	61.8	185.4	177.6
	11.2126	5.8	22.8	62.8	182.2	174.4
	11.2836	6.2	21	62.4	182	171.4
	11.3546	4.4	23	63.8	180.4	175.4
	11.4255	4.8	20.4	58.8	187	176.2
	11.4965	4.4	22.2	58	189.8	174.2
	11.5675	6	19.8	58.4	187.4	170.6
	11.6384	4.4	20.8	58	183.6	173.2
	11.7094	4.4	21	55	182.8	167.4
	11.7804	4.6	20.4	56.8	186.4	168.2
	11.8513	4.8	18.8	51.4	182	163
	11.9223	4.8	20.4	57	183.8	177.2
	11.9933	4.2	20.6	51	180.6	176.8
	12.0642	6.2	19.6	51.8	181	174.8
	12.1352	4	20.2	50	181	176.6
	12.2062	4.2	18.8	50.4	191.2	178.6
	12.2771	4.4	20.6	47.6	190.6	165.8
	12.3481	3.4	19.6	48.4	178.4	178.6
	12.4191	5	18.6	46.4	176.8	173.6
	12.49	4.4	18.6	49.8	176	177.6
	12.561	4.8	20.2	49.2	177.8	180.6
	12.632	3.8	21.8	49.4	178	178.6
	12.7029	3.4	18.4	44.2	173.8	174.2
	12.7739	4	18.4	46.4	175.2	167.8
	12.8449	4.8	18.8	43.6	172.2	172.8
	12.9158	5.6	19.2	43.4	172	172
	12.9868	4	19.2	43.6	169	167.8
	13.0578	4.8	20.6	43.4	174	174.6
	13.1287	5.2	19	42.2	167.2	177
	13.1997	4.2	18.4	46.8	164.8	170.6
	13.2707	3.4	16.2	44.2	163	175.4
	13.3416	4.4	18.2	43	165.4	170.6
	13.4126	4.2	16.6	42.6	158.8	170.8
	13.4836	4.8	17.4	44	163.8	172.4
	13.5545	5.4	20.6	44.8	161.2	165.6
	13.6255	4.2	17.8	43.6	166.6	179.4
	13.6965	4.4	18.8	42.2	167.2	178.4
	13.7674	3.8	18.2	44	162.2	180.4
	13.8384	4.4	19	43.4	164.6	175
	13.9094	4.6	18.4	44	163	174.6
	13.9803	4.8	17.4	44.2	158.4	173.8
	14.0513	5.2	17.8	41.2	156.4	165.6
	14.1223	4	17.8	42	163.4	169.6
	14.1932	3.8	19.2	45.2	157.6	169
	14.2642	4.2	19.2	40.4	165.4	174.4
	14.3352	5	17.4	42	157.2	164.8
	14.4061	4.6	19.6	43	162.8	171.4
	14.4771	4	20.2	46.2	162	183
	14.5481	4.4	17	44.4	162.6	171.6
	14.619	4.2	18	41	161.4	178.8
	14.69	5	18.2	44.2	170	174.4
	14.761	5	19.2	44.4	160.4	169.4
	14.8319	3.2	18.2	43.6	173.8	179.4
	14.9029	4.4	19.8	47	173.2	164.4
	14.9738	4.6	21.6	45	177.6	171.8
	15.0448	4.6	20.4	46.6	176.4	174.6
	15.1158	5	20.2	47.2	176	174.4
	15.1867	6	19.8	47.6	180.6	171.6
	15.2577	4.8	19.8	45.6	181	177
	15.3287	4.2	19.2	46	179.6	175
	15.3996	5.2	17.8	46	178.2	173.8
	15.4706	5.2	20.2	48	185.4	174.2
	15.5416	5.2	20.6	48.8	180.8	173.8
	15.6125	5	18.6	45.8	182	174.4
	15.6835	3.8	19	46.4	186.2	175.8
	15.7545	4.2	21.2	48.6	187	171.4
	15.8254	4.8	23.4	47.4	183	176.4
	15.8964	4.6	22.4	50.4	189	169.4
	15.9674	4.8	21	51	181.2	182.6
	16.0383	4.4	23.8	53.8	192.4	177.4
	16.1093	5.8	24.8	50.4	191.6	177
	16.1803	6.2	24.6	56.6	193.4	175.6
	16.2512	5.6	25.2	54.8	190.8	175.2
	16.3222	5.2	24.2	55.8	181.8	176.2
	16.3932	6.6	23.6	53.4	183.2	177
	16.4641	5	24	54	191.4	179.4
	16.5351	5.4	24	57.8	191.2	179.4
	16.6061	5.2	23.8	55.6	188.6	184.4
	16.677	5.4	24.8	58.4	181.4	174
	16.748	6.2	29.4	58.8	188.2	177.6
	16.819	5.2	23.6	64.8	187.4	175.8
	16.8899	5.8	26.8	65.2	192.8	177.4
	16.9609	6.4	30.6	62.8	188.6	183.4
	17.0319	7.6	28.8	62.6	189	185.6
	17.1028	5.4	29.4	66	184.6	185.4
	17.1738	6.2	27.8	70.8	177.8	178.2
	17.2448	6.2	28.4	67.4	181.2	183.6
	17.3157	5.2	27.2	66	181.6	172
	17.3867	6	32.2	70.6	179.6	184.4
	17.4577	6.4	29.4	75.4	182.8	181.6
	17.5286	5.4	30	79	186	181.6
	17.5996	6.8	29.6	78.2	182.4	179.6
	17.6706	6	31	80.2	185.6	173
	17.7415	5.6	32.4	82.2	187.8	180
	17.8125	7	33.4	83.4	191.6	181.4
	17.8835	6.4	32.8	90.4	181.4	177.4
	17.9544	8.2	34.6	92.6	177	178.8
	18.0254	6.6	32.2	88.4	184	185.4
	18.0964	8.2	34.2	91.4	180.8	173.4
	18.1673	6.4	36	93.8	176	180
	18.2383	8	36.4	98	190.2	177.8
	18.3093	7.2	39.4	99.2	179.6	179.4
	18.3802	7.8	38.8	96.8	189.4	182.6
	18.4512	7.8	40.4	109.8	185.2	187.8
	18.5222	8.6	40.4	115	187	182.6
	18.5931	9	45.2	116.4	182	184.4
	18.6641	7.4	42	117.6	187.6	183.6
	18.7351	11.4	44.2	123	190.4	179.8
	18.806	9.8	45.4	125.4	182.4	181
	18.877	9.2	45.2	131.6	191.6	177.2
	18.948	11.4	49.8	137.8	182	179.2
	19.0189	9.4	50.2	143	184.6	176.8
	19.0899	9.8	52.4	145.6	195.4	182
	19.1609	11	54.2	149.8	186.6	183
	19.2318	11.2	58.8	155.6	200.2	188.2
	19.3028	8.8	56.2	159.8	189.4	188.4
	19.3737	10	59.2	167.6	188.4	184.4
	19.4447	10.8	61.6	170.6	184.4	177.4
	19.5157	13	65.2	170	182.6	186
	19.5866	11.4	66.6	182.8	184.8	180.8
	19.6576	13.8	73.2	187.6	190.4	176.4
	19.7286	12.2	71.2	186.2	188.4	190.6
	19.7995	12.8	73.4	186	189.8	188
	19.8705	15.2	77.8	195	183.4	181.8
	19.9415	15.6	79.8	197	187.2	192.6
	20.0124	13.6	83	195.6	188	191
	20.0834	15.6	85.2	203.8	183.2	179.8
	20.1544	14.6	89.8	198.8	190.4	185.4
	20.2253	15	96	204	194	189.4
	20.2963	17.2	92.6	202.8	193	186.4
	20.3673	18.6	106.4	198	183.2	189.4
	20.4382	18.8	102.8	197.4	188.2	192.2
	20.5092	17.6	117.2	194.8	192.4	188.2
	20.5802	19	116.4	191.8	195.6	190.8
	20.6511	18.8	118.6	191.8	190.8	183.8
	20.7221	20.2	128.8	200.6	190.4	183.8
	20.7931	21.6	136.8	199.8	190.4	183.6
	20.864	22	135	196	191.4	184.8
	20.935	23.8	138.8	194.6	188	194.4
	21.006	24.6	151.6	190.2	196.2	187.8
	21.0769	25.6	159.8	194	193	187.2
	21.1479	25.2	173.4	202.2	196	193.2
	21.2189	25.8	171.6	189.8	193.4	184
	21.2898	28.6	178	186.6	193.8	191
	21.3608	31.2	183.6	194.8	195.8	184.4
	21.4318	32.4	194	201.2	193.8	186
	21.5027	31.8	192.2	193	192.8	185.6
	21.5737	34.6	200	194.4	202.4	196.6
	21.6447	36.2	198.4	193.4	190.4	199.2
	21.7156	41.2	204.2	199.6	199.2	200.6
	21.7866	42.2	212	194.6	189.2	191.4
	21.8576	43.6	201.8	196.4	193.4	188.8
	21.9285	44.6	212.6	195.6	198.6	195.4
	21.9995	47.8	211	203.6	198.4	191
	22.0705	48.8	216	201.4	198.2	197.2
	22.1414	54.2	218.2	201.6	197.4	193.4
	22.2124	62.2	211.4	201.4	203.8	189.6
	22.2834	61	222.6	197.6	204.4	199.6
	22.3543	67	208.8	197.6	197.4	194
	22.4253	72.2	215.2	195.6	199	193
	22.4963	78.6	221	197.4	196.8	195.4
	22.5672	79.8	213.4	206.6	200.8	193
	22.6382	87.6	220.4	203.2	198	194
	22.7092	91.6	212.6	199.6	201	192
	22.7801	99.2	213.8	202.4	198.8	192.8
	22.8511	102	215	208.4	202.2	197.2
	22.9221	118.2	210.4	197.4	202.8	197.4
	22.993	124.8	204.4	200.4	195	190.2
	23.064	132.8	205.8	203.8	194.6	199.8
	23.135	143.8	201.4	200	203	191.4
	23.2059	149	211.2	198.8	200.2	194.6
	23.2769	153.6	209.2	211.4	199.2	201.2
	23.3479	163	205.4	199.8	201.6	192.4
	23.4188	170.6	197.2	198.2	201.6	192
	23.4898	180.6	210	205.8	198	191.2
	23.5607	183.2	200.6	195.2	199.6	201
	23.6317	176	197.2	203.2	200	202
	23.7027	188	192.4	191.2	199.4	194.2
	23.7736	172	193.6	196.2	202.2	195.2
	23.8446	168.4	190.4	202	201.8	201.4
	23.9156	158.2	187.8	197.4	198.8	200.2
	23.9865	141.6	182.6	194.6	203	186.6
	24.0575	123.4	186.2	193.6	198.4	197
	24.1285	97.2	175.6	190.2	198	195.4
	24.1994	64	168.2	198	193.2	194.8
	24.2704	47.6	165.4	203.4	208.4	196
	24.3414	36.4	152.4	193	196.8	195.4
	24.4123	29.8	141.6	197.8	197.2	196.4
	24.4833	24.8	117	195.4	197.4	195.2
	24.5543	19.2	93.6	195	199.6	191.8
	24.6252	16.4	70.8	191.2	193.4	187.4
	24.6962	15.2	48.6	190.2	189.4	187
	24.7672	11.4	34.8	202.4	191.8	186.2
	24.8381	9.4	27.2	182	190.4	189.4
	24.9091	8.6	22.2	182.4	190	185.8
	24.9801	8.2	20.6	186	181.6	187.8
	25.051	5.4	17.2	180.8	189.8	187
	25.122	5	16	181.6	181.2	182
	25.193	5.6	13	171.4	179	184
	25.2639	4	10.6	174.8	177.6	181.6
	25.3349	4.2	10	171.4	168.8	176.6
	25.4059	3.4	8	164.4	171.4	170.6
	25.4768	3.6	5.6	154.6	163	176.6
	25.5478	3.6	5.4	140	162.8	170.4
	25.6188	2.2	6	122.2	159.8	170.4
	25.6897	2.4	6.2	107.4	138	159.6
	25.7607	2.2	5.8	78.6	124.8	149.8
	25.8317	1.4	4.4	56.4	109.2	144
	25.9026	1	4.2	37	82	133.8
	25.9736	0.8	3.8	29.6	65.6	119.6
	26.0446	1	3	23.4	42.6	97
	26.1155	1.8	2.4	19	31.8	74.2
	26.1865	1	3	16.2	21.8	51.6
	26.2575	1.6	3.6	12.6	19.4	36
	26.3284	1.2	2.6	11	13.4	25.8
	26.3994	1	2.2	10.8	14.2	21.4
	26.4704	0.6	2.2	9	12.6	18
	26.5413	0.4	2	7	10.2	13.8
	26.6123	1.2	2.6	6.6	8	12.8
	26.6833	1.2	1.4	6.8	8	10.4
	26.7542	0.8	1.4	5.4	6.8	8.4
	26.8252	0.4	0.8	5	5.2	8
	26.8962	0.8	1.8	5.4	5	6.8
	26.9671	0.6	1.4	4.6	4	6
	27.0381	0.4	1.8	3.2	5.4	4.4
	27.1091	0.6	1.4	4.6	5.4	5.4
	27.18	0.2	1	4	3.8	4.4
	27.251	0.4	1	3.2	4.4	4.2
	27.322	0.6	2	2.6	3.2	3.8
	27.3929	0.4	0.6	2.2	2.8	4.4
	27.4639	0	0.8	2.6	2.4	3.2
	27.5349	0	0.8	2.2	2.6	3
	27.6058	0.4	1	2.4	2	3
	27.6768	0.6	0.4	1.8	2.4	2.6
	27.7477	0	0.4	2.4	2.8	2.4
	27.8187	0.2	0.4	1.4	2.2	2
	27.8897	0.4	0.6	1.4	1.8	2.4
	27.9606	0.8	0.6	2	1.4	2.8
	28.0316	0	0.8	2.4	1.6	2

## Sheet: Extended Data Fig. 5c
	Time (min)	Linear swelling ratio (DNA invader)	Linear swelling ratio (PNA invader)
	0	1	1
	1	1.03774	1.00712
	2	1.08491	1.01068
	3	1.14151	1.0178
	4	1.23113	1.02136
	5	1.28773	1.02848
	6	1.3349	1.03558
	7	1.37264	1.04982
	8	1.39151	1.05338
	9	1.42454	1.05694
	10	1.44341	1.06406
	11	1.46227	1.07118
	12	1.48114	1.08185
	13	1.50001	1.08897
	14	1.51888	1.09253
	15	1.53302	1.09609
	16	1.54718	1.11031
	17	1.55659	1.11387
	18	1.56603	1.12811
	19	1.5849	1.13167
	20	1.59433	1.13523
	21	1.60377	1.13879
	22	1.61793	1.14235
	23	1.62736	1.14947
	24	1.63207	1.15659
	25	1.6368	1.16015
	26	1.64623	1.16371
	27	1.64623	1.16725
	28	1.65566	1.17081
	29	1.66037	1.17081
	30	1.6698	1.17437
	31	1.67453	1.17437
	32	1.67924	1.17793
	33	1.67924	1.17793
	34	1.68397	1.17793
	35	1.68867	1.18149
	36	1.68867	1.18505
	37	1.6934	1.18505
	38	1.6934	1.18861
	39	1.6934	1.18861
	40	1.6934	1.18861

## Sheet: Extended Data Fig. 5e
	Time (s)	Norm. intensity (FRAP1)	Norm. intensity (FRAP2)	Norm. intensity (FRAP3)	Norm. intensity (FRAP4)	Average	STD
	-11	1	1	1	1	1	0
	-9	1.00003	1.00122	0.993198	1.001	0.998862	0.00381088
	-7	0.999552	1.00291	0.99956	1.00365	1.00142	0.00217311
	-5	1.00051	0.998028	0.996553	1.00031	0.998849	0.00189989
	-3	0.99991	1.0049	0.999723	0.999421	1.00099	0.00261342
	0	0.171817	0.0788627	0.10248	0.105265	0.114606	0.0399375
	2	0.172649	0.0831431	0.1069	0.109311	0.118001	0.0382982
	4	0.174457	0.0865699	0.110355	0.113918	0.121325	0.0374436
	6	0.176859	0.0888593	0.112267	0.114818	0.123201	0.0376315
	8	0.178221	0.0914887	0.114345	0.116427	0.12512	0.0371593
	10	0.182752	0.0933906	0.115045	0.117512	0.127175	0.0386037
	12	0.184944	0.095059	0.116824	0.12065	0.129369	0.038726
	14	0.186026	0.0969901	0.121805	0.120379	0.1313	0.0382169
	16	0.186146	0.0982477	0.123106	0.121388	0.132222	0.0376939
	18	0.189605	0.0992221	0.123426	0.123503	0.133939	0.0388303
	20	0.18928	0.100903	0.124522	0.123523	0.134557	0.0380772
	22	0.19047	0.101668	0.124725	0.124105	0.135242	0.0383493
	24	0.190419	0.103068	0.125444	0.124234	0.135791	0.03784
	26	0.192303	0.103921	0.125728	0.125132	0.136771	0.0383855
	28	0.191714	0.105332	0.126348	0.124969	0.137091	0.037659
	30	0.192123	0.106053	0.126729	0.125968	0.137718	0.0375114
	32	0.195138	0.106622	0.128252	0.126436	0.139112	0.0386139
	34	0.196281	0.108336	0.127319	0.12623	0.139542	0.0388147
	36	0.195226	0.110043	0.128757	0.127736	0.14044	0.0375205
	38	0.197754	0.109981	0.129118	0.127616	0.141117	0.0387449
	40	0.198784	0.11163	0.129547	0.128362	0.142081	0.0386772
	42	0.199373	0.112095	0.130128	0.128731	0.142582	0.0387367
	44	0.200395	0.113415	0.129406	0.129411	0.143157	0.0388965
	46	0.201845	0.1138	0.130969	0.128977	0.143897	0.0393849
	48	0.200577	0.114144	0.131152	0.128312	0.143546	0.0387415
	50	0.202065	0.115371	0.131777	0.130931	0.145036	0.0387602
	52	0.201685	0.115322	0.131916	0.130983	0.144977	0.0385642
	54	0.203687	0.116484	0.131749	0.129485	0.145351	0.0394682
	56	0.204552	0.118913	0.132672	0.131728	0.146966	0.0388999
	58	0.204512	0.120287	0.132984	0.131071	0.147213	0.0386055
	60	0.205451	0.121045	0.132802	0.132009	0.147827	0.0387892
	62	0.205975	0.12093	0.133592	0.133245	0.148435	0.0388094
	64	0.206808	0.122107	0.132774	0.132728	0.148604	0.0391254
	66	0.206623	0.122865	0.133939	0.132057	0.148871	0.0388042
	68	0.207006	0.123183	0.135044	0.133979	0.149803	0.0385102
	70	0.209107	0.124021	0.134083	0.132796	0.150002	0.0396562
	72	0.210218	0.125294	0.135898	0.133338	0.151187	0.0396127
	74	0.210726	0.124675	0.134715	0.134896	0.151253	0.0399353
	76	0.211403	0.125956	0.135878	0.135433	0.152167	0.0397545
	78	0.212028	0.126062	0.135563	0.135295	0.152237	0.0401045
	80	0.214087	0.126983	0.137378	0.136079	0.153632	0.0405678
	82	0.214673	0.127053	0.137235	0.135334	0.153574	0.040972
	84	0.214302	0.127394	0.136103	0.135439	0.153309	0.0408539
	86	0.214957	0.129298	0.137776	0.136111	0.154535	0.0404474
	88	0.216115	0.129871	0.137563	0.13623	0.154945	0.0409178
	90	0.218473	0.130222	0.141996	0.136118	0.156702	0.0414602
	92	0.219234	0.131131	0.14216	0.136891	0.157354	0.0414987
	94	0.218849	0.131173	0.142053	0.137419	0.157374	0.0412253
	96	0.219347	0.132005	0.142023	0.137509	0.157721	0.041288
	98	0.220281	0.132565	0.143437	0.137855	0.158535	0.0414026
	100	0.220899	0.133267	0.14283	0.13667	0.158416	0.0418428
	102	0.22197	0.13327	0.142692	0.138117	0.159012	0.042148
	104	0.222493	0.134093	0.142207	0.137276	0.159017	0.0424484
	106	0.222705	0.134636	0.143835	0.138244	0.159855	0.0420706
	108	0.226124	0.134722	0.143413	0.139575	0.160958	0.043589
	110	0.223796	0.135601	0.14453	0.139262	0.160797	0.0421585
	112	0.224841	0.13563	0.1445	0.138876	0.160962	0.0427436
	114	0.224708	0.13616	0.145632	0.14005	0.161637	0.0422263
	116	0.225971	0.136781	0.144875	0.138621	0.161562	0.043079
	118	0.228347	0.137385	0.145326	0.138973	0.162508	0.0440266
	120	0.227125	0.137172	0.145865	0.14021	0.162593	0.0431722
	122	0.227717	0.137859	0.146039	0.14087	0.163121	0.0431962
	124	0.229375	0.138776	0.143632	0.141725	0.163377	0.0440442
	126	0.231177	0.139612	0.144142	0.140948	0.163969	0.0448452
	128	0.231741	0.139568	0.143937	0.14162	0.164216	0.045052
	130	0.232284	0.140088	0.142979	0.142128	0.16437	0.0452926
	132	0.23446	0.140171	0.145817	0.14241	0.165715	0.0458893
	134	0.23537	0.141708	0.144765	0.142501	0.166086	0.0462074
	136	0.234883	0.140956	0.144332	0.142225	0.165599	0.0462102
	138	0.234355	0.142232	0.149086	0.143613	0.167322	0.0447869
	140	0.236617	0.14426	0.149226	0.144559	0.168665	0.0453579
	142	0.234834	0.144949	0.149021	0.144105	0.168227	0.0444564
	144	0.235773	0.144687	0.149687	0.144724	0.168717	0.0447651
	146	0.236727	0.145876	0.149469	0.145787	0.169465	0.0448746
	148	0.234845	0.145871	0.149838	0.145925	0.16912	0.0438561
	150	0.237697	0.14626	0.149004	0.144949	0.169478	0.0455112
	152	0.237744	0.146547	0.150249	0.145911	0.170113	0.045128
	154	0.238124	0.147594	0.149618	0.146831	0.170542	0.04507
	156	0.238264	0.148518	0.149704	0.145747	0.170558	0.0451676
	158	0.238548	0.148388	0.150582	0.147383	0.171225	0.0449017
	160	0.238534	0.148926	0.150207	0.146261	0.170982	0.0450645
	162	0.239072	0.149586	0.150791	0.146998	0.171612	0.0450011
	164	0.239022	0.14924	0.150835	0.148342	0.17186	0.0447868
	166	0.243622	0.150708	0.15069	0.148997	0.173504	0.0467522
	168	0.242182	0.15086	0.152246	0.148064	0.173338	0.045929
	170	0.242644	0.152025	0.152392	0.148142	0.173801	0.0459359
	172	0.242448	0.152505	0.156031	0.1491	0.175021	0.0450404
	174	0.24396	0.153175	0.156108	0.148928	0.175543	0.0457066
	176	0.24338	0.153235	0.15658	0.149802	0.175749	0.0451723
	178	0.243978	0.153706	0.156754	0.150949	0.176347	0.0451498
	180	0.244817	0.155062	0.156508	0.150927	0.176829	0.0453873
	182	0.246436	0.15476	0.156144	0.151904	0.177311	0.0461174
	184	0.246313	0.154718	0.15759	0.150618	0.17731	0.0460911
	186	0.246798	0.156546	0.15648	0.15104	0.177716	0.0461268
	188	0.247322	0.157441	0.157653	0.152057	0.178618	0.0458759
	190	0.249147	0.157061	0.1581	0.153289	0.179399	0.0465444
	192	0.24796	0.157543	0.15832	0.152526	0.179087	0.0459867
	194	0.24795	0.157846	0.156854	0.153732	0.179096	0.0459361
	196	0.250269	0.157886	0.157759	0.154068	0.179996	0.0468825
	198	0.250053	0.159609	0.157974	0.154342	0.180494	0.0464247
	200	0.250615	0.158851	0.158526	0.15513	0.180781	0.0465866
	202	0.252166	0.158587	0.159153	0.154104	0.181003	0.0474959
	204	0.254461	0.158849	0.159228	0.155009	0.181887	0.0484202
	206	0.256599	0.159483	0.159634	0.155319	0.182759	0.0492672
	208	0.255632	0.160277	0.159731	0.156169	0.182952	0.0484873
	210	0.2553	0.160143	0.159034	0.155962	0.18261	0.0484924
	212	0.25642	0.160666	0.159933	0.156235	0.183313	0.048776
	214	0.256816	0.161688	0.160534	0.157192	0.184058	0.0485428
	216	0.258264	0.162147	0.160216	0.156892	0.18438	0.049304
	218	0.257803	0.16239	0.160922	0.157481	0.184649	0.0488127
	220	0.257552	0.16224	0.160137	0.157665	0.184398	0.0488051
	222	0.259307	0.16306	0.160724	0.157959	0.185263	0.0494072
	224	0.258497	0.163941	0.163022	0.157165	0.185656	0.0486531
	226	0.258877	0.164455	0.163017	0.157806	0.186039	0.0486425
	228	0.261162	0.164383	0.161805	0.158464	0.186453	0.0498646
	230	0.260857	0.165128	0.162097	0.159717	0.18695	0.0493211
	232	0.262416	0.165315	0.162406	0.159033	0.187293	0.0501484
	234	0.262441	0.165728	0.164279	0.15988	0.188082	0.0496353
	236	0.262532	0.166317	0.163321	0.160801	0.188243	0.0495774
	238	0.257984	0.167602	0.164741	0.161287	0.187904	0.0467915
	240	0.258693	0.167576	0.164252	0.160296	0.187705	0.0474193
	242	0.257748	0.169411	0.163883	0.162095	0.188284	0.0464138
	244	0.2582	0.16971	0.165184	0.162113	0.188802	0.0463707
	246	0.260949	0.170569	0.164627	0.162232	0.189594	0.0476988
	248	0.260742	0.170585	0.165514	0.16173	0.189643	0.0475383
	250	0.260122	0.17119	0.166427	0.163464	0.190301	0.0466563
	252	0.260338	0.171673	0.166188	0.163393	0.190398	0.0467535
	254	0.261061	0.171717	0.166183	0.16458	0.190885	0.0468832
	256	0.262886	0.172975	0.166241	0.164433	0.191634	0.0476435
	258	0.262384	0.173233	0.166207	0.165293	0.191779	0.0472034
	260	0.26315	0.17351	0.167637	0.166402	0.192675	0.0470857
	262	0.264176	0.173202	0.168408	0.167533	0.19333	0.0472969
	264	0.263118	0.174072	0.168023	0.166645	0.192964	0.04688
	266	0.264861	0.173317	0.168311	0.168426	0.193729	0.0474787
	268	0.265371	0.1755	0.168047	0.168444	0.19434	0.0474772
	270	0.265952	0.175812	0.169511	0.167933	0.194802	0.0475554
	272	0.26715	0.176355	0.168796	0.16846	0.19519	0.0481116
	274	0.266886	0.176446	0.169582	0.168749	0.195416	0.0477715
	276	0.268129	0.176887	0.169845	0.169387	0.196062	0.0481672
	278	0.267762	0.177232	0.170291	0.169252	0.196134	0.0478829
	280	0.266364	0.178648	0.170873	0.169484	0.196342	0.0468553
	282	0.269359	0.177755	0.170547	0.17073	0.197098	0.0482906
	284	0.272186	0.178022	0.170405	0.170775	0.197847	0.0496833
	286	0.272028	0.179175	0.170434	0.17176	0.198349	0.0492694
	288	0.271092	0.179516	0.17093	0.171985	0.198381	0.0486249
	290	0.273663	0.179661	0.171549	0.171932	0.199201	0.0497817
	292	0.272286	0.181725	0.171461	0.173004	0.199619	0.0486551
	294	0.27364	0.18044	0.172408	0.17398	0.200117	0.0491383
	296	0.276346	0.181105	0.170964	0.174248	0.200666	0.0506302
	298	0.276606	0.182303	0.171351	0.174902	0.20129	0.050417

## Sheet: Extended Data Fig. 5g
	Temperature (°C)	Δabsorbance (without m*)	Temperature (°C)	Δabsorbance (with PNA m*)	Temperature (°C)	Δabsorbance (with DNA m*)
	19.989	1.52431e-06	20	7.49206e-07	19.982	-1.01582e-06
	19.9947	-0.000503487	19.998	0.000144121	20.0005	0.000286554
	20.002	0.00172	20.003	0.000884964	19.9968	-0.000237153
	20.007	0.00122	19.991	0.000409944	19.9984	0.000286409
	20.003	0.00109	19.994	0.00109	19.9904	-7.14392e-06
	19.9997	0.000747346	20.0027	0.000563506	19.9871	-0.000216621
	20.003	0.000774783	20.007	0.000411144	20.0014	-0.00055522
	20.0063	0.00121	19.994	0.000432799	20.0016	-0.00053891
	19.9925	0.000783642	20.01	0.00108	20.0054	0.000380143
	20.002	0.000871096	19.999	0.000966136	19.9943	-9.75828e-05
	20.001	0.00102	20.0077	0.00125	20.004	1.92665e-05
	20.762	0.000788034	20.9088	0.000758676	20.9457	-0.000850796
	21.809	0.000746493	21.915	5.53079e-05	21.9955	-0.000944053
	22.792	0.000262377	22.947	-0.00112	22.9402	-0.00158
	23.8475	0.000156452	23.946	-0.000628652	23.9921	-0.00156
	24.8195	0.000262012	24.936	-0.00235	24.9686	-0.00201
	25.81	-0.000193331	25.9577	-0.00161	25.9827	-0.00168
	26.823	-0.000545341	26.938	-0.00258	27.0099	-0.00281
	27.7933	-0.000153295	27.937	-0.00228	27.9958	-0.00279
	28.8292	-0.00168	28.943	-0.00276	29.0157	-0.00316
	29.804	-0.0011	29.952	-0.00307	29.9947	-0.00427
	30.8183	-0.00185	30.964	-0.00261	30.9977	-0.0035
	31.813	-0.00251	31.9267	-0.00316	32.0131	-0.00492
	32.8117	-0.00219	32.948	-0.00394	33.0148	-0.00351
	33.816	-0.00274	33.952	-0.0043	34.0461	-0.00407
	34.8068	-0.00285	34.9457	-0.00514	34.9877	-0.00464
	35.8137	-0.00363	35.9453	-0.00535	36.0393	-0.00553
	36.8135	-0.00275	36.938	-0.00565	37.034	-0.00567
	37.8055	-0.00277	37.944	-0.00631	38.0468	-0.00546
	38.8065	-0.00305	38.9453	-0.00624	39.0319	-0.00595
	39.8027	-0.00351	39.932	-0.00693	40.0431	-0.00573
	40.802	-0.00311	40.925	-0.00695	41.0655	-0.00675
	41.823	-0.00262	41.9497	-0.00791	42.0739	-0.00675
	42.8203	0.03613	42.937	-0.00824	43.0716	-0.00683
	43.7953	0.10526	43.9395	-0.00822	44.0707	-0.00685
	44.8035	0.12943	44.933	-0.00745	45.096	-0.00765
	45.824	0.14349	45.9457	-0.00838	46.0849	-0.0084
	46.8187	0.15604	46.9377	-0.00797	47.1051	-0.00814
	47.805	0.16562	47.938	-0.0077	48.111	-0.00927
	48.8127	0.17285	48.945	-0.0077	49.1044	-0.00919
	49.8125	0.1812	49.949	-0.00786	50.1205	-0.00987
	50.8215	0.18684	50.9467	-0.00877	51.0998	-0.01036
	51.8113	0.19495	51.9417	-0.00712	52.1202	-0.01032
	52.8145	0.20082	52.9647	-0.00561	53.1354	-0.01066
	53.812	0.20701	53.943	-0.00267	54.135	-0.01115
	54.802	0.21227	54.9473	0.00543	55.1171	-0.01079
	55.805	0.21989	55.941	0.02259	56.138	-0.01121
	56.804	0.22617	56.939	0.04656	57.1412	-0.01115
	57.795	0.23172	57.9387	0.07456	58.1519	-0.01128
	58.799	0.23696	58.939	0.10098	59.1542	-0.01192
	59.8223	0.24372	59.9408	0.12917	60.1554	-0.01151
	60.82	0.2503	60.9747	0.15678	61.1725	-0.01279
	61.8563	0.25583	61.966	0.18056	62.1989	-0.01408
	62.81	0.26519	62.972	0.20163	63.2042	-0.01446
	63.836	0.27277	63.975	0.22021	64.1981	-0.0139
	64.8358	0.28279	64.9623	0.23681	65.2006	-0.01199
	65.8187	0.29242	65.9592	0.25085	66.2042	0.06603
	66.82	0.30381	66.9797	0.26284	67.2163	0.10933
	67.834	0.31561	67.955	0.27421	68.221	0.12479
	68.825	0.32839	68.961	0.28395	69.2092	0.13344
	69.8445	0.34386	69.9533	0.29458	70.2182	0.13916
	70.8143	0.35921	70.9715	0.30455	71.2409	0.14321

## Sheet: Extended Data Fig. 5h
	Tcp of (pA20-m)n	Tcp of (pA20-m)n/m* (PNA)	Tcp of (pA20-m)n/m* (DNA)
	41.823	53.943	64.9207
	41.914	53.872	63.9565
Average	41.8685	53.9075	64.4386
STD	0.0643467	0.0502046	0.681828
