# Supplementary material for: Ballistic diffusion fronts in biomolecular condensates
Source: Nat Nanotechnol. 2025 Jun 6;20(8):1062–70. doi: 10.1038/s41565-025-01941-0 (PMC12373509; doi:10.1038/s41565-025-01941-0)
Supplement: Supplementary file 17 — Statistical source data. [file 41565_2025_1941_MOESM17_ESM.xlsx]

## Sheet: Extended Data Fig. 6c,d
	[m*] (μM)	Velocity (μm/min)
	1	0.27509
	2	0.40242
	3	0.49851
	4	0.57886
	5	0.64935
	6	0.71286
	7	0.77112
	8	0.82522
	9	0.87595
	10	0.92386
	11	0.96938
	12	1.01272
	13	1.05441
	14	1.09438
	15	1.13294
	16	1.17017
	17	1.20624
	18	1.2412
	19	1.27518
	20	1.30825
	21	1.34044
	22	1.37191
	23	1.40261
	24	1.43264
	25	1.46202
	26	1.49079
	27	1.51896
	28	1.54662
	29	1.57377
	30	1.60043
	31	1.62662
	32	1.65237
	33	1.67775
	34	1.70265
	35	1.7272
	36	1.75141
	37	1.77522
	38	1.79873
	39	1.8219
	40	1.84477
	41	1.86731
	42	1.88957
	43	1.91157
	44	1.93328
	45	1.95473
	46	1.97593
	47	1.99686
	48	2.01774
	49	2.03809
	50	2.05836
	51	2.0784
	52	2.09826
	53	2.11788
	54	2.13733
	55	2.15657
	56	2.17561
	57	2.19448
	58	2.21319
	59	2.23169
	60	2.25005
	61	2.26826
	62	2.28625
	63	2.30413
	64	2.32182
	65	2.33939
	66	2.3568
	67	2.37408
	68	2.39119
	69	2.40819
	70	2.42505
	71	2.44177
	72	2.45836
	73	2.47485
	74	2.49117
	75	2.50741
	76	2.52353
	77	2.53949
	78	2.55536
	79	2.57113
	80	2.58678
	81	2.60231
	82	2.61775
	83	2.63309
	84	2.64834
	85	2.66343
	86	2.67847
	87	2.6934
	88	2.70823
	89	2.72298
	90	2.7376
	91	2.75218
	92	2.76661
	93	2.78101
	94	2.79515
	95	2.80863
	96	2.82149
	97	2.83376
	98	2.84543
	99	2.85654
	100	2.8671

## Sheet: Extended Data Fig. 6e
	Width (μm)	Velocity (μm/min)
	0.60935	0.27509
	0.72144	0.40242
	0.80054	0.49851
	0.86555	0.57886
	0.92199	0.64935
	0.97256	0.71286
	1.01878	0.77112
	1.06166	0.82522
	1.10175	0.87595
	1.13957	0.92386
	1.17545	0.96938
	1.20969	1.01272
	1.24245	1.05441
	1.274	1.09438
	1.30435	1.13294
	1.33374	1.17017
	1.36213	1.20624
	1.38974	1.2412
	1.41647	1.27518
	1.44263	1.30825
	1.46813	1.34044
	1.49294	1.37191
	1.51729	1.40261
	1.54097	1.43264
	1.5643	1.46202
	1.58709	1.49079
	1.60949	1.51896
	1.63144	1.54662
	1.65308	1.57377
	1.67428	1.60043
	1.69511	1.62662
	1.7157	1.65237
	1.73594	1.67775
	1.75588	1.70265
	1.77546	1.7272
	1.79492	1.75141
	1.81402	1.77522
	1.83295	1.79873
	1.85156	1.8219
	1.86991	1.84477
	1.88813	1.86731
	1.90609	1.88957
	1.9238	1.91157
	1.94137	1.93328
	1.95873	1.95473
	1.97593	1.97593
	1.99281	1.99686
	2.00985	2.01774
	2.02656	2.03809
	2.04307	2.05836
	2.05948	2.0784
	2.07565	2.09826
	2.09173	2.11788
	2.10769	2.13733
	2.12342	2.15657
	2.13909	2.17561
	2.15456	2.19448
	2.17002	2.21319
	2.18528	2.23169
	2.20042	2.25005
	2.21539	2.26826
	2.23041	2.28625
	2.24516	2.30413
	2.25993	2.32182
	2.27453	2.33939
	2.28908	2.3568
	2.3034	2.37408
	2.31767	2.39119
	2.33201	2.40819
	2.34604	2.42505
	2.36001	2.44177
	2.37402	2.45836
	2.38784	2.47485
	2.40169	2.49117
	2.41526	2.50741
	2.42889	2.52353
	2.44246	2.53949
	2.45592	2.55536
	2.46932	2.57113
	2.48262	2.58678
	2.49591	2.60231
	2.50895	2.61775
	2.52209	2.63309
	2.53514	2.64834
	2.54805	2.66343
	2.56096	2.67847
	2.57372	2.6934
	2.58642	2.70823
	2.59917	2.72298
	2.61186	2.7376
	2.62436	2.75218
	2.63689	2.76661
	2.64943	2.78101
	2.66165	2.79515
	2.67412	2.80863
	2.68627	2.82149
	2.69859	2.83376
	2.71079	2.84543
	2.72289	2.85654
	2.73493	2.8671
