# Supplementary material for: Ballistic diffusion fronts in biomolecular condensates
Source: Nat Nanotechnol. 2025 Jun 6;20(8):1062–70. doi: 10.1038/s41565-025-01941-0 (PMC12373509; doi:10.1038/s41565-025-01941-0)
Supplement: Supplementary file 18 — Statistical source data. [file 41565_2025_1941_MOESM18_ESM.xlsx]

## Sheet: Extended Data Fig. 7c
	Time (min)	Norm. intensity (1st experiment)	Norm. intensity (2nd experiment)	Average	STD
	0	1	1	1	0
	0.5	0.957628	1.00307	0.98035	0.0321335
	1	0.953677	1.0172	0.985436	0.0449141
	1.5	0.950418	1.00784	0.979131	0.0406065
	2	0.965422	1.01382	0.989623	0.0342245
	2.5	0.978743	1.01217	0.995455	0.0236333
	3	0.976918	0.981598	0.979258	0.00330922
	3.5	0.981511	0.972432	0.976971	0.00641957
	4	0.98322	0.968832	0.976026	0.0101738
	4.5	0.989547	0.935563	0.962555	0.0381721
	5	0.980302	0.915468	0.947885	0.0458448
	5.5	0.9737	0.900323	0.937011	0.0518854
	6	0.971108	0.881828	0.926468	0.0631304
	6.5	0.946825	0.867633	0.907229	0.0559971
	7	0.95116	0.849938	0.900549	0.0715745
	7.5	0.929853	0.819713	0.874783	0.0778809
	8	0.908663	0.792595	0.850629	0.0820725
	8.5	0.897217	0.76782	0.832519	0.0914977
	9	0.889607	0.747796	0.818701	0.100275
	9.5	0.863707	0.723079	0.793393	0.0994391
	10	0.851953	0.697711	0.774832	0.109066
	10.5	0.832013	0.689067	0.76054	0.101078
	11	0.819376	0.673429	0.746403	0.1032
	11.5	0.799887	0.653634	0.72676	0.103416
	12	0.787449	0.645883	0.716666	0.100103
	12.5	0.765909	0.626545	0.696227	0.0985455
	13	0.76821	0.602549	0.685379	0.11714
	13.5	0.746895	0.59762	0.672257	0.105553
	14	0.734658	0.576931	0.655794	0.111529
	14.5	0.714134	0.557307	0.635721	0.110894
	15	0.693161	0.54152	0.61734	0.107227
	15.5	0.684967	0.533104	0.609036	0.107383
	16	0.667011	0.517309	0.59216	0.105855
	16.5	0.654399	0.51103	0.582714	0.101377
	17	0.635159	0.491778	0.563468	0.101386
	17.5	0.628207	0.484248	0.556228	0.101795
	18	0.6049	0.46731	0.536105	0.0972907
	18.5	0.598523	0.460002	0.529262	0.097949
	19	0.585194	0.453773	0.519483	0.0929287
	19.5	0.575641	0.444607	0.510124	0.0926546
	20	0.561161	0.43512	0.498141	0.0891243
	20.5	0.549357	0.420561	0.484959	0.0910726
	21	0.540946	0.418461	0.479704	0.0866102
	21.5	0.524199	0.406409	0.465304	0.0832901
	22	0.509628	0.399287	0.454458	0.0780229
	22.5	0.507186	0.387736	0.447461	0.0844639
	23	0.497474	0.382049	0.439762	0.0816179
	23.5	0.487071	0.373855	0.430463	0.0800556
	24	0.481036	0.371655	0.426345	0.0773439
	24.5	0.460579	0.361011	0.410795	0.0704055
	25	0.455636	0.357746	0.406691	0.0692187
	25.5	0.45171	0.345644	0.398677	0.0749995
	26	0.436021	0.345216	0.390619	0.0642093
	26.5	0.434229	0.333686	0.383957	0.0710949
	27	0.416657	0.333864	0.375261	0.0585432
	27.5	0.402569	0.324685	0.363627	0.0550727
	28	0.404987	0.319684	0.362335	0.0603181
	28.5	0.393325	0.314505	0.353915	0.055734
	29	0.384355	0.307975	0.346165	0.0540086
	29.5	0.37962	0.304032	0.341826	0.053449
	30	0.371801	0.302296	0.337049	0.0491475
	30.5	0.372076	0.292959	0.332518	0.0559442
	31	0.366316	0.291187	0.328752	0.0531239
	31.5	0.358338	0.286351	0.322345	0.0509028
	32	0.345376	0.282351	0.313863	0.0445657
	32.5	0.343434	0.2774	0.310417	0.0466929
	33	0.334689	0.275707	0.305198	0.0417069
	33.5	0.332439	0.270042	0.30124	0.0441212

## Sheet: Extended Data Fig. 7e
	Molecular weight (nt)	Grey value (0 mol%)	Grey value (2.5 mol%)	Grey value (5 mol%)
	20385.2	976.725	304.6	422.425
	19992.8	1075.42	328.25	406.2
	19615.9	1005.9	341.875	365.725
	19253.3	1086.97	306.4	452.2
	18904.2	1074.67	377.3	386.7
	18567.8	1166	417.4	393.525
	18243.4	1133.58	355.45	457.85
	17930.3	1143.1	304.25	448.15
	17627.9	1244.05	296.45	1038.4
	17335.7	1326.35	420.375	874.6
	17053	1373.4	404.4	521.925
	16779.3	1467.67	320.475	435.175
	16514.3	1367.33	445.85	414.525
	16257.5	1470.17	460.75	330.95
	16008.5	1530.65	395.85	356.1
	15767	1620	478.95	471.65
	15532.5	1547	330.75	396.15
	15304.8	1638.2	420.125	368.2
	15083.5	1701.67	297.9	466
	14868.4	1680.85	362.975	431.2
	14659.2	1745.38	310.75	344
	14455.7	1746.25	372.175	346.375
	14257.5	1875.9	304.75	415.325
	14064.6	1916.97	345.95	400.45
	13876.6	1879.85	323.45	435.025
	13693.4	1926.53	365.475	375.6
	13514.8	2132	398.95	424.075
	13340.6	2036.3	534.6	327.6
	13170.7	2206.6	390.8	395.15
	13004.8	2080.5	401.975	368.3
	12842.9	2137	432.525	362.35
	12684.7	2209.88	380.05	430.2
	12530.3	2318.55	472.95	331.15
	12379.3	2737.05	419.1	398.275
	12231.7	2465.97	375.6	403.525
	12087.4	2546.65	405.575	336.525
	11946.3	2519.4	428.325	520.275
	11808.2	2444.78	349.9	486.25
	11673.1	2636.75	392.35	350.65
	11540.9	2529.55	394.25	405.625
	11411.4	2733.05	429.125	475.7
	11284.6	2544.45	409.75	410.3
	11160.4	2728.25	552.5	387.3
	11038.7	2841.22	394.55	499.775
	10919.4	2867.88	487.825	446.925
	10802.5	2848.43	455.425	412.225
	10687.9	3007.65	470.425	415.625
	10575.5	3016.35	482.45	377.35
	10465.3	2905.4	432.9	354.1
	10357.1	2911.88	497.6	346.275
	10251	2870.55	437.8	290.1
	10146.8	2910.7	405.45	339.925
	10044.6	3096.28	514.725	384.775
	9944.22	3192	991.525	288.525
	9845.66	3175.5	671.425	311.4
	9748.86	3188.38	506.2	335.625
	9653.77	3271.43	440.6	263.1
	9560.34	3309.57	494.75	343.025
	9468.54	3308.38	429.25	456.25
	9378.32	3520.43	450.2	428.85
	9289.63	3534.28	352.3	413.325
	9202.44	3664.72	392.1	319.725
	9116.71	3503.8	415.875	414.65
	9032.4	3540.85	461.6	427.525
	8949.47	3610.45	462.625	519.3
	8867.9	3709.68	472.775	655.1
	8787.64	3671.95	393.575	487.35
	8708.67	3778.97	406.55	494.725
	8630.96	3907.47	352.3	367.575
	8554.46	3856.28	400.85	476.825
	8479.16	3779.75	396.25	373.825
	8405.03	3976.18	545.5	383.75
	8332.04	4113.35	382.275	321.125
	8260.15	4040.68	407.325	331.075
	8189.36	4109.57	443.05	300.7
	8119.62	4104.9	477.825	286.625
	8050.92	4205.9	561.15	354.225
	7983.24	4069.15	508.3	326.675
	7916.54	4089.15	482.6	275.3
	7850.82	4171.55	475.75	317.6
	7786.04	4177.65	570.675	219.75
	7722.19	4372.38	500.475	316.85
	7659.25	4365.02	504.85	378
	7597.19	4292.27	439.375	598.4
	7536	4451.07	684.8	493.275
	7475.66	4422.1	567.2	305.9
	7416.16	4521.9	595.225	353.7
	7357.46	4456.48	518.225	447.1
	7299.57	4642.93	547.425	459.625
	7242.46	4586.2	495.05	295.325
	7186.11	4552.23	409.75	383.775
	7130.51	4666.35	569.75	317.675
	7075.65	4687.23	545.475	490.525
	7021.51	4826.62	485.775	415.625
	6968.07	4886.88	432.675	273.175
	6915.32	4790.93	565.125	376.725
	6863.26	4775.82	627.975	362.15
	6811.85	4773.1	485.7	425.675
	6761.1	4807.1	577.925	427.2
	6710.99	4942.82	812.125	324.3
	6661.51	4939.57	743.325	268.8
	6612.64	4890.55	540.125	266.475
	6564.38	5023.82	478.775	366.4
	6516.71	5224.55	535.075	347
	6469.62	5090.7	555.425	351
	6423.1	5156.93	612.925	354.5
	6377.14	5240.7	557.525	375.225
	6331.73	5324.77	502.95	370.9
	6286.87	5168.5	658.925	414.75
	6242.53	5320.23	705.925	406.375
	6198.72	5487.55	573.325	355.175
	6155.41	5418.68	855.425	349.1
	6112.61	5400.35	644.6	338.8
	6070.31	5370.85	630.6	356.725
	6028.49	5457.23	527.7	288.6
	5987.14	5399.23	502.425	353.825
	5946.27	5439.95	764.325	316.7
	5905.85	5479.43	938.575	345.55
	5865.89	5648.35	591.85	363.55
	5826.38	5640.02	763.05	337.625
	5787.3	5645.88	664.7	291.7
	5748.65	5602.15	455.05	328.25
	5710.43	5647.65	489.2	347.175
	5672.62	5685.52	518.3	252.025
	5635.22	5686.65	608.2	341.65
	5598.22	5618.38	512.925	277.85
	5561.62	5660.75	629.65	360.375
	5525.41	5801.8	602.4	263.45
	5489.59	5694.85	631.775	347.2
	5454.14	5807.55	691.05	330.15
	5419.06	5844.6	668.475	429.775
	5384.35	5924.93	571.025	329.925
	5350	5717.07	684.975	350.025
	5316	5811.68	599.325	344.525
	5282.35	5939.07	638.625	425.725
	5249.05	5888.35	758.575	369.825
	5216.08	5921.62	760.7	389.775
	5183.45	6042.48	581.375	429.825
	5151.14	5964.12	657.025	402.975
	5119.16	5985.95	741.425	338.55
	5087.49	5977.57	701.775	418.4
	5056.14	6017.07	620.75	312.25
	5025.1	6075.48	657.75	300.9
	4994.36	6108.05	731.275	267
	4963.92	6168.43	520.575	268.15
	4933.77	6036.05	734.975	306.25
	4903.92	6076.2	727.425	328.6
	4874.35	6110.75	696.45	379.9
	4845.06	6080.82	716.1	417.85
	4816.06	6180.55	658.55	387.925
	4787.33	6140.48	680.3	388.85
	4758.86	6199.65	782.125	442.45
	4730.67	6316.4	846.025	305.825
	4702.74	6325.88	1097.92	373.45
	4675.06	6231.45	950.225	364.25
	4647.64	6389.95	679.8	404.2
	4620.48	6223.2	791.925	332.1
	4593.56	6396.25	775.175	426.175
	4566.89	6372.88	767.6	377.225
	4540.46	6527.95	775.925	342.5
	4514.27	6467.62	816.075	357.525
	4488.31	6484.73	937.875	442.775
	4462.59	6507.38	752.45	418.425
	4437.09	6598.85	856.15	387.175
	4411.82	6584.82	764.6	364.4
	4386.78	6572.62	870.025	458.45
	4361.95	6521.45	696.275	319.225
	4337.34	6501.23	938.225	484.05
	4312.94	6684.1	904.775	360.8
	4288.76	6589.15	879.9	325.55
	4264.78	6688	952.875	413.975
	4241.01	6718.05	968.125	384.775
	4217.44	6857.9	928.575	446.7
	4194.08	6771.18	936.75	409.575
	4170.91	6657.25	973.325	388.2
	4147.94	6788.5	995.8	334.9
	4125.16	6813.82	1020.15	355.925
	4102.57	6680.12	924.475	358.1
	4080.17	6761.3	1073.62	446.975
	4057.95	6816.4	1261.22	443.775
	4035.92	6902.1	1184.15	477.325
	4014.07	6663.15	1078.5	435.875
	3992.4	6874.12	1049.62	444.225
	3970.9	6787.5	1205.47	550.6
	3949.58	6925.05	1383.2	453.3
	3928.44	6854.88	1182.72	489.725
	3907.46	6847.23	1252.88	536.95
	3886.65	6872.38	1279.28	639.05
	3866.01	6978.62	1190.15	662.5
	3845.53	6891.55	1394.35	512.15
	3825.21	6836.02	1345.05	538.7
	3805.06	6822.07	1269.58	524.675
	3785.06	6864.95	1351.75	462.15
	3765.22	6970.7	1307.38	485.125
	3745.54	7155.62	1433.4	524.55
	3726	6902.18	1290.88	551.15
	3706.62	6961.23	1336.4	475.125
	3687.39	7069.4	1445.42	590.875
	3668.3	6941.62	1429.47	554.45
	3649.37	6949.65	1394.95	575.025
	3630.57	7060.88	1560.4	572.1
	3611.92	6976.15	1534.38	587.475
	3593.41	7044.5	1503.65	453.05
	3575.04	7249.43	1485.4	422.125
	3556.81	7153.23	1547.78	593.375
	3538.71	7223.1	1663.92	504
	3520.75	7296.55	1586.22	634.55
	3502.92	7166.68	1656.95	588.6
	3485.22	7068.38	1573.97	592.475
	3467.65	7073.1	1656.88	665.7
	3450.22	7125.5	1669.42	603.575
	3432.91	6930.32	1753.15	725.575
	3415.72	7057.9	1778.83	685.3
	3398.66	6956.27	1655.25	770.75
	3381.72	7068.93	1880.3	693.9
	3364.91	7020.65	1866.45	665.775
	3348.22	7037.27	1962.67	861.725
	3331.64	7023.93	1990.55	818.4
	3315.19	7078.95	1998.08	811
	3298.85	7079.5	1947.67	806.075
	3282.62	7004.2	1951.17	818.25
	3266.51	6977.43	2034.17	921.925
	3250.51	7018.43	2121.97	719.175
	3234.63	7023.48	2012.6	878.85
	3218.86	6909.73	2095.85	862.75
	3203.19	7130.23	2080.35	822.45
	3187.64	7081.1	2116.68	935.975
	3172.19	7295.62	2154.72	841.975
	3156.84	7050.5	2221.65	749.625
	3141.61	7070.77	2168.57	992.325
	3126.47	7086.18	2180.1	847.075
	3111.44	7103.15	2206	850.95
	3096.51	7063.23	2269.95	847.9
	3081.69	7213.25	2298.28	835.575
	3066.96	7200.95	2348.05	874.175
	3052.33	7097.9	2412.12	989.1
	3037.8	7116.07	2266.15	891.525
	3023.36	7053.1	2383.85	979.45
	3009.03	7198.48	2459.4	999.4
	2994.78	7169.77	2560.47	1053.08
	2980.63	7028.73	2521.45	902.425
	2966.58	7235.2	2555	1032.4
	2952.61	7154.02	2681.12	1070.85
	2938.74	7038.95	2654.55	1074.78
	2924.96	7052.88	2632.3	1086.05
	2911.26	7107.6	2665.72	1146.42
	2897.66	7103.07	2778.6	1070.83
	2884.14	7108.88	2784.82	1021.5
	2870.71	7101.52	2783.12	1179.55
	2857.37	7052.55	2857.55	1204.72
	2844.11	7085.77	2819.5	1173.4
	2830.93	7143.38	2828.3	1262.85
	2817.84	7113.32	2901.43	1245.2
	2804.84	6945.38	2928.8	1320.1
	2791.91	7097.2	3035.65	1314.28
	2779.06	7211.25	3195.18	1321.08
	2766.3	7000.57	3032	1373.95
	2753.62	7098.48	3164.38	1370.72
	2741.01	7073.07	3092.62	1507.88
	2728.48	7098.12	3217.1	1386.97
	2716.03	7094.2	3177.43	1358.58
	2703.66	6966.57	3120.35	1499.67
	2691.36	7033.48	3229.12	1471.05
	2679.14	7048.05	3358.68	1532.08
	2666.99	7089.18	3350.65	1550.3
	2654.92	7067.43	3355.03	1665.22
	2642.92	7194.57	3435.95	1715.28
	2630.99	7299.8	3487.05	1668.83
	2619.14	7090.9	3540.28	1706.05
	2607.35	7262.5	3542.93	1776.8
	2595.64	7214.95	3473.93	1778.53
	2584	7187.07	3578.65	1803.62
	2572.42	7181	3578.45	1831.67
	2560.92	7210.55	3696.88	1776.88
	2549.48	7260.7	3805.55	1860.28
	2538.11	7090.2	3797.43	1888.35
	2526.81	7190.52	3859.65	1948.42
	2515.57	7211.6	3898.53	1937.62
	2504.4	7312.7	3912.4	2085.6
	2493.3	7321.68	3901	1911.97
	2482.26	7148.2	3911.78	2023.45
	2471.28	7250.57	3998.55	2074.53
	2460.37	7171.57	3985.82	2135.55
	2449.52	7145.93	4142.23	2162.4
	2438.73	7135.18	4036.47	2221.62
	2428.01	7273.6	4057.15	2271.25
	2417.35	7207.32	4002.6	2228.5
	2406.74	7251.2	4197.75	2230.62
	2396.2	7139.23	4145.43	2292.18
	2385.72	7287.55	4157.48	2310.05
	2375.29	7159.48	4180.6	2382.15
	2364.93	7112.95	4299.65	2411.78
	2354.62	7180.35	4467.98	2309.78
	2344.37	7095.12	4342.5	2526.88
	2334.18	7100.93	4374.98	2469.07
	2324.05	7175.68	4470.12	2455.57
	2313.97	7258.2	4363.6	2382
	2303.94	7194.9	4364.82	2656.93
	2293.98	7150.38	4388.1	2543.25
	2284.07	7170.18	4456.3	2569.2
	2274.21	7122.68	4489.77	2646.57
	2264.4	7165.98	4550.65	2548.28
	2254.65	7150.73	4625.02	2531.45
	2244.96	7020.95	4557.62	2757.12
	2235.31	7060.32	4606.77	2562.65
	2225.72	7079.8	4702.73	2669.53
	2216.18	7046.45	4755.5	2836.47
	2206.69	7074.38	4784.98	2684.72
	2197.26	7204.02	4677.05	2864.75
	2187.87	7017.8	4857.5	2902.47
	2178.53	7130.85	4687.05	2862.8
	2169.25	6959.75	4823.52	2946.65
	2160.01	7010.43	4873.62	2823.35
	2150.82	6880.43	4925.7	2983.22
	2141.68	7141.3	5057.15	3018.68
	2132.59	7020.25	5138.43	2942.4
	2123.55	7043.4	5265.62	3175.05
	2114.55	7032.85	5133.35	3008.55
	2105.6	7014.45	5160.48	3195.5
	2096.7	7016.88	5171.45	3143.88
	2087.84	7032.88	5248.55	3142.8
	2079.03	6942.23	5289.27	3144.45
	2070.27	6916.68	5277.1	3257.2
	2061.55	7044.27	5230.57	3294.07
	2052.88	6906.1	5439.7	3307.3
	2044.25	7011.57	5393.5	3334.25
	2035.66	7072.05	5441.88	3305.22
	2027.12	7018.82	5555.32	3264.25
	2018.62	6863.95	5565.38	3268.68
	2010.17	6893.07	5617.55	3456.55
	2001.76	6847.27	5470.68	3381.45
	1993.39	6835.6	5631.43	3467.55
	1985.06	6872.05	5827.85	3588.38
	1976.78	6896.43	5625.5	3530.47
	1968.53	6694.65	5797.62	3667.35
	1960.33	6708.75	5616.52	3607.43
	1952.17	6921.75	5773.32	3612.12
	1944.05	6796.88	5703.05	3672.72
	1935.97	6901.73	5919.4	3659.25
	1927.93	6742.7	5921.77	3704.78
	1919.93	6722.3	5942.25	3774.45
	1911.97	6679.18	5779.7	3724.88
	1904.05	6663.5	5998.55	3879.47
	1896.17	6688.18	5991.82	3902.72
	1888.33	6735.15	6097.15	3896.12
	1880.52	6761.85	6322.77	3896.18
	1872.76	6659.68	6148.07	3872.2
	1865.03	6624.5	6082.6	3911.28
	1857.33	6848.18	6121.8	4070.57
	1849.68	6671.02	6120.88	3860.8
	1842.06	6739.65	6160.62	4021.97
	1834.48	6747.95	6226.43	4092.12
	1826.94	6820.68	6319.68	4050.18
	1819.43	6647.85	6250.62	4127.93
	1811.96	6651.35	6351.52	4083.35
	1804.52	6590.88	6376.88	4102.88
	1797.12	6594.93	6362.9	4126.48
	1789.75	6562.27	6404	4087.6
	1782.42	6679.48	6386.52	4224.88
	1775.12	6657.7	6425.62	4236.68
	1767.86	6692.98	6314.32	4119.52
	1760.63	6424.32	6449.05	4310.27
	1753.44	6526.93	6431.7	4209.75
	1746.28	6615.5	6498.9	4220.75
	1739.15	6563.2	6520.4	4344.27
	1732.06	6637.52	6473.1	4346.5
	1725	6454.8	6636.55	4376.85
	1717.97	6499.77	6626.25	4412.73
	1710.97	6473.82	6520.8	4346.98
	1704.01	6437.32	6600.85	4290.85
	1697.08	6421.15	6581.32	4422.32
	1690.18	6635.2	6565.95	4490.65
	1683.31	6499.38	6609.68	4465.75
	1676.48	6517.1	6508.88	4584.15
	1669.67	6666	6687.73	4440.75
	1662.9	6630.98	6616.88	4566.45
	1656.15	6525.48	6575.62	4741.68
	1649.44	6634.85	7032.45	4651.8
	1642.76	6446.12	6826.15	4525.82
	1636.11	6479.6	6709.8	4591.07
	1629.48	6416.05	6717.2	4663.9
	1622.89	6392.65	6747.12	4650.35
	1616.33	6317.8	6811.65	4714.02
	1609.8	6493.4	6817.8	4849.38
	1603.29	6351.15	7148.88	4920.32
	1596.82	6386.38	7004.1	4856.88
	1590.37	6284.3	7034.25	5017.2
	1583.95	6517.75	6951.7	4836.82
	1577.56	6368.43	6866.7	5125.1
	1571.2	6403.38	7063.25	4901.65
	1564.86	6390.7	7109.55	5016.7
	1558.56	6431.55	7004.43	5149.57
	1552.28	6345.07	7047.23	5113.02
	1546.03	6435.75	7130.77	4984.35
	1539.81	6299.27	6996.55	5114.52
	1533.61	6414.05	7218.05	5109.6
	1527.44	6235.7	7199.25	5087.27
	1521.3	6371.93	7102.43	4942.2
	1515.18	6388.18	7399.23	5076.65
	1509.09	6324.7	7182.82	5234.05
	1503.03	6326.9	7167.68	5086.9
	1496.99	6357.15	7336.82	5379.62
	1490.98	6229.68	7365.75	5144.57
	1484.99	6268.8	7237.07	5171.88
	1479.03	6340.12	7339.23	5265.5
	1473.1	6232.7	7326.52	5409.55
	1467.19	6347.93	7414.98	5209.73
	1461.3	6243.23	7509.73	5242.43
	1455.44	6318.12	7296.38	5460.85
	1449.61	6240.45	7407.07	5347.27
	1443.8	6159.85	7381.6	5376.82
	1438.01	6208.18	7491.25	5398.77
	1432.25	6132.27	7404.32	5384.4
	1426.51	6261.98	7499	5495.23
	1420.8	6225.65	7461.25	5613.52
	1415.11	6149.4	7484.73	5487.1
	1409.44	6174.6	7572.3	5666.8
	1403.8	6178.98	7491.32	5584.88
	1398.18	6124.35	7552.07	5759.65
	1392.58	6093.52	7568.32	5659.1
	1387.01	6209.75	7666.95	5556.32
	1381.46	6157.57	7544.7	5637.85
	1375.93	6243.35	7498.68	5689.18
	1370.43	6251.15	7740.48	5664.88
	1364.95	6233.05	7628.2	5721.25
	1359.49	6190.4	7683.62	5610.38
	1354.05	6186.75	7472.32	5688.07
	1348.64	6000.45	7684.85	5658.85
	1343.24	6133.52	7734.98	5793.57
	1337.87	6170.6	7693.1	5763.6
	1332.52	6045.55	7619.23	5928.95
	1327.19	6053.05	7752.3	5959.85
	1321.89	5915.4	7902.38	5896.95
	1316.6	5916.27	7698.93	5883.25
	1311.34	5914.62	7893.82	5880.75
	1306.1	5825.6	7773.27	5983.98
	1300.87	5881.45	7760.38	6026.75
	1295.67	5922.27	7723.85	5965.2
	1290.49	5867.23	7800.57	6109.75
	1285.33	5879.4	7670.05	6132.8
	1280.19	5670.95	7763.57	6038.95
	1275.07	5884.45	7786.82	6062.98
	1269.97	5845	7894.52	6002.43
	1264.9	5772.27	7723.73	5949.45
	1259.84	5920.32	7783.23	6071.57
	1254.8	5771.52	7853.07	6227.52
	1249.78	5764.8	7844.05	6132.27
	1244.78	5776.15	7874.95	6096.35
	1239.8	5678.9	7680.05	6090.98
	1234.84	5664.82	7843.02	6130.55
	1229.9	5659.73	7797.2	6163.43
	1224.97	5709.7	7980.27	5929.75
	1220.07	5671.27	7949.75	6003.1
	1215.19	5665.4	7986.52	5973.8
	1210.32	5677.57	7940.43	5926.15
	1205.47	5725.62	7991.4	6009.27
	1200.65	5729.68	8020.85	6126.55
	1195.84	5583.57	8181.43	6130.9
	1191.04	5645.8	8014	6159.15
	1186.27	5524.7	8291.88	6221.27
	1181.52	5604.3	8288.67	6405.12
	1176.78	5610.85	8326.45	6326.93
	1172.06	5729.38	8396.15	6424.9
	1167.36	5524.05	8444.75	6293.4
	1162.68	5528.27	8468	6331.73
	1158.01	5520.4	8376.73	6448.43
	1153.36	5695.98	8273.85	6317.38
	1148.73	5377.95	8298.67	6229.57
	1144.12	5508.05	8320.08	6248.48
	1139.53	5745.18	8348.52	6220.8
	1134.95	5565.88	8343.08	6359
	1130.39	5389.05	8479.92	6301.05
	1125.84	5449.45	8610.05	6419.2
	1121.31	5482.35	8490.17	6422.68
	1116.8	5518.5	8511.73	6658.18
	1112.31	5372.52	8007.75	6493.07
	1107.83	5390.95	8253.58	6654.68
	1103.37	5352.85	8532.33	6571.48
	1098.93	5373.4	8511.75	6381.2
	1094.5	5379.68	8581.08	6330.73
	1090.09	5377.23	8583.62	6540.12
	1085.69	5323.9	8336.73	6267.6
	1081.31	5449.98	8513.88	6320.35
	1076.95	5413.77	8475.65	6287.73
	1072.6	5387.05	8585.7	6269.32
	1068.27	5227.98	8606.48	6226.12
	1063.95	5314.68	8492.77	6321.38
	1059.65	5308.9	8763.35	6333.73
	1055.37	5146.5	8592.08	6634.7
	1051.1	5246.18	8721.77	6644.18
	1046.84	5098.38	8929.62	6696.27
	1042.61	5123.38	8682.77	6845.27
	1038.38	5069.8	8694.2	6781.2
	1034.17	5060.15	8709.85	6759.8
	1029.98	4923.1	8699.62	6623.12
	1025.8	4827.77	8678.95	6670.7
	1021.64	4861.25	8598.25	6677.32
	1017.49	4990.88	8572.1	6684.32
	1013.36	4886.38	8648.45	6798.6
	1009.24	5071.02	8600.27	6698.15
	1005.13	5049.25	8396.9	6836.95
	1001.04	5382.48	8529.45	6795.62
	996.967	5010.32	8538.42	6901.9
	992.906	4801.85	8696.88	6714.9
	988.859	4771.07	8781.65	6911.38
	984.826	4848.55	8764	6847.02
	980.807	4661.82	8720.25	6981.35
	976.802	4747.6	8638.85	7022.55
	972.812	4732.9	8633.02	7073.8
	968.835	4574.9	8581.5	6911.12
	964.872	4602.62	8529.48	7147.32
	960.923	4631.95	8411.45	6955.5
	956.987	4625.93	8459	6708.07
	953.065	4556.65	8443.23	6538.23
	949.157	4503.07	8439.75	6628.8
	945.262	4502.27	8226.58	6537.2
	941.381	4495.23	8184.15	6440.55
	937.513	4576.55	7996.57	6465.77
	933.658	4548.77	8206.92	6302.15
	929.816	4337.75	8331.2	6455.18
	925.988	4500.43	8304.12	6465.43
	922.172	4468.95	8551.58	6621.23
	918.37	4391.07	8575.6	6776.82
	914.58	4537.77	8642.42	6760.23
	910.804	4403.62	8361.15	6957.7
	907.04	4336.75	8626.62	7046.32
	903.289	4449.85	8590.65	6951.75
	899.55	4547.43	8622.67	6976.18
	895.824	4433.8	8449.55	7051.2
	892.111	4337.2	8526.27	6900.85
	888.41	4322.35	8427.67	7023.18
	884.722	4356.4	8403.73	6760.45
	881.046	4398.18	8403.4	6729.5
	877.382	4365.62	8398.65	6835.35
	873.731	4359	8321.85	6609.77
	870.091	4350.05	8233.55	6639.68
	866.464	4308.55	8199.27	6604.27
	862.849	4143.9	8330.35	6977.55
	859.246	4295.45	8400.85	6819.38
	855.655	4240.1	8453.77	7052.8
	852.075	4208.62	8446.95	6987.35
	848.508	4327.62	8657.38	7199.6
	844.952	4151.38	8509.42	7213.1
	841.408	4235.3	8447.35	7289.43
	837.875	4220.73	8335.9	7468.88
	834.354	4268.77	8291.15	7304.77
	830.845	4256.15	8256.48	7238.9
	827.347	4108.77	8035.98	7113.1
	823.861	4204.57	8029.15	7223.5
	820.385	4185.07	8033.05	6997.27
	816.922	4076.75	7800.18	7080.15
	813.469	4054.18	7844	6881.38
	810.028	4024.38	7760.55	6500.88
	806.597	3971.7	7716.23	6328.5
	803.178	3973.03	7752.62	6267.82
	799.77	4056.45	7799.88	6372.23
	796.373	4036.6	7854.48	6222.75
	792.987	4049.18	8001.27	6467.32
	789.611	3896.62	8005.73	6641.57
	786.247	3888.38	8020.65	6605.27
	782.893	3971	8168.9	6789.77
	779.55	3914.07	8445.62	6935.4
	776.217	3862.45	8526.3	7174.93
	772.895	3923.62	8436.33	7160.23
	769.584	3780.75	8506.33	7287.38
	766.283	3742.12	8341.7	7174.02
	762.993	3818.57	8246.83	7277.1
	759.713	3962.75	8287	7403.73
	756.444	3744.35	8127.12	7253.98
	753.184	3694.28	8029.2	7090.43
	749.936	3526.05	7969.9	6825.02
	746.697	3720.05	7718.75	6811.35
	743.468	3631.22	7635.3	6791.82
	740.25	3650.82	7460.27	6643.27
	737.041	3680.53	7395.45	6525.75
	733.843	3577.88	7435.18	6462.85
	730.655	3539.97	7398.8	6375.88
	727.476	3645.85	7352.82	6437.32
	724.308	3612.32	7552.75	6562.1
	721.149	3548.78	7599.3	6705.38
	718	3613	7766.15	7053.57
	714.861	3690.35	7859.18	7236.73
	711.731	3529.15	8072.65	7488
	708.611	3517.3	8075.95	7117.65
	705.501	3525.25	8221.7	7420.85
	702.4	3481.95	8208.12	7475.3
	699.309	3376.9	8347.83	7376.57
	696.228	3438.93	8356.55	7543.25
	693.155	3386.38	8069.57	7432.43
	690.093	3250	8102.02	7291.05
	687.039	3572.78	8017.18	7285.93
	683.995	3423.57	7813.98	7026.7
	680.96	3344.62	7537.27	6996.9
	677.934	3361.57	7501	6563.68
	674.918	3512.78	7346.7	6499.93
	671.911	3363.28	7084.23	6228.98
	668.912	3246.65	6981.93	6197.55
	665.923	3159.45	6900.43	5923.62
	662.943	3281.25	6952.15	5589.55
	659.972	3120.93	7136.85	5748.27
	657.009	3214.72	7143.3	5671.07
	654.056	3165.5	7178.2	5667.98
	651.111	3072.8	7062.07	5881.68
	648.176	3091.4	7285.75	6047.75
	645.249	3056.68	7398.32	6116.43
	642.33	3005.6	7550.77	6348.2
	639.421	3209.28	7737.2	6683.57
	636.52	3054.88	7850.57	7123.32
	633.628	3089.15	7742.62	6966.3
	630.744	3007.18	7944.18	7014.85
	627.869	3014.05	8177.27	7132.73
	625.002	3016.68	7974.9	7057.73
	622.144	3087.85	7901.6	7401.15
	619.294	2888.55	7893.4	7407.9
	616.453	2968.6	7961.93	6994.8
	613.62	2761.62	7691.8	6968.32
	610.795	2821.4	7538.65	6664.38
	607.979	2924.3	7194.55	6607.6
	605.171	2775.18	7124.18	6408.43
	602.371	2782.93	7091.02	6243.3
	599.579	2802.85	6794.55	6224.55
	596.795	2828.65	6604.77	6016.88
	594.02	2539.35	6624.62	5743.8
	591.252	2616.72	6413.07	5784.12
	588.493	2574.8	6416.68	5627.85
	585.741	2686.25	6597.85	5727.98
	582.998	2567.5	6583.23	5926.38
	580.262	2731.1	6730.7	5999.35
	577.534	2570.72	6796.82	6054.32
	574.815	2717.43	6855.27	6165.52
	572.103	2603.05	7387.35	6377.88
	569.398	2565	8157.7	6576.77
	566.702	2567.1	7203.1	6721.55
	564.013	2519.22	7284.4	6865.2
	561.332	2358.53	7280.52	6938.45
	558.659	2535.32	7443.9	7100.77
	555.993	2405.12	7361.68	7124.6
	553.335	2435.18	7437.98	7112.9
	550.684	2329.82	7596.88	7262.25
	548.041	2381.07	7313.55	7134.52
	545.406	2315.1	7199.77	7025.43
	542.777	2290.97	7186.35	6939.35
	540.157	2396.32	7007.25	6785.8
	537.543	2401.65	6742.77	6694.07
	534.938	2149.8	6576.8	6462.2
	532.339	2213.35	6537.25	6183.75
	529.748	2099	6399.05	5962.05
	527.164	2099.07	5805.82	5699.65
	524.587	2249.32	5651.65	5411.57
	522.017	1971.15	5479.4	5025.2
	519.455	2128.43	5348.25	4893.25
	516.9	2154.9	5434.2	4672.4
	514.352	2002.42	5206.45	4476.9
	511.811	2078.28	5102.98	4643.07
	509.277	2020.45	5283.9	4528.05
	506.75	1894.92	5477.48	4432.73
	504.23	2020	6194.35	4589.3
	501.717	1820.83	6505.73	4686.85
	499.211	1836.28	6063.95	4781.7
	496.712	1881.97	6060.73	4909.93
	494.22	1775.3	5920.75	5054.62
	491.734	1801.47	6139.15	5318.9
	489.256	1826.35	6122.52	5738.48
	486.784	1882.55	6354.35	5646.98
	484.319	1641.38	6419.93	5872.12
	481.861	1767.7	6588.32	6087.73
	479.41	1725.7	6638.98	6068.82
	476.965	1572.8	6650.98	6290.52
	474.527	1594.4	6465.95	6397.77
	472.096	1632.12	6337.8	6416.95
	469.671	1610.92	6454.82	6501.12
	467.253	1588.55	6330.55	6393.35
	464.841	1525.38	6037.18	6178.1
	462.436	1502.78	5878.23	6264.32
	460.037	1519.9	5757.98	6025.35
	457.645	1508.33	5455.18	5700.73
	455.259	1434.8	5355.2	5577
	452.88	1456.72	5096.07	5547.23
	450.507	1491.7	4852.52	5274.73
	448.141	1502.03	4777.38	5047.6
	445.781	1324.25	4597.3	4834.48
	443.427	1448	4499.18	4701.27
	441.079	1320.17	4339.45	4452.93
	438.738	1387.17	4370.52	4254.18
	436.403	1322.5	4314.27	4206.2
	434.074	1242.1	4278.77	4344.6
	431.752	1331.38	4167.88	4280.88
	429.435	1293.05	4382.5	4348.57
	427.125	1343.53	4421.07	4326.3
	424.821	1343.6	4422.32	4199.07
	422.523	1374.4	4604.6	4488.65
	420.231	1375.2	4805.2	4537.7
	417.945	1341.92	4815.65	4656.3
	415.665	1444.65	4863.95	4875.35
	413.391	1361.67	5034.75	4992.48
	411.123	1254.47	5060.15	5326.05
	408.862	1265.38	5079.52	5402.45
	406.606	1208.42	5250.27	5548.82
	404.355	1051.83	5175.35	5754.27
	402.111	1241.28	5474.38	5992.88
	399.873	1181.78	5421.77	5872.95
	397.64	1244.65	5326.1	6051.1
	395.414	1141.35	5311.48	6198.1
	393.193	1206.55	5252.1	6135.48
	390.978	1113.88	5192.6	6015.15
	388.768	1114.22	5064.52	6207.02
	386.565	1180	4943.77	5938.75
	384.367	1113.7	4760.18	5746.68
	382.175	1147.53	4490.85	5552.07
	379.988	996.6	4405.48	5339.75
	377.807	995.8	4148.35	5059.38
	375.632	991.05	4069.22	5056.32
	373.462	1061.62	3717	4640.25
	371.298	1042.78	3614.43	4355.75
	369.139	936.825	3343.12	3990.22
	366.986	1028.12	3342.5	3783.03
	364.839	928	3053.68	3505.22
	362.696	1035.88	2967.5	3332.05
	360.56	942.15	2899.75	2971.35
	358.429	944.975	2791	2964.55
	356.303	750.775	2821.12	2712.4
	354.183	869.625	2698.5	2522.68
	352.068	870.35	2638.95	2367.5
	349.958	922.725	2754.82	2490.1
	347.854	872.35	2676.7	2353.68
	345.755	882.575	2784.72	2459.3
	343.661	1311.72	2767.93	2384.18
	341.573	984.675	2876.03	2381.85
	339.49	797.15	2969.15	2472.9
	337.412	791.375	3242.93	2723.1
	335.34	797.575	3329.47	2974.32
	333.272	805.75	3353.32	3011.97
	331.21	764.2	3489.78	3103.6
	329.153	651.2	3500.55	3301.2
	327.101	729.3	3673.75	3600.62
	325.054	669.2	3831.8	3707.93
	323.013	728.2	3923.82	3809.62
	320.976	710.95	4033.15	3982.28
	318.944	730.9	4018.57	4062.6
	316.918	655.875	4123.23	4238.8
	314.897	685.8	4078.47	4337.38
	312.88	619.25	4167.32	4566.45
	310.869	679.05	4076.15	4490.2
	308.862	576.375	4036.65	4571.57
	306.861	609.65	3877.72	4741.18
	304.864	636.425	3722.15	5169.18
	302.873	555.1	3651.3	4691.05
	300.886	557.875	3665.05	4686.98
	298.904	563.325	3456.2	4555.4
	296.927	481.7	3290.65	4284.88
	294.955	677.825	3214.9	4139.35
	292.988	589.175	3014.4	4000.5
	291.025	490.925	2825.35	3836.07
	289.067	438.225	2704.43	3725.28
	287.115	524.45	2577.35	3380.78
	285.166	536.475	2454.78	3347.78
	283.223	437	2292.8	3145.8
	281.284	462.125	2145.4	2836.9
	279.35	568.1	2073.68	2773.97
	277.421	432.775	2147.7	2771.32
	275.496	429.3	1865.62	2504.7
	273.576	450.475	1853.53	2146.93
	271.661	433.1	1849.05	2174.32
	269.75	447.35	1741.35	2137.95
	267.844	431.775	1748.85	1892.35
	265.943	368.6	1824.67	1906.33
	264.046	501.025	1746.88	1821.42
	262.154	445.175	1719.55	1856.65
	260.266	481.25	1652.38	1767.88
	258.382	472.15	1687.08	1746.58
	256.504	374.9	1866.4	1794.85
	254.629	430.825	1792.12	1849.45
	252.759	277.95	1751.92	1996.2
	250.894	426.175	1831.33	2064.2
	249.033	275.525	1847.92	1905.03
	247.177	431.6	1907.67	1905.83
	245.325	473.825	1896.38	2008.3
	243.477	287.375	1963.8	2029.78
	241.634	288.175	2092.6	2196.53
	239.795	320.35	2287.35	2355.95
	237.96	363.2	2119.28	2428.28
	236.13	280.975	2162.28	2444.18
	234.304	262.85	2171.7	2637.4
	232.482	341.6	2444.65	2701.53
	230.665	403.5	2437.62	2823.32
	228.852	304.075	2327.53	2829.25
	227.043	393.675	2311.9	3174.38
	225.238	321.875	2362.97	3196.82
	223.438	259	2347.25	3337.72
	221.642	371.425	2489.47	3230.82
	219.85	339.275	2458.88	3221.68
	218.062	234.55	2291.93	3437.9
	216.279	299.95	2464.4	3356.05
	214.499	182.6	2308.25	3544.05
	212.724	295.75	2282.62	3492.68
	210.953	170.225	2117.32	3542.03
	209.186	287.425	2192.9	3318.53
	207.423	349.45	2029.33	3429.72
	205.664	183.2	1960.62	3188.05
	203.909	178	1856.22	3221.57
	202.158	237.625	1631.25	3124.75
	200.411	260.8	1533.35	3135.25
	198.669	318.325	1544.75	2792.6
	196.93	194.3	1372.42	2706.25
	195.195	286.45	1342.8	2478.68
	193.465	265.125	1218.95	2278.55
	191.738	240.2	1114.6	2243.25
	190.015	254.55	971.75	1980.45
	188.296	187.5	851.55	1912.25
	186.582	190.75	760.25	1630.47
	184.871	221.1	685.7	1371.1
	183.163	250.525	695.975	1210.55
	181.46	164.375	532.525	1115.12
	179.761	263	566.7	998.275
	178.066	239.025	520.625	955.05
	176.374	226.875	344.4	784.1
	174.686	215.5	483.65	832.925
	173.002	160.85	490.9	537
	171.322	329.175	511.45	431.95
	169.646	245.175	261.05	366.45
	167.973	241.95	413.625	305.025
	166.305	220.5	406.075	354.225
	164.64	187.125	304.9	255.725
	162.978	249.475	415.775	280.675
	161.321	220.75	405.9	220.6
	159.667	198.15	319.4	254.55
	158.017	149.85	260.675	234.65
	156.37	259.625	420.975	275.4
	154.728	227.1	315.4	315
	153.089	156.975	356.725	195.2
	151.453	148.925	299.4	268.75
	149.822	219.475	370.025	335.825
	148.194	227.7	378.475	424.225
	146.569	258.325	294.875	202.525
	144.948	249	322.825	300.05
	143.331	180.375	304.5	218.1
	141.717	233.95	385.35	303.75
	140.107	269.95	390.175	213.05
	138.501	97.5	384.725	407.75
	136.898	207.25	404.55	374.45
	135.298	288.7	345.75	437.675
	133.702	175.35	591.825	466.75
	132.11	174.925	491.175	490.3
	130.521	270.8	605.15	609.4
	128.936	238.825	593.425	692.8
	127.354	219.4	574.15	660.375
	125.775	158.05	629.325	734.55
	124.2	182.05	736.6	806.7
	122.629	273.35	809.925	946.2
	121.061	309.8	808.45	1036.58
	119.496	245.275	865.45	1140
	117.935	278.475	889.875	1213.17
	116.377	186.05	1041.97	1350.97
	114.822	314.175	952.475	1448.1
	113.271	218.825	1021.92	1519.55
	111.723	236.25	1123.62	1588.1
	110.179	350.275	1158.45	1783.58
	108.638	330.875	1246.03	1772.15
	107.1	253.975	1218.67	1871.83
	105.566	201.875	1209.08	1891.6
	104.035	291.525	1213.47	1908.58
	102.507	255.025	1249.85	2068.1
	100.983	176.125	1138.3	2003.17
	99.4615	250.6	1275.08	2131.53
	97.9437	217.975	1291.8	2152
	96.429	367.45	1205.55	2273.45
	94.9176	379.05	1250.75	2174.68
	93.4095	289.675	1111.97	2175.55
	91.9046	473.525	1188.8	2126.18
	90.4029	356.575	1022.7	2302.8
	88.9044	349.5	963.675	2227.2
	87.4091	384.675	1019.6	2082.15
	85.917	347.85	961.85	1968.53
	84.4281	282.875	915.55	1969.25
	82.9424	362.85	770.725	1834.25
	81.4598	257.65	777.175	1898.42
	79.9804	330.975	743.625	1684.97
	78.5041	268.15	708.675	1642.2
	77.0309	312.9	643.625	1550.35
	75.5608	283.7	662.35	1449.47
	74.0939	337.925	527.9	1414.25
	72.63	235.275	412.95	1259.38
	71.1693	192.95	426.3	1160.42
	69.7116	263.95	426.05	1089.45
	68.257	302.875	442.575	1011.83
	66.8055	233.1	299.375	808.55
	65.357	238.2	185.95	746.125
	63.9115	158.75	181.3	727.1
	62.4691	200.3	361.4	617.75
	61.0297	218.125	251.025	462.025
	59.5933	208.9	223.2	580.8
	58.1599	259.05	166.725	405.575
	56.7295	176.075	201.425	500.175
	55.3021	211.7	174.325	312.2
	53.8777	262.975	171.725	383.175
	52.4562	208.3	148.5	391.625
	51.0377	236.65	314	291.775
	49.6221	111.925	355.55	288.3
	48.2094	281.05	146.3	251.45
	46.7998	268.175	175.85	321.325
	45.393	171.5	163.1	259.225
	43.9891	207.425	220.6	229.825
	42.5881	238.825	230.65	236.375
	41.19	282.45	273.275	241.025
	39.7948	324.5	231.225	286.25
	38.4025	206.775	160.425	163.55
	37.013	122.3	190.275	256.35
	35.6264	260.85	251.575	151.925
	34.2427	257.225	299.7	206.6
	32.8618	209.7	201.2	233.1
	31.4837	198.25	206.775	250.35
	30.1084	261.15	226.225	201.1
	28.736	227.1	203.025	342.525
	27.3663	175.725	223.25	210.675
	25.9995	235.05	139.15	246.725
	24.6354	256.4	240.65	275.3
	23.2741	231.35	241.95	449.225
	21.9156	363.05	278.275	405.85
	20.5599	432.2	356.525	218.2
	19.2068	233.075	210.025	363.975
	17.8566	146.225	141.025	265.05
	16.5091	275.775	312.225	297.8
	15.1643	278.875	285.95	193.875
	13.8222	253.15	228.525	251.55
	12.4828	167.7	254.9	211.975
	11.1462	282.85	192.85	233.3
	9.81223	219.425	265.675	237.125

## Sheet: Extended Data Fig. 7f
	[c*]/[A20-m] ratio	Average molecular weight (nt)
	0 mol%	2916.29
	2.5 mol%	1345.85
	5 mol%	1182.65
