# Supplementary material for: Ballistic diffusion fronts in biomolecular condensates
Source: Nat Nanotechnol. 2025 Jun 6;20(8):1062–70. doi: 10.1038/s41565-025-01941-0 (PMC12373509; doi:10.1038/s41565-025-01941-0)
Supplement: Supplementary file 19 — Statistical source data. [file 41565_2025_1941_MOESM19_ESM.xlsx]

## Sheet: Extended Data Fig. 8_50 mM
	Before invasion								After invasion
	Time (s)	Norm. intensity (FARP1)	Norm. intensity (FARP2)	Norm. intensity (FARP3)	Norm. intensity (FARP4)	Average	STD		Time (s)	Norm. intensity (FARP1)	Norm. intensity (FARP2)	Norm. intensity (FARP3)	Norm. intensity (FARP4)	Average	STD
	-11	1	1	1	1	1	0		-11	1	1	1	1	1	0
	-9	0.979292	0.991336	1.01086	0.993414	0.993727	0.013011		-9	1.03284	0.992089	0.996441	1.03197	1.01333	0.0220934
	-7	0.997819	0.978777	1.01527	0.994447	0.996579	0.0149721		-7	1.03449	1.00059	0.977599	0.992294	1.00124	0.0241149
	-5	0.982317	1.00072	1.01547	0.991517	0.997505	0.0141365		-5	1.01553	0.984935	0.994281	1.01832	1.00327	0.0162671
	-3	0.983789	0.985868	1.01485	0.985787	0.992574	0.0148826		-3	1.04444	0.977538	0.98664	1.01468	1.00582	0.0302078
	0	0.0583945	0.0628525	0.0698727	0.0689247	0.0650111	0.00539724		0	0.10588	0.106923	0.129038	0.118264	0.115026	0.0108954
	2	0.0583159	0.0596371	0.0712556	0.0721119	0.0653301	0.00736464		2	0.133915	0.136744	0.172212	0.167485	0.152589	0.0200561
	4	0.0563655	0.0654689	0.0697385	0.0713025	0.0657189	0.00670528		4	0.168607	0.163914	0.194041	0.199425	0.181497	0.0178334
	6	0.0590523	0.0598965	0.0733005	0.0707925	0.0657604	0.00733847		6	0.175265	0.182681	0.220226	0.214888	0.198265	0.0225866
	8	0.0612759	0.0598574	0.0695461	0.0713974	0.0655192	0.00579745		8	0.203522	0.176969	0.219673	0.226829	0.206748	0.0221169
	10	0.0561267	0.0636157	0.0713239	0.0705378	0.065401	0.00708677		10	0.206989	0.194038	0.245933	0.248281	0.22381	0.0274323
	12	0.0580428	0.0657907	0.0730709	0.0729526	0.0674642	0.00714426		12	0.224793	0.211378	0.252729	0.25875	0.236912	0.0225534
	14	0.0574342	0.0630583	0.070599	0.0729996	0.0660228	0.00712201		14	0.214557	0.21281	0.265187	0.273437	0.241498	0.0323012
	16	0.0582546	0.0608366	0.0701447	0.0717907	0.0652567	0.00671197		16	0.223294	0.234948	0.281334	0.275244	0.253705	0.0288902
	18	0.0554744	0.0627793	0.069631	0.0731129	0.0652494	0.00780354		18	0.23377	0.240658	0.291731	0.289754	0.263978	0.0310428
	20	0.0562175	0.0640121	0.0716318	0.0723382	0.0660499	0.0075615		20	0.231252	0.233292	0.301107	0.292838	0.264622	0.0375163
	22	0.0620178	0.065828	0.0726117	0.071593	0.0680126	0.00498934		22	0.242664	0.240343	0.314742	0.313034	0.277696	0.0418078
	24	0.0608076	0.0634876	0.0716693	0.0743841	0.0675872	0.00647126		24	0.247166	0.251719	0.31542	0.302112	0.279104	0.0347283
	26	0.0595281	0.064067	0.0727997	0.0754128	0.0679519	0.0074211		26	0.262707	0.265239	0.31696	0.3039	0.287201	0.0273664
	28	0.0582685	0.0677689	0.0740657	0.0731248	0.068307	0.00724419		28	0.259041	0.280154	0.331019	0.324491	0.298676	0.0347682
	30	0.058447	0.0644545	0.071375	0.0741503	0.0671067	0.00706765		30	0.278093	0.274366	0.330649	0.325601	0.302177	0.0300713
	32	0.0575769	0.0657931	0.0712037	0.0733	0.0669684	0.00701449		32	0.275725	0.266066	0.33111	0.335378	0.30207	0.0362546
	34	0.0572932	0.061845	0.0725405	0.0761412	0.066955	0.00885149		34	0.279222	0.2791	0.353959	0.331384	0.310916	0.0378081
	36	0.0587558	0.0608822	0.0753384	0.0741532	0.0672824	0.00867509		36	0.285414	0.269707	0.338316	0.33327	0.306677	0.0342886
	38	0.0583765	0.0629313	0.074388	0.0740854	0.0674453	0.00806042		38	0.285447	0.283883	0.346441	0.339347	0.313779	0.0337491
	40	0.0585225	0.0611762	0.0745297	0.0751856	0.0673535	0.00873663		40	0.287957	0.296423	0.361124	0.341872	0.321844	0.0353017
	42	0.0569993	0.0636444	0.0750176	0.0746809	0.0675855	0.00881631		42	0.296296	0.283796	0.351026	0.352891	0.321002	0.0361158
	44	0.0576837	0.0636907	0.0762693	0.0741293	0.0679433	0.00877372		44	0.30287	0.291933	0.364469	0.356879	0.329038	0.0369325
	46	0.0598347	0.0608917	0.0739054	0.0765001	0.067783	0.00864365		46	0.286629	0.305664	0.364893	0.348492	0.326419	0.0364302
	48	0.0568525	0.065455	0.075775	0.0755451	0.0684069	0.00908221		48	0.312259	0.308593	0.38794	0.358952	0.341936	0.0382902
	50	0.0540352	0.0652063	0.0755719	0.0751831	0.0674991	0.0101775		50	0.313543	0.298814	0.373611	0.361016	0.336746	0.0361721
	52	0.0557342	0.0658172	0.0725357	0.0743432	0.0671076	0.00842293		52	0.325289	0.314388	0.385127	0.357794	0.34565	0.032134
	54	0.05672	0.0636387	0.0721061	0.0741425	0.0666518	0.00803287		54	0.308344	0.31025	0.392729	0.377667	0.347247	0.0442577
	56	0.056529	0.0608271	0.0739274	0.0748144	0.0665245	0.00923571		56	0.315564	0.30727	0.386549	0.374137	0.34588	0.0402584
	58	0.054325	0.0601121	0.0720337	0.0754647	0.0654839	0.00993134		58	0.313019	0.297526	0.398275	0.369139	0.344489	0.0472454
	60	0.0581179	0.0655435	0.073803	0.0746789	0.0680358	0.00778816		60	0.318124	0.321841	0.396931	0.393509	0.357601	0.0434876
	62	0.059137	0.0634665	0.0748777	0.0765011	0.0684956	0.00851847		62	0.328862	0.313879	0.399987	0.393067	0.358949	0.0439118
	64	0.0613368	0.0656581	0.0730541	0.0768808	0.0692324	0.00702896		64	0.318761	0.32438	0.392132	0.384837	0.355028	0.0388151
	66	0.0577904	0.0626136	0.075094	0.0786507	0.0685372	0.0099307		66	0.327949	0.325241	0.409015	0.379491	0.360424	0.0408945
	68	0.0576992	0.0638501	0.0735249	0.0771564	0.0680576	0.00890089		68	0.338617	0.327948	0.408869	0.377084	0.363129	0.0370829
	70	0.0575775	0.0660811	0.0731559	0.0756324	0.0681117	0.00810551		70	0.325457	0.326516	0.424046	0.396226	0.368061	0.0498955
	72	0.0572434	0.0653241	0.0759452	0.0773005	0.0689533	0.00946672		72	0.345503	0.332591	0.430563	0.389953	0.374653	0.044643
	74	0.059048	0.0621684	0.0726752	0.0778814	0.0679433	0.00882483		74	0.338478	0.344151	0.404511	0.38745	0.368647	0.0324036
	76	0.0554157	0.0629071	0.077641	0.0773993	0.0683408	0.0110323		76	0.338161	0.332985	0.418802	0.391446	0.370349	0.0417328
	78	0.0583695	0.0619333	0.0740899	0.0760138	0.0676016	0.00876021		78	0.33703	0.332925	0.421897	0.39198	0.370958	0.0433372
	80	0.0566332	0.0611924	0.0759336	0.0777965	0.0678889	0.010558		80	0.33184	0.333999	0.429357	0.403393	0.374647	0.049343
	82	0.0566976	0.0634636	0.0781493	0.0758654	0.068544	0.0101982		82	0.333461	0.343868	0.419924	0.403172	0.375106	0.0428427
	84	0.0596567	0.0667104	0.0752669	0.0785012	0.0700338	0.00852081		84	0.340495	0.359766	0.431451	0.418461	0.387543	0.0442302
	86	0.0587293	0.0675439	0.0760055	0.0771524	0.0698578	0.00856743		86	0.336413	0.342025	0.430563	0.422474	0.382869	0.0505622
	88	0.0576285	0.0645868	0.0767838	0.0769657	0.0689912	0.00953636		88	0.350424	0.360471	0.435822	0.41349	0.390052	0.0411891
	90	0.0585407	0.0632319	0.0782533	0.0763586	0.0690961	0.00970229		90	0.33759	0.343398	0.440646	0.41807	0.384926	0.0521808
	92	0.0580184	0.0659128	0.0778544	0.0765023	0.069572	0.009372		92	0.343764	0.35064	0.449117	0.414173	0.389424	0.0508753
	94	0.0593743	0.0664745	0.0761978	0.0782603	0.0700767	0.00879308		94	0.357215	0.356178	0.440686	0.425684	0.394941	0.0445852
	96	0.0568177	0.0629942	0.0756341	0.0758574	0.0678259	0.00948681		96	0.338859	0.365935	0.436738	0.432086	0.393405	0.0486614
	98	0.0598903	0.0672469	0.0758794	0.0780158	0.0702581	0.00833345		98	0.353452	0.344152	0.441523	0.420437	0.389891	0.0483694
	100	0.0588013	0.0661371	0.0766869	0.0791573	0.0701957	0.00946487		100	0.369678	0.362166	0.449912	0.411243	0.39825	0.0406459
	102	0.0595343	0.0681098	0.0752806	0.0775762	0.0701252	0.0081307		102	0.359087	0.362943	0.459643	0.43231	0.403496	0.0503305
	104	0.0579304	0.0666047	0.0775376	0.0795179	0.0703976	0.0100661		104	0.358886	0.359873	0.451073	0.413739	0.395893	0.0448341
	106	0.0576185	0.0647624	0.0801523	0.0774095	0.0699857	0.0106255		106	0.364192	0.360145	0.449556	0.430726	0.401155	0.045699
	108	0.0569724	0.0703172	0.0791946	0.0776776	0.0710405	0.0101485		108	0.37344	0.359319	0.439605	0.428639	0.400251	0.0397863
	110	0.0593116	0.0676488	0.0779837	0.0775778	0.0706305	0.008932		110	0.359609	0.37386	0.45996	0.432487	0.406479	0.0476005
	112	0.0571835	0.0659459	0.0788903	0.0801323	0.070538	0.0109733		112	0.361977	0.369397	0.443073	0.430121	0.401142	0.0413908
	114	0.0577929	0.0673047	0.0808403	0.0793281	0.0713165	0.0108608		114	0.369288	0.371345	0.464468	0.44457	0.412417	0.0492956
	116	0.0573132	0.0643468	0.0782815	0.0810143	0.070239	0.0112928		116	0.380226	0.370913	0.448776	0.445984	0.411475	0.0416491
	118	0.0591345	0.0682561	0.0793478	0.08096	0.0719246	0.0102272		118	0.383868	0.376335	0.454351	0.443012	0.414391	0.0399825
	120	0.0604619	0.0655819	0.0788677	0.0806123	0.071381	0.00990159		120	0.390186	0.368633	0.463052	0.443904	0.416444	0.0443534
	122	0.0616462	0.0642062	0.0795826	0.081571	0.0717515	0.0102761		122	0.384527	0.374282	0.463974	0.441345	0.416032	0.0434925
	124	0.0603428	0.0666485	0.079999	0.0788893	0.0714699	0.00957167		124	0.387486	0.372342	0.482799	0.4447	0.421832	0.0512149
	126	0.0620529	0.0659316	0.0804291	0.0818077	0.0725553	0.0100296		126	0.36972	0.369438	0.473862	0.457098	0.417529	0.0557898
	128	0.06006	0.0669867	0.0799787	0.0819667	0.072248	0.0104952		128	0.385649	0.368402	0.463127	0.447558	0.416184	0.0462006
	130	0.0609521	0.0644035	0.0817012	0.0822114	0.0723171	0.0112212		130	0.379248	0.386	0.476931	0.448503	0.42267	0.0477559
	132	0.0595951	0.0681255	0.0825865	0.0808721	0.0727948	0.0109111		132	0.37939	0.377587	0.486317	0.461238	0.426133	0.0559646
	134	0.0623087	0.0642006	0.0815195	0.0831309	0.0727899	0.011057		134	0.389984	0.377905	0.477933	0.462878	0.427175	0.0505363
	136	0.0615185	0.0672406	0.0804206	0.0788946	0.0720186	0.00914613		136	0.380703	0.389243	0.461985	0.4467	0.419658	0.0406836
	138	0.0602997	0.0660067	0.0810521	0.0839261	0.0728211	0.0114643		138	0.370887	0.384925	0.479727	0.470103	0.426411	0.0564374
	140	0.0555087	0.069109	0.08303	0.0834865	0.0727836	0.01331		140	0.384247	0.386311	0.479249	0.47083	0.430159	0.0519441
	142	0.0572619	0.0710691	0.0842914	0.0823747	0.0737492	0.0124439		142	0.392509	0.394344	0.47974	0.462967	0.43239	0.0455157
	144	0.0591643	0.0694078	0.0793486	0.0832951	0.0728039	0.0108085		144	0.374898	0.3719	0.494865	0.461373	0.425759	0.0619993
	146	0.0584796	0.0674127	0.0806293	0.083674	0.0725489	0.0117386		146	0.39395	0.384314	0.482844	0.455088	0.429049	0.0476273
	148	0.0588217	0.0702095	0.083908	0.0799427	0.0732205	0.0111923		148	0.386966	0.393528	0.470318	0.468458	0.429818	0.0457769
	150	0.0580837	0.0705653	0.0833184	0.0820762	0.0735109	0.0117789		150	0.40465	0.387829	0.481527	0.467152	0.43529	0.045987
	152	0.058589	0.0658842	0.08311	0.0806366	0.072055	0.0117653		152	0.39488	0.388609	0.497416	0.47495	0.438964	0.0553495
	154	0.0557926	0.0701893	0.0839464	0.0807045	0.0726582	0.0126848		154	0.394064	0.394426	0.502501	0.469296	0.440072	0.0546253
	156	0.0581823	0.0669611	0.084129	0.0809009	0.0725433	0.0121309		156	0.39518	0.383965	0.496768	0.461289	0.4343	0.053835
	158	0.0594698	0.069462	0.083293	0.0789489	0.0727934	0.0105948		158	0.399703	0.388081	0.489333	0.467161	0.43607	0.0497631
	160	0.060415	0.0684722	0.0861951	0.0820293	0.0742779	0.0119442		160	0.407264	0.411086	0.509388	0.47832	0.451514	0.050532
	162	0.0588485	0.066395	0.0831132	0.0817708	0.0725319	0.0118634		162	0.398911	0.401151	0.49265	0.462466	0.438795	0.0464344
	164	0.0608849	0.0681005	0.0857309	0.0803303	0.0737616	0.0113177		164	0.402962	0.391988	0.493708	0.479675	0.442083	0.0520203
	166	0.061046	0.0715525	0.0857264	0.0778021	0.0740317	0.0104204		166	0.426103	0.408292	0.516243	0.479792	0.457608	0.0495138
	168	0.0622833	0.0682128	0.085753	0.0784975	0.0736867	0.010468		168	0.408062	0.40369	0.502869	0.478131	0.448188	0.0499226
	170	0.0587009	0.0707644	0.0852092	0.0816081	0.0740707	0.0119449		170	0.411824	0.392672	0.502114	0.486976	0.448396	0.0542115
	172	0.0571656	0.071258	0.0856171	0.0803765	0.0736043	0.012462		172	0.425563	0.383309	0.507746	0.489992	0.451653	0.0576426
	174	0.0579924	0.0688717	0.0850592	0.0768911	0.0722036	0.0115513		174	0.40694	0.398319	0.508341	0.479843	0.448361	0.0541868
	176	0.0587903	0.0675237	0.0855263	0.0800265	0.0729667	0.0120855		176	0.421101	0.406694	0.505576	0.475995	0.452341	0.0463791
	178	0.0605617	0.069201	0.0843942	0.0808958	0.0737632	0.010939		178	0.41132	0.417959	0.511598	0.485133	0.456502	0.049606
	180	0.0621423	0.0692453	0.0861019	0.0804409	0.0744826	0.0108046		180	0.401855	0.404306	0.520751	0.482682	0.452399	0.0590387
	182	0.0627903	0.0698224	0.0869032	0.0801355	0.0749128	0.0107069		182	0.4069	0.40627	0.517456	0.494252	0.456219	0.0580913
	184	0.0629605	0.0696232	0.0873016	0.0784072	0.0745731	0.0105841		184	0.41147	0.418499	0.520301	0.483114	0.458346	0.052399
	186	0.0631347	0.0692252	0.0886799	0.0816596	0.0756748	0.0116018		186	0.413648	0.413114	0.513878	0.486365	0.456751	0.0513239
	188	0.0634872	0.0673109	0.0874478	0.0812538	0.0748749	0.0113382		188	0.411837	0.408763	0.516014	0.506212	0.460706	0.0583551
	190	0.0623917	0.0700744	0.08843	0.0791606	0.0750142	0.011268		190	0.436582	0.416924	0.51512	0.488807	0.464358	0.0454461
	192	0.0631864	0.0679232	0.0861577	0.081494	0.0746904	0.0108923		192	0.433552	0.397631	0.502982	0.489217	0.455845	0.0490627
	194	0.0586392	0.0721796	0.0846228	0.0792376	0.0736698	0.0112414		194	0.425353	0.414045	0.525066	0.496263	0.465182	0.0540165
	196	0.0634166	0.0726874	0.0882944	0.0774185	0.0754542	0.0103487		196	0.428814	0.4247	0.530766	0.491365	0.468911	0.0512917
	198	0.0618638	0.0708633	0.0871432	0.0774346	0.0743262	0.0106652		198	0.420424	0.41121	0.542143	0.50641	0.470047	0.064406
	200	0.0623304	0.0670138	0.0895046	0.0772272	0.074019	0.0120526		200	0.403909	0.422108	0.531194	0.498427	0.46391	0.0607349
	202	0.0655966	0.0693697	0.0896338	0.0797988	0.0760997	0.0108392		202	0.426575	0.407713	0.509725	0.495101	0.459779	0.0501851
	204	0.0621665	0.0744724	0.0884661	0.0787305	0.0759589	0.0109019		204	0.449967	0.431732	0.513193	0.504628	0.47488	0.0401465
	206	0.0641865	0.0700403	0.0916733	0.0781558	0.076014	0.0119076		206	0.445503	0.416056	0.529958	0.50821	0.474932	0.0531278
	208	0.0613946	0.069906	0.0907905	0.0780874	0.0750446	0.0125156		208	0.416246	0.430266	0.5283	0.500135	0.468737	0.0540646
	210	0.0660196	0.0735884	0.0934636	0.0773924	0.077616	0.0115743		210	0.435657	0.423947	0.529344	0.504533	0.47337	0.0515402
	212	0.064109	0.0734765	0.09089	0.0787589	0.0768086	0.0111725		212	0.451152	0.43564	0.537124	0.505384	0.482325	0.0472085
	214	0.0620336	0.0733161	0.0931531	0.0765634	0.0762665	0.012865		214	0.430584	0.429044	0.532344	0.50933	0.475325	0.0533891
	216	0.0659996	0.0701068	0.0904928	0.0774458	0.0760112	0.0107528		216	0.440531	0.417639	0.544515	0.506068	0.477188	0.0584716
	218	0.0635824	0.0717923	0.0931493	0.077557	0.0765202	0.0124812		218	0.437019	0.415831	0.530199	0.517936	0.475246	0.0572529
	220	0.0674221	0.0746211	0.089068	0.0796875	0.0776997	0.00909755		220	0.437461	0.43272	0.538366	0.518025	0.481643	0.0544262
	222	0.0630041	0.0773369	0.0906078	0.0790795	0.0775071	0.0113206		222	0.448117	0.428538	0.532674	0.489298	0.474657	0.0462303
	224	0.0662143	0.0743987	0.0920708	0.0804682	0.078288	0.0108876		224	0.433371	0.429366	0.539354	0.50449	0.476645	0.0542086
	226	0.0651923	0.0713082	0.094261	0.0794649	0.0775566	0.0125777		226	0.443824	0.426469	0.551961	0.513414	0.483917	0.0589006
	228	0.0636458	0.0723241	0.0942754	0.0772955	0.0768852	0.0128928		228	0.434302	0.437887	0.552579	0.520862	0.486408	0.0595399
	230	0.0619604	0.0752221	0.0950147	0.0793366	0.0778834	0.0136164		230	0.436333	0.434826	0.560111	0.51697	0.48706	0.0620015
	232	0.0614295	0.0728248	0.0935823	0.076958	0.0761986	0.0133202		232	0.447773	0.446653	0.546825	0.518895	0.490036	0.0507481
	234	0.0638235	0.077021	0.0957561	0.0779153	0.0786289	0.0131102		234	0.440605	0.439592	0.553013	0.531092	0.491075	0.0595409
	236	0.0644608	0.0739631	0.0973254	0.07752	0.0783173	0.0138191		236	0.423482	0.445536	0.550284	0.519159	0.484615	0.0599172
	238	0.0657102	0.0762027	0.0960561	0.0782068	0.0790439	0.012596		238	0.438386	0.444524	0.567746	0.517009	0.491916	0.0618904
	240	0.0663573	0.07708	0.094949	0.0774056	0.078948	0.0118381		240	0.444409	0.428759	0.55385	0.513447	0.485116	0.0587656
	242	0.0631985	0.0793587	0.100815	0.0783472	0.08043	0.0154702		242	0.451241	0.438595	0.543127	0.524013	0.489244	0.0520314
	244	0.0662226	0.0728739	0.0978358	0.0774027	0.0785837	0.0136313		244	0.445218	0.432869	0.543462	0.520475	0.485506	0.0546974
	246	0.0682767	0.0762776	0.0992271	0.0781793	0.0804902	0.0132077		246	0.449317	0.440252	0.559842	0.516703	0.491528	0.0568964
	248	0.0695143	0.0759693	0.0965179	0.077163	0.0797911	0.0116463		248	0.435575	0.437558	0.550405	0.527142	0.48767	0.0597741
	250	0.0724171	0.0757501	0.097685	0.0814314	0.0818209	0.0112117		250	0.444223	0.455043	0.560884	0.520953	0.495276	0.0553437
	252	0.0711759	0.0771815	0.0992862	0.0769387	0.0811456	0.0124082		252	0.440648	0.44797	0.553438	0.514278	0.489084	0.0541991
	254	0.0709476	0.076452	0.0996054	0.0800147	0.0817549	0.0124711		254	0.448172	0.455212	0.564557	0.526889	0.498707	0.056498
	256	0.073275	0.0767609	0.103021	0.0785496	0.0829017	0.0135907		256	0.468887	0.428276	0.565421	0.515449	0.494508	0.0591895
	258	0.0662413	0.0757698	0.101468	0.0813854	0.0812161	0.0148781		258	0.436808	0.455734	0.583537	0.523474	0.499888	0.0670378
	260	0.0657082	0.0768008	0.101771	0.0795154	0.0809488	0.0151117		260	0.446968	0.454123	0.57421	0.532609	0.501977	0.0618382
	262	0.0687503	0.0777653	0.102782	0.0808401	0.0825345	0.0144405		262	0.455254	0.449712	0.56853	0.530479	0.500994	0.0581735
	264	0.0658801	0.0774449	0.103056	0.0784842	0.0812163	0.0156402		264	0.444734	0.446844	0.570343	0.518087	0.495002	0.0607049
	266	0.0651305	0.0765647	0.102774	0.0799472	0.081104	0.0157762		266	0.466647	0.448107	0.596062	0.526707	0.509381	0.0668192
	268	0.0680649	0.0748876	0.101199	0.0817705	0.0814804	0.0142867		268	0.443085	0.446918	0.56098	0.54364	0.498656	0.0623775
	270	0.0638933	0.0771416	0.10332	0.0806955	0.0812627	0.0163864		270	0.462266	0.447363	0.561499	0.51512	0.496562	0.0521474
	272	0.0678289	0.0772445	0.101151	0.081392	0.0819042	0.0140302		272	0.443906	0.439007	0.577366	0.536805	0.499271	0.0688105
	274	0.0651383	0.0783031	0.103552	0.0791387	0.0815331	0.0160188		274	0.45797	0.442335	0.565298	0.518156	0.49594	0.0566253
	276	0.0662214	0.0766711	0.103785	0.0780664	0.0811859	0.0159663		276	0.466293	0.445556	0.560364	0.53276	0.501243	0.0541943
	278	0.069995	0.0786821	0.104736	0.0788494	0.0830657	0.0150273		278	0.445487	0.456307	0.55455	0.52062	0.494241	0.0521184
	280	0.0671227	0.0773991	0.106142	0.0780463	0.0821776	0.0167417		280	0.461239	0.458714	0.580586	0.519139	0.504919	0.0576498
	282	0.065411	0.073549	0.102819	0.0791195	0.0802246	0.0160803		282	0.455349	0.448922	0.566963	0.537719	0.502238	0.059131
	284	0.065955	0.0795957	0.102221	0.07917	0.0817356	0.0150539		284	0.453555	0.435808	0.576416	0.516413	0.495548	0.0640501
	286	0.0670961	0.0810391	0.104466	0.0799387	0.0831351	0.0155659		286	0.45794	0.438192	0.588469	0.547976	0.508144	0.0717691
	288	0.0729031	0.0778004	0.107418	0.0795296	0.0844129	0.0155917		288	0.471872	0.434179	0.582008	0.542619	0.50767	0.0669075
	290	0.0720795	0.0779013	0.10648	0.080762	0.0843057	0.015218		290	0.456179	0.442859	0.566691	0.534312	0.50001	0.0600287
	292	0.069753	0.075086	0.108387	0.0833773	0.0841508	0.0171021		292	0.453777	0.456091	0.580293	0.54462	0.508695	0.0637702
	294	0.0685773	0.0763491	0.10393	0.0784842	0.0818353	0.0153329		294	0.446765	0.448378	0.569323	0.527975	0.49811	0.0607531
	296	0.0683922	0.0768789	0.107976	0.0798653	0.083278	0.0171673		296	0.450255	0.445092	0.58006	0.556733	0.508035	0.0703783
	298	0.0689001	0.0756486	0.107171	0.0790815	0.0827003	0.0168532		298	0.458892	0.446694	0.575384	0.5494	0.507592	0.0643532

## Sheet: Extended Data Fig. 8_25 mM
	Before invasion								After invasion
	Time (s)	Norm. intensity (FARP1)	Norm. intensity (FARP2)	Norm. intensity (FARP3)	Norm. intensity (FARP4)	Average	STD		Time (s)	Norm. intensity (FARP1)	Norm. intensity (FARP2)	Norm. intensity (FARP3)	Norm. intensity (FARP4)	Average	STD
	-11	1	1	1	1	1	0		-11	1	1	1	1	1	0
	-9	0.997765	0.990687	0.987274	1.00825	0.995995	0.00926713		-9	1.01393	0.994568	1.02513	1.00412	1.00944	0.0131126
	-7	0.985701	0.988216	0.992513	1.01546	0.995473	0.01362		-7	1.02765	0.996078	0.980967	0.993111	0.999451	0.0199028
	-5	1.00358	0.987806	0.985613	1.00459	0.995396	0.0100789		-5	1.00795	0.989351	0.995049	1.0043	0.999161	0.00849899
	-3	0.988978	0.992297	0.999638	1.00238	0.995822	0.00623925		-3	1.0258	0.981922	1.00852	0.998376	1.00365	0.0183863
	0	0.0646255	0.0580121	0.0599478	0.0655428	0.062032	0.00363113		0	0.12245	0.149168	0.242521	0.187037	0.175294	0.0520654
	2	0.0678759	0.0582496	0.0648477	0.0679273	0.0647251	0.00455079		2	0.204766	0.24612	0.385907	0.322259	0.289763	0.0804753
	4	0.0693403	0.0604666	0.0642306	0.0711526	0.0662975	0.00486835		4	0.237502	0.278485	0.471441	0.376564	0.340998	0.104721
	6	0.0675614	0.0592215	0.0629079	0.071741	0.065358	0.00545455		6	0.281241	0.323526	0.511979	0.439964	0.389178	0.105862
	8	0.0681094	0.059397	0.0636212	0.0725923	0.06593	0.00569057		8	0.311545	0.356974	0.575786	0.458505	0.425703	0.117412
	10	0.0671751	0.0563529	0.0653822	0.0702073	0.0647794	0.00596016		10	0.324359	0.398366	0.611538	0.519209	0.463368	0.127307
	12	0.0671314	0.0578161	0.0633275	0.0749258	0.0658002	0.00718584		12	0.32719	0.412598	0.641228	0.521489	0.475626	0.136056
	14	0.0660288	0.0564414	0.0643888	0.0740054	0.0652161	0.00720167		14	0.357391	0.443144	0.650084	0.541001	0.497905	0.126173
	16	0.0688377	0.0600543	0.0650275	0.0745404	0.067115	0.00611871		16	0.369843	0.460155	0.68793	0.579194	0.52428	0.138756
	18	0.0673756	0.0604211	0.0670278	0.074348	0.0672931	0.00568838		18	0.385734	0.481898	0.671035	0.575658	0.528581	0.122602
	20	0.0660635	0.0581918	0.0638813	0.0747807	0.0657293	0.0068864		20	0.388248	0.499238	0.701473	0.598575	0.546883	0.13417
	22	0.0681524	0.0583701	0.062593	0.0715125	0.065157	0.00583099		22	0.404841	0.484682	0.721069	0.601264	0.552964	0.138076
	24	0.064668	0.0598042	0.0657831	0.0732925	0.0658869	0.00557793		24	0.423062	0.492599	0.723041	0.628345	0.566762	0.134617
	26	0.0657721	0.0589823	0.0687746	0.0730011	0.0666325	0.00589954		26	0.401453	0.544722	0.733617	0.628882	0.577169	0.140332
	28	0.0660017	0.0577666	0.0652475	0.0723064	0.0653306	0.00595353		28	0.414689	0.539695	0.748511	0.65166	0.588639	0.143973
	30	0.0662788	0.0572218	0.0663521	0.0757207	0.0663934	0.00755272		30	0.449178	0.535874	0.753835	0.653293	0.598045	0.133354
	32	0.0691371	0.0601601	0.0634408	0.0783722	0.0677776	0.0079776		32	0.46308	0.542598	0.77451	0.660594	0.610196	0.136322
	34	0.0665836	0.059711	0.0677152	0.0758741	0.067471	0.00662512		34	0.459659	0.574677	0.766851	0.682695	0.620971	0.133236
	36	0.0690562	0.057733	0.0653534	0.0766934	0.067209	0.00788676		36	0.456352	0.56111	0.787143	0.68535	0.622489	0.144258
	38	0.065579	0.0595498	0.0657042	0.0727819	0.0659037	0.00541068		38	0.482571	0.57142	0.798812	0.683723	0.634132	0.137213
	40	0.0671749	0.0621599	0.0652885	0.0738235	0.0671117	0.00492939		40	0.488672	0.586555	0.807675	0.700932	0.645958	0.138374
	42	0.0635007	0.0584336	0.0683454	0.0750359	0.0663289	0.00707608		42	0.481194	0.585351	0.812451	0.711735	0.647683	0.144747
	44	0.0657698	0.0611878	0.0685086	0.0773118	0.0681945	0.00678715		44	0.501137	0.592009	0.795963	0.718267	0.651844	0.13099
	46	0.0699649	0.0588928	0.0669486	0.0750506	0.0677142	0.00676491		46	0.482205	0.586061	0.82625	0.706372	0.650222	0.148868
	48	0.068525	0.0602793	0.0669394	0.0717293	0.0668683	0.00482335		48	0.488202	0.606977	0.824448	0.731533	0.66279	0.146577
	50	0.0670195	0.0571687	0.0671327	0.0722589	0.0658949	0.00630989		50	0.503762	0.61286	0.839772	0.72142	0.669453	0.144182
	52	0.0692999	0.0593663	0.0672392	0.0799695	0.0689687	0.00849166		52	0.489851	0.61016	0.799516	0.723516	0.655761	0.135231
	54	0.067347	0.0590757	0.0677147	0.0762877	0.0676063	0.00702891		54	0.514409	0.612337	0.846411	0.72571	0.674717	0.143375
	56	0.067756	0.0569043	0.0687702	0.0744856	0.066979	0.00734079		56	0.509486	0.625857	0.829033	0.745828	0.677551	0.139674
	58	0.0676689	0.0570792	0.0739993	0.0787599	0.0693768	0.00937297		58	0.520114	0.63763	0.849541	0.735562	0.685712	0.140308
	60	0.0632079	0.0573181	0.0673315	0.0770813	0.0662347	0.00831703		60	0.512148	0.639451	0.844655	0.752878	0.687283	0.143792
	62	0.0668247	0.0567826	0.0668161	0.077161	0.0668961	0.00831994		62	0.528306	0.664438	0.831817	0.75042	0.693745	0.12975
	64	0.066089	0.0568511	0.0693487	0.0775086	0.0674493	0.00854341		64	0.535005	0.63719	0.843208	0.75001	0.691353	0.134014
	66	0.0666397	0.0563454	0.0724825	0.076571	0.0680097	0.00877944		66	0.562242	0.656657	0.845112	0.754482	0.704623	0.122197
	68	0.0647517	0.0578628	0.0702067	0.0780394	0.0677152	0.00853711		68	0.559973	0.661835	0.838389	0.793521	0.713429	0.126808
	70	0.0677257	0.0576579	0.0680866	0.0761792	0.0674124	0.00758419		70	0.529014	0.65595	0.844103	0.787998	0.704266	0.140965
	72	0.0671047	0.0587509	0.0707643	0.079697	0.0690792	0.00868236		72	0.54619	0.669858	0.862851	0.781298	0.715049	0.137586
	74	0.0641977	0.0568181	0.0710281	0.0771229	0.0672917	0.00875368		74	0.536556	0.678738	0.853749	0.789466	0.714627	0.138988
	76	0.0656169	0.0565382	0.0707351	0.0785216	0.0678529	0.00922227		76	0.554769	0.66295	0.865796	0.802356	0.721468	0.139745
	78	0.0662634	0.0581901	0.0701302	0.0796846	0.0685671	0.00892618		78	0.55126	0.689385	0.878689	0.773252	0.723146	0.13831
	80	0.0688622	0.0575741	0.0682393	0.0804509	0.0687816	0.00934665		80	0.593193	0.690841	0.87021	0.775539	0.732446	0.118263
	82	0.0655057	0.0548674	0.0739963	0.0800663	0.0686089	0.0109355		82	0.574836	0.697339	0.847316	0.79179	0.72782	0.11931
	84	0.0650293	0.0569397	0.0722759	0.0808063	0.0687628	0.0101835		84	0.569905	0.700621	0.870244	0.804003	0.736193	0.131002
	86	0.0680856	0.057552	0.0700106	0.0793926	0.0687602	0.00895711		86	0.574599	0.702339	0.90078	0.812089	0.747452	0.14095
	88	0.0668129	0.0569968	0.0719986	0.0788473	0.0686639	0.00920813		88	0.579483	0.682115	0.874211	0.816742	0.738138	0.132922
	90	0.0657738	0.0583373	0.0709322	0.0822778	0.0693303	0.0100615		90	0.596051	0.68413	0.86542	0.821809	0.741853	0.124166
	92	0.0663891	0.0569138	0.0726479	0.0810365	0.0692468	0.010179		92	0.566881	0.706981	0.887263	0.834668	0.748948	0.143049
	94	0.0664675	0.0571199	0.0724506	0.0819276	0.0694914	0.0104182		94	0.590911	0.717487	0.896543	0.818588	0.755882	0.132171
	96	0.0668452	0.0569736	0.0738183	0.082458	0.0700238	0.0107923		96	0.576859	0.725491	0.884338	0.818026	0.751178	0.133226
	98	0.0637465	0.0570798	0.0751213	0.0837455	0.0699233	0.0118488		98	0.600281	0.718188	0.89692	0.803361	0.754688	0.126191
	100	0.0662502	0.0567558	0.0738409	0.080331	0.0692945	0.0101483		100	0.589307	0.707305	0.904973	0.809391	0.752744	0.135596
	102	0.0641632	0.0561676	0.0715867	0.0817436	0.0684153	0.0108902		102	0.593431	0.71277	0.892444	0.828148	0.756698	0.131805
	104	0.0654069	0.054741	0.0718909	0.0835405	0.0688948	0.012055		104	0.592339	0.735725	0.886363	0.823956	0.759596	0.127485
	106	0.0666003	0.056856	0.0745416	0.0819878	0.0699964	0.0107805		106	0.620611	0.743519	0.89831	0.819156	0.770399	0.118177
	108	0.0672086	0.0554575	0.075597	0.0823916	0.0701637	0.0116053		108	0.618481	0.73126	0.905062	0.822591	0.769348	0.123105
	110	0.0666998	0.0567757	0.0767557	0.0834425	0.0709184	0.0116725		110	0.612509	0.757512	0.888806	0.813894	0.76818	0.116887
	112	0.0641918	0.054989	0.0797505	0.0840607	0.070748	0.0135352		112	0.613115	0.727214	0.910207	0.824529	0.768766	0.127892
	114	0.0658268	0.0547221	0.0795375	0.090193	0.0725698	0.0155256		114	0.630918	0.756095	0.901346	0.828557	0.779229	0.115293
	116	0.0656554	0.0570009	0.0775415	0.0841916	0.0710973	0.0121286		116	0.66016	0.730882	0.937952	0.827145	0.789035	0.120581
	118	0.065047	0.0566255	0.0788816	0.0858851	0.0716098	0.0132195		118	0.609389	0.751477	0.908386	0.837236	0.776622	0.128627
	120	0.0647403	0.0576916	0.0800254	0.0827256	0.0712957	0.0120401		120	0.650676	0.757203	0.891454	0.841868	0.7853	0.105486
	122	0.0647224	0.0569146	0.0777908	0.0823922	0.070455	0.0117263		122	0.647055	0.764304	0.899996	0.843955	0.788827	0.109694
	124	0.0641201	0.058141	0.0803841	0.0861012	0.0721866	0.0132056		124	0.632658	0.737135	0.881994	0.846596	0.774596	0.112942
	126	0.065367	0.0601646	0.0820738	0.0853962	0.0732504	0.0123661		126	0.622206	0.760491	0.894525	0.817336	0.773639	0.114931
	128	0.0655218	0.0580555	0.0795237	0.0871484	0.0725624	0.0131812		128	0.659894	0.781567	0.909334	0.838694	0.797372	0.105503
	130	0.067165	0.0566172	0.0807731	0.087715	0.0730676	0.0138969		130	0.643427	0.759476	0.903434	0.841933	0.787067	0.112465
	132	0.0667728	0.0581656	0.0794903	0.0838936	0.0720806	0.0117792		132	0.638936	0.769511	0.908537	0.855453	0.793109	0.117667
	134	0.0663632	0.0581812	0.0797745	0.0865446	0.0727159	0.012815		134	0.667613	0.784116	0.899391	0.850812	0.800483	0.100396
	136	0.0663402	0.0559356	0.0833219	0.0858168	0.0728536	0.0142159		136	0.661204	0.775939	0.913108	0.85534	0.801398	0.109074
	138	0.0649893	0.0561115	0.0837027	0.0841022	0.0722265	0.0139619		138	0.657697	0.77401	0.896947	0.840452	0.792276	0.10283
	140	0.0657816	0.054766	0.0795113	0.0852349	0.0713235	0.0137287		140	0.666577	0.773948	0.904744	0.845094	0.797591	0.102407
	142	0.0638702	0.0572839	0.0826057	0.0864425	0.0725506	0.0141717		142	0.676566	0.788551	0.942344	0.832996	0.810114	0.110013
	144	0.0649521	0.056927	0.0809179	0.0877146	0.0726279	0.014163		144	0.668573	0.780266	0.903106	0.838385	0.797582	0.0995713
	146	0.0649481	0.0560303	0.0813437	0.0861694	0.0721229	0.0140567		146	0.68375	0.775612	0.922848	0.848131	0.807585	0.102122
	148	0.0668817	0.0552451	0.0824205	0.0869788	0.0728815	0.014569		148	0.687603	0.804907	0.918989	0.855018	0.816629	0.0978713
	150	0.0648391	0.0569105	0.0828175	0.0864403	0.0727518	0.0141686		150	0.660445	0.771743	0.93415	0.863769	0.807527	0.118477
	152	0.0648612	0.0561494	0.0813966	0.0865041	0.0722278	0.0141499		152	0.657032	0.7939	0.93157	0.847329	0.807458	0.115189
	154	0.0660556	0.0582548	0.0818214	0.0856545	0.0729466	0.0129562		154	0.668586	0.779343	0.906742	0.87126	0.806483	0.106458
	156	0.0662784	0.0566091	0.0852202	0.0858209	0.0734821	0.0144524		156	0.685761	0.782359	0.921295	0.874155	0.815893	0.104184
	158	0.0674159	0.0547891	0.0840891	0.0860554	0.0730874	0.0147896		158	0.682823	0.756315	0.937967	0.858657	0.808941	0.112242
	160	0.0646893	0.0564158	0.0840784	0.0868307	0.0730035	0.0148113		160	0.66005	0.784799	0.926663	0.870011	0.810381	0.115947
	162	0.0653493	0.0532571	0.0841753	0.0850004	0.0719455	0.0154139		162	0.668806	0.780212	0.943745	0.852592	0.811339	0.116215
	164	0.0672795	0.057241	0.0884115	0.0891205	0.0755132	0.015845		164	0.680003	0.801674	0.944284	0.876857	0.825705	0.113261
	166	0.0675824	0.0585553	0.0824644	0.0882493	0.0742128	0.013592		166	0.652095	0.800112	0.95636	0.873206	0.820443	0.129115
	168	0.0672524	0.0557373	0.0855525	0.0898956	0.0746094	0.0159552		168	0.666699	0.782357	0.92857	0.843766	0.805348	0.110169
	170	0.0664619	0.0539464	0.0829618	0.0863164	0.0724216	0.0150667		170	0.677012	0.800331	0.93004	0.86961	0.819248	0.108628
	172	0.0656041	0.0566187	0.0847792	0.0874837	0.0736214	0.0149447		172	0.672992	0.802691	0.944799	0.902212	0.830674	0.120815
	174	0.0644088	0.0567026	0.0854269	0.088731	0.0738173	0.0156911		174	0.666568	0.784979	0.924179	0.892332	0.817015	0.116644
	176	0.0654638	0.0567762	0.0854613	0.0912511	0.0747381	0.0162922		176	0.652948	0.809126	0.907203	0.874627	0.810976	0.112971
	178	0.0658384	0.0560607	0.0868766	0.0897796	0.0746388	0.0163463		178	0.674491	0.769951	0.925605	0.852742	0.805697	0.108142
	180	0.0662469	0.0564369	0.0873218	0.0876716	0.0744193	0.0156232		180	0.660045	0.813787	0.919468	0.87975	0.818262	0.114128
	182	0.0627011	0.0555171	0.0826672	0.0885642	0.0723624	0.015767		182	0.684269	0.789237	0.910396	0.874426	0.814582	0.100641
	184	0.0648391	0.0544442	0.0832239	0.0912249	0.073433	0.0168012		184	0.687367	0.796428	0.927158	0.878654	0.822402	0.104956
	186	0.0667555	0.0568903	0.0837811	0.0898219	0.0743122	0.015175		186	0.67342	0.806475	0.944746	0.894161	0.829701	0.118819
	188	0.0663173	0.0578004	0.0844295	0.0926062	0.0752884	0.0160185		188	0.661028	0.803114	0.920334	0.891281	0.818939	0.116477
	190	0.0658042	0.0576194	0.0863162	0.0893908	0.0747826	0.0155093		190	0.680302	0.80447	0.93225	0.8761	0.823281	0.108721
	192	0.0646476	0.0554109	0.0860351	0.0871926	0.0733215	0.0158121		192	0.682001	0.812116	0.947487	0.875545	0.829287	0.112693
	194	0.0683259	0.0570364	0.0884045	0.0888339	0.0756502	0.0156695		194	0.674058	0.826767	0.93677	0.902225	0.834955	0.116686
	196	0.0631328	0.0569447	0.0855711	0.0913676	0.0742541	0.0167755		196	0.680194	0.802149	0.95551	0.90428	0.835533	0.121608
	198	0.0665404	0.0566218	0.0852952	0.0957495	0.0760517	0.0177147		198	0.672122	0.812749	0.926359	0.897226	0.827114	0.114009
	200	0.0691378	0.0582488	0.085326	0.0923707	0.0762708	0.0154583		200	0.686323	0.801027	0.937546	0.881836	0.826683	0.109074
	202	0.0657104	0.0573277	0.0916379	0.0902265	0.0762256	0.0173327		202	0.669622	0.834223	0.956611	0.887658	0.837028	0.122333
	204	0.0655536	0.0569978	0.090321	0.092426	0.0763246	0.0177453		204	0.669873	0.797114	0.92838	0.878613	0.818495	0.112893
	206	0.0665495	0.0539368	0.0908512	0.0915416	0.0757198	0.0186		206	0.682753	0.807713	0.948322	0.884006	0.830698	0.114154
	208	0.0668654	0.0582917	0.0881741	0.096056	0.0773468	0.0177033		208	0.697348	0.806661	0.948902	0.883156	0.834017	0.108074
	210	0.0689084	0.0558117	0.0918963	0.0900348	0.0766628	0.0173759		210	0.689047	0.835958	0.956256	0.893053	0.843578	0.114137
	212	0.0657243	0.0531911	0.0880934	0.0957755	0.0756961	0.0196875		212	0.682093	0.828831	0.954285	0.929975	0.848796	0.123702
	214	0.0650933	0.0580855	0.0870713	0.0939755	0.0760564	0.017181		214	0.680778	0.84536	0.955483	0.894231	0.843963	0.117749
	216	0.0639134	0.0551157	0.0870913	0.0967764	0.0757242	0.0194646		216	0.690642	0.84026	0.939414	0.887902	0.839555	0.107215
	218	0.0641532	0.0539161	0.0905215	0.0981715	0.0766906	0.0210443		218	0.674746	0.832023	0.982775	0.913269	0.850703	0.132498
	220	0.0646212	0.0580366	0.087906	0.0955417	0.0765264	0.0180248		220	0.695647	0.842069	0.956935	0.913059	0.851928	0.114433
	222	0.0665014	0.056084	0.0914351	0.0998588	0.0784698	0.0205747		222	0.66869	0.818664	0.928963	0.882802	0.824779	0.113464
	224	0.0649356	0.0560581	0.0914743	0.0973539	0.0774555	0.0200588		224	0.685321	0.818287	0.966499	0.887969	0.839519	0.119302
	226	0.0681946	0.0574051	0.0918936	0.0911277	0.0771553	0.0171543		226	0.675021	0.830874	0.935454	0.913964	0.838828	0.11815
	228	0.0683885	0.0588319	0.0887867	0.0995861	0.0788983	0.018609		228	0.680644	0.832166	0.937289	0.898419	0.83713	0.112991
	230	0.0661684	0.0577226	0.094034	0.096	0.0784812	0.0194192		230	0.711349	0.805121	0.939647	0.897236	0.838338	0.101591
	232	0.0638103	0.0576198	0.0944031	0.0966141	0.0781118	0.0202665		232	0.700976	0.84686	0.927049	0.908021	0.845727	0.102385
	234	0.0643174	0.0556676	0.0941694	0.0940641	0.0770546	0.0200157		234	0.726337	0.817527	0.934978	0.88741	0.841563	0.0907065
	236	0.0656337	0.0566213	0.0928052	0.0979662	0.0782566	0.0202283		236	0.731452	0.818668	0.962404	0.894855	0.851845	0.099446
	238	0.0647093	0.0572538	0.0913098	0.0991199	0.0780982	0.0202502		238	0.724456	0.813735	0.96463	0.894437	0.849314	0.103585
	240	0.066514	0.0566171	0.0916275	0.0998499	0.0786521	0.0204172		240	0.72333	0.831945	0.937911	0.890573	0.84594	0.0925201
	242	0.0623145	0.057045	0.0957266	0.100646	0.0789331	0.0224259		242	0.703804	0.863676	0.951973	0.909814	0.857316	0.108509
	244	0.0656268	0.0543143	0.0934814	0.095626	0.0772621	0.0205124		244	0.703869	0.838699	0.952508	0.89042	0.846374	0.105785
	246	0.0649952	0.0575166	0.0942126	0.102975	0.0799249	0.0220642		246	0.739655	0.833709	0.953176	0.889486	0.854007	0.0905201
	248	0.0644976	0.0541157	0.0932933	0.0928642	0.0761927	0.0199545		248	0.713382	0.84455	0.971158	0.893394	0.855621	0.108213
	250	0.0634862	0.0567066	0.0943373	0.0989007	0.0783577	0.0213486		250	0.719444	0.830903	0.946269	0.886246	0.845715	0.0964668
	252	0.067968	0.0562802	0.0949694	0.0989213	0.0795347	0.0207254		252	0.723578	0.861293	0.964748	0.898759	0.862094	0.101767
	254	0.0666637	0.0590106	0.0960297	0.0991562	0.0802151	0.0203481		254	0.737091	0.852662	0.938239	0.902086	0.857519	0.0876135
	256	0.0639225	0.0567321	0.0959672	0.0997445	0.0790916	0.0219194		256	0.721203	0.87828	0.964123	0.895071	0.864669	0.102605
	258	0.0657124	0.0565919	0.0962937	0.0957944	0.0785981	0.0204871		258	0.699645	0.844055	0.942271	0.92015	0.85153	0.109647
	260	0.0661665	0.0571754	0.0925796	0.0944571	0.0775946	0.0187655		260	0.731464	0.856001	0.962515	0.890216	0.860049	0.0965398
	262	0.0656087	0.0562965	0.0947522	0.0992046	0.0789655	0.0212221		262	0.704432	0.852098	0.950357	0.912912	0.85495	0.108206
	264	0.065341	0.0552466	0.0969652	0.10033	0.0794708	0.0225658		264	0.739411	0.85257	0.924437	0.912907	0.857331	0.0846949
	266	0.0623723	0.053629	0.0939463	0.101765	0.0779281	0.0235032		266	0.710634	0.853056	0.944716	0.906957	0.853841	0.102613
	268	0.0659966	0.0567556	0.0938105	0.101546	0.0795272	0.0215288		268	0.710731	0.832034	0.945899	0.921841	0.852626	0.106534
	270	0.0664543	0.0561186	0.0928496	0.0965822	0.0780012	0.019815		270	0.722973	0.864331	0.948098	0.893239	0.85716	0.0959672
	272	0.0641064	0.0584946	0.0956996	0.0967259	0.0787567	0.0202907		272	0.703357	0.866016	0.955979	0.900949	0.856575	0.108651
	274	0.0680161	0.0559517	0.0956904	0.0971972	0.0792139	0.0205052		274	0.690062	0.847653	0.965973	0.915281	0.854742	0.12001
	276	0.0684439	0.0565896	0.0985582	0.0979821	0.0803934	0.0212032		276	0.6994	0.855778	0.972729	0.917338	0.861311	0.118038
	278	0.0665665	0.0547312	0.102178	0.0959088	0.0798461	0.0228315		278	0.705141	0.87958	0.956969	0.924139	0.866457	0.112123
	280	0.0658947	0.054053	0.0985624	0.0986359	0.0792865	0.0228183		280	0.733855	0.857433	0.955121	0.911424	0.864458	0.0957985
	282	0.0660168	0.0567826	0.103631	0.0981509	0.0811452	0.0232178		282	0.734971	0.851833	0.964441	0.911515	0.86569	0.0985414
	284	0.0636774	0.0563758	0.101933	0.097899	0.0799712	0.0232805		284	0.740469	0.861639	0.946089	0.90494	0.863284	0.0888411
	286	0.0674329	0.0573018	0.100324	0.0977967	0.0807138	0.0216093		286	0.751716	0.843669	0.952526	0.911269	0.864795	0.08773
	288	0.0647713	0.0542863	0.103265	0.0901551	0.0781196	0.0225342		288	0.741008	0.855738	0.949364	0.926312	0.868105	0.0936261
	290	0.0656656	0.0554555	0.102583	0.0923103	0.0790036	0.0221018		290	0.742103	0.850409	0.947624	0.898168	0.859576	0.0877989
	292	0.0664004	0.0537562	0.104734	0.0938427	0.0796833	0.0236409		292	0.734356	0.856704	0.974931	0.929057	0.873762	0.104909
	294	0.064628	0.0559509	0.106932	0.0937517	0.0803157	0.0240049		294	0.755068	0.852284	0.947461	0.919065	0.868469	0.0854816
	296	0.0648499	0.0540903	0.100891	0.0949142	0.0786862	0.0227507		296	0.729172	0.845284	0.964276	0.914725	0.863364	0.101908
	298	0.0698507	0.0554692	0.101682	0.0941913	0.0802984	0.021416		298	0.742922	0.864991	0.956555	0.936786	0.875314	0.0966316

## Sheet: Extended Data Fig. 8_20 mM
	Before invasion								After invasion
	Time (s)	Norm. intensity (FARP1)	Norm. intensity (FARP2)	Norm. intensity (FARP3)	Norm. intensity (FARP4)	Average	STD		Time (s)	Norm. intensity (FARP1)	Norm. intensity (FARP2)	Norm. intensity (FARP3)	Norm. intensity (FARP4)	Average	STD
	-11	1	1	1	1	1	0		-11	1	1	1	1	1	0
	-9	0.983098	1.00161	1.00724	1.00063	0.998143	0.0104439		-9	0.98259	0.99352	1.01046	1.01056	0.999283	0.013711
	-7	0.993104	0.994902	0.996505	0.996773	0.995321	0.00169329		-7	1.00241	0.990437	0.99473	1.02455	1.00303	0.015176
	-5	1.00603	1.01168	0.999542	1.0053	1.00564	0.00496538		-5	1.00666	0.969054	1.0044	1.01558	0.998923	0.0204892
	-3	0.996497	1.01096	1.00625	0.99455	1.00207	0.0078353		-3	0.99219	0.97841	1.02259	1.00555	0.999685	0.0188655
	0	0.0674512	0.0632667	0.0882737	0.0953455	0.0785843	0.0156354		0	0.181767	0.179689	0.184266	0.225179	0.192725	0.0217165
	2	0.0680695	0.0658132	0.0906278	0.0893065	0.0784543	0.0133368		2	0.334811	0.310361	0.342714	0.416798	0.351171	0.0458677
	4	0.0686024	0.0641872	0.092154	0.0907646	0.078927	0.0145938		4	0.412159	0.405689	0.439998	0.505361	0.440802	0.0455406
	6	0.0699436	0.0632043	0.0903803	0.097677	0.0803013	0.0163614		6	0.480002	0.433821	0.500107	0.569574	0.495876	0.0564272
	8	0.0675755	0.0653849	0.0909428	0.0919333	0.0789591	0.0144428		8	0.520608	0.500046	0.538936	0.634905	0.548624	0.0596744
	10	0.0691208	0.064086	0.0879798	0.0896094	0.077699	0.012993		10	0.54572	0.527449	0.562895	0.649346	0.571352	0.0539722
	12	0.0687568	0.0672096	0.0921765	0.0928155	0.0802396	0.014169		12	0.58047	0.531864	0.601068	0.698277	0.60292	0.0698796
	14	0.0694203	0.0660098	0.0853748	0.0887864	0.0773978	0.0113528		14	0.606695	0.555753	0.628422	0.717457	0.627082	0.0675103
	16	0.0682068	0.0657788	0.0895245	0.0878693	0.0778448	0.0125882		16	0.628603	0.591611	0.652831	0.734776	0.651955	0.0606815
	18	0.0693573	0.0640024	0.0872273	0.0929378	0.0783812	0.0138844		18	0.674885	0.607485	0.675446	0.774627	0.683111	0.06885
	20	0.0702774	0.0675369	0.0902416	0.0890425	0.0792746	0.0120334		20	0.665384	0.623198	0.678852	0.780768	0.687051	0.0668253
	22	0.0672515	0.0660658	0.0878329	0.0870111	0.0770403	0.0120022		22	0.681927	0.630776	0.684369	0.780234	0.694327	0.0623742
	24	0.0687198	0.065097	0.0902951	0.092612	0.079181	0.0142795		24	0.695403	0.629127	0.708369	0.801611	0.708627	0.0710427
	26	0.0705685	0.0675755	0.0870397	0.0901958	0.0788449	0.0114236		26	0.702945	0.666234	0.717846	0.791971	0.719749	0.0528072
	28	0.0702745	0.0641794	0.0887431	0.0890869	0.078071	0.0127672		28	0.729969	0.689388	0.7291	0.817835	0.741573	0.0542505
	30	0.0702385	0.0657163	0.0904829	0.0884031	0.0787102	0.0125586		30	0.733762	0.662748	0.744242	0.848387	0.747285	0.0765077
	32	0.068791	0.0660207	0.0919882	0.091866	0.0796665	0.0142025		32	0.788074	0.678455	0.744463	0.826022	0.759254	0.0633397
	34	0.0664235	0.0640302	0.0864641	0.0899946	0.0767281	0.0133942		34	0.776127	0.687153	0.77119	0.869541	0.776003	0.074536
	36	0.068271	0.0677377	0.0920074	0.0896813	0.0794243	0.0132226		36	0.780952	0.714564	0.761496	0.846607	0.775905	0.054756
	38	0.0702087	0.0678859	0.0894654	0.089835	0.0793487	0.0119338		38	0.794728	0.71965	0.775358	0.857016	0.786688	0.0566661
	40	0.0697181	0.0679495	0.0912813	0.0877901	0.0791848	0.0120586		40	0.811835	0.727202	0.781397	0.8645	0.796234	0.0574142
	42	0.0704274	0.0670199	0.0875694	0.0924598	0.0793691	0.0125309		42	0.815796	0.743842	0.788735	0.861959	0.802583	0.0494719
	44	0.0716393	0.0697562	0.0894299	0.090024	0.0802123	0.011016		44	0.787212	0.721095	0.789817	0.88373	0.795464	0.0668869
	46	0.0698035	0.0651389	0.0852212	0.0891268	0.0773226	0.0116434		46	0.79236	0.749193	0.806252	0.861584	0.802347	0.0463657
	48	0.0701998	0.0673366	0.0864037	0.0926752	0.0791538	0.0123182		48	0.817427	0.721194	0.793051	0.858624	0.797574	0.0576646
	50	0.0685445	0.0647998	0.0892788	0.0902794	0.0782256	0.0134343		50	0.827812	0.760264	0.819137	0.898946	0.82654	0.0568377
	52	0.0674738	0.0631239	0.0858203	0.0831987	0.0749042	0.0112834		52	0.832978	0.755321	0.824	0.889547	0.825461	0.055031
	54	0.0683106	0.0663484	0.09092	0.0858369	0.077854	0.0123545		54	0.887966	0.786515	0.806055	0.885048	0.841396	0.0527104
	56	0.0701971	0.0653428	0.0895813	0.0899095	0.0787577	0.0128421		56	0.817489	0.788605	0.833921	0.877988	0.829501	0.03736
	58	0.0672593	0.0673302	0.090081	0.0878378	0.0781271	0.0125416		58	0.873467	0.772769	0.83025	0.91787	0.848589	0.0619243
	60	0.0709784	0.0665235	0.0882257	0.0890409	0.0786921	0.011627		60	0.861544	0.776765	0.84123	0.911394	0.847733	0.0557441
	62	0.0669089	0.0658222	0.0872166	0.0904053	0.0775883	0.0130316		62	0.885051	0.76083	0.826852	0.922342	0.848769	0.070576
	64	0.0680961	0.0686427	0.0878066	0.0916082	0.0790384	0.0124189		64	0.888023	0.789818	0.841901	0.909319	0.857265	0.0530434
	66	0.0708951	0.0647753	0.087956	0.0901122	0.0784346	0.0125225		66	0.914958	0.806109	0.834918	0.930397	0.871595	0.0604751
	68	0.0668512	0.0658971	0.0912216	0.0852884	0.0773146	0.0128689		68	0.860971	0.799905	0.833116	0.924727	0.854679	0.0529511
	70	0.0667809	0.0690732	0.086796	0.0917404	0.0785976	0.0125206		70	0.861598	0.781123	0.857667	0.920151	0.855135	0.0570177
	72	0.0701075	0.0658709	0.0885183	0.086533	0.0777574	0.0114399		72	0.895972	0.80839	0.850332	0.919459	0.868538	0.0493116
	74	0.0688806	0.06702	0.0881883	0.091195	0.078821	0.0126351		74	0.879428	0.816458	0.856316	0.918448	0.867663	0.0426938
	76	0.0702549	0.0666913	0.0858519	0.0888967	0.0779237	0.0110791		76	0.878224	0.832276	0.860481	0.92233	0.873328	0.0377515
	78	0.0724718	0.0672165	0.0903836	0.0879698	0.0795104	0.0114086		78	0.888799	0.802707	0.886476	0.929989	0.876993	0.0534049
	80	0.0700443	0.0635889	0.0900482	0.0888853	0.0781417	0.0133484		80	0.882816	0.783455	0.864653	0.946278	0.8693	0.0670802
	82	0.0689154	0.0667096	0.0906465	0.0889764	0.078812	0.0127512		82	0.872986	0.81403	0.872224	0.934759	0.8735	0.0492994
	84	0.0694035	0.066541	0.0892486	0.089165	0.0785895	0.0123154		84	0.8662	0.833514	0.866406	0.965831	0.882988	0.057351
	86	0.0684601	0.0663714	0.0888629	0.0884633	0.0780394	0.0122978		86	0.929519	0.844939	0.883761	0.945514	0.900933	0.0455882
	88	0.0699961	0.0661858	0.0873086	0.0889819	0.0781181	0.0117023		88	0.906289	0.855606	0.898584	0.954053	0.903633	0.0403375
	90	0.0701176	0.0659882	0.089161	0.0909094	0.079044	0.0128228		90	0.883431	0.85045	0.887879	0.926047	0.886952	0.0309517
	92	0.0709668	0.0668479	0.089015	0.0861072	0.0782342	0.0109647		92	0.884475	0.843022	0.884392	0.960707	0.893149	0.0490872
	94	0.0700219	0.0668064	0.0908756	0.0898602	0.079391	0.0127495		94	0.909635	0.859045	0.889416	0.959595	0.904423	0.0422514
	96	0.0706222	0.0669496	0.0929933	0.0935682	0.0810333	0.0142233		96	0.906869	0.842182	0.875882	0.930766	0.888925	0.0384174
	98	0.0704633	0.0648282	0.0916711	0.0890978	0.0790151	0.0133696		98	0.921802	0.866577	0.874096	0.981577	0.911013	0.0530196
	100	0.0695476	0.065902	0.0889707	0.0922739	0.0791736	0.0133716		100	0.940397	0.862898	0.894651	0.991439	0.922346	0.0559786
	102	0.0710454	0.0671383	0.087424	0.0885153	0.0785307	0.0110242		102	0.892397	0.826138	0.878342	0.975167	0.893011	0.0617444
	104	0.0690416	0.0649702	0.0923869	0.0889727	0.0788428	0.0138392		104	0.89822	0.836369	0.881196	0.972164	0.896987	0.0565006
	106	0.0696213	0.0664123	0.091095	0.0887046	0.0789583	0.0127393		106	0.89168	0.831156	0.921719	0.984932	0.907372	0.06397
	108	0.0704351	0.0684113	0.0910501	0.0897044	0.0799002	0.0121385		108	0.915361	0.855327	0.91064	0.968098	0.912357	0.046085
	110	0.0699201	0.0695069	0.0909665	0.0906899	0.0802708	0.0121923		110	0.896253	0.835012	0.893535	0.958557	0.895839	0.0504609
	112	0.0689219	0.0660004	0.0949103	0.0888194	0.079663	0.0143569		112	0.921161	0.868588	0.92302	0.971848	0.921154	0.0421765
	114	0.0695784	0.0696853	0.0935584	0.085436	0.0795645	0.0119391		114	0.940153	0.869687	0.875991	0.979386	0.916304	0.0527457
	116	0.0678125	0.0690595	0.0889026	0.0873965	0.0782928	0.0114096		116	0.947138	0.879319	0.893036	0.980372	0.924966	0.0471333
	118	0.0689378	0.0698637	0.0920887	0.0856459	0.0791341	0.0115489		118	0.92156	0.879003	0.897002	0.982611	0.920044	0.0452116
	120	0.0703953	0.0660682	0.0903714	0.0879027	0.0786844	0.0122398		120	0.924354	0.892716	0.892078	0.973694	0.92071	0.0384018
	122	0.0685369	0.0681682	0.0951315	0.0883142	0.0800377	0.0137777		122	0.917643	0.883844	0.900161	0.950922	0.913143	0.0287196
	124	0.0694979	0.0673207	0.0929259	0.0873875	0.079283	0.0127887		124	0.933677	0.861687	0.92503	0.988988	0.927345	0.0521416
	126	0.0676944	0.0661718	0.0914438	0.091431	0.0791853	0.0141612		126	0.934612	0.889417	0.91597	0.963281	0.92582	0.0311063
	128	0.0676102	0.0707046	0.0898493	0.0879649	0.0790323	0.011498		128	0.922651	0.888817	0.913702	0.984506	0.927419	0.0406609
	130	0.0712733	0.0695846	0.0905667	0.0900665	0.0803728	0.0115046		130	0.935246	0.909114	0.935139	0.947246	0.931686	0.0160854
	132	0.0704026	0.0691391	0.0874773	0.0902902	0.0793273	0.0111064		132	0.958701	0.881372	0.927314	0.96036	0.931937	0.0369794
	134	0.0707463	0.0671399	0.0916091	0.090634	0.0800323	0.0128953		134	0.934315	0.848838	0.934424	0.984431	0.925502	0.0562946
	136	0.0703818	0.0701008	0.0884216	0.0894208	0.0795813	0.0107932		136	0.939788	0.876041	0.954776	0.977932	0.937135	0.0436466
	138	0.0701641	0.0683752	0.0944921	0.0878415	0.0802182	0.0129512		138	0.948849	0.883104	0.944519	0.971996	0.937117	0.0379756
	140	0.0719298	0.0670579	0.0892652	0.0893798	0.0794082	0.0116197		140	0.948238	0.895115	0.919847	0.977452	0.935163	0.0355796
	142	0.0719987	0.0679826	0.0924477	0.0905576	0.0807467	0.0125515		142	0.924496	0.868533	0.920377	0.963544	0.919238	0.0389999
	144	0.0690454	0.0677192	0.0860456	0.0886663	0.0778691	0.0110199		144	0.928916	0.893149	0.920776	0.998682	0.935381	0.0448916
	146	0.0735509	0.065623	0.0905714	0.0889595	0.0796762	0.0121092		146	0.922361	0.893432	0.922449	0.987175	0.931354	0.039641
	148	0.0686033	0.0687592	0.0925215	0.0955044	0.0813471	0.014676		148	0.95764	0.888647	0.931344	1.00159	0.944805	0.0473432
	150	0.0723546	0.0660664	0.090021	0.0864209	0.0787157	0.0113673		150	0.934235	0.881218	0.922769	0.95761	0.923958	0.0319698
	152	0.0710322	0.0677597	0.0924051	0.0887467	0.0799859	0.0123914		152	0.937809	0.867464	0.94132	0.986659	0.933313	0.0492147
	154	0.0680258	0.0698953	0.0910045	0.0886035	0.0793823	0.0120979		154	0.928973	0.875096	0.939684	0.974081	0.929459	0.0410333
	156	0.0717261	0.0688043	0.0962792	0.0877	0.0811274	0.0130769		156	0.951834	0.907303	0.921097	0.976299	0.939133	0.0309899
	158	0.0716993	0.0692396	0.089237	0.0865257	0.0791754	0.0101633		158	0.926562	0.880434	0.935828	1.00043	0.935813	0.0494227
	160	0.0674704	0.0674194	0.0890059	0.095368	0.0798159	0.014519		160	0.963407	0.882819	0.924706	1.00513	0.944015	0.0523718
	162	0.0708982	0.0650419	0.0921048	0.0868048	0.0787125	0.0128165		162	0.950685	0.895163	0.927374	0.996239	0.942365	0.0425223
	164	0.0705961	0.0715735	0.0916791	0.0911338	0.0812456	0.0117416		164	0.949002	0.889721	0.927302	0.99253	0.939639	0.0429307
	166	0.0696685	0.0710495	0.0882185	0.0871459	0.0790206	0.010027		166	0.947831	0.933133	0.92358	1.00812	0.953165	0.0379675
	168	0.0703381	0.0693541	0.0883226	0.0889356	0.0792376	0.0108547		168	0.936685	0.930426	0.942761	1.02354	0.958354	0.0437505
	170	0.0718823	0.0672764	0.088978	0.0909443	0.0797703	0.0119437		170	0.962345	0.918396	0.900968	0.991318	0.943257	0.0411525
	172	0.0706442	0.0701997	0.0910974	0.0890335	0.0802437	0.0113739		172	0.97398	0.898643	0.90827	1.00902	0.947479	0.0529531
	174	0.067436	0.0662386	0.0873485	0.0863149	0.0768345	0.0115618		174	0.959741	0.9143	0.916862	0.975589	0.941623	0.0307767
	176	0.0699205	0.0685254	0.0887996	0.0893847	0.0791576	0.0114881		176	0.972949	0.921086	0.901197	0.998287	0.94838	0.0449648
	178	0.0697909	0.0695128	0.086493	0.0907077	0.0791261	0.011075		178	0.941921	0.908123	0.921672	0.998329	0.942511	0.0397192
	180	0.0713254	0.0665527	0.0923677	0.0902026	0.0801121	0.0130777		180	0.980679	0.907351	0.94128	0.976932	0.951561	0.0344079
	182	0.0726828	0.0695169	0.090279	0.0915482	0.0810067	0.0115239		182	0.964472	0.908896	0.92727	0.979917	0.945139	0.0327419
	184	0.0741652	0.0681194	0.0894441	0.0900507	0.0804449	0.0110244		184	0.971832	0.908426	0.914988	1.00655	0.950449	0.0470031
	186	0.070216	0.0692394	0.0912925	0.0890497	0.0799494	0.0118452		186	0.929945	0.915388	0.9377	0.979758	0.940698	0.0276338
	188	0.0708994	0.0718507	0.0905667	0.0886007	0.0804794	0.0105505		188	0.959453	0.923958	0.928693	1.00012	0.953056	0.0351
	190	0.0706492	0.0727762	0.0898745	0.0902188	0.0808797	0.0106216		190	0.967845	0.924405	0.9173	0.980839	0.947597	0.0314684
	192	0.0733983	0.0727348	0.090202	0.0916512	0.0819966	0.010332		192	0.970516	0.908318	0.949186	1.00223	0.957562	0.0394038
	194	0.0702535	0.0723693	0.0934776	0.0844478	0.080137	0.0108716		194	0.95904	0.917942	0.967355	0.978614	0.955738	0.026443
	196	0.0713132	0.0717603	0.0901693	0.0878664	0.0802773	0.0101381		196	0.970095	0.912729	0.920834	0.985405	0.947266	0.0359036
	198	0.0729189	0.0678273	0.0911825	0.0895755	0.0803761	0.0117543		198	0.95479	0.934712	0.936607	0.973327	0.949859	0.0180749
	200	0.0696777	0.0711318	0.0931153	0.0879747	0.0804749	0.0118307		200	0.956549	0.941463	0.977581	0.982986	0.964645	0.0192066
	202	0.0729613	0.0721084	0.0907181	0.0915471	0.0818337	0.0107484		202	0.954753	0.93257	0.973657	0.970231	0.957803	0.0187247
	204	0.0689644	0.0730331	0.0896119	0.0904226	0.080508	0.0111102		204	0.960606	0.957891	0.958421	1.00311	0.970006	0.022099
	206	0.0716071	0.0734235	0.0896859	0.0910193	0.081434	0.0103394		206	0.973956	0.952094	0.941454	1.00831	0.968953	0.0295199
	208	0.0725234	0.0724267	0.090773	0.0890156	0.0811847	0.0100826		208	0.970994	0.891876	0.940291	0.99756	0.95018	0.0453698
	210	0.0710238	0.068923	0.0927637	0.0886358	0.0803366	0.0121148		210	0.974556	0.910708	0.929482	1.01567	0.957604	0.0470784
	212	0.0723383	0.0675829	0.0919593	0.0871206	0.0797503	0.0116385		212	0.980841	0.939692	0.931306	0.97989	0.957932	0.0261316
	214	0.076423	0.0720779	0.0898863	0.0879412	0.0815821	0.00868609		214	0.954818	0.939734	0.949838	0.999389	0.960945	0.0263866
	216	0.0709252	0.0697547	0.0928919	0.0871349	0.0801767	0.0116089		216	0.953975	0.948898	0.92298	1.00143	0.956821	0.0326912
	218	0.0727846	0.0709114	0.0936535	0.0857247	0.0807685	0.0108243		218	0.986765	0.896381	0.950385	0.992719	0.956563	0.0442699
	220	0.075132	0.0687005	0.0936429	0.0885857	0.0815153	0.0115763		220	0.977169	0.939617	0.920766	1.00441	0.96049	0.037508
	222	0.0747877	0.070978	0.0936946	0.0885191	0.0819949	0.0108438		222	0.962034	0.928143	0.943775	0.993343	0.956824	0.0280101
	224	0.0737231	0.0693215	0.0904016	0.0914299	0.081219	0.0113479		224	0.96195	0.950869	0.956931	0.979912	0.962415	0.0125131
	226	0.0739216	0.0694129	0.0914738	0.0926606	0.0818672	0.0119307		226	0.947092	0.973125	0.945105	0.992982	0.964576	0.0228384
	228	0.0702447	0.0714335	0.0951662	0.0921272	0.0822429	0.0132352		228	0.956028	0.952669	0.937158	1.01376	0.964904	0.0335928
	230	0.0715987	0.071903	0.096302	0.08521	0.0812534	0.011871		230	0.9467	0.954625	0.946932	0.974027	0.955571	0.012843
	232	0.0743795	0.0704017	0.0913605	0.0899139	0.0815139	0.0106755		232	0.979324	0.944193	0.959311	1.00455	0.971844	0.0261219
	234	0.0700877	0.0687016	0.0987599	0.0922169	0.0824415	0.0153107		234	0.96321	0.922516	0.985322	1.00442	0.968867	0.0351902
	236	0.070431	0.0740008	0.0953253	0.0873719	0.0817822	0.0116055		236	0.937409	0.953091	0.972527	0.991249	0.963569	0.0233847
	238	0.0730876	0.0699963	0.0902717	0.0897292	0.0807712	0.0107338		238	0.919675	0.906175	0.951856	1.02361	0.950329	0.0524785
	240	0.0719035	0.0722708	0.090539	0.0858352	0.0801371	0.00949279		240	0.924341	0.948928	0.955699	1.03539	0.96609	0.0481257
	242	0.0698828	0.0709349	0.0953792	0.0902066	0.0816009	0.0131019		242	0.955309	0.922939	0.938896	1.03296	0.962526	0.04878
	244	0.0712106	0.0691007	0.0897474	0.0864613	0.07913	0.0104846		244	0.949457	0.942274	0.955381	1.0167	0.965954	0.0342554
	246	0.0724189	0.0699107	0.0930764	0.0922363	0.0819105	0.0124551		246	0.954755	0.913531	0.961454	0.992983	0.955681	0.0326711
	248	0.0692871	0.0697526	0.0945681	0.0903856	0.0809983	0.0133651		248	0.982777	0.966677	0.952655	0.988462	0.972643	0.0162074
	250	0.0716828	0.0685939	0.0941794	0.088348	0.080701	0.0124907		250	0.966863	0.936634	0.96388	1.0307	0.97452	0.0398477
	252	0.0738006	0.0685886	0.0956657	0.0900299	0.0820212	0.0128883		252	0.974826	0.924422	0.971601	1.00978	0.970157	0.0350495
	254	0.0686508	0.0696985	0.0975075	0.0860924	0.0804873	0.0138757		254	0.961282	0.960283	0.967323	0.987449	0.969084	0.0126317
	256	0.0719063	0.072774	0.0975574	0.090321	0.0831397	0.0128203		256	0.969148	0.936238	0.954321	0.988371	0.96202	0.0221295
	258	0.0722653	0.0717929	0.0915607	0.0879316	0.0808876	0.0103375		258	0.985325	0.920539	0.954963	0.997867	0.964673	0.0344984
	260	0.0734759	0.0697502	0.0921418	0.0923831	0.0819378	0.012019		260	0.943838	0.938014	0.952225	0.971626	0.951426	0.014676
	262	0.071405	0.0718501	0.0901001	0.0901206	0.0808689	0.0106726		262	0.978371	0.903589	0.954737	1.00506	0.960439	0.0431165
	264	0.071829	0.07259	0.0943634	0.087092	0.0814686	0.0111003		264	0.974817	0.912525	0.946068	0.984852	0.954565	0.0324911
	266	0.073627	0.0709729	0.0924917	0.0886737	0.0814414	0.0107249		266	0.984397	0.921491	0.951612	0.997862	0.96384	0.0342686
	268	0.0723245	0.0699977	0.0978361	0.0866143	0.0816931	0.0130303		268	0.974628	0.922951	0.97127	1.00391	0.968189	0.0335315
	270	0.071486	0.07115	0.0935406	0.0955548	0.0829328	0.0134375		270	0.987359	0.94866	0.981399	1.0062	0.980905	0.0239551
	272	0.0705875	0.0685405	0.0923209	0.0862283	0.0794193	0.0116785		272	0.974804	0.955732	0.973405	0.973121	0.969265	0.00905217
	274	0.0724181	0.0687152	0.0953947	0.0910568	0.0818962	0.0132879		274	0.987344	0.961534	0.944068	1.00246	0.973851	0.0260715
	276	0.0717535	0.0710116	0.0882798	0.0869293	0.0794935	0.0093869		276	0.979884	0.95262	0.963598	1.01537	0.977869	0.0273979
	278	0.0714894	0.0712657	0.0919584	0.0905606	0.0813185	0.0114934		278	0.987948	0.948626	0.971517	0.994624	0.975679	0.0204827
	280	0.0692197	0.0729512	0.0943416	0.086673	0.0807964	0.0117413		280	0.98473	0.987186	0.984776	1.01755	0.99356	0.0160337
	282	0.0697499	0.0713566	0.091201	0.0899264	0.0805585	0.0115833		282	0.991325	0.942224	0.960713	0.988381	0.970661	0.0234425
	284	0.0728937	0.0720383	0.0987952	0.0925671	0.0840736	0.0136468		284	0.963521	0.977643	0.972149	0.990414	0.975932	0.0112696
	286	0.069182	0.0695395	0.0924508	0.0936752	0.0812119	0.0136944		286	0.984735	0.906473	0.972574	1.00149	0.966318	0.0416199
	288	0.0704127	0.0714716	0.0930126	0.0885689	0.0808665	0.0116104		288	0.974505	0.964705	0.969809	1.00713	0.979037	0.0191499
	290	0.0698995	0.0738971	0.0978663	0.0894422	0.0827763	0.013125		290	0.958057	0.972834	0.96404	1.01368	0.977153	0.0250964
	292	0.0727475	0.0708347	0.0964946	0.0839826	0.0810149	0.011838		292	0.963707	0.928447	0.96402	0.993725	0.962475	0.0266981
	294	0.0729577	0.0697028	0.0952608	0.084747	0.0806671	0.01168		294	0.972998	0.943227	0.97318	0.990736	0.970035	0.0197138
	296	0.0698033	0.0695773	0.0981521	0.090605	0.0820344	0.0145833		296	0.962321	0.96997	0.949309	1.02223	0.975957	0.0320058
	298	0.0711774	0.0710257	0.0992109	0.09305	0.083616	0.0146678		298	1.0033	0.933213	0.979132	0.99209	0.976935	0.0307753

## Sheet: Extended Data Fig. 8_17.5 mM
	Before invasion								After invasion
	Time (s)	Norm. intensity (FARP1)	Norm. intensity (FARP2)	Norm. intensity (FARP3)	Norm. intensity (FARP4)	Average	STD		Time (s)	Norm. intensity (FARP1)	Norm. intensity (FARP2)	Norm. intensity (FARP3)	Norm. intensity (FARP4)	Average	STD
	-11	1	1	1	1	1	0		-11	1	1	1	1	1	0
	-9	0.978199	0.990555	0.96988	0.999247	0.98447	0.0130074		-9	1.00862	1.03642	0.97441	0.994483	1.00348	0.0260589
	-7	0.993194	0.963489	0.993081	1.01149	0.990313	0.0198662		-7	0.99022	1.01256	0.999768	0.999767	1.00058	0.00916962
	-5	0.982087	0.978143	0.957661	1.01808	0.983994	0.0251224		-5	1.03326	1.02186	0.979987	0.956835	0.997987	0.0357402
	-3	1.0027	0.994214	0.974733	1.00926	0.995228	0.0149882		-3	0.992225	0.997815	0.992481	0.975515	0.989509	0.00967882
	0	0.115039	0.106496	0.117188	0.127947	0.116667	0.00882466		0	0.230467	0.224959	0.223874	0.247139	0.23161	0.0107478
	2	0.169556	0.141724	0.184933	0.212663	0.177219	0.0296331		2	0.399846	0.440881	0.441566	0.45316	0.433863	0.0233676
	4	0.20722	0.16097	0.206468	0.241172	0.203957	0.032913		4	0.488687	0.549102	0.541587	0.554001	0.533344	0.0302063
	6	0.212046	0.17901	0.228805	0.270897	0.222689	0.0382213		6	0.5465	0.610022	0.612799	0.609123	0.594611	0.0321124
	8	0.241886	0.185723	0.229602	0.276152	0.233341	0.0373599		8	0.606772	0.682315	0.666431	0.674392	0.657477	0.0344199
	10	0.258678	0.200901	0.244543	0.288424	0.248136	0.0364159		10	0.658314	0.703592	0.711269	0.65794	0.682779	0.0286375
	12	0.258505	0.206835	0.247927	0.303011	0.25407	0.0395127		12	0.65965	0.731199	0.748911	0.728572	0.717083	0.0393397
	14	0.26351	0.212453	0.253949	0.312797	0.260677	0.041212		14	0.700135	0.765644	0.758487	0.736777	0.740261	0.0294319
	16	0.2809	0.211388	0.264602	0.308841	0.266433	0.0409919		16	0.698018	0.783253	0.763241	0.74364	0.747038	0.0364626
	18	0.290587	0.220491	0.262753	0.331122	0.276238	0.046575		18	0.716463	0.824119	0.790145	0.801597	0.783081	0.0466007
	20	0.291444	0.218077	0.267299	0.3333	0.27753	0.0481081		20	0.734943	0.791357	0.818036	0.800006	0.786085	0.0358607
	22	0.307484	0.23033	0.259953	0.34234	0.285027	0.0496975		22	0.74622	0.82798	0.823107	0.819927	0.804308	0.0388672
	24	0.29986	0.239433	0.266072	0.347228	0.288148	0.0465047		24	0.79304	0.828874	0.804886	0.83595	0.815688	0.0201169
	26	0.314737	0.236714	0.269796	0.341874	0.29078	0.0467189		26	0.769578	0.847353	0.826445	0.813834	0.814303	0.032865
	28	0.329926	0.240326	0.275709	0.35999	0.301488	0.053655		28	0.805009	0.857778	0.843716	0.836207	0.835677	0.0223148
	30	0.341074	0.239005	0.285214	0.365286	0.307645	0.056729		30	0.782115	0.858338	0.842363	0.822488	0.826326	0.0329206
	32	0.330277	0.242935	0.280887	0.358813	0.303228	0.0514967		32	0.821888	0.871757	0.856368	0.84876	0.849693	0.0208595
	34	0.344169	0.239379	0.283192	0.369141	0.30897	0.0587843		34	0.826415	0.827775	0.867436	0.839298	0.840231	0.019035
	36	0.342606	0.254232	0.289074	0.372378	0.314572	0.052973		36	0.838072	0.870563	0.868524	0.866429	0.860897	0.0153103
	38	0.35237	0.252066	0.298731	0.381868	0.321259	0.0575516		38	0.855311	0.907006	0.866101	0.879211	0.876907	0.0223191
	40	0.361468	0.253625	0.291021	0.384179	0.322573	0.0607111		40	0.849525	0.864894	0.846523	0.868682	0.857406	0.0110116
	42	0.351624	0.255142	0.29788	0.387851	0.323124	0.0584827		42	0.858007	0.874528	0.849074	0.8676	0.862302	0.0111203
	44	0.358991	0.261357	0.292768	0.385862	0.324744	0.0575866		44	0.848253	0.867243	0.849089	0.878506	0.860773	0.0147147
	46	0.355911	0.25183	0.294012	0.40385	0.326401	0.0670299		46	0.845401	0.882495	0.880066	0.887561	0.873881	0.0192413
	48	0.366898	0.261929	0.299998	0.396761	0.331397	0.0614939		48	0.900103	0.882111	0.860497	0.872464	0.878794	0.0167325
	50	0.367157	0.265425	0.303865	0.392928	0.332344	0.0582282		50	0.904076	0.883963	0.870139	0.892202	0.887595	0.0142681
	52	0.385719	0.275017	0.301857	0.39012	0.338178	0.0584994		52	0.913084	0.928934	0.901489	0.882721	0.906557	0.0194694
	54	0.371573	0.275333	0.31218	0.400489	0.339894	0.0566023		54	0.909819	0.897609	0.883594	0.88802	0.894761	0.0116187
	56	0.388009	0.272296	0.312495	0.414544	0.346836	0.0658662		56	0.911582	0.935186	0.874205	0.895358	0.904083	0.025771
	58	0.37683	0.2761	0.305713	0.423436	0.34552	0.0669701		58	0.901694	0.936347	0.873145	0.88681	0.899499	0.0271919
	60	0.379881	0.280298	0.302691	0.409861	0.343183	0.0616086		60	0.909403	0.941755	0.900228	0.904229	0.913904	0.0189437
	62	0.383482	0.279148	0.310696	0.433067	0.351598	0.0697036		62	0.916787	0.951885	0.913099	0.908387	0.92254	0.0198631
	64	0.384761	0.274047	0.318833	0.436505	0.353536	0.0716043		64	0.906547	0.918493	0.89922	0.914093	0.909588	0.00849167
	66	0.392819	0.286062	0.317043	0.430331	0.356564	0.0665545		66	0.925806	0.917783	0.914577	0.925313	0.92087	0.00557468
	68	0.401716	0.283109	0.331336	0.421674	0.359459	0.0639704		68	0.874562	0.936972	0.908304	0.915719	0.908889	0.02591
	70	0.387742	0.289552	0.326473	0.418977	0.355686	0.0584819		70	0.905227	0.962666	0.902971	0.893198	0.916016	0.0315355
	72	0.399267	0.281436	0.323131	0.429959	0.358448	0.0682108		72	0.881671	0.92016	0.925378	0.898931	0.906535	0.0201391
	74	0.410304	0.285551	0.326863	0.434417	0.364284	0.0698467		74	0.906474	0.937069	0.905122	0.910353	0.914754	0.0150404
	76	0.403984	0.287231	0.31813	0.420243	0.357397	0.0647693		76	0.939858	0.944374	0.928879	0.917666	0.932694	0.0119462
	78	0.409848	0.281347	0.321121	0.426575	0.359723	0.0697962		78	0.914366	0.941898	0.924666	0.913229	0.92354	0.013276
	80	0.413031	0.298393	0.329041	0.436784	0.369312	0.0661185		80	0.928397	0.922725	0.948361	0.886526	0.921502	0.0257797
	82	0.416297	0.289108	0.329595	0.439272	0.368568	0.0709693		82	0.940897	0.957377	0.953501	0.900629	0.938101	0.0259534
	84	0.410205	0.299891	0.333617	0.428623	0.368084	0.0613115		84	0.91177	0.950321	0.976627	0.920312	0.939757	0.0296222
	86	0.403597	0.297133	0.338239	0.43887	0.36946	0.0637417		86	0.915345	0.936379	0.93546	0.903159	0.922586	0.0161846
	88	0.415744	0.297486	0.353709	0.44463	0.377892	0.0656679		88	0.938802	0.981952	0.932171	0.895897	0.937205	0.0352918
	90	0.415924	0.297304	0.340229	0.455023	0.37712	0.0714288		90	0.922431	0.94628	0.953482	0.925704	0.936974	0.0152491
	92	0.421421	0.295325	0.334332	0.451049	0.375532	0.0728907		92	0.935022	0.969741	0.93858	0.92379	0.941783	0.0196754
	94	0.409838	0.30881	0.350104	0.461813	0.382641	0.0671257		94	0.909583	0.946112	0.921976	0.927644	0.926329	0.0151928
	96	0.419109	0.309352	0.341957	0.457838	0.382064	0.0683365		96	0.923931	0.942135	0.944573	0.91385	0.931122	0.0147451
	98	0.427357	0.304661	0.356738	0.448367	0.384281	0.0659811		98	0.943274	0.962809	0.940812	0.944995	0.947973	0.0100391
	100	0.431247	0.310777	0.339532	0.449097	0.382663	0.0678275		100	0.985932	0.952111	0.950658	0.911723	0.950106	0.0303373
	102	0.428225	0.305931	0.342862	0.442934	0.379988	0.066211		102	0.909677	0.959674	0.955828	0.926158	0.937834	0.0240132
	104	0.43516	0.300331	0.343343	0.456449	0.383821	0.0742061		104	0.930559	0.972132	0.932166	0.964245	0.949776	0.0215138
	106	0.433114	0.305044	0.349288	0.452917	0.385091	0.0697519		106	0.917928	0.959259	0.922023	0.923373	0.930646	0.0192158
	108	0.433284	0.308809	0.342617	0.453192	0.384476	0.0697181		108	0.926153	0.946801	0.951241	0.907567	0.93294	0.0201403
	110	0.445563	0.309808	0.348334	0.461592	0.391324	0.0738748		110	0.92686	0.988483	0.953415	0.912086	0.945211	0.0335352
	112	0.438909	0.304147	0.361024	0.464229	0.392077	0.0732465		112	0.934514	0.951001	0.956261	0.935214	0.944248	0.0110495
	114	0.436686	0.308177	0.346776	0.464237	0.388969	0.0735975		114	0.932478	0.931194	0.96098	0.963371	0.947006	0.0175514
	116	0.429134	0.302742	0.357104	0.474884	0.390966	0.0762213		116	0.977425	0.962599	0.926471	0.961055	0.956888	0.0215792
	118	0.432116	0.309572	0.366735	0.472436	0.395215	0.0718112		118	0.949829	0.965154	0.926104	0.967164	0.952063	0.0189587
	120	0.442342	0.312562	0.368873	0.464665	0.397111	0.0696547		120	0.950085	0.97381	0.957909	0.923097	0.951225	0.0211915
	122	0.442165	0.319656	0.356	0.461846	0.394917	0.0680455		122	0.918837	0.974536	0.934675	0.931645	0.939923	0.0240745
	124	0.449005	0.320643	0.344054	0.475361	0.397266	0.076329		124	0.946911	0.957898	0.940521	0.912816	0.939537	0.0192047
	126	0.443014	0.307404	0.349366	0.474813	0.393649	0.0783661		126	0.942717	0.939871	0.936913	0.902166	0.930416	0.0189823
	128	0.45359	0.320274	0.365257	0.4628	0.40048	0.0692296		128	0.962081	0.973738	0.95639	0.936725	0.957234	0.015462
	130	0.44832	0.322803	0.35224	0.469579	0.398235	0.0716567		130	0.97592	0.960895	0.941979	0.955792	0.958646	0.0140163
	132	0.440939	0.321679	0.357077	0.479157	0.399713	0.0728424		132	0.926027	0.960297	0.951567	0.974013	0.952976	0.020202
	134	0.457986	0.324251	0.367405	0.472747	0.405597	0.0714833		134	0.952156	0.956907	0.935134	0.942205	0.9466	0.00979588
	136	0.471157	0.333631	0.372257	0.471836	0.41222	0.0702395		136	0.933839	0.931417	0.940361	0.958544	0.94104	0.0122652
	138	0.454702	0.32829	0.381257	0.476536	0.410196	0.0681367		138	0.95677	0.95167	0.926019	0.936476	0.942734	0.0140879
	140	0.464556	0.32515	0.371975	0.479445	0.410281	0.0740362		140	0.946667	0.950192	0.961177	0.954903	0.953235	0.00627871
	142	0.458429	0.328505	0.37652	0.472637	0.409023	0.0683796		142	0.957538	0.961029	0.966944	0.934053	0.954891	0.0144243
	144	0.478575	0.32393	0.372747	0.473108	0.41209	0.0762964		144	0.958752	0.964125	0.916576	0.904162	0.935904	0.0299979
	146	0.467321	0.333701	0.380811	0.475551	0.414346	0.0687522		146	0.955326	0.963935	0.935516	0.948383	0.95079	0.0120064
	148	0.456192	0.331097	0.375392	0.468633	0.407828	0.0657674		148	0.958087	0.961605	0.971909	0.96338	0.963745	0.00586991
	150	0.47579	0.332733	0.366813	0.486884	0.415555	0.0773549		150	1.02151	0.98131	0.979816	0.944973	0.981903	0.0312909
	152	0.475771	0.326587	0.382202	0.489945	0.418627	0.0777813		152	0.946544	0.955482	0.958812	0.93932	0.95004	0.00882623
	154	0.473302	0.338424	0.382159	0.492306	0.421548	0.0733626		154	0.965828	0.972794	0.96063	0.9456	0.961213	0.0115403
	156	0.487982	0.338487	0.387961	0.48733	0.42544	0.0746264		156	0.966815	0.999924	0.958876	0.938608	0.966056	0.0255115
	158	0.491122	0.339292	0.380635	0.496936	0.426996	0.0792573		158	0.957923	0.982669	0.984477	0.938605	0.965918	0.0218706
	160	0.484795	0.334556	0.381621	0.501105	0.425519	0.0804741		160	0.968859	0.963151	0.97176	0.948767	0.963134	0.0102242
	162	0.494171	0.334069	0.38882	0.497148	0.428552	0.0806575		162	0.975516	0.988436	0.955834	0.976537	0.974081	0.0135044
	164	0.483102	0.330505	0.377069	0.503515	0.423548	0.083184		164	0.944756	0.976872	0.975595	0.954714	0.962984	0.0158384
	166	0.481023	0.341362	0.385663	0.498772	0.426705	0.0755247		166	0.93926	0.993245	0.966155	0.955397	0.963514	0.0226942
	168	0.489969	0.342176	0.375913	0.503005	0.427766	0.0807146		168	0.983275	0.980856	0.960177	0.939915	0.966056	0.0202771
	170	0.494612	0.339044	0.39339	0.49366	0.430176	0.0771156		170	0.979344	0.945937	0.966099	0.952271	0.960913	0.0148951
	172	0.492699	0.335515	0.387152	0.490209	0.426394	0.0780333		172	0.980538	0.953961	0.947132	0.986305	0.966984	0.0193281
	174	0.504877	0.338351	0.38951	0.498346	0.432771	0.0822313		174	0.964162	0.963979	0.954804	0.948875	0.957955	0.00746527
	176	0.49238	0.33928	0.384835	0.498129	0.428656	0.079153		176	0.962075	1.01293	0.962529	0.975906	0.97836	0.0239231
	178	0.497383	0.341806	0.384944	0.481419	0.426388	0.0751451		178	0.984638	0.96402	0.949668	0.939581	0.959477	0.019543
	180	0.491593	0.345853	0.375512	0.503943	0.429225	0.0802256		180	0.9663	0.969285	0.983295	0.958738	0.969405	0.0102695
	182	0.499716	0.349115	0.378878	0.5003	0.432002	0.079461		182	0.96542	0.986326	0.973783	0.960108	0.971409	0.011427
	184	0.492971	0.35272	0.381676	0.5021	0.432367	0.0762641		184	0.954301	0.963597	0.964443	0.98057	0.965728	0.0109094
	186	0.488866	0.341651	0.377841	0.500392	0.427187	0.0794034		186	0.984142	0.979914	0.9823	0.918561	0.966229	0.031826
	188	0.503265	0.34897	0.381365	0.503372	0.434243	0.0808507		188	0.985111	0.964864	0.948377	0.940559	0.959728	0.0197227
	190	0.519847	0.351642	0.392961	0.503767	0.442054	0.0825528		190	0.958523	0.964003	0.943363	0.933829	0.94993	0.0138353
	192	0.507623	0.348671	0.388287	0.497503	0.435521	0.0791926		192	0.967153	0.998878	0.951487	0.930736	0.962063	0.0287199
	194	0.507849	0.354731	0.376601	0.498881	0.434516	0.0800843		194	0.949426	1.01035	0.975257	0.961277	0.974077	0.0263841
	196	0.519177	0.34389	0.379729	0.514956	0.439438	0.0908402		196	0.9728	1.007	0.976574	0.959008	0.978845	0.0202299
	198	0.506452	0.359351	0.381534	0.505784	0.43828	0.0788545		198	0.948991	1.00077	0.971336	0.981095	0.975549	0.0215256
	200	0.509528	0.348301	0.389028	0.498169	0.436257	0.0799343		200	0.999535	1.04273	0.956566	0.956091	0.988731	0.0413639
	202	0.520114	0.345476	0.392358	0.513173	0.44278	0.087457		202	0.972537	1.02109	0.954927	0.933548	0.970525	0.0372875
	204	0.521358	0.336714	0.397492	0.510332	0.441474	0.0895021		204	1.01597	0.993496	0.96777	0.954614	0.982963	0.0272951
	206	0.525817	0.362017	0.405909	0.517423	0.452791	0.0815432		206	0.983842	0.999463	0.918928	0.944906	0.961784	0.0366414
	208	0.516109	0.357471	0.393172	0.522573	0.447331	0.0844585		208	1.01808	0.997002	0.925547	0.974178	0.978702	0.039714
	210	0.531874	0.368197	0.39166	0.529437	0.455292	0.0875537		210	0.983394	0.985786	0.943355	0.940149	0.963171	0.0247866
	212	0.516018	0.358228	0.403753	0.544532	0.455633	0.0889358		212	0.952786	0.994221	0.950496	0.970595	0.967025	0.0202346
	214	0.523965	0.357193	0.395464	0.519162	0.448946	0.0853172		214	1.00164	0.955276	0.965519	0.962269	0.971176	0.0207546
	216	0.519646	0.351122	0.40833	0.522956	0.450514	0.0850201		216	0.962979	0.975559	0.979586	0.960773	0.969724	0.00925435
	218	0.525914	0.372352	0.411684	0.539043	0.462248	0.0828432		218	0.969343	0.979733	0.945798	0.953929	0.962201	0.0152301
	220	0.520264	0.358907	0.400538	0.52244	0.450537	0.083522		220	0.992986	0.996783	0.956954	0.950212	0.974234	0.0240535
	222	0.522747	0.359403	0.428255	0.544721	0.463781	0.0859942		222	0.968583	0.954522	0.965922	0.968239	0.964316	0.00663547
	224	0.537299	0.368178	0.4089	0.524499	0.459719	0.0840186		224	0.99731	1.02368	0.96479	0.96343	0.987302	0.0288678
	226	0.545094	0.375758	0.415813	0.540511	0.469294	0.0864617		226	0.975191	1.01076	0.948361	0.955176	0.972371	0.0280092
	228	0.530314	0.372602	0.420856	0.53201	0.463946	0.0800788		228	0.970167	1.00623	0.940525	0.954485	0.967853	0.0283083
	230	0.533604	0.375716	0.415394	0.549711	0.468606	0.0861448		230	0.957174	1.0019	0.962952	0.948799	0.967707	0.0235256
	232	0.535768	0.361334	0.40927	0.545715	0.463022	0.0919416		232	0.979042	1.00053	0.949566	0.992114	0.980314	0.0223248
	234	0.539481	0.370365	0.41694	0.545492	0.468069	0.0880422		234	0.980539	0.978857	0.942946	0.960824	0.965792	0.0176522
	236	0.521726	0.37204	0.41427	0.540945	0.462245	0.0819963		236	0.970461	0.996467	0.951279	0.996794	0.97875	0.0220819
	238	0.546298	0.369454	0.428846	0.529358	0.468489	0.0839419		238	0.982909	1.017	0.957235	0.967353	0.981125	0.0261459
	240	0.544	0.367407	0.42915	0.525438	0.466499	0.0830551		240	1.01266	1.01006	0.926755	0.962657	0.978034	0.0411942
	242	0.53568	0.371739	0.41661	0.532853	0.464221	0.0829388		242	0.956902	1.00796	0.953866	0.953016	0.967935	0.0267336
	244	0.533543	0.373347	0.423908	0.540878	0.467919	0.0826849		244	0.970738	0.976648	0.988023	0.934002	0.967353	0.0233621
	246	0.540224	0.368481	0.416496	0.524849	0.462512	0.0834357		246	0.965997	1.00391	0.996638	0.954431	0.980243	0.0237908
	248	0.534455	0.385957	0.405221	0.539344	0.466244	0.0819883		248	0.976697	0.959873	0.974576	0.974212	0.971339	0.00772272
	250	0.542562	0.372048	0.417923	0.520055	0.463147	0.081424		250	0.979085	1.00582	0.973094	0.948882	0.976719	0.0233832
	252	0.533947	0.371654	0.412313	0.531101	0.462254	0.0828295		252	0.967726	1.00117	1.0009	0.986225	0.989005	0.0158114
	254	0.526721	0.362911	0.40386	0.542355	0.458962	0.0890838		254	0.944808	1.00084	0.964551	0.942361	0.963141	0.0270267
	256	0.547222	0.38011	0.409887	0.523359	0.465144	0.0824824		256	0.964327	1.04995	0.979881	0.961787	0.988987	0.0414236
	258	0.53523	0.380638	0.424775	0.533429	0.468518	0.0781034		258	0.965921	1.02312	0.977721	0.932018	0.974696	0.0376507
	260	0.543156	0.375866	0.405421	0.537493	0.465484	0.0872873		260	0.980295	1.01837	0.954265	0.953825	0.976689	0.0304201
	262	0.537315	0.380586	0.419165	0.544451	0.470379	0.0829714		262	0.950265	0.981539	0.973454	0.983693	0.972237	0.0152972
	264	0.544106	0.377489	0.425349	0.538633	0.471394	0.0831593		264	1.01141	0.971155	0.973913	0.955011	0.977871	0.0238607
	266	0.539935	0.370033	0.425967	0.540961	0.469224	0.0853546		266	0.966716	0.994856	0.935914	0.940627	0.959528	0.0271698
	268	0.54063	0.377627	0.427342	0.543763	0.47234	0.0831868		268	0.976258	0.999943	0.94446	0.960441	0.970275	0.023658
	270	0.548502	0.380244	0.434222	0.538212	0.475295	0.0817302		270	0.9627	1.00889	0.933629	0.94753	0.963186	0.0326979
	272	0.552821	0.389419	0.439177	0.533499	0.478729	0.077524		272	0.962747	0.991836	0.984577	0.960397	0.974889	0.0156899
	274	0.554344	0.375622	0.426612	0.541388	0.474491	0.0874055		274	1.02416	0.964304	0.976798	0.951256	0.979129	0.0317793
	276	0.561939	0.385334	0.43434	0.543418	0.481258	0.0851974		276	0.970847	0.987005	0.965488	0.911043	0.958596	0.0329946
	278	0.560933	0.389507	0.445111	0.542639	0.484548	0.0812348		278	0.998383	0.951995	0.958951	0.963708	0.968259	0.0206505
	280	0.541679	0.386943	0.424957	0.532576	0.471539	0.0773983		280	0.965854	0.978766	0.947883	0.968128	0.965158	0.0128184
	282	0.547569	0.396155	0.434958	0.547011	0.481423	0.0776889		282	1.03424	0.976701	0.943783	0.94126	0.973996	0.0432869
	284	0.555465	0.381033	0.435244	0.556472	0.482053	0.0881734		284	0.999591	0.985422	0.949741	0.956398	0.972788	0.0236492
	286	0.55757	0.389087	0.44256	0.551928	0.485286	0.0831578		286	0.991313	0.996581	0.981521	0.989744	0.98979	0.00623992
	288	0.571422	0.390786	0.442071	0.553942	0.489555	0.0872886		288	1.00753	0.971255	0.980941	0.968279	0.982001	0.0178558
	290	0.566213	0.390077	0.440353	0.547161	0.485951	0.0845766		290	0.991061	0.992047	0.952872	0.957166	0.973286	0.0211698
	292	0.561849	0.398487	0.440831	0.555022	0.489047	0.0820139		292	0.977823	0.983056	0.944075	0.969031	0.968496	0.0172787
	294	0.56074	0.380628	0.436421	0.558153	0.483985	0.090069		294	0.970062	0.982837	0.965809	0.950424	0.967283	0.0133673
	296	0.564847	0.382896	0.437833	0.547714	0.483322	0.0874592		296	0.967497	0.952144	0.957748	0.948639	0.956507	0.00823138
	298	0.562544	0.386225	0.441108	0.547983	0.484465	0.0849739		298	1.00122	0.967181	0.966779	0.944064	0.969811	0.0235607

## Sheet: Extended Data Fig. 8_15 mM
	Before invasion								After invasion
	Time (s)	Norm. intensity (FARP1)	Norm. intensity (FARP2)	Norm. intensity (FARP3)	Norm. intensity (FARP4)	Average	STD		Time (s)	Norm. intensity (FARP1)	Norm. intensity (FARP2)	Norm. intensity (FARP3)	Norm. intensity (FARP4)	Average	STD
	-11	1	1	1	1	1	0		-11	1	1	1	1	1	0
	-9	1.00686	0.994087	1.02381	1.01248	1.00931	0.012357		-9	1.00799	1.0049	1.02186	1.02704	1.01545	0.0106833
	-7	0.984027	0.987739	1.04562	1.01731	1.00867	0.0287814		-7	0.96623	1.02648	1.01611	1.00168	1.00263	0.0263078
	-5	0.953338	0.981424	1.05593	0.9779	0.992147	0.0443169		-5	0.96943	1.00416	1.01272	1.00783	0.998536	0.0197185
	-3	0.974803	0.972716	1.07869	0.990735	1.00424	0.0502854		-3	0.981242	0.994587	0.986467	1.00091	0.990802	0.00869288
	0	0.5539	0.504067	0.402914	0.390182	0.462766	0.0792925		0	0.350775	0.362635	0.237171	0.211288	0.290467	0.077363
	2	0.823284	0.825687	0.721997	0.683627	0.763649	0.07198		2	0.559373	0.698588	0.450617	0.394558	0.525784	0.133989
	4	0.910528	0.936447	0.811859	0.820169	0.869751	0.0630368		4	0.688786	0.775232	0.552506	0.496598	0.62828	0.126935
	6	0.915655	0.934216	0.873388	0.844805	0.892016	0.0404785		6	0.728561	0.832677	0.625153	0.569662	0.689013	0.116227
	8	0.961011	0.925625	0.938283	0.895915	0.930209	0.0271482		8	0.798241	0.881953	0.64782	0.590752	0.729691	0.134027
	10	0.971164	0.952394	0.93783	0.897249	0.939659	0.0313941		10	0.793592	0.921506	0.708821	0.654733	0.769663	0.116246
	12	0.946439	0.969094	0.929996	0.911459	0.939247	0.0244969		12	0.819798	0.940462	0.704463	0.68274	0.786866	0.118756
	14	1.01206	0.981308	0.977977	0.96031	0.982914	0.0215051		14	0.878164	0.938112	0.760384	0.694206	0.817716	0.110591
	16	0.974853	0.996034	1.01564	0.973649	0.990043	0.0199197		16	0.897747	0.955204	0.793969	0.740222	0.846785	0.0974629
	18	0.966717	0.995021	0.966381	0.993703	0.980455	0.0160676		18	0.893352	0.961275	0.780718	0.746427	0.845443	0.0995086
	20	1.0064	1.00083	1.00345	0.97978	0.997617	0.0121066		20	0.881463	0.972893	0.79381	0.737117	0.846321	0.10318
	22	0.984996	0.997543	0.967811	0.956745	0.976774	0.0180781		22	0.909367	0.955707	0.797541	0.779626	0.86056	0.0855507
	24	0.959185	0.995495	0.991725	0.977044	0.980862	0.0164984		24	0.897211	0.959456	0.860795	0.766116	0.870894	0.0808626
	26	0.985998	0.997256	0.964661	0.951336	0.974813	0.0206804		26	0.896154	0.992178	0.847306	0.781865	0.879376	0.0885862
	28	0.983955	0.98427	0.981062	0.972953	0.98056	0.00527301		28	0.934483	1.01979	0.82708	0.826758	0.902027	0.0934577
	30	0.980161	1.01861	1.00138	0.970348	0.992625	0.0216281		30	0.89143	0.974397	0.831477	0.821595	0.879725	0.0702536
	32	0.995245	0.991088	0.997729	0.96093	0.986248	0.0170998		32	0.960144	1.02409	0.854662	0.829371	0.917067	0.0910952
	34	0.984959	1.01049	1.01493	0.981975	0.998088	0.0170227		34	0.955026	1.02679	0.858222	0.824946	0.916245	0.0920614
	36	0.961219	1.01191	1.00379	0.950578	0.981874	0.0304879		36	0.921262	1.05229	0.857762	0.843519	0.91871	0.0952536
	38	0.951762	0.983405	1.05386	0.946597	0.983906	0.0493925		38	1.00517	1.04255	0.862542	0.853186	0.940862	0.0971203
	40	0.981606	0.997984	1.00543	0.963724	0.987186	0.0185378		40	0.971034	0.985869	0.871746	0.866453	0.923775	0.0634612
	42	0.956331	0.981681	1.06222	0.965929	0.99154	0.0482632		42	0.939802	1.0433	0.857636	0.846649	0.921846	0.0910127
	44	0.956094	0.974516	1.02715	0.972831	0.982648	0.030811		44	0.950348	1.02262	0.856425	0.830748	0.915036	0.0882443
	46	0.981503	0.989246	1.06111	0.968828	1.00017	0.0414866		46	0.925096	1.01774	0.869665	0.846332	0.914709	0.0762201
	48	0.991655	0.978463	1.07424	1.00044	1.0112	0.0429868		48	0.972172	1.05969	0.903186	0.87424	0.952322	0.0825284
	50	0.978619	0.975018	1.08954	0.985298	1.00712	0.0551111		50	0.911	0.982126	0.900004	0.880331	0.918365	0.0443599
	52	1.00364	0.988525	1.01687	1.00139	1.0026	0.0116077		52	0.946201	1.01635	0.931739	0.897678	0.947993	0.0499061
	54	0.958261	1.00448	0.966604	0.972957	0.975575	0.0201862		54	0.956797	1.02519	0.919106	0.852926	0.938505	0.0719941
	56	0.975709	0.98333	0.960574	0.981234	0.975211	0.0102743		56	0.913517	1.01055	0.923481	0.864786	0.928084	0.0606662
	58	0.976933	0.976049	0.972411	0.994903	0.980074	0.0100779		58	0.950116	1.01616	0.906909	0.924248	0.949359	0.0479441
	60	0.977436	1.0305	0.959446	1.01837	0.996437	0.0335194		60	0.981122	0.986732	0.903637	0.902007	0.943374	0.0468871
	62	0.950119	0.992003	0.979438	0.991529	0.978272	0.0196487		62	0.945261	1.03357	0.920585	0.907145	0.95164	0.0568548
	64	0.940572	1.00645	0.983482	0.997531	0.98201	0.0291983		64	0.931676	1.04513	0.919035	0.912654	0.952123	0.0625051
	66	0.952274	0.988964	1.00991	1.01006	0.990302	0.0272199		66	0.939845	1.01192	0.929705	0.907133	0.947151	0.0452928
	68	0.976316	0.991909	1.03207	0.994691	0.998745	0.0236397		68	0.952447	1.03279	0.93573	0.919646	0.960154	0.050243
	70	0.998034	1.01156	0.988256	0.980544	0.994598	0.0133814		70	0.963513	1.03885	0.938092	0.916241	0.964174	0.0533997
	72	0.989569	0.986004	1.01987	0.985174	0.995155	0.0165885		72	0.955653	1.0233	0.928317	0.900693	0.951992	0.05257
	74	0.988616	0.987679	0.985462	0.973495	0.983813	0.00700442		74	0.961929	1.0463	0.938413	0.941237	0.971969	0.0506489
	76	0.966096	0.975259	1.00115	0.971518	0.978505	0.0155569		76	0.98387	1.0534	0.957236	0.941261	0.983942	0.0495286
	78	1.03879	0.965241	0.971601	1.00121	0.994211	0.0335989		78	0.969064	1.04739	0.954054	0.923843	0.973588	0.0526727
	80	0.973671	0.997387	0.96901	0.966143	0.976553	0.0142315		80	0.965024	1.03075	0.929477	0.914001	0.959812	0.0518896
	82	0.981373	1.0043	1.00632	0.988347	0.995085	0.0121733		82	0.958747	1.03727	0.942775	0.94257	0.970341	0.0452593
	84	0.96181	0.994331	0.994536	0.993175	0.985963	0.016113		84	1.01121	1.03338	0.919262	0.932114	0.973991	0.0567478
	86	0.964975	0.973852	0.972685	0.988451	0.974991	0.00979978		86	0.974289	1.01382	0.946471	0.93869	0.968317	0.0339658
	88	1.01352	0.985639	0.969278	0.987656	0.989023	0.0182879		88	0.974575	0.997213	0.925232	0.95993	0.964238	0.0301895
	90	0.985183	0.991615	1.01064	0.967717	0.988789	0.0177263		90	0.957012	1.02055	0.965741	0.94048	0.970947	0.0346912
	92	0.975446	1.00306	0.983906	0.976588	0.98475	0.0127685		92	0.984618	1.01215	0.928977	0.93231	0.964513	0.0407145
	94	0.959447	0.998372	0.991858	1.01761	0.991823	0.0241955		94	0.992813	0.989729	0.954317	0.95966	0.97413	0.0199526
	96	0.989951	0.995555	0.99391	0.999953	0.994842	0.00414014		96	0.982442	1.02957	0.96279	0.95741	0.983054	0.0328258
	98	0.984891	0.982933	1.00565	1.01094	0.996102	0.0142633		98	0.991503	1.04164	0.969619	0.96289	0.991413	0.0356435
	100	0.926713	1.0018	1.00831	0.980004	0.979209	0.0370318		100	0.961976	1.03915	0.947754	0.959574	0.977113	0.0418207
	102	1.01866	0.959327	0.991235	1.0236	0.998205	0.0295705		102	0.987262	0.991548	0.935739	0.94142	0.963992	0.0294875
	104	0.918519	0.983771	1.01236	1.00573	0.980096	0.0428313		104	1.00206	1.03804	0.952302	0.96693	0.989833	0.0383265
	106	0.933031	1.01282	1.0242	1.01114	0.995298	0.0419149		106	0.993175	1.00458	0.93925	0.951406	0.972102	0.0316555
	108	0.96315	0.997298	1.02407	0.999638	0.99604	0.0250468		108	0.96237	1.01147	0.954718	0.963635	0.973049	0.0259167
	110	0.931784	0.981389	0.99186	0.965549	0.967645	0.0262405		110	1.01667	1.03801	0.96042	0.970082	0.996294	0.037099
	112	0.968566	0.980475	1.00387	1.01335	0.991565	0.020639		112	0.985627	1.02801	0.967976	0.920803	0.975605	0.0443794
	114	0.95594	0.989509	1.05209	1.00123	0.99969	0.0398557		114	0.991247	1.01555	0.958265	0.96111	0.981543	0.0271421
	116	0.96283	1.02998	1.03014	0.968076	0.997756	0.037361		116	0.968356	1.02749	0.94473	0.948605	0.972294	0.0382217
	118	1.0164	0.984155	1.02558	0.944543	0.99267	0.0366741		118	0.959647	1.02652	0.941787	0.958477	0.971609	0.0375078
	120	0.952429	0.96224	1.03437	0.960821	0.977465	0.0381826		120	0.974198	1.02493	0.932691	0.944932	0.969188	0.0410388
	122	0.931256	0.960758	1.02528	0.971882	0.972294	0.0392633		122	0.96611	1.05159	0.930135	0.951008	0.974712	0.0533349
	124	0.982748	0.956945	1.01633	1.03111	0.996784	0.0333906		124	1.01636	1.07003	0.938525	0.948896	0.993454	0.0616222
	126	0.940845	0.965311	1.07694	0.932131	0.978807	0.0669135		126	0.974621	1.03254	0.97073	0.975847	0.988435	0.029485
	128	0.9858	0.957193	1.01214	0.967148	0.980569	0.0241547		128	0.963909	1.05645	0.947313	0.957688	0.98134	0.0505386
	130	0.960026	1.00629	1.03271	0.990043	0.997268	0.0304237		130	0.954934	1.01599	0.986145	0.993594	0.987665	0.0252384
	132	0.954691	0.963192	1.06188	0.988063	0.991955	0.0487165		132	1.01104	0.996991	0.9548	0.980542	0.985845	0.0241602
	134	0.972279	0.987524	1.00086	0.997897	0.989639	0.0129083		134	0.986466	1.00744	0.952118	0.979771	0.981449	0.0228311
	136	0.96062	0.997585	1.04394	0.988154	0.997576	0.0346628		136	0.981986	1.02848	0.997938	0.97003	0.994608	0.0253097
	138	0.980195	0.977683	1.02504	0.985406	0.992082	0.0222084		138	0.956689	1.08301	0.980367	0.952917	0.993246	0.0610636
	140	0.93837	0.959484	1.06336	0.994357	0.988893	0.0547496		140	0.962173	1.01613	0.984747	0.995121	0.989543	0.0224361
	142	0.952279	0.934979	1.02145	0.993328	0.975509	0.0392032		142	0.978015	0.988458	0.939864	0.986434	0.973193	0.0226748
	144	1.02192	0.981989	0.996263	1.00969	1.00247	0.0172085		144	0.935608	1.03465	0.979032	0.959621	0.977227	0.0422002
	146	0.947231	1.00018	1.03935	1.01351	1.00007	0.0387958		146	0.991117	1.01565	0.998494	0.955234	0.990124	0.0254291
	148	0.966251	1.00294	1.06943	1.00701	1.01141	0.0428065		148	0.976861	0.978163	0.971104	0.940939	0.966767	0.0174896
	150	0.963512	1.0114	1.03583	1.00526	1.004	0.0300507		150	0.941378	1.01686	0.954522	0.961878	0.96866	0.0332349
	152	0.944253	0.989801	1.01073	0.971146	0.978983	0.0282406		152	0.980676	1.00408	0.954194	0.976227	0.978794	0.0204496
	154	1.02549	0.982667	1.0482	0.970052	1.0066	0.0364956		154	0.977003	0.990141	0.967117	0.955313	0.972393	0.0147852
	156	0.968867	0.990002	1.0157	1.01084	0.996352	0.0214477		156	0.961556	0.986099	0.97202	0.995924	0.9789	0.0151634
	158	0.945788	0.99337	0.993632	0.963717	0.974127	0.0235388		158	0.985408	1.01397	0.976421	0.980089	0.988971	0.0170672
	160	0.980616	0.991331	1.00489	0.987475	0.991078	0.0102188		160	0.972491	1.00163	0.970197	0.934114	0.969609	0.0276533
	162	0.937463	0.979028	1.02184	1.04668	0.996252	0.0481329		162	0.979195	1.0004	0.95883	0.956053	0.97362	0.0206202
	164	1.01719	0.996601	0.996383	0.998371	1.00214	0.0100734		164	0.996308	1.03815	0.947152	0.987701	0.992328	0.0373181
	166	0.966112	0.96746	1.0017	0.985133	0.980102	0.0168074		166	0.977768	1.00939	0.944565	0.95566	0.971846	0.0285829
	168	0.98331	1.00855	0.978533	0.991602	0.990498	0.0131888		168	0.983428	1.02513	0.964472	0.964653	0.98442	0.0285573
	170	0.958747	1.01022	1.00346	0.985911	0.989585	0.0229698		170	1.00231	1.04433	0.976188	0.953965	0.994198	0.0388239
	172	0.9953	1.00167	1.05242	0.996356	1.01144	0.0274647		172	1.00216	0.980373	0.952078	0.988994	0.980901	0.0212016
	174	0.942512	1.01776	1.03929	1.0133	1.00322	0.0420305		174	0.991957	1.05195	0.947683	0.950841	0.985609	0.0486114
	176	0.972718	0.975067	1.04235	0.969024	0.989789	0.0351267		176	0.969522	0.9896	0.948063	0.967089	0.968569	0.0169893
	178	0.9817	0.999948	1.04825	0.942952	0.993213	0.0437156		178	0.979928	1.02105	0.948929	1.00241	0.988077	0.031044
	180	0.970208	0.939307	1.00105	1.00735	0.979479	0.0313152		180	0.980958	1.03493	0.984092	0.96085	0.990207	0.0315411
	182	0.981464	0.904258	0.995521	0.963026	0.961068	0.0401425		182	0.990612	1.02385	0.952537	0.986179	0.988294	0.0291689
	184	0.973816	0.962743	1.03244	0.961739	0.982686	0.0336202		184	0.979839	1.0217	0.950608	0.946998	0.974786	0.0345606
	186	0.948856	0.966124	1.02742	0.959199	0.9754	0.0353979		186	0.987349	0.993564	0.989848	0.966281	0.984261	0.0122554
	188	0.960142	1.00368	1.01123	0.957598	0.983164	0.0282394		188	1.01682	1.03435	0.927499	0.993827	0.993124	0.0467911
	190	0.943246	0.974024	1.01955	0.987923	0.981186	0.0316651		190	0.983582	0.998545	0.920207	0.96016	0.965623	0.0341507
	192	0.993906	0.985866	0.970896	1.02186	0.993133	0.0213953		192	0.993193	1.00014	0.935725	0.953265	0.970581	0.0310907
	194	0.949799	0.95131	0.997583	1.03626	0.983737	0.0414463		194	0.981052	1.02277	0.967609	0.946519	0.979488	0.0321666
	196	0.968681	0.964057	0.977121	1.01795	0.981953	0.0246012		196	0.975887	0.994448	0.986198	0.959678	0.979053	0.014983
	198	0.937922	0.98464	1.02207	0.965755	0.977596	0.0353145		198	1.04924	1.0391	0.969133	0.944247	1.00043	0.0516825
	200	0.942368	0.976959	0.993297	0.998393	0.977754	0.0253008		200	1.04413	1.00363	0.985628	0.984573	1.00449	0.0278353
	202	0.972934	0.999978	1.00499	1.02753	1.00136	0.0224193		202	0.968451	0.997226	0.964946	0.97655	0.976793	0.0144626
	204	1.01869	0.977563	0.975616	1.00367	0.993884	0.0209053		204	0.981988	1.03287	0.943714	0.961947	0.980131	0.0384798
	206	0.958846	0.948543	0.974459	1.02418	0.976506	0.0335183		206	0.993755	1.0358	0.942435	0.989127	0.990279	0.0381855
	208	0.966807	0.98525	0.977794	1.02484	0.988674	0.0252757		208	0.968654	1.02828	0.958156	1.00516	0.990061	0.0324791
	210	0.98532	0.995838	1.01849	0.994436	0.998521	0.0141045		210	0.995623	1.03339	0.969077	0.993267	0.99784	0.0265651
	212	0.957188	0.969943	1.03987	0.992105	0.989777	0.03638		212	0.978276	1.03248	1.00061	1.00207	1.00336	0.0222594
	214	0.971136	1.00395	1.01282	1.0131	1.00025	0.0198714		214	1.00213	1.00214	0.967153	0.962685	0.983526	0.0215626
	216	0.958354	1.01417	1.02111	0.987651	0.995323	0.0285539		216	0.996282	1.03023	1.0138	1.01432	1.01366	0.0138691
	218	0.977702	0.997413	1.01107	1.03955	1.00643	0.0259787		218	0.991339	1.02508	0.976222	1.01822	1.00272	0.0228905
	220	1.01812	1.04313	1.00585	0.950382	1.00437	0.0391939		220	0.971295	1.04214	0.975385	1.02402	1.00321	0.0353155
	222	0.979757	0.995853	1.00051	0.996271	0.993098	0.00913921		222	0.980442	1.03156	0.993155	0.996642	1.00045	0.0218784
	224	0.949811	1.01885	1.03044	1.01601	1.00378	0.0365153		224	0.97581	0.987239	0.973283	0.994253	0.982646	0.00983573
	226	0.96444	0.992067	1.03363	0.997668	0.996952	0.0284431		226	0.936821	1.04583	0.963427	1.02375	0.992459	0.050881
	228	0.974841	0.986871	1.02786	0.960935	0.987627	0.0288405		228	0.9823	0.989023	0.966327	1.01694	0.988647	0.0211265
	230	0.962382	0.963217	1.0536	0.932366	0.97789	0.0524716		230	0.975459	1.02928	0.963158	0.993193	0.990272	0.0287773
	232	0.973517	0.983352	0.978514	0.959556	0.973735	0.0102701		232	0.965753	1.03669	0.993268	1.01223	1.00198	0.0299882
	234	0.981334	0.998159	1.0252	1.00781	1.00313	0.0183364		234	0.943642	1.03016	0.997458	0.967588	0.984711	0.0374498
	236	0.965715	0.955887	1.00097	1.00211	0.981169	0.0238633		236	0.955246	1.0454	0.998878	0.976836	0.994089	0.0385648
	238	0.968522	0.999722	1.02341	0.992608	0.996065	0.022595		238	0.965806	1.02197	0.997592	0.977027	0.9906	0.0247131
	240	0.969423	0.987036	1.02803	0.974388	0.989719	0.0265946		240	0.955881	1.00022	0.989662	1.00269	0.987115	0.0215757
	242	0.966054	1.00582	1.01952	1.01655	1.00199	0.0246663		242	0.964145	1.01034	1.02385	0.996514	0.998711	0.0256035
	244	0.960706	0.991871	1.0691	1.01602	1.00942	0.0457758		244	0.96257	1.00865	0.980264	0.983541	0.983757	0.0189822
	246	0.968084	1.02374	1.03216	0.989152	1.00328	0.0299488		246	0.982675	1.03036	1.03083	1.02216	1.01651	0.0229032
	248	0.934229	0.983117	1.02114	0.980123	0.979653	0.0355766		248	0.974907	0.998166	1.01426	0.990702	0.99451	0.0163542
	250	0.97181	1.00358	1.03436	0.977953	0.996926	0.0284986		250	0.925401	1.0311	1.03106	0.991059	0.994653	0.0498738
	252	0.947998	1.00984	1.03527	0.975563	0.992169	0.0382835		252	0.955909	1.01615	0.998103	0.978154	0.987078	0.0259338
	254	0.99977	1.01929	1.02794	0.993263	1.01007	0.0162571		254	0.981587	1.00249	1.0113	1.00292	0.999574	0.0126583
	256	1.05995	0.986756	1.03563	0.976183	1.01463	0.0397924		256	1.02624	1.0201	1.01758	0.997161	1.01527	0.012609
	258	1.00804	1.02458	1.02314	0.985334	1.01027	0.0182317		258	0.988375	1.00876	1.01823	0.96994	0.996327	0.0215546
	260	1.05343	0.998061	1.01742	0.969394	1.00958	0.0352684		260	0.981654	1.01519	1.00017	1.01011	1.00178	0.0147957
	262	0.972572	1.05187	1.02433	0.971805	1.00514	0.039681		262	0.991923	1.00832	1.00401	1.01929	1.00589	0.0113156
	264	0.987377	1.00556	1.03034	0.988464	1.00293	0.0200769		264	1.00527	1.01313	1.03455	0.983662	1.00916	0.0210215
	266	0.943188	1.02275	0.992278	1.02577	0.995998	0.0383194		266	0.995315	1.04727	1.00108	1.00383	1.01187	0.0238633
	268	0.959045	1.01874	1.04096	0.988469	1.0018	0.0357138		268	0.967022	1.02392	1.00723	1.01723	1.00385	0.0254917
	270	0.972751	0.972268	1.00464	1.01116	0.990206	0.0206077		270	0.994433	1.01786	1.00426	0.995239	1.00295	0.0108923
	272	0.99793	0.975046	1.02075	0.979459	0.993296	0.0208132		272	0.994761	0.996262	1.00913	1.02286	1.00575	0.0131005
	274	0.991891	0.990111	1.03304	1.03239	1.01186	0.0240952		274	0.977563	0.990399	0.999996	1.01009	0.994512	0.0138672
	276	0.979984	0.991836	1.01928	0.996423	0.996882	0.0164626		276	0.979024	1.01966	0.992735	0.991656	0.99577	0.0171025
	278	1.02366	1.01955	1.03404	1.00334	1.02015	0.0127562		278	1.00355	1.05659	0.973792	1.00399	1.00948	0.0344385
	280	1.04314	1.01667	1.09964	0.974311	1.03344	0.0524556		280	0.979596	1.02484	0.970088	1.02273	0.999313	0.028535
	282	0.990514	0.98369	1.05669	1.00199	1.00822	0.0331857		282	0.991492	1.05046	1.00444	0.983267	1.00741	0.029992
	284	0.977007	0.992482	1.02334	1.00263	0.998866	0.0194235		284	0.974304	0.993422	1.01553	1.0007	0.995989	0.0171349
	286	0.941191	1.03084	1.01357	0.968551	0.988538	0.041058		286	0.993712	1.01942	1.01532	1.00393	1.0081	0.0116134
	288	0.958108	0.953659	1.05593	0.974579	0.98557	0.0477639		288	0.959383	1.01403	0.984396	1.00211	0.98998	0.0237552
	290	1.00394	1.02427	1.02049	0.944729	0.998356	0.0368246		290	0.959687	0.990081	0.980141	1.00246	0.983092	0.0180776
	292	0.963629	1.07651	0.995213	0.95254	0.996973	0.0560225		292	0.970355	1.03556	1.00562	0.991641	1.00079	0.0273387
	294	0.971649	1.00334	1.0158	1.02281	1.0034	0.0226471		294	1.01384	1.00118	0.984336	1.03208	1.00786	0.0201706
	296	0.973002	1.07399	1.00009	1.00957	1.01416	0.0427889		296	0.990447	1.04772	0.994874	1.01449	1.01188	0.0260776
	298	0.99194	1.08382	1.01165	0.957867	1.01132	0.0531961		298	0.961671	1.009	0.977297	1.00812	0.989023	0.023449
