# Supplementary material for: Ballistic diffusion fronts in biomolecular condensates
Source: Nat Nanotechnol. 2025 Jun 6;20(8):1062–70. doi: 10.1038/s41565-025-01941-0 (PMC12373509; doi:10.1038/s41565-025-01941-0)
Supplement: Supplementary file 20 — Statistical source data. [file 41565_2025_1941_MOESM20_ESM.xlsx]

## Sheet: Extended Data Fig. 9e
	Time (min)	Front displacement (μm)
	0	0
	1.5	0.14273
	3	0.24606
	4.5	0.35016
	6	0.45753
	7.5	0.56413
	9	0.63527
	10.5	0.77533
	12	0.91507
	13.5	1.0212
	15	1.0907
	16.5	1.2327
	18	1.26802
	19.5	1.40863
	21	1.54745
	22.5	1.6187
	24	1.79497
	25.5	1.82777
	27	2.00543
	28.5	2.10964
	30	2.21647
	31.5	2.35726
	33	2.49824
	34.5	2.56751
	36	2.6709
	37.5	2.84709
	39	2.95487
	40.5	3.09754
	42	3.23408
	43.5	3.37518
	45	3.55513
	46.5	3.69011
	48	3.83597
	49.5	4.0127
	51	4.15133
	52.5	4.32413
	54	4.50121
	55.5	4.67595
	57	4.88496
	58.5	5.0281
	60	5.27235
	61.5	5.52203
	63	5.73126
	64.5	6.01512
	66	6.29483
	67.5	6.71463
	69	7.1021
	70.5	7.59739
	72	8.12545
	73.5	8.12545
	75	8.12545

## Sheet: Extended Data Fig. 9f
	Time (min)	Condensate radius (μm)
	0	8.89733
	1.5	9.0732
	3	9.24863
	4.5	9.39056
	6	9.53071
	7.5	9.70809
	9	9.88405
	10.5	10.0236
	12	10.164
	13.5	10.3403
	15	10.5185
	16.5	10.6583
	18	10.7635
	19.5	10.8681
	21	11.044
	22.5	11.2195
	24	11.2878
	25.5	11.43
	27	11.5358
	28.5	11.675
	30	11.8187
	31.5	11.9231
	33	12.0274
	34.5	12.1703
	36	12.2748
	37.5	12.4515
	39	12.4515
	40.5	12.5908
	42	12.7309
	43.5	12.8381
	45	12.9083
	46.5	13.0145
	48	13.0847
	49.5	13.1548
	51	13.2596
	52.5	13.3294
	54	13.3983
	55.5	13.435
	57	13.54
	58.5	13.5757
	60	13.6476
	61.5	13.6809
	63	13.7174
	64.5	13.7863
	66	13.8552
	67.5	13.894
	69	13.894
	70.5	13.894
	72	13.894
	73.5	13.894
	75	13.894

## Sheet: Extended Data Fig. 9g
	Distance (μm)	Norm. intensity (25 min)	Norm. intensity (28 min)	Norm. intensity (31 min)	Norm. intensity (34 min)	Norm. intensity (37 min)	Norm. intensity (40 min)
	0	1.04899	1.06337	1.05942	1.05868	1.05868	1.06112
	0.07034	1.0507	1.05376	1.04967	1.07725	1.04545	1.04569
	0.14067	1.04137	1.05008	1.04537	1.06222	1.03544	1.02718
	0.21101	1.03468	1.04986	1.03272	1.03731	1.04556	1.03715
	0.28135	1.02875	1.04172	1.02864	1.04059	1.04636	1.05071
	0.35169	1.01997	1.02753	1.02482	1.04977	1.03877	1.05406
	0.42202	1.02094	1.01946	1.02703	1.03629	1.02779	1.05348
	0.49236	1.03049	1.03197	1.04003	1.02966	1.02284	1.05971
	0.5627	1.03107	1.03307	1.05158	1.02705	1.03392	1.03945
	0.63303	1.04228	1.03439	1.04482	1.0352	1.02151	1.02661
	0.70337	1.04008	1.045	1.02276	1.0299	1.02113	1.04102
	0.77371	1.02816	1.03666	1.02116	1.00166	1.02894	1.03932
	0.84404	1.02579	1.00782	1.02901	1.00637	1.01827	1.02768
	0.91438	1.01888	0.98549	1.02043	1.02183	1.01777	1.03462
	0.98472	1.04391	1.00004	1.01321	1.00444	1.01928	1.03499
	1.05506	1.02337	1.02358	1.00944	1.02556	1.01669	1.02666
	1.12539	1.00187	1.0245	1.00733	1.02205	1.00498	1.03161
	1.19573	1.00734	1.01658	1.02213	1.00041	0.99888	1.02147
	1.26607	1.01085	1.00278	1.0286	1.00699	1.01437	1.00075
	1.3364	1.01591	0.99297	1.01193	0.99992	1.0135	0.99867
	1.40674	1.0114	1.00727	1.00723	1.0116	0.99958	0.99239
	1.47708	0.99315	1.00099	1.00692	1.01133	0.99887	1.00172
	1.54742	0.98503	0.9936	0.99686	0.98916	0.99973	0.99609
	1.61775	0.99312	0.99073	0.99555	1.00803	1.00629	0.99212
	1.68809	0.99593	0.98784	1.00982	1.00679	1.00006	0.99668
	1.75843	0.98981	0.99489	0.99168	0.99198	0.97743	0.99311
	1.82876	0.99307	1.00786	0.98243	0.9829	0.98412	0.99963
	1.8991	1.00504	0.9919	0.9862	0.97459	0.98579	0.99117
	1.96944	0.99786	0.98529	0.9638	0.98201	0.99581	0.98186
	2.03978	0.97626	0.97922	0.98006	0.98667	1.00389	0.97607
	2.11011	0.97444	1.00179	0.991	0.98418	0.99824	0.98953
	2.18045	0.97503	1.00468	0.96916	0.99074	0.98307	0.9973
	2.25079	0.9859	1.00744	0.97854	0.98376	0.98933	0.99419
	2.32112	0.98732	0.99433	1.00399	0.99082	0.99948	1.01013
	2.39146	0.97737	0.98612	0.99471	0.99441	0.98023	1.00746
	2.4618	0.99876	0.98866	0.99728	0.9994	1.00093	1.01561
	2.53213	0.98553	1.00961	1.01126	1.01847	1.01326	1.018
	2.60247	0.98259	1.00281	1.00914	1.03689	1.02444	1.03915
	2.67281	1.01637	1.01273	1.01007	1.02815	1.01704	1.04574
	2.74315	1.0396	1.03121	1.04082	1.03537	1.03729	1.04872
	2.81348	1.04844	1.06555	1.06691	1.05529	1.03639	1.05022
	2.88382	1.05046	1.0707	1.07712	1.07973	1.08191	1.08947
	2.95416	1.06239	1.06658	1.07169	1.06919	1.0907	1.06819
	3.02449	1.07081	1.05308	0.97669	1.04499	1.04997	1.0256
	3.09483	1.02643	0.96779	0.8826	0.98618	0.98944	0.95652
	3.16517	0.95092	0.86599	0.7709	0.8823	0.89717	0.85264
	3.23551	0.83115	0.73013	0.64705	0.771	0.76506	0.71483
	3.30584	0.70045	0.61892	0.5566	0.64228	0.66659	0.62056
	3.37618	0.57731	0.51694	0.47102	0.53816	0.56458	0.53898
	3.44652	0.48874	0.44489	0.43165	0.47474	0.48119	0.48143
	3.51685	0.43035	0.38197	0.36902	0.41574	0.40857	0.43054
	3.58719	0.37431	0.34563	0.32808	0.35486	0.37757	0.38659
	3.65753	0.32002	0.31946	0.30745	0.32038	0.34198	0.35161
	3.72787	0.29015	0.29456	0.28135	0.30372	0.32053	0.31773
	3.7982	0.2633	0.26142	0.25548	0.27687	0.29672	0.29464
	3.86854	0.25122	0.24923	0.2332	0.2558	0.27645	0.27896
	3.93888	0.23079	0.22786	0.22179	0.2389	0.26213	0.25427
	4.00921	0.21706	0.22591	0.20497	0.22266	0.24077	0.24847
	4.07955	0.2022	0.20885	0.19355	0.22097	0.22533	0.23518
	4.14989	0.19526	0.19179	0.19951	0.20467	0.22277	0.21427
	4.22022	0.18631	0.17629	0.18097	0.1912	0.20906	0.2008
	4.29056	0.17642	0.17063	0.18235	0.19081	0.20687	0.19752
	4.3609	0.16731	0.17128	0.16677	0.17647	0.19267	0.20069
	4.43124	0.16307	0.16779	0.16226	0.17462	0.18297	0.19366
	4.50157	0.15892	0.15758	0.16925	0.17249	0.1719	0.17965
	4.57191	0.15012	0.15559	0.15548	0.15118	0.17006	0.17469
	4.64225	0.14799	0.15346	0.14934	0.15235	0.15801	0.18151
	4.71258	0.13896	0.13791	0.14795	0.15364	0.16571	0.17135
	4.78292	0.13595	0.14121	0.14359	0.15499	0.15331	0.17178
	4.85326	0.12814	0.12743	0.13236	0.14812	0.15446	0.16656
	4.9236	0.13727	0.14005	0.13289	0.14263	0.16428	0.16591
	4.99393	0.1283	0.12231	0.13697	0.13979	0.15654	0.15866
	5.06427	0.11821	0.12155	0.1256	0.1325	0.14255	0.14852
	5.13461	0.11846	0.12453	0.12717	0.1342	0.15145	0.14193
	5.20494	0.12091	0.12225	0.13342	0.12855	0.14245	0.13977
	5.27528	0.11233	0.11983	0.1317	0.12528	0.13683	0.14
	5.34562	0.10684	0.11528	0.12182	0.12474	0.13337	0.14354
	5.41596	0.1017	0.11109	0.11776	0.11683	0.1299	0.1475
	5.48629	0.103	0.11284	0.12161	0.1331	0.12655	0.13923
	5.55663	0.10787	0.10415	0.11182	0.12485	0.12558	0.12841
	5.62697	0.0984	0.10513	0.11182	0.11462	0.12856	0.13467
	5.6973	0.10057	0.10162	0.11182	0.11123	0.11864	0.12261
	5.76764	0.10149	0.09511	0.11171	0.11115	0.12398	0.13259
	5.83798	0.09507	0.10178	0.1072	0.1078	0.11162	0.12473
	5.90831	0.09833	0.09945	0.10378	0.11236	0.11848	0.13033
	5.97865	0.09833	0.09271	0.09932	0.10887	0.11956	0.11996
	6.04899	0.09943	0.10067	0.10954	0.10538	0.10802	0.11648
